# Supplementary material for: Global gene expression of histologically normal primary skin cells from BCNS subjects reveals “single-hit” effects that are influenced by rapamycin
Source: Oncotarget. 2019 Feb 15;10(14):1360–87. doi: 10.18632/oncotarget.26640 (PMC6402716; doi:10.18632/oncotarget.26640)
Supplement: Supplementary file 2 [file oncotarget-10-1360-s002.xlsx]

## Sheet: Sample Attributes
Filename	Chip Type	SUBJECT	GENDER	PTCH1 Mutation	SIROLIMUS	Scan Date		Filename	Chip Type	SUBJECT	GENDER	PTCH1 Mutation	SIROLIMUS	Scan Date		scan dates and subject are random effects
01K48S10.CEL	HG-U133_Plus_2	1	MALE	WILDTYPE	S10	2006-12-19		01 FIB.CEL	HG-U133_Plus_2	1	MALE	WILDTYPE	CONTROL	2006-06-22
01K48S50.CEL	HG-U133_Plus_2	1	MALE	WILDTYPE	S50	2006-12-19		01F48S10.CEL	HG-U133_Plus_2	1	MALE	WILDTYPE	S10	2006-11-01
01KER.CEL	HG-U133_Plus_2	1	MALE	WILDTYPE	CONTROL	2006-06-22		01F48S50.CEL	HG-U133_Plus_2	1	MALE	WILDTYPE	S50	2006-11-01
02K48S10.CEL	HG-U133_Plus_2	2	FEMALE	WILDTYPE	S10	2006-12-19		02 FIB.CEL	HG-U133_Plus_2	2	FEMALE	WILDTYPE	CONTROL	2006-07-12
02K48S50.CEL	HG-U133_Plus_2	2	FEMALE	WILDTYPE	S50	2006-12-19		02F48S10.CEL	HG-U133_Plus_2	2	FEMALE	WILDTYPE	S10	2006-11-01
02KER.CEL	HG-U133_Plus_2	2	FEMALE	WILDTYPE	CONTROL	2006-07-12		02F48S50.CEL	HG-U133_Plus_2	2	FEMALE	WILDTYPE	S50	2006-11-01
03K48S10.CEL	HG-U133_Plus_2	3	MALE	WILDTYPE	S10	2006-12-19		03 FIB.CEL	HG-U133_Plus_2	3	MALE	WILDTYPE	CONTROL	2006-07-12
03K48S50.CEL	HG-U133_Plus_2	3	MALE	WILDTYPE	S50	2006-12-19		03F48S10.CEL	HG-U133_Plus_2	3	MALE	WILDTYPE	S10	2006-11-01
03KER.CEL	HG-U133_Plus_2	3	MALE	WILDTYPE	CONTROL	2006-07-12		03F48S50.CEL	HG-U133_Plus_2	3	MALE	WILDTYPE	S50	2006-11-01
04K48S10.CEL	HG-U133_Plus_2	4	FEMALE	TRUNCATING	S10	2006-12-19		04 FIB.CEL	HG-U133_Plus_2	4	FEMALE	TRUNCATING	CONTROL	2006-07-12
04K48S50.CEL	HG-U133_Plus_2	4	FEMALE	TRUNCATING	S50	2007-02-13		04F48S10.CEL	HG-U133_Plus_2	4	FEMALE	TRUNCATING	S10	2006-11-01
04KER.CEL	HG-U133_Plus_2	4	FEMALE	TRUNCATING	CONTROL	2006-07-12		04F48S50.CEL	HG-U133_Plus_2	4	FEMALE	TRUNCATING	S50	2006-11-01
05K48S10.CEL	HG-U133_Plus_2	5	MALE	WILDTYPE	S10	2006-12-19		05 FIB.CEL	HG-U133_Plus_2	5	MALE	WILDTYPE	CONTROL	2006-07-12
05K48S50.CEL	HG-U133_Plus_2	5	MALE	WILDTYPE	S50	2006-12-19		05F48S10.CEL	HG-U133_Plus_2	5	MALE	WILDTYPE	S10	2006-11-01
05KER.CEL	HG-U133_Plus_2	5	MALE	WILDTYPE	CONTROL	2006-07-12		05F48S50.CEL	HG-U133_Plus_2	5	MALE	WILDTYPE	S50	2006-11-01
07K48S10.CEL	HG-U133_Plus_2	7	MALE	TRUNCATING	S10	2007-01-09		07 FIB.CEL	HG-U133_Plus_2	7	MALE	TRUNCATING	CONTROL	2006-07-12
07K48S50.CEL	HG-U133_Plus_2	7	MALE	TRUNCATING	S50	2007-01-09		07F48S10.CEL	HG-U133_Plus_2	7	MALE	TRUNCATING	S10	2006-11-02
07KER.CEL	HG-U133_Plus_2	7	MALE	TRUNCATING	CONTROL	2006-07-12		07F48S50.CEL	HG-U133_Plus_2	7	MALE	TRUNCATING	S50	2006-11-02
08K48S10.CEL	HG-U133_Plus_2	8	FEMALE	WILDTYPE	S10	2007-01-09		08 FIB.CEL	HG-U133_Plus_2	8	FEMALE	WILDTYPE	CONTROL	2006-07-12
08K48S50.CEL	HG-U133_Plus_2	8	FEMALE	WILDTYPE	S50	2007-01-09		08F48S10.CEL	HG-U133_Plus_2	8	FEMALE	WILDTYPE	S10	2006-11-02
08KER.CEL	HG-U133_Plus_2	8	FEMALE	WILDTYPE	CONTROL	2006-07-12		08F48S50.CEL	HG-U133_Plus_2	8	FEMALE	WILDTYPE	S50	2006-11-02
09K48S10.CEL	HG-U133_Plus_2	9	FEMALE	WILDTYPE	S10	2007-02-13		09 FIB.CEL	HG-U133_Plus_2	9	FEMALE	WILDTYPE	CONTROL	2006-07-12
09K48S50.CEL	HG-U133_Plus_2	9	FEMALE	WILDTYPE	S50	2007-02-13		09F48S10.CEL	HG-U133_Plus_2	9	FEMALE	WILDTYPE	S10	2006-11-02
09KER.CEL	HG-U133_Plus_2	9	FEMALE	WILDTYPE	CONTROL	2006-07-12		09F48S50.CEL	HG-U133_Plus_2	9	FEMALE	WILDTYPE	S50	2006-11-02
11K48S10.CEL	HG-U133_Plus_2	11	FEMALE	MISSENSE	S10	2007-01-09		11 FIB.CEL	HG-U133_Plus_2	11	FEMALE	MISSENSE	CONTROL	2006-07-13
11K48S50.CEL	HG-U133_Plus_2	11	FEMALE	MISSENSE	S50	2007-01-09		11F48S10.CEL	HG-U133_Plus_2	11	FEMALE	MISSENSE	S10	2006-11-02
11KER.CEL	HG-U133_Plus_2	11	FEMALE	MISSENSE	CONTROL	2006-07-12		11F48S50.CEL	HG-U133_Plus_2	11	FEMALE	MISSENSE	S50	2006-11-02
12K48S10.CEL	HG-U133_Plus_2	12	FEMALE	MISSENSE	S10	2007-01-09		12 FIB.CEL	HG-U133_Plus_2	12	FEMALE	MISSENSE	CONTROL	2006-08-15
12K48S50.CEL	HG-U133_Plus_2	12	FEMALE	MISSENSE	S50	2007-01-09		12F48S10.CEL	HG-U133_Plus_2	12	FEMALE	MISSENSE	S10	2006-11-08
12KER.CEL	HG-U133_Plus_2	12	FEMALE	MISSENSE	CONTROL	2006-07-12		12F48S50.CEL	HG-U133_Plus_2	12	FEMALE	MISSENSE	S50	2006-11-08
13K48S10.CEL	HG-U133_Plus_2	13	MALE	MISSENSE	S10	2007-01-09		13 FIB.CEL	HG-U133_Plus_2	13	MALE	MISSENSE	CONTROL	2006-07-13
13K48S50.CEL	HG-U133_Plus_2	13	MALE	MISSENSE	S50	2007-01-09		13F48S10.CEL	HG-U133_Plus_2	13	MALE	MISSENSE	S10	2006-11-08
13KER.CEL	HG-U133_Plus_2	13	MALE	MISSENSE	CONTROL	2006-07-12		13F48S50.CEL	HG-U133_Plus_2	13	MALE	MISSENSE	S50	2006-11-08
14K48S10.CEL	HG-U133_Plus_2	14	FEMALE	TRUNCATING	S10	2007-01-09		14 FIB.CEL	HG-U133_Plus_2	14	FEMALE	TRUNCATING	CONTROL	2006-07-13
14K48S50.CEL	HG-U133_Plus_2	14	FEMALE	TRUNCATING	S50	2007-01-10		14F48S10.CEL	HG-U133_Plus_2	14	FEMALE	TRUNCATING	S10	2006-11-08
14KER.CEL	HG-U133_Plus_2	14	FEMALE	TRUNCATING	CONTROL	2006-07-12		14F48S50.CEL	HG-U133_Plus_2	14	FEMALE	TRUNCATING	S50	2006-11-08
15K48S10.CEL	HG-U133_Plus_2	15	FEMALE	WILDTYPE	S10	2007-01-10		15 FIB.CEL	HG-U133_Plus_2	15	FEMALE	WILDTYPE	CONTROL	2006-07-13
15K48S50.CEL	HG-U133_Plus_2	15	FEMALE	WILDTYPE	S50	2007-01-10		15F48S10.CEL	HG-U133_Plus_2	15	FEMALE	WILDTYPE	S10	2007-02-13
15KER.CEL	HG-U133_Plus_2	15	FEMALE	WILDTYPE	CONTROL	2006-07-12		15F48S50.CEL	HG-U133_Plus_2	15	FEMALE	WILDTYPE	S50	2006-11-08
16K48S10.CEL	HG-U133_Plus_2	16	MALE	WILDTYPE	S10	2007-01-10		16 FIB.CEL	HG-U133_Plus_2	16	MALE	WILDTYPE	CONTROL	2006-07-13
16K48S50.CEL	HG-U133_Plus_2	16	MALE	WILDTYPE	S50	2007-01-10		16F48S10.CEL	HG-U133_Plus_2	16	MALE	WILDTYPE	S10	2006-11-10
16KER.CEL	HG-U133_Plus_2	16	MALE	WILDTYPE	CONTROL	2006-07-12		16F48S50.CEL	HG-U133_Plus_2	16	MALE	WILDTYPE	S50	2006-11-10
17K48S10.CEL	HG-U133_Plus_2	17	MALE	TRUNCATING	S10	2007-01-10		17 FIB.CEL	HG-U133_Plus_2	17	MALE	TRUNCATING	CONTROL	2006-07-13
17K48S50.CEL	HG-U133_Plus_2	17	MALE	TRUNCATING	S50	2007-01-10		17F48S10.CEL	HG-U133_Plus_2	17	MALE	TRUNCATING	S10	2006-11-10
17KER.CEL	HG-U133_Plus_2	17	MALE	TRUNCATING	CONTROL	2006-08-15		17F48S50.CEL	HG-U133_Plus_2	17	MALE	TRUNCATING	S50	2006-11-10
18K48S10.CEL	HG-U133_Plus_2	18	MALE	MISSENSE	S10	2007-01-10		18 FIB.CEL	HG-U133_Plus_2	18	MALE	MISSENSE	CONTROL	2006-08-15
18K48S50.CEL	HG-U133_Plus_2	18	MALE	MISSENSE	S50	2007-01-10		18F48S10.CEL	HG-U133_Plus_2	18	MALE	MISSENSE	S10	2006-11-08
18KER.CEL	HG-U133_Plus_2	18	MALE	MISSENSE	CONTROL	2006-08-15		18F48S50.CEL	HG-U133_Plus_2	18	MALE	MISSENSE	S50	2006-11-08
22K48S10.CEL	HG-U133_Plus_2	22	MALE	MISSENSE	S10	2007-01-10		22 FIB.CEL	HG-U133_Plus_2	22	MALE	MISSENSE	CONTROL	2006-07-13
22K48S50.CEL	HG-U133_Plus_2	22	MALE	MISSENSE	S50	2007-01-10		22F48S10.CEL	HG-U133_Plus_2	22	MALE	MISSENSE	S10	2006-11-08
22KER.CEL	HG-U133_Plus_2	22	MALE	MISSENSE	CONTROL	2006-07-12		22F48S50.CEL	HG-U133_Plus_2	22	MALE	MISSENSE	S50	2006-11-08

## Sheet: ANOVA-REML CONTRASTS
	BCNS KERATINOCYTES									A	B			BCNS FIBROBLASTS									A	B
1	MALE	WT	Normal	S10S50Rx	vs.	MALE	WT	Normal	CONTROL	2317	7627		1	MALE	WT	Normal	S10S50Rx	vs.	MALE	WT	Normal	CONTROL	3197	7710
2	MALE	MISS	BCNS	S10S50Rx	vs.	MALE	MISS	BCNS	CONTROL	57	4442		2	MALE	MISS	BCNS	S10S50Rx	vs.	MALE	MISS	BCNS	CONTROL	401	4751
3	MALE	TRUN	BCNS	S10S50Rx	vs.	MALE	TRUN	BCNS	CONTROL	1	2597		3	MALE	TRUN	BCNS	S10S50Rx	vs.	MALE	TRUN	BCNS	CONTROL	3128	8744
4	FEMALE	WT	Normal	S10S50Rx	vs.	FEMALE	WT	Normal	CONTROL	1127	6182		4	FEMALE	WT	Normal	S10S50Rx	vs.	FEMALE	WT	Normal	CONTROL	3321	7408
5	FEMALE	MISS	BCNS	S10S50Rx	vs.	FEMALE	MISS	BCNS	CONTROL	79	5263		5	FEMALE	MISS	BCNS	S10S50Rx	vs.	FEMALE	MISS	BCNS	CONTROL	1460	7838
6	MALE		BCNS	CONTROL	vs.	MALE		Normal	CONTROL	0	1232		6	MALE		BCNS	CONTROL	vs.	MALE		Normal	CONTROL	0	2294
7	FEMALE		BCNS	CONTROL	vs.	FEMALE		Normal	CONTROL	0	642		7	FEMALE		BCNS	CONTROL	vs.	FEMALE		Normal	CONTROL	0	471
8	FEMALE	WT	Normal	CONTROL	vs.	MALE	WT	Normal	CONTROL	24	519		8	FEMALE	WT	Normal	CONTROL	vs.	MALE	WT	Normal	CONTROL	19	453
9	FEMALE	TRUN	BCNS	CONTROL	vs.	MALE	TRUN	BCNS	CONTROL	16	2100		9	FEMALE	TRUN	BCNS	CONTROL	vs.	MALE	TRUN	BCNS	CONTROL	12	2115
10	FEMALE	MISS	BCNS	CONTROL	vs.	MALE	MISS	BCNS	CONTROL	15	2096		10	FEMALE	MISS	BCNS	CONTROL	vs.	MALE	MISS	BCNS	CONTROL	10	631
11	FEMALE	TRUN	BCNS	S10S50Rx	vs.	FEMALE	TRUN	BCNS	CONTROL	123	6457		11	FEMALE	TRUN	BCNS	S10S50Rx	vs.	FEMALE	TRUN	BCNS	CONTROL	2506	9016
12		MISS	BCNS	CONTROL	vs.		WT	Normal	CONTROL	0	367		12		MISS	BCNS	CONTROL	vs.		WT	Normal	CONTROL	0	1577
13		TRUN	BCNS	CONTROL	vs.		WT	Normal	CONTROL	0	1178		13		TRUN	BCNS	CONTROL	vs.		WT	Normal	CONTROL	0	668
14			BCNS	CONTROL	vs.			Normal	CONTROL	0	585		14			BCNS	CONTROL	vs.			Normal	CONTROL	0	857
15		WT	Normal	S10S50Rx	vs.		WT	Normal	CONTROL	3214	6783		15		WT	Normal	S10S50Rx	vs.		WT	Normal	CONTROL	4797	7694
16		MISS	BCNS	S10S50Rx	vs.		MISS	BCNS	CONTROL	652	4372		16		MISS	BCNS	S10S50Rx	vs.		MISS	BCNS	CONTROL	2034	6718
17		TRUN	BCNS	S10S50Rx	vs.		TRUN	BCNS	CONTROL	327	4266		17		TRUN	BCNS	S10S50Rx	vs.		TRUN	BCNS	CONTROL	4840	9112
18			BCNS	S10S50Rx	vs.			Normal	S10S50Rx	0	2921		18			BCNS	S10S50Rx	vs.			Normal	S10S50Rx	0	311
19			BCNS	S10S50Rx	vs.			BCNS	CONTROL	1411	4026		19			BCNS	S10S50Rx	vs.			BCNS	CONTROL	4959	8144
Contrast #1 - 11: Interaction I - Gender*Mutation Type*Sirolimus
Contrast #12 - 19: Interaction II - Mutation Type*Sirolimus
Configuration of contrasts that include:
A: Size of Change: Fold change >1.3 and FC <-1.3, and significane of p-value with FDR <0.05 = STRINGENT							Stringent threshold to investigate effect of sirolimus
D: only size of change FC >1.3 and FC <-1.3 and include significance of change un-adjusted p-value <0.05 = RELAXED							Relaxed threshold to compare samples at baseline
Used for analysis in fig. table
Used for analysis in fig. table.

## Sheet: BCNS Keratinocytes vs WT Ker
Probeset ID	Gene Symbol	Gene Title	p-value(BCNS CONTROL vs. NORMAL CONTROL)	Ratio(BCNS CONTROL vs. NORMAL CONTROL)	Fold-Change(BCNS CONTROL vs. NORMAL CONTROL)	Fold-Change (Description)			Probeset ID	Gene Symbol	Gene Title	p-value(BCNS CONTROL vs. NORMAL CONTROL)	Ratio(BCNS CONTROL vs. NORMAL CONTROL)	Fold-Change(BCNS CONTROL vs. NORMAL CONTROL)	Fold-Change (Description)
1566848_x_at	---	---	0.00117816	1.91109	1.91109	BCNS CONTROL up vs NORMAL CONTROL			203815_at	GSTT1	glutathione S-transferase theta 1	0.014633	0.351021	-2.84883	BCNS CONTROL down vs NORMAL CONTROL
214414_x_at	HBA1 /// HBA2	hemoglobin, alpha 1 /// hemoglobin, alpha 2	0.0115292	1.72052	1.72052	BCNS CONTROL up vs NORMAL CONTROL			225987_at	STEAP4	STEAP family member 4	0.0115631	0.397049	-2.51858	BCNS CONTROL down vs NORMAL CONTROL
1556510_at	---	---	0.000241635	1.67846	1.67846	BCNS CONTROL up vs NORMAL CONTROL			215228_at	NHLH2	nescient helix loop helix 2	0.00119615	0.451812	-2.21331	BCNS CONTROL down vs NORMAL CONTROL
1565320_at	RBMY3AP	RNA binding motif protein, Y-linked, family 3, member A pseudogene	0.000475553	1.61282	1.61282	BCNS CONTROL up vs NORMAL CONTROL			222348_at	---	---	0.016778	0.484221	-2.06517	BCNS CONTROL down vs NORMAL CONTROL
1564423_a_at	SEC16B	SEC16 homolog B (S. cerevisiae)	9.04542e-05	1.59121	1.59121	BCNS CONTROL up vs NORMAL CONTROL			226158_at	KLHL24	kelch-like 24 (Drosophila)	0.0104957	0.487279	-2.05221	BCNS CONTROL down vs NORMAL CONTROL
216419_at	CROCC	ciliary rootlet coiled-coil, rootletin	0.000707082	1.58479	1.58479	BCNS CONTROL up vs NORMAL CONTROL			226675_s_at	MALAT1	metastasis associated lung adenocarcinoma transcript 1 (non-protein coding)	0.0338364	0.512523	-1.95113	BCNS CONTROL down vs NORMAL CONTROL
1553264_a_at	SYN1	synapsin I	0.000234998	1.54555	1.54555	BCNS CONTROL up vs NORMAL CONTROL			1559156_at	---	---	0.0256402	0.517764	-1.93138	BCNS CONTROL down vs NORMAL CONTROL
1555763_x_at	MKL1	Megakaryoblastic leukemia (translocation) 1	0.00459424	1.54463	1.54463	BCNS CONTROL up vs NORMAL CONTROL			234032_at	---	---	0.0337528	0.519885	-1.9235	BCNS CONTROL down vs NORMAL CONTROL
1552383_at	FAM71A	family with sequence similarity 71, member A	0.00115714	1.53406	1.53406	BCNS CONTROL up vs NORMAL CONTROL			235028_at	---	---	0.0201045	0.525267	-1.90379	BCNS CONTROL down vs NORMAL CONTROL
1561044_at	---	---	0.000580188	1.53286	1.53286	BCNS CONTROL up vs NORMAL CONTROL			232797_at	---	---	0.0295978	0.53633	-1.86453	BCNS CONTROL down vs NORMAL CONTROL
1568513_x_at	---	---	0.000918493	1.52742	1.52742	BCNS CONTROL up vs NORMAL CONTROL			224797_at	ARRDC3	arrestin domain containing 3	0.0325666	0.541764	-1.84582	BCNS CONTROL down vs NORMAL CONTROL
208157_at	SIM2	single-minded homolog 2 (Drosophila)	0.000744525	1.52543	1.52543	BCNS CONTROL up vs NORMAL CONTROL			242873_at	---	---	0.0134172	0.54629	-1.83053	BCNS CONTROL down vs NORMAL CONTROL
234284_at	GNG8	guanine nucleotide binding protein (G protein), gamma 8	0.00179866	1.52347	1.52347	BCNS CONTROL up vs NORMAL CONTROL			244026_at	---	---	0.0366434	0.546854	-1.82864	BCNS CONTROL down vs NORMAL CONTROL
237604_at	---	---	0.00347632	1.51111	1.51111	BCNS CONTROL up vs NORMAL CONTROL			241681_at	---	---	0.0338481	0.549494	-1.81986	BCNS CONTROL down vs NORMAL CONTROL
229922_at	GPRIN1	G protein regulated inducer of neurite outgrowth 1	0.00224472	1.51086	1.51086	BCNS CONTROL up vs NORMAL CONTROL			232304_at	PELI1	Pellino homolog 1 (Drosophila)	0.0456392	0.562354	-1.77824	BCNS CONTROL down vs NORMAL CONTROL
221583_s_at	KCNMA1	potassium large conductance calcium-activated channel, subfamily M, alpha member 1	0.00116091	1.50034	1.50034	BCNS CONTROL up vs NORMAL CONTROL			232277_at	SLC28A3	solute carrier family 28 (sodium-coupled nucleoside transporter), member 3	0.0353608	0.5626	-1.77746	BCNS CONTROL down vs NORMAL CONTROL
1564069_at	NCRNA00213	non-protein coding RNA 213	0.000342202	1.49258	1.49258	BCNS CONTROL up vs NORMAL CONTROL			225956_at	C5orf41	chromosome 5 open reading frame 41	0.0493513	0.566294	-1.76587	BCNS CONTROL down vs NORMAL CONTROL
205360_at	---	---	0.000900039	1.49022	1.49022	BCNS CONTROL up vs NORMAL CONTROL			235879_at	MBNL1	Muscleblind-like (Drosophila)	0.0256738	0.570401	-1.75315	BCNS CONTROL down vs NORMAL CONTROL
243208_x_at	ACTL9	actin-like 9	0.0048053	1.4902	1.4902	BCNS CONTROL up vs NORMAL CONTROL			228098_s_at	MYLIP	myosin regulatory light chain interacting protein	0.0418029	0.572923	-1.74544	BCNS CONTROL down vs NORMAL CONTROL
207312_at	PHKG1	phosphorylase kinase, gamma 1 (muscle)	0.00410109	1.48585	1.48585	BCNS CONTROL up vs NORMAL CONTROL			1569320_at	GPBP1L1	GC-rich promoter binding protein 1-like 1	0.0177057	0.576904	-1.73339	BCNS CONTROL down vs NORMAL CONTROL
204907_s_at	BCL3	B-cell CLL/lymphoma 3	0.000935562	1.47665	1.47665	BCNS CONTROL up vs NORMAL CONTROL			203543_s_at	KLF9	Kruppel-like factor 9	0.0206564	0.582479	-1.7168	BCNS CONTROL down vs NORMAL CONTROL
229733_s_at	---	---	0.0126059	1.46846	1.46846	BCNS CONTROL up vs NORMAL CONTROL			203140_at	BCL6	B-cell CLL/lymphoma 6	0.0324066	0.585763	-1.70718	BCNS CONTROL down vs NORMAL CONTROL
221668_s_at	DNAI2	dynein, axonemal, intermediate chain 2	0.000705031	1.46535	1.46535	BCNS CONTROL up vs NORMAL CONTROL			237310_at	---	---	0.0317902	0.593133	-1.68596	BCNS CONTROL down vs NORMAL CONTROL
237111_at	LOC388942	hypothetical LOC388942	0.00133903	1.46028	1.46028	BCNS CONTROL up vs NORMAL CONTROL			202237_at	NNMT	nicotinamide N-methyltransferase	0.0044759	0.594798	-1.68124	BCNS CONTROL down vs NORMAL CONTROL
234791_at	GSX1	GS homeobox 1	0.000492352	1.45728	1.45728	BCNS CONTROL up vs NORMAL CONTROL			212847_at	FUBP1	Far upstream element (FUSE) binding protein 1	0.0218027	0.59704	-1.67493	BCNS CONTROL down vs NORMAL CONTROL
1557658_at	---	---	0.000705993	1.45457	1.45457	BCNS CONTROL up vs NORMAL CONTROL			223608_at	EFCAB2	EF-hand calcium binding domain 2	0.00559199	0.601722	-1.6619	BCNS CONTROL down vs NORMAL CONTROL
1556167_at	HEATR7B1	HEAT repeat containing 7B1	3.78982e-05	1.45396	1.45396	BCNS CONTROL up vs NORMAL CONTROL			243296_at	NAMPT	Nicotinamide phosphoribosyltransferase	0.0350808	0.604902	-1.65316	BCNS CONTROL down vs NORMAL CONTROL
210961_s_at	ADRA1D	adrenergic, alpha-1D-, receptor	0.000174505	1.44197	1.44197	BCNS CONTROL up vs NORMAL CONTROL			215029_at	---	---	0.0479535	0.605353	-1.65193	BCNS CONTROL down vs NORMAL CONTROL
214400_at	INSL3	insulin-like 3 (Leydig cell)	0.000786337	1.44153	1.44153	BCNS CONTROL up vs NORMAL CONTROL			203706_s_at	FZD7	frizzled homolog 7 (Drosophila)	0.0464535	0.605409	-1.65178	BCNS CONTROL down vs NORMAL CONTROL
228898_s_at	SMARCB1	SWI/SNF related, matrix associated, actin dependent regulator of chromatin, subfamily b	0.00323473	1.43605	1.43605	BCNS CONTROL up vs NORMAL CONTROL			229851_s_at	C11orf54	chromosome 11 open reading frame 54	0.0402355	0.605627	-1.65118	BCNS CONTROL down vs NORMAL CONTROL
212952_at	LOC100507328	hypothetical LOC100507328	0.0428475	1.43547	1.43547	BCNS CONTROL up vs NORMAL CONTROL			232431_at	---	---	0.0454846	0.609434	-1.64087	BCNS CONTROL down vs NORMAL CONTROL
206526_at	RIBC2	RIB43A domain with coiled-coils 2	2.71082e-05	1.43372	1.43372	BCNS CONTROL up vs NORMAL CONTROL			224989_at	---	---	0.00488346	0.609602	-1.64041	BCNS CONTROL down vs NORMAL CONTROL
1554039_at	C14orf159	chromosome 14 open reading frame 159	0.0134388	1.43153	1.43153	BCNS CONTROL up vs NORMAL CONTROL			219313_at	GRAMD1C	GRAM domain containing 1C	0.032756	0.61068	-1.63752	BCNS CONTROL down vs NORMAL CONTROL
220657_at	KLHL11	kelch-like 11 (Drosophila)	0.0158344	1.43072	1.43072	BCNS CONTROL up vs NORMAL CONTROL			227432_s_at	---	---	0.0086843	0.611251	-1.63599	BCNS CONTROL down vs NORMAL CONTROL
217685_at	SLC16A3	Solute carrier family 16, member 3 (monocarboxylic acid transporter 4)	0.00448853	1.42573	1.42573	BCNS CONTROL up vs NORMAL CONTROL			229858_at	---	---	0.0437153	0.612257	-1.6333	BCNS CONTROL down vs NORMAL CONTROL
215292_s_at	MKL1	megakaryoblastic leukemia (translocation) 1	0.0032765	1.42538	1.42538	BCNS CONTROL up vs NORMAL CONTROL			235625_at	VPS41	vacuolar protein sorting 41 homolog (S. cerevisiae)	0.0119085	0.618279	-1.61739	BCNS CONTROL down vs NORMAL CONTROL
1555704_at	CMTM3	CKLF-like MARVEL transmembrane domain containing 3	0.000626187	1.42405	1.42405	BCNS CONTROL up vs NORMAL CONTROL			224828_at	CPEB4	cytoplasmic polyadenylation element binding protein 4	0.0372765	0.618358	-1.61719	BCNS CONTROL down vs NORMAL CONTROL
207633_s_at	MUSK	muscle, skeletal, receptor tyrosine kinase	0.00245384	1.42223	1.42223	BCNS CONTROL up vs NORMAL CONTROL			209815_at	PTCH1	patched 1	0.00780445	0.618815	-1.61599	BCNS CONTROL down vs NORMAL CONTROL
206850_at	RASL10A	RAS-like, family 10, member A	0.00384663	1.41955	1.41955	BCNS CONTROL up vs NORMAL CONTROL			223504_at	DNAJC27	DnaJ (Hsp40) homolog, subfamily C, member 27	0.00738413	0.619734	-1.6136	BCNS CONTROL down vs NORMAL CONTROL
206897_at	PAGE1	P antigen family, member 1 (prostate associated)	0.000253024	1.41941	1.41941	BCNS CONTROL up vs NORMAL CONTROL			1566901_at	TGIF1	TGFB-induced factor homeobox 1	0.0352788	0.620221	-1.61233	BCNS CONTROL down vs NORMAL CONTROL
232663_s_at	LOC390595	ubiquitin-associated protein 1-like	0.0007377	1.41606	1.41606	BCNS CONTROL up vs NORMAL CONTROL			213093_at	PRKCA	protein kinase C, alpha	0.00871201	0.620763	-1.61092	BCNS CONTROL down vs NORMAL CONTROL
238639_x_at	LOC100288271	hypothetical LOC100288271	0.00128821	1.41538	1.41538	BCNS CONTROL up vs NORMAL CONTROL			237449_at	SP8	Sp8 transcription factor	0.0425495	0.62552	-1.59867	BCNS CONTROL down vs NORMAL CONTROL
210089_s_at	LAMA4	laminin, alpha 4	0.00136816	1.40851	1.40851	BCNS CONTROL up vs NORMAL CONTROL			218983_at	C1RL	complement component 1, r subcomponent-like	0.00769435	0.627682	-1.59316	BCNS CONTROL down vs NORMAL CONTROL
1554400_at	TCTE3	t-complex-associated-testis-expressed 3	0.00101371	1.40839	1.40839	BCNS CONTROL up vs NORMAL CONTROL			223130_s_at	MYLIP	myosin regulatory light chain interacting protein	0.0414308	0.627751	-1.59299	BCNS CONTROL down vs NORMAL CONTROL
223533_at	LRRC8C	leucine rich repeat containing 8 family, member C	0.0495922	1.40805	1.40805	BCNS CONTROL up vs NORMAL CONTROL			234650_at	---	---	0.0137857	0.630423	-1.58624	BCNS CONTROL down vs NORMAL CONTROL
1553512_at	HOXC12	homeobox C12	0.00273403	1.40679	1.40679	BCNS CONTROL up vs NORMAL CONTROL			231205_at	---	---	0.0473834	0.631263	-1.58413	BCNS CONTROL down vs NORMAL CONTROL
240754_at	LOC284933	hypothetical protein LOC284933	0.00198666	1.40607	1.40607	BCNS CONTROL up vs NORMAL CONTROL			232412_at	FBXL20	F-box and leucine-rich repeat protein 20	0.0320375	0.631432	-1.5837	BCNS CONTROL down vs NORMAL CONTROL
229503_at	SLC15A4	Solute carrier family 15, member 4	0.00125347	1.40498	1.40498	BCNS CONTROL up vs NORMAL CONTROL			244665_at	---	---	0.0345582	0.632724	-1.58047	BCNS CONTROL down vs NORMAL CONTROL
210523_at	BMPR1B	bone morphogenetic protein receptor, type IB	0.00323498	1.40334	1.40334	BCNS CONTROL up vs NORMAL CONTROL			1557578_at	PHLDB2	Pleckstrin homology-like domain, family B, member 2	0.0188012	0.633263	-1.57912	BCNS CONTROL down vs NORMAL CONTROL
211910_at	---	---	0.00201003	1.40332	1.40332	BCNS CONTROL up vs NORMAL CONTROL			232338_at	---	---	0.0128656	0.633333	-1.57895	BCNS CONTROL down vs NORMAL CONTROL
206760_s_at	FCER2	Fc fragment of IgE, low affinity II, receptor for (CD23)	2.39879e-05	1.40177	1.40177	BCNS CONTROL up vs NORMAL CONTROL			229238_at	C17orf97	chromosome 17 open reading frame 97	0.0187765	0.633336	-1.57894	BCNS CONTROL down vs NORMAL CONTROL
206767_at	RBMS3	RNA binding motif, single stranded interacting protein 3	0.0037437	1.40168	1.40168	BCNS CONTROL up vs NORMAL CONTROL			202295_s_at	CTSH	cathepsin H	0.0127012	0.634084	-1.57708	BCNS CONTROL down vs NORMAL CONTROL
231025_at	---	---	0.000464537	1.397	1.397	BCNS CONTROL up vs NORMAL CONTROL			239348_at	---	---	0.0388528	0.639525	-1.56366	BCNS CONTROL down vs NORMAL CONTROL
243842_at	---	---	0.00464349	1.3968	1.3968	BCNS CONTROL up vs NORMAL CONTROL			205668_at	LY75	lymphocyte antigen 75	0.0372165	0.642663	-1.55603	BCNS CONTROL down vs NORMAL CONTROL
211147_s_at	P2RX6	purinergic receptor P2X, ligand-gated ion channel, 6	0.00201154	1.39667	1.39667	BCNS CONTROL up vs NORMAL CONTROL			226122_at	PLEKHG1	pleckstrin homology domain containing, family G (with RhoGef domain) member 1	0.0228115	0.646482	-1.54683	BCNS CONTROL down vs NORMAL CONTROL
217251_x_at	---	---	0.00193044	1.39545	1.39545	BCNS CONTROL up vs NORMAL CONTROL			237006_at	---	---	0.045897	0.647452	-1.54452	BCNS CONTROL down vs NORMAL CONTROL
203425_s_at	IGFBP5	insulin-like growth factor binding protein 5	0.00325979	1.395	1.395	BCNS CONTROL up vs NORMAL CONTROL			227228_s_at	CCDC88C	coiled-coil domain containing 88C	0.00675541	0.647598	-1.54417	BCNS CONTROL down vs NORMAL CONTROL
211531_x_at	PRB1	proline-rich protein BstNI subfamily 1	0.00123944	1.39453	1.39453	BCNS CONTROL up vs NORMAL CONTROL			236879_at	---	---	0.0101784	0.649254	-1.54023	BCNS CONTROL down vs NORMAL CONTROL
223587_s_at	AMN	amnionless homolog (mouse)	0.00204965	1.39232	1.39232	BCNS CONTROL up vs NORMAL CONTROL			232060_at	ROR1	receptor tyrosine kinase-like orphan receptor 1	0.0182804	0.652314	-1.53301	BCNS CONTROL down vs NORMAL CONTROL
238198_at	---	---	0.00251665	1.39181	1.39181	BCNS CONTROL up vs NORMAL CONTROL			235079_at	ZNF704	zinc finger protein 704	0.00662536	0.655541	-1.52546	BCNS CONTROL down vs NORMAL CONTROL
235972_at	TMEM131	transmembrane protein 131	0.00154521	1.39027	1.39027	BCNS CONTROL up vs NORMAL CONTROL			232528_at	---	---	0.0414036	0.655698	-1.52509	BCNS CONTROL down vs NORMAL CONTROL
234877_x_at	---	---	0.00169313	1.38852	1.38852	BCNS CONTROL up vs NORMAL CONTROL			232360_at	EHF	ets homologous factor	0.0346455	0.655922	-1.52457	BCNS CONTROL down vs NORMAL CONTROL
237360_at	ACTRT2	actin-related protein T2	0.00335685	1.3885	1.3885	BCNS CONTROL up vs NORMAL CONTROL			222276_at	METTL2B	methyltransferase like 2B	0.0117737	0.656534	-1.52315	BCNS CONTROL down vs NORMAL CONTROL
240809_at	C21orf121	chromosome 21 open reading frame 121	0.00502953	1.38713	1.38713	BCNS CONTROL up vs NORMAL CONTROL			230886_at	---	---	0.0436338	0.659084	-1.51726	BCNS CONTROL down vs NORMAL CONTROL
1560391_at	---	---	0.00487222	1.3862	1.3862	BCNS CONTROL up vs NORMAL CONTROL			228693_at	CCDC50	coiled-coil domain containing 50	0.015609	0.659727	-1.51578	BCNS CONTROL down vs NORMAL CONTROL
224075_s_at	VSX1	visual system homeobox 1	0.00370137	1.38359	1.38359	BCNS CONTROL up vs NORMAL CONTROL			229706_at	---	---	0.016333	0.661743	-1.51116	BCNS CONTROL down vs NORMAL CONTROL
210311_at	FGF5	fibroblast growth factor 5	0.001717	1.38222	1.38222	BCNS CONTROL up vs NORMAL CONTROL			235360_at	PLEKHM3	pleckstrin homology domain containing, family M, member 3	0.00528944	0.663357	-1.50748	BCNS CONTROL down vs NORMAL CONTROL
206682_at	CLEC10A	C-type lectin domain family 10, member A	0.00120401	1.38169	1.38169	BCNS CONTROL up vs NORMAL CONTROL			243134_at	---	---	0.0362005	0.666763	-1.49978	BCNS CONTROL down vs NORMAL CONTROL
229471_s_at	SFRS2B	Splicing factor, arginine/serine-rich 2B	0.001823	1.3811	1.3811	BCNS CONTROL up vs NORMAL CONTROL			227982_at	SEPSECS	Sep (O-phosphoserine) tRNA:Sec (selenocysteine) tRNA synthase	0.0155037	0.668647	-1.49556	BCNS CONTROL down vs NORMAL CONTROL
224954_at	SHMT1	serine hydroxymethyltransferase 1 (soluble)	0.0139203	1.37949	1.37949	BCNS CONTROL up vs NORMAL CONTROL			205092_x_at	ZBTB1	zinc finger and BTB domain containing 1	0.00688667	0.668956	-1.49487	BCNS CONTROL down vs NORMAL CONTROL
1561484_at	---	---	3.46081e-05	1.37888	1.37888	BCNS CONTROL up vs NORMAL CONTROL			223651_x_at	CDC23	cell division cycle 23 homolog (S. cerevisiae)	0.0497923	0.669548	-1.49355	BCNS CONTROL down vs NORMAL CONTROL
229524_at	KIAA0494	KIAA0494	0.00123125	1.37833	1.37833	BCNS CONTROL up vs NORMAL CONTROL			232865_at	AFF4	AF4/FMR2 family, member 4	0.0330395	0.671101	-1.49009	BCNS CONTROL down vs NORMAL CONTROL
1558015_s_at	ACTR2	ARP2 actin-related protein 2 homolog (yeast)	0.0233431	1.37724	1.37724	BCNS CONTROL up vs NORMAL CONTROL			219369_s_at	OTUB2	OTU domain, ubiquitin aldehyde binding 2	0.0366076	0.671215	-1.48984	BCNS CONTROL down vs NORMAL CONTROL
220100_at	SLC22A11	solute carrier family 22 (organic anion/urate transporter), member 11	0.00261153	1.37672	1.37672	BCNS CONTROL up vs NORMAL CONTROL			233874_at	SLAIN2	SLAIN motif family, member 2	0.0171022	0.671712	-1.48873	BCNS CONTROL down vs NORMAL CONTROL
229023_at	SFT2D3	SFT2 domain containing 3	0.00157793	1.37546	1.37546	BCNS CONTROL up vs NORMAL CONTROL			216022_at	---	---	0.0168306	0.671889	-1.48834	BCNS CONTROL down vs NORMAL CONTROL
237715_at	AKNA	AT-hook transcription factor	0.00390327	1.3745	1.3745	BCNS CONTROL up vs NORMAL CONTROL			220724_at	CWH43	cell wall biogenesis 43 C-terminal homolog (S. cerevisiae)	0.0318613	0.671946	-1.48821	BCNS CONTROL down vs NORMAL CONTROL
1565537_at	NKX1-1	NK1 homeobox 1	0.00902456	1.37096	1.37096	BCNS CONTROL up vs NORMAL CONTROL			233936_s_at	GGNBP2	gametogenetin binding protein 2	0.0277792	0.674535	-1.4825	BCNS CONTROL down vs NORMAL CONTROL
203849_s_at	KIF1A	kinesin family member 1A	0.00074099	1.37087	1.37087	BCNS CONTROL up vs NORMAL CONTROL			232914_s_at	SYTL2	synaptotagmin-like 2	0.0404587	0.675186	-1.48107	BCNS CONTROL down vs NORMAL CONTROL
1559397_s_at	PRR14	proline rich 14	0.00346752	1.37066	1.37066	BCNS CONTROL up vs NORMAL CONTROL			215287_at	LOC100288939	Similar to hCG1987955	0.0186806	0.675395	-1.48061	BCNS CONTROL down vs NORMAL CONTROL
206123_at	LLGL1	lethal giant larvae homolog 1 (Drosophila)	0.000397635	1.37056	1.37056	BCNS CONTROL up vs NORMAL CONTROL			1559607_s_at	GBP6	guanylate binding protein family, member 6	0.0204698	0.675606	-1.48015	BCNS CONTROL down vs NORMAL CONTROL
212044_s_at	RPL27A	Ribosomal protein L27a	0.0048675	1.37048	1.37048	BCNS CONTROL up vs NORMAL CONTROL			228325_at	KIAA0146	KIAA0146	0.0388616	0.676598	-1.47798	BCNS CONTROL down vs NORMAL CONTROL
236206_at	FAM53A	Family with sequence similarity 53, member A	0.00111969	1.37032	1.37032	BCNS CONTROL up vs NORMAL CONTROL			232156_at	---	---	0.00951851	0.676726	-1.4777	BCNS CONTROL down vs NORMAL CONTROL
229639_s_at	SLC19A1	Solute carrier family 19 (folate transporter), member 1	0.00327951	1.36998	1.36998	BCNS CONTROL up vs NORMAL CONTROL			240655_at	---	---	0.0492845	0.677483	-1.47605	BCNS CONTROL down vs NORMAL CONTROL
221074_at	NCR2	Natural cytotoxicity triggering receptor 2	0.000269395	1.36823	1.36823	BCNS CONTROL up vs NORMAL CONTROL			233819_s_at	LTN1	listerin E3 ubiquitin protein ligase 1	0.0162013	0.677589	-1.47582	BCNS CONTROL down vs NORMAL CONTROL
242566_at	VASH1	vasohibin 1	0.000374902	1.36795	1.36795	BCNS CONTROL up vs NORMAL CONTROL			221905_at	CYLD	cylindromatosis (turban tumor syndrome)	0.0135934	0.677769	-1.47543	BCNS CONTROL down vs NORMAL CONTROL
229827_at	BUB3	Budding uninhibited by benzimidazoles 3 homolog (yeast)	0.00294364	1.3664	1.3664	BCNS CONTROL up vs NORMAL CONTROL			227866_at	---	---	0.035005	0.677778	-1.47541	BCNS CONTROL down vs NORMAL CONTROL
1559870_at	LOC100129129	hypothetical LOC100129129	0.00028648	1.3663	1.3663	BCNS CONTROL up vs NORMAL CONTROL			232150_at	---	---	0.000783371	0.677987	-1.47496	BCNS CONTROL down vs NORMAL CONTROL
1559252_a_at	C20orf29	Chromosome 20 open reading frame 29	0.00248932	1.36623	1.36623	BCNS CONTROL up vs NORMAL CONTROL			243904_at	---	---	0.0249957	0.679067	-1.47261	BCNS CONTROL down vs NORMAL CONTROL
207888_at	---	---	0.0013451	1.36519	1.36519	BCNS CONTROL up vs NORMAL CONTROL			243598_at	---	---	0.022869	0.679509	-1.47165	BCNS CONTROL down vs NORMAL CONTROL
237073_at	---	---	0.00827999	1.36514	1.36514	BCNS CONTROL up vs NORMAL CONTROL			229546_at	LOC653602	hypothetical LOC653602	0.0469378	0.679808	-1.471	BCNS CONTROL down vs NORMAL CONTROL
227002_at	FAM78A	family with sequence similarity 78, member A	0.000116641	1.36277	1.36277	BCNS CONTROL up vs NORMAL CONTROL			228370_at	LOC100506948	hypothetical LOC100506948	0.0251505	0.680464	-1.46958	BCNS CONTROL down vs NORMAL CONTROL
225119_at	CHMP4B	chromatin modifying protein 4B	0.0214528	1.36238	1.36238	BCNS CONTROL up vs NORMAL CONTROL			222186_at	ZFAND6	Zinc finger, AN1-type domain 6	0.00409221	0.681112	-1.46819	BCNS CONTROL down vs NORMAL CONTROL
220043_s_at	MFI2	antigen p97 (melanoma associated) identified by monoclonal antibodies 133.2 and 96.5	0.00111529	1.3623	1.3623	BCNS CONTROL up vs NORMAL CONTROL			240499_at	---	---	0.0200981	0.681391	-1.46759	BCNS CONTROL down vs NORMAL CONTROL
234555_at	EPPK1	Epiplakin 1	0.00217066	1.36186	1.36186	BCNS CONTROL up vs NORMAL CONTROL			228411_at	PARD3B	par-3 partitioning defective 3 homolog B (C. elegans)	0.0191924	0.681919	-1.46645	BCNS CONTROL down vs NORMAL CONTROL
206998_x_at	PRB3	proline-rich protein BstNI subfamily 3	0.000295924	1.36137	1.36137	BCNS CONTROL up vs NORMAL CONTROL			233219_at	---	---	0.019142	0.682417	-1.46538	BCNS CONTROL down vs NORMAL CONTROL
1556994_at	---	---	0.0029854	1.36096	1.36096	BCNS CONTROL up vs NORMAL CONTROL			204120_s_at	ADK	adenosine kinase	0.0363461	0.68357	-1.46291	BCNS CONTROL down vs NORMAL CONTROL
1553527_at	NLRP9	NLR family, pyrin domain containing 9	9.45363e-05	1.3602	1.3602	BCNS CONTROL up vs NORMAL CONTROL			228789_at	MTMR6	myotubularin related protein 6	0.00297398	0.684905	-1.46006	BCNS CONTROL down vs NORMAL CONTROL
230694_at	SLC35E2	Similar to solute carrier family 35, member E2	0.00652487	1.35965	1.35965	BCNS CONTROL up vs NORMAL CONTROL			243792_x_at	PTPN13	Protein tyrosine phosphatase, non-receptor type 13 (APO-1/CD95 (Fas)-associated phospha	0.0473795	0.685785	-1.45818	BCNS CONTROL down vs NORMAL CONTROL
1566957_at	---	---	0.00553001	1.3589	1.3589	BCNS CONTROL up vs NORMAL CONTROL			227255_at	PDIK1L	PDLIM1 interacting kinase 1 like	0.00516054	0.687709	-1.4541	BCNS CONTROL down vs NORMAL CONTROL
221110_x_at	PDE11A	phosphodiesterase 11A	0.000550379	1.35875	1.35875	BCNS CONTROL up vs NORMAL CONTROL			239876_at	---	---	0.0232465	0.688118	-1.45324	BCNS CONTROL down vs NORMAL CONTROL
1556721_at	C20orf203	chromosome 20 open reading frame 203	0.012799	1.35785	1.35785	BCNS CONTROL up vs NORMAL CONTROL			204624_at	ATP7B	ATPase, Cu++ transporting, beta polypeptide	0.0123851	0.688875	-1.45164	BCNS CONTROL down vs NORMAL CONTROL
228572_at	LOC100507168	hypothetical LOC100507168	0.0140368	1.35781	1.35781	BCNS CONTROL up vs NORMAL CONTROL			218031_s_at	FOXN3	forkhead box N3	0.017071	0.689059	-1.45125	BCNS CONTROL down vs NORMAL CONTROL
207377_at	PPP1R2P9	protein phosphatase 1, regulatory (inhibitor) subunit 2 pseudogene 9	0.00266067	1.35766	1.35766	BCNS CONTROL up vs NORMAL CONTROL			213295_at	CYLD	cylindromatosis (turban tumor syndrome)	0.0409157	0.689835	-1.44962	BCNS CONTROL down vs NORMAL CONTROL
215869_at	---	---	0.00209086	1.35733	1.35733	BCNS CONTROL up vs NORMAL CONTROL			226075_at	SPSB1	splA/ryanodine receptor domain and SOCS box containing 1	0.0474312	0.690126	-1.44901	BCNS CONTROL down vs NORMAL CONTROL
1558007_s_at	---	---	0.00043634	1.35704	1.35704	BCNS CONTROL up vs NORMAL CONTROL			213473_at	BRAP	BRCA1 associated protein	0.000736726	0.690162	-1.44893	BCNS CONTROL down vs NORMAL CONTROL
230022_at	CLEC18A	C-type lectin domain family 18, member A	9.46915e-05	1.35687	1.35687	BCNS CONTROL up vs NORMAL CONTROL			228245_s_at	LOC100509231 /// LOC100509288 /// OVOS2	ovostatin homolog 2-like /// ovostatin homolog 2-like /// ovostatin 2	0.0191573	0.690363	-1.44851	BCNS CONTROL down vs NORMAL CONTROL
208582_s_at	DUX1 /// DUX3 /// DUX5	double homeobox 1 /// double homeobox 3 /// double homeobox 5	0.00319626	1.35681	1.35681	BCNS CONTROL up vs NORMAL CONTROL			228416_at	ACVR2A	activin A receptor, type IIA	0.0162682	0.690425	-1.44838	BCNS CONTROL down vs NORMAL CONTROL
1565358_at	RARA	retinoic acid receptor, alpha	0.00983081	1.35659	1.35659	BCNS CONTROL up vs NORMAL CONTROL			238964_at	FIGN	fidgetin	0.00461635	0.690747	-1.44771	BCNS CONTROL down vs NORMAL CONTROL
204909_at	DDX6	DEAD (Asp-Glu-Ala-Asp) box polypeptide 6	0.00387995	1.3559	1.3559	BCNS CONTROL up vs NORMAL CONTROL			242008_at	---	---	0.034054	0.690839	-1.44752	BCNS CONTROL down vs NORMAL CONTROL
1555340_x_at	RAP1A	RAP1A, member of RAS oncogene family	0.00235819	1.35366	1.35366	BCNS CONTROL up vs NORMAL CONTROL			225899_x_at	FLJ45445	hypothetical LOC399844	0.0140659	0.69157	-1.44599	BCNS CONTROL down vs NORMAL CONTROL
228691_at	BICD1	Bicaudal D homolog 1 (Drosophila)	0.00481126	1.35349	1.35349	BCNS CONTROL up vs NORMAL CONTROL			244165_at	C10orf18	chromosome 10 open reading frame 18	0.0288279	0.691632	-1.44586	BCNS CONTROL down vs NORMAL CONTROL
228409_at	PLIN4	perilipin 4	0.00515172	1.35277	1.35277	BCNS CONTROL up vs NORMAL CONTROL			1569191_at	ZNF826P	zinc finger protein 826, pseudogene	0.0271894	0.691769	-1.44557	BCNS CONTROL down vs NORMAL CONTROL
225966_at	C17orf89	chromosome 17 open reading frame 89	0.00104727	1.35151	1.35151	BCNS CONTROL up vs NORMAL CONTROL			242710_at	---	---	0.0439195	0.691794	-1.44552	BCNS CONTROL down vs NORMAL CONTROL
203838_s_at	TNK2	tyrosine kinase, non-receptor, 2	0.00257239	1.35141	1.35141	BCNS CONTROL up vs NORMAL CONTROL			228469_at	PPID	Peptidylprolyl isomerase D	0.0495385	0.691818	-1.44547	BCNS CONTROL down vs NORMAL CONTROL
232755_at	UBE2G2	ubiquitin-conjugating enzyme E2G 2 (UBC7 homolog, yeast)	0.00484616	1.35025	1.35025	BCNS CONTROL up vs NORMAL CONTROL			227940_at	LOC339803	hypothetical LOC339803	0.0321803	0.692203	-1.44466	BCNS CONTROL down vs NORMAL CONTROL
220421_at	BTNL8	butyrophilin-like 8	0.000179371	1.34984	1.34984	BCNS CONTROL up vs NORMAL CONTROL			238653_at	LRIG2	Leucine-rich repeats and immunoglobulin-like domains 2	0.00631353	0.693166	-1.44266	BCNS CONTROL down vs NORMAL CONTROL
230709_x_at	ZBTB7A	Zinc finger and BTB domain containing 7A	0.0113363	1.3498	1.3498	BCNS CONTROL up vs NORMAL CONTROL			1558111_at	MBNL1	muscleblind-like (Drosophila)	0.0344291	0.693801	-1.44134	BCNS CONTROL down vs NORMAL CONTROL
207036_x_at	GRIN2D	glutamate receptor, ionotropic, N-methyl D-aspartate 2D	0.00665719	1.34729	1.34729	BCNS CONTROL up vs NORMAL CONTROL			244433_at	---	---	0.0421878	0.694485	-1.43992	BCNS CONTROL down vs NORMAL CONTROL
1554872_a_at	HMGCLL1	3-hydroxymethyl-3-methylglutaryl-CoA lyase-like 1	0.00272554	1.34711	1.34711	BCNS CONTROL up vs NORMAL CONTROL			222273_at	PAPOLG	poly(A) polymerase gamma	0.0120695	0.694557	-1.43977	BCNS CONTROL down vs NORMAL CONTROL
1553752_at	C20orf165	chromosome 20 open reading frame 165	0.00723157	1.34696	1.34696	BCNS CONTROL up vs NORMAL CONTROL			235847_at	---	---	0.02144	0.695485	-1.43785	BCNS CONTROL down vs NORMAL CONTROL
1554516_at	LOC100288109 /// LOC203274	Hypothetical protein LOC100288109 /// Hypothetical protein LOC203274	0.00245497	1.34628	1.34628	BCNS CONTROL up vs NORMAL CONTROL			214807_at	---	---	0.0125481	0.695593	-1.43762	BCNS CONTROL down vs NORMAL CONTROL
231748_at	ULBP3	UL16 binding protein 3	0.0102485	1.34622	1.34622	BCNS CONTROL up vs NORMAL CONTROL			231861_at	LRP10	low density lipoprotein receptor-related protein 10	0.00998177	0.695899	-1.43699	BCNS CONTROL down vs NORMAL CONTROL
237170_at	LOC100507384	hypothetical LOC100507384	0.000324032	1.34606	1.34606	BCNS CONTROL up vs NORMAL CONTROL			1559078_at	BCL11A	B-cell CLL/lymphoma 11A (zinc finger protein)	0.0209234	0.696827	-1.43508	BCNS CONTROL down vs NORMAL CONTROL
1556426_at	HEXA	hexosaminidase A (alpha polypeptide)	0.00656763	1.34566	1.34566	BCNS CONTROL up vs NORMAL CONTROL			1557270_at	---	---	0.0340501	0.697253	-1.4342	BCNS CONTROL down vs NORMAL CONTROL
237060_at	---	---	0.00044217	1.34478	1.34478	BCNS CONTROL up vs NORMAL CONTROL			219316_s_at	FLVCR2	feline leukemia virus subgroup C cellular receptor family, member 2	0.0309718	0.697636	-1.43341	BCNS CONTROL down vs NORMAL CONTROL
215989_at	CBX2	chromobox homolog 2	0.00315823	1.34418	1.34418	BCNS CONTROL up vs NORMAL CONTROL			214829_at	AASS	aminoadipate-semialdehyde synthase	0.0309372	0.697969	-1.43273	BCNS CONTROL down vs NORMAL CONTROL
205142_x_at	ABCD1	ATP-binding cassette, sub-family D (ALD), member 1	3.85245e-05	1.34384	1.34384	BCNS CONTROL up vs NORMAL CONTROL			219976_at	HOOK1	hook homolog 1 (Drosophila)	0.0298745	0.699248	-1.43011	BCNS CONTROL down vs NORMAL CONTROL
208378_x_at	FGF5	fibroblast growth factor 5	0.0448026	1.34382	1.34382	BCNS CONTROL up vs NORMAL CONTROL			242989_at	---	---	0.0232488	0.69974	-1.4291	BCNS CONTROL down vs NORMAL CONTROL
228204_at	LOC100505497	hypothetical LOC100505497	0.0200834	1.34372	1.34372	BCNS CONTROL up vs NORMAL CONTROL			238673_at	---	---	0.0406315	0.700186	-1.42819	BCNS CONTROL down vs NORMAL CONTROL
206890_at	IL12RB1	interleukin 12 receptor, beta 1	0.000565945	1.34265	1.34265	BCNS CONTROL up vs NORMAL CONTROL			234997_x_at	---	---	0.0437804	0.700303	-1.42795	BCNS CONTROL down vs NORMAL CONTROL
230833_at	ACRBP	acrosin binding protein	0.0132146	1.34249	1.34249	BCNS CONTROL up vs NORMAL CONTROL			228081_at	CCNG2	cyclin G2	0.0265445	0.700326	-1.42791	BCNS CONTROL down vs NORMAL CONTROL
1552676_at	UCN3	urocortin 3 (stresscopin)	0.00088746	1.34131	1.34131	BCNS CONTROL up vs NORMAL CONTROL			220576_at	PGAP1	post-GPI attachment to proteins 1	0.0349067	0.700957	-1.42662	BCNS CONTROL down vs NORMAL CONTROL
233076_at	JAKMIP3	Janus kinase and microtubule interacting protein 3	0.000558899	1.34066	1.34066	BCNS CONTROL up vs NORMAL CONTROL			223366_at	ZNF704	zinc finger protein 704	0.0013289	0.701586	-1.42534	BCNS CONTROL down vs NORMAL CONTROL
1570364_at	ZNF709	zinc finger protein 709	0.00265219	1.34031	1.34031	BCNS CONTROL up vs NORMAL CONTROL			1554741_s_at	FGF7 /// KGFLP1 /// KGFLP2	fibroblast growth factor 7 /// keratinocyte growth factor-like protein 1 /// keratinocy	0.00635895	0.702321	-1.42385	BCNS CONTROL down vs NORMAL CONTROL
1560943_s_at	---	---	0.000555097	1.34019	1.34019	BCNS CONTROL up vs NORMAL CONTROL			235918_x_at	CEP97	centrosomal protein 97kDa	0.0453643	0.70241	-1.42367	BCNS CONTROL down vs NORMAL CONTROL
215771_x_at	RET	ret proto-oncogene	0.00363052	1.34009	1.34009	BCNS CONTROL up vs NORMAL CONTROL			226431_at	FAM117B	family with sequence similarity 117, member B	0.0101528	0.702514	-1.42346	BCNS CONTROL down vs NORMAL CONTROL
209074_s_at	FAM107A	family with sequence similarity 107, member A	0.000833356	1.33967	1.33967	BCNS CONTROL up vs NORMAL CONTROL			225181_at	ARID1B	AT rich interactive domain 1B (SWI1-like)	0.0041334	0.702701	-1.42308	BCNS CONTROL down vs NORMAL CONTROL
229320_at	C2orf55	chromosome 2 open reading frame 55	0.010748	1.33947	1.33947	BCNS CONTROL up vs NORMAL CONTROL			1564164_at	DENND1B	DENN/MADD domain containing 1B	0.0455387	0.703049	-1.42238	BCNS CONTROL down vs NORMAL CONTROL
240669_at	---	---	0.000690837	1.33898	1.33898	BCNS CONTROL up vs NORMAL CONTROL			215224_at	SNORA21	small nucleolar RNA, H/ACA box 21	0.0345144	0.703747	-1.42097	BCNS CONTROL down vs NORMAL CONTROL
1563222_at	---	---	0.0143847	1.33873	1.33873	BCNS CONTROL up vs NORMAL CONTROL			210346_s_at	CLK4	CDC-like kinase 4	0.0497813	0.704216	-1.42002	BCNS CONTROL down vs NORMAL CONTROL
211021_s_at	RGS14	regulator of G-protein signaling 14	0.00261569	1.33839	1.33839	BCNS CONTROL up vs NORMAL CONTROL			1560926_at	---	---	0.0446877	0.706082	-1.41627	BCNS CONTROL down vs NORMAL CONTROL
241486_at	---	---	0.00558935	1.3381	1.3381	BCNS CONTROL up vs NORMAL CONTROL			218362_s_at	DIS3	DIS3 mitotic control homolog (S. cerevisiae)	0.0338871	0.706266	-1.4159	BCNS CONTROL down vs NORMAL CONTROL
211790_s_at	MLL2	myeloid/lymphoid or mixed-lineage leukemia 2	0.000414262	1.33767	1.33767	BCNS CONTROL up vs NORMAL CONTROL			226543_at	MUTED	muted homolog (mouse)	0.00805413	0.706572	-1.41528	BCNS CONTROL down vs NORMAL CONTROL
221785_at	WIZ	widely interspaced zinc finger motifs	0.00710804	1.33736	1.33736	BCNS CONTROL up vs NORMAL CONTROL			235498_at	LRRIQ3	leucine-rich repeats and IQ motif containing 3	0.00681075	0.707264	-1.4139	BCNS CONTROL down vs NORMAL CONTROL
241439_at	---	---	0.00243257	1.33693	1.33693	BCNS CONTROL up vs NORMAL CONTROL			226352_at	JMY	junction mediating and regulatory protein, p53 cofactor	0.0405657	0.707896	-1.41264	BCNS CONTROL down vs NORMAL CONTROL
235481_at	COMMD10	COMM domain containing 10	0.0109601	1.33621	1.33621	BCNS CONTROL up vs NORMAL CONTROL			1556656_at	---	---	0.0409418	0.708184	-1.41206	BCNS CONTROL down vs NORMAL CONTROL
224062_x_at	KLK4	kallikrein-related peptidase 4	0.00535582	1.33571	1.33571	BCNS CONTROL up vs NORMAL CONTROL			1563414_at	---	---	0.0125239	0.708803	-1.41083	BCNS CONTROL down vs NORMAL CONTROL
242988_at	DCST2	DC-STAMP domain containing 2	0.00612715	1.33569	1.33569	BCNS CONTROL up vs NORMAL CONTROL			229143_at	CNOT3	CCR4-NOT transcription complex, subunit 3	0.00599031	0.708972	-1.41049	BCNS CONTROL down vs NORMAL CONTROL
210924_at	OLFM1	olfactomedin 1	0.000893081	1.3349	1.3349	BCNS CONTROL up vs NORMAL CONTROL			224673_at	LENG8	leukocyte receptor cluster (LRC) member 8	0.012738	0.70906	-1.41032	BCNS CONTROL down vs NORMAL CONTROL
240878_at	SPEM1	spermatid maturation 1	0.00802374	1.33455	1.33455	BCNS CONTROL up vs NORMAL CONTROL			236526_x_at	C5orf44	chromosome 5 open reading frame 44	0.0372245	0.709564	-1.40932	BCNS CONTROL down vs NORMAL CONTROL
220922_s_at	SPANXA1 /// SPANXA2 /// SPANXB1 /// SPANXB2 /// SPANXC /// SPANXF1	sperm protein associated with the nucleus, X-linked, family member A1 /// SPANX family,	0.00207329	1.3344	1.3344	BCNS CONTROL up vs NORMAL CONTROL			242431_at	---	---	0.0224239	0.709578	-1.40929	BCNS CONTROL down vs NORMAL CONTROL
1553517_at	FERD3L	Fer3-like (Drosophila)	0.000138043	1.33318	1.33318	BCNS CONTROL up vs NORMAL CONTROL			241731_x_at	ZNF440	zinc finger protein 440	0.0311951	0.710537	-1.40739	BCNS CONTROL down vs NORMAL CONTROL
211619_s_at	ALPP /// ALPPL2	alkaline phosphatase, placental /// alkaline phosphatase, placental-like 2	0.00404765	1.33316	1.33316	BCNS CONTROL up vs NORMAL CONTROL			215528_at	---	---	0.0429467	0.712392	-1.40372	BCNS CONTROL down vs NORMAL CONTROL
236601_at	LOC100509212	hypothetical LOC100509212	0.0147548	1.33255	1.33255	BCNS CONTROL up vs NORMAL CONTROL			235405_at	GSTA4	glutathione S-transferase alpha 4	0.0121724	0.712431	-1.40364	BCNS CONTROL down vs NORMAL CONTROL
231420_at	GGN	gametogenetin	0.00405881	1.33253	1.33253	BCNS CONTROL up vs NORMAL CONTROL			242068_at	---	---	0.0192534	0.71307	-1.40239	BCNS CONTROL down vs NORMAL CONTROL
244875_at	ASMTL-AS	ASMTL antisense RNA (non-protein coding)	0.00438619	1.33196	1.33196	BCNS CONTROL up vs NORMAL CONTROL			236149_at	---	---	0.0332261	0.713525	-1.40149	BCNS CONTROL down vs NORMAL CONTROL
229780_at	---	---	0.00183078	1.33152	1.33152	BCNS CONTROL up vs NORMAL CONTROL			230185_at	THAP9	THAP domain containing 9	0.0020538	0.714629	-1.39933	BCNS CONTROL down vs NORMAL CONTROL
217101_at	TTC39A	tetratricopeptide repeat domain 39A	0.000285197	1.33148	1.33148	BCNS CONTROL up vs NORMAL CONTROL			221208_s_at	C11orf61	chromosome 11 open reading frame 61	0.0299218	0.714666	-1.39926	BCNS CONTROL down vs NORMAL CONTROL
204664_at	ALPP	alkaline phosphatase, placental	0.0022031	1.33125	1.33125	BCNS CONTROL up vs NORMAL CONTROL			204759_at	RCBTB2	regulator of chromosome condensation (RCC1) and BTB (POZ) domain containing protein 2	0.0437549	0.715795	-1.39705	BCNS CONTROL down vs NORMAL CONTROL
235580_at	ZNF141	zinc finger protein 141	0.000996756	1.33095	1.33095	BCNS CONTROL up vs NORMAL CONTROL			235508_at	PML	promyelocytic leukemia	0.0195661	0.715899	-1.39685	BCNS CONTROL down vs NORMAL CONTROL
221299_at	GPR173	G protein-coupled receptor 173	0.00120118	1.32984	1.32984	BCNS CONTROL up vs NORMAL CONTROL			215146_s_at	TTC28	tetratricopeptide repeat domain 28	0.00885824	0.71636	-1.39595	BCNS CONTROL down vs NORMAL CONTROL
209496_at	RARRES2	retinoic acid receptor responder (tazarotene induced) 2	0.000807277	1.32812	1.32812	BCNS CONTROL up vs NORMAL CONTROL			212886_at	CCDC69	coiled-coil domain containing 69	0.00532873	0.716372	-1.39592	BCNS CONTROL down vs NORMAL CONTROL
241568_at	LOC100506319	hypothetical LOC100506319	9.46026e-05	1.32808	1.32808	BCNS CONTROL up vs NORMAL CONTROL			236656_s_at	LOC100288911	hypothetical LOC100288911	0.00297099	0.718089	-1.39258	BCNS CONTROL down vs NORMAL CONTROL
1567627_at	CD74	CD74 molecule, major histocompatibility complex, class II invariant chain	0.00196123	1.3279	1.3279	BCNS CONTROL up vs NORMAL CONTROL			232238_at	ASPM	asp (abnormal spindle) homolog, microcephaly associated (Drosophila)	0.0494434	0.718876	-1.39106	BCNS CONTROL down vs NORMAL CONTROL
228526_at	---	---	0.00210065	1.3273	1.3273	BCNS CONTROL up vs NORMAL CONTROL			238067_at	TBC1D8B	TBC1 domain family, member 8B (with GRAM domain)	0.0498349	0.71956	-1.38974	BCNS CONTROL down vs NORMAL CONTROL
239592_at	LOC100505808	hypothetical LOC100505808	0.00123366	1.32638	1.32638	BCNS CONTROL up vs NORMAL CONTROL			222282_at	---	---	0.0313602	0.720343	-1.38823	BCNS CONTROL down vs NORMAL CONTROL
236913_at	---	---	0.00651946	1.32571	1.32571	BCNS CONTROL up vs NORMAL CONTROL			204635_at	RPS6KA5	ribosomal protein S6 kinase, 90kDa, polypeptide 5	0.00238453	0.720616	-1.3877	BCNS CONTROL down vs NORMAL CONTROL
1564429_at	---	---	0.00108082	1.32513	1.32513	BCNS CONTROL up vs NORMAL CONTROL			1556425_a_at	LOC284219	hypothetical protein LOC284219	0.0252768	0.720682	-1.38757	BCNS CONTROL down vs NORMAL CONTROL
223600_s_at	KIAA1683	KIAA1683	0.00778253	1.32475	1.32475	BCNS CONTROL up vs NORMAL CONTROL			226550_at	---	---	0.0434812	0.721161	-1.38665	BCNS CONTROL down vs NORMAL CONTROL
231537_at	---	---	0.00527834	1.32473	1.32473	BCNS CONTROL up vs NORMAL CONTROL			239300_at	PIK3C3	phosphoinositide-3-kinase, class 3	0.00948724	0.721588	-1.38583	BCNS CONTROL down vs NORMAL CONTROL
208468_at	SOX21	SRY (sex determining region Y)-box 21	0.0121355	1.32389	1.32389	BCNS CONTROL up vs NORMAL CONTROL			202250_s_at	DCAF8	DDB1 and CUL4 associated factor 8	0.0298839	0.721895	-1.38524	BCNS CONTROL down vs NORMAL CONTROL
1552872_at	ASMTL-AS	ASMTL antisense RNA (non-protein coding)	0.0199	1.32344	1.32344	BCNS CONTROL up vs NORMAL CONTROL			226781_at	C7orf55	chromosome 7 open reading frame 55	0.0476337	0.722177	-1.3847	BCNS CONTROL down vs NORMAL CONTROL
242020_s_at	ZBP1	Z-DNA binding protein 1	0.00504233	1.32314	1.32314	BCNS CONTROL up vs NORMAL CONTROL			210045_at	IDH2	isocitrate dehydrogenase 2 (NADP+), mitochondrial	0.00345645	0.72235	-1.38437	BCNS CONTROL down vs NORMAL CONTROL
223632_s_at	BCAN	brevican	0.000491642	1.32287	1.32287	BCNS CONTROL up vs NORMAL CONTROL			220723_s_at	CWH43	cell wall biogenesis 43 C-terminal homolog (S. cerevisiae)	0.0328313	0.72238	-1.38431	BCNS CONTROL down vs NORMAL CONTROL
205236_x_at	SOD3	superoxide dismutase 3, extracellular	0.0106803	1.32283	1.32283	BCNS CONTROL up vs NORMAL CONTROL			238149_at	ZNF818P	zinc finger protein 818, pseudogene	0.0275268	0.722979	-1.38317	BCNS CONTROL down vs NORMAL CONTROL
208573_s_at	OR2H2	olfactory receptor, family 2, subfamily H, member 2	0.00441989	1.32268	1.32268	BCNS CONTROL up vs NORMAL CONTROL			209112_at	CDKN1B	cyclin-dependent kinase inhibitor 1B (p27, Kip1)	0.0460369	0.723385	-1.38239	BCNS CONTROL down vs NORMAL CONTROL
236547_at	---	---	0.0171278	1.32263	1.32263	BCNS CONTROL up vs NORMAL CONTROL			239393_at	---	---	0.0145245	0.724418	-1.38042	BCNS CONTROL down vs NORMAL CONTROL
205297_s_at	CD79B	CD79b molecule, immunoglobulin-associated beta	0.000548671	1.32189	1.32189	BCNS CONTROL up vs NORMAL CONTROL			1553349_at	ARID2	AT rich interactive domain 2 (ARID, RFX-like)	0.0460987	0.724476	-1.38031	BCNS CONTROL down vs NORMAL CONTROL
235769_at	ZNF497	Zinc finger protein 497	0.00317768	1.3216	1.3216	BCNS CONTROL up vs NORMAL CONTROL			222599_s_at	NAV2	neuron navigator 2	0.030864	0.724708	-1.37987	BCNS CONTROL down vs NORMAL CONTROL
244600_at	LOC100506589	hypothetical LOC100506589	7.57224e-05	1.32146	1.32146	BCNS CONTROL up vs NORMAL CONTROL			242074_at	---	---	0.00457044	0.724835	-1.37962	BCNS CONTROL down vs NORMAL CONTROL
1553860_at	DCST1	DC-STAMP domain containing 1	0.00297853	1.32137	1.32137	BCNS CONTROL up vs NORMAL CONTROL			239252_at	COX7B	cytochrome c oxidase subunit VIIb	0.0132044	0.725169	-1.37899	BCNS CONTROL down vs NORMAL CONTROL
236753_at	LOC154822	hypothetical LOC154822	0.00252044	1.32039	1.32039	BCNS CONTROL up vs NORMAL CONTROL			242153_at	LARP1B	La ribonucleoprotein domain family, member 1B	0.0298659	0.72538	-1.37859	BCNS CONTROL down vs NORMAL CONTROL
1555753_x_at	---	---	0.0191879	1.32027	1.32027	BCNS CONTROL up vs NORMAL CONTROL			226780_s_at	C7orf55	chromosome 7 open reading frame 55	0.0394749	0.726807	-1.37588	BCNS CONTROL down vs NORMAL CONTROL
222724_at	VWA1	von Willebrand factor A domain containing 1	0.00173355	1.32019	1.32019	BCNS CONTROL up vs NORMAL CONTROL			41512_at	BRAP	BRCA1 associated protein	0.000165084	0.727187	-1.37516	BCNS CONTROL down vs NORMAL CONTROL
206358_at	PRM1	protamine 1	0.000169702	1.31979	1.31979	BCNS CONTROL up vs NORMAL CONTROL			242794_at	MAML3	mastermind-like 3 (Drosophila)	0.0201411	0.727427	-1.37471	BCNS CONTROL down vs NORMAL CONTROL
207752_x_at	PRB1	proline-rich protein BstNI subfamily 1	0.00636909	1.31925	1.31925	BCNS CONTROL up vs NORMAL CONTROL			235925_at	---	---	0.0449511	0.727655	-1.37428	BCNS CONTROL down vs NORMAL CONTROL
209812_x_at	CASP2	caspase 2, apoptosis-related cysteine peptidase	0.00134787	1.31918	1.31918	BCNS CONTROL up vs NORMAL CONTROL			1555114_at	ATP6V0A2	ATPase, H+ transporting, lysosomal V0 subunit a2	0.00489093	0.729104	-1.37155	BCNS CONTROL down vs NORMAL CONTROL
239899_at	RNF145	Ring finger protein 145	0.00667689	1.31828	1.31828	BCNS CONTROL up vs NORMAL CONTROL			229331_at	SPATA18	spermatogenesis associated 18 homolog (rat)	0.0104912	0.729343	-1.3711	BCNS CONTROL down vs NORMAL CONTROL
1558814_s_at	TMED5	transmembrane emp24 protein transport domain containing 5	0.00994646	1.31775	1.31775	BCNS CONTROL up vs NORMAL CONTROL			210241_s_at	TP53TG1	TP53 target 1 (non-protein coding)	0.00558764	0.729348	-1.37109	BCNS CONTROL down vs NORMAL CONTROL
243187_at	---	---	0.00117943	1.31761	1.31761	BCNS CONTROL up vs NORMAL CONTROL			229091_s_at	CCNJ	cyclin J	0.0154756	0.729503	-1.3708	BCNS CONTROL down vs NORMAL CONTROL
234798_x_at	LOC100287547	putative uncharacterized protein C20orf66-like	0.00198948	1.31757	1.31757	BCNS CONTROL up vs NORMAL CONTROL			214663_at	DSTYK	dual serine/threonine and tyrosine protein kinase	0.0163376	0.730017	-1.36983	BCNS CONTROL down vs NORMAL CONTROL
228227_at	ITGB1BP1	Integrin beta 1 binding protein 1	0.00432104	1.31755	1.31755	BCNS CONTROL up vs NORMAL CONTROL			236922_at	---	---	0.0102277	0.730283	-1.36933	BCNS CONTROL down vs NORMAL CONTROL
1562631_at	---	---	0.000672017	1.31648	1.31648	BCNS CONTROL up vs NORMAL CONTROL			229221_at	CD44	CD44 molecule (Indian blood group)	0.0474506	0.730385	-1.36914	BCNS CONTROL down vs NORMAL CONTROL
1553657_at	VWA3A	von Willebrand factor A domain containing 3A	0.000227067	1.31605	1.31605	BCNS CONTROL up vs NORMAL CONTROL			232120_at	---	---	0.0460431	0.730875	-1.36822	BCNS CONTROL down vs NORMAL CONTROL
1561185_at	TTTY7	testis-specific transcript, Y-linked 7 (non-protein coding)	0.000477117	1.31602	1.31602	BCNS CONTROL up vs NORMAL CONTROL			211193_at	TP63	tumor protein p63	0.0300425	0.73143	-1.36719	BCNS CONTROL down vs NORMAL CONTROL
224488_s_at	SPON1	spondin 1, extracellular matrix protein	0.0125877	1.3157	1.3157	BCNS CONTROL up vs NORMAL CONTROL			1553974_at	C22orf39	chromosome 22 open reading frame 39	0.00489258	0.731811	-1.36647	BCNS CONTROL down vs NORMAL CONTROL
221150_at	MEPE	matrix extracellular phosphoglycoprotein	0.00301496	1.31545	1.31545	BCNS CONTROL up vs NORMAL CONTROL			239264_at	---	---	0.00341738	0.731867	-1.36637	BCNS CONTROL down vs NORMAL CONTROL
241570_at	---	---	0.0015004	1.31542	1.31542	BCNS CONTROL up vs NORMAL CONTROL			231111_at	---	---	0.0317914	0.732206	-1.36574	BCNS CONTROL down vs NORMAL CONTROL
240334_at	---	---	0.000741752	1.3154	1.3154	BCNS CONTROL up vs NORMAL CONTROL			236092_at	LOC100288507	Hypothetical protein LOC100288507	0.000248352	0.732434	-1.36531	BCNS CONTROL down vs NORMAL CONTROL
210770_s_at	CACNA1A	calcium channel, voltage-dependent, P/Q type, alpha 1A subunit	0.00948592	1.31521	1.31521	BCNS CONTROL up vs NORMAL CONTROL			211200_s_at	EFCAB2	EF-hand calcium binding domain 2	0.00233398	0.732791	-1.36465	BCNS CONTROL down vs NORMAL CONTROL
1566149_at	CALML4	Calmodulin-like 4	0.000288556	1.31503	1.31503	BCNS CONTROL up vs NORMAL CONTROL			243305_at	---	---	0.00115981	0.733722	-1.36291	BCNS CONTROL down vs NORMAL CONTROL
227058_at	C13orf33	chromosome 13 open reading frame 33	0.000410138	1.31459	1.31459	BCNS CONTROL up vs NORMAL CONTROL			228225_at	PEX2	peroxisomal biogenesis factor 2	0.0219416	0.733821	-1.36273	BCNS CONTROL down vs NORMAL CONTROL
239470_at	C15orf56	chromosome 15 open reading frame 56	0.00217423	1.3144	1.3144	BCNS CONTROL up vs NORMAL CONTROL			223638_at	NBPF3	neuroblastoma breakpoint family, member 3	0.0265549	0.734292	-1.36186	BCNS CONTROL down vs NORMAL CONTROL
240999_at	LOC100287704	hypothetical LOC100287704	0.000670696	1.31412	1.31412	BCNS CONTROL up vs NORMAL CONTROL			243016_at	---	---	0.0111089	0.734981	-1.36058	BCNS CONTROL down vs NORMAL CONTROL
213717_at	LDB3	LIM domain binding 3	0.00575229	1.31375	1.31375	BCNS CONTROL up vs NORMAL CONTROL			236476_at	---	---	0.0179303	0.734992	-1.36056	BCNS CONTROL down vs NORMAL CONTROL
234736_at	JPH3	junctophilin 3	0.00758581	1.31367	1.31367	BCNS CONTROL up vs NORMAL CONTROL			201794_s_at	SMG7	Smg-7 homolog, nonsense mediated mRNA decay factor (C. elegans)	0.0263819	0.734993	-1.36056	BCNS CONTROL down vs NORMAL CONTROL
207835_at	FBLN1	fibulin 1	0.000937607	1.31356	1.31356	BCNS CONTROL up vs NORMAL CONTROL			239236_at	---	---	0.0143285	0.735416	-1.35977	BCNS CONTROL down vs NORMAL CONTROL
1554694_at	CCNY	cyclin Y	0.000865599	1.31343	1.31343	BCNS CONTROL up vs NORMAL CONTROL			235836_at	MXRA7	matrix-remodelling associated 7	0.0374228	0.735434	-1.35974	BCNS CONTROL down vs NORMAL CONTROL
227868_at	LOC154761	hypothetical LOC154761	0.00738684	1.31325	1.31325	BCNS CONTROL up vs NORMAL CONTROL			1556306_at	---	---	0.03248	0.735612	-1.35941	BCNS CONTROL down vs NORMAL CONTROL
211307_s_at	FCAR	Fc fragment of IgA, receptor for	0.00283624	1.31266	1.31266	BCNS CONTROL up vs NORMAL CONTROL			219569_s_at	TMEM22	transmembrane protein 22	0.0111067	0.736066	-1.35857	BCNS CONTROL down vs NORMAL CONTROL
206798_x_at	DLEC1	deleted in lung and esophageal cancer 1	0.00105557	1.31236	1.31236	BCNS CONTROL up vs NORMAL CONTROL			240237_at	---	---	0.00722453	0.73623	-1.35827	BCNS CONTROL down vs NORMAL CONTROL
216587_s_at	FZD8	frizzled homolog 8 (Drosophila)	0.00190116	1.31223	1.31223	BCNS CONTROL up vs NORMAL CONTROL			242521_at	---	---	0.013225	0.737179	-1.35652	BCNS CONTROL down vs NORMAL CONTROL
1569256_a_at	FAM43B	family with sequence similarity 43, member B	0.00466157	1.31215	1.31215	BCNS CONTROL up vs NORMAL CONTROL			240449_at	ZNF341	zinc finger protein 341	0.0161363	0.737903	-1.35519	BCNS CONTROL down vs NORMAL CONTROL
221316_at	CATSPERG	cation channel, sperm-associated, gamma	0.00309102	1.31194	1.31194	BCNS CONTROL up vs NORMAL CONTROL			239775_at	---	---	0.0348128	0.738356	-1.35436	BCNS CONTROL down vs NORMAL CONTROL
240311_at	NANOS3	nanos homolog 3 (Drosophila)	0.00150582	1.31186	1.31186	BCNS CONTROL up vs NORMAL CONTROL			212450_at	SECISBP2L	SECIS binding protein 2-like	0.0407707	0.73848	-1.35413	BCNS CONTROL down vs NORMAL CONTROL
208372_s_at	LIMK1	LIM domain kinase 1	0.00147905	1.3116	1.3116	BCNS CONTROL up vs NORMAL CONTROL			1559005_s_at	CNTLN	centlein, centrosomal protein	0.0271076	0.738956	-1.35326	BCNS CONTROL down vs NORMAL CONTROL
226920_at	---	---	0.00302855	1.31149	1.31149	BCNS CONTROL up vs NORMAL CONTROL			229444_at	LOC100131607	hypothetical LOC100131607	0.0278644	0.739322	-1.35259	BCNS CONTROL down vs NORMAL CONTROL
1554938_a_at	ACOT11	acyl-CoA thioesterase 11	0.00633199	1.3112	1.3112	BCNS CONTROL up vs NORMAL CONTROL			225937_at	CUX1	cut-like homeobox 1	0.0229425	0.739578	-1.35212	BCNS CONTROL down vs NORMAL CONTROL
1560671_at	KIAA1652	KIAA1652 protein	0.00290011	1.31034	1.31034	BCNS CONTROL up vs NORMAL CONTROL			236170_x_at	---	---	0.00921569	0.739928	-1.35148	BCNS CONTROL down vs NORMAL CONTROL
1557994_at	TTN	titin	0.00630659	1.30994	1.30994	BCNS CONTROL up vs NORMAL CONTROL			209106_at	NCOA1	nuclear receptor coactivator 1	0.017723	0.740018	-1.35132	BCNS CONTROL down vs NORMAL CONTROL
205314_x_at	SNTB2	syntrophin, beta 2 (dystrophin-associated protein A1, 59kDa, basic component 2)	0.00163113	1.30957	1.30957	BCNS CONTROL up vs NORMAL CONTROL			207943_x_at	PLAGL1	pleiomorphic adenoma gene-like 1	0.0193841	0.740026	-1.3513	BCNS CONTROL down vs NORMAL CONTROL
205033_s_at	DEFA1 /// DEFA1B /// DEFA3	defensin, alpha 1 /// defensin, alpha 1B /// defensin, alpha 3, neutrophil-specific	0.00518746	1.30884	1.30884	BCNS CONTROL up vs NORMAL CONTROL			235439_at	RBMS2	RNA binding motif, single stranded interacting protein 2	0.0348125	0.740406	-1.35061	BCNS CONTROL down vs NORMAL CONTROL
222049_s_at	RBP4	Retinol binding protein 4, plasma	0.00418117	1.30798	1.30798	BCNS CONTROL up vs NORMAL CONTROL			221511_x_at	CCPG1	cell cycle progression 1	0.0312668	0.742059	-1.3476	BCNS CONTROL down vs NORMAL CONTROL
217138_x_at	---	---	0.0025811	1.30752	1.30752	BCNS CONTROL up vs NORMAL CONTROL			241387_at	---	---	0.0474983	0.742125	-1.34748	BCNS CONTROL down vs NORMAL CONTROL
236418_at	TTLL10	tubulin tyrosine ligase-like family, member 10	0.00439378	1.30711	1.30711	BCNS CONTROL up vs NORMAL CONTROL			229317_at	KPNA5	karyopherin alpha 5 (importin alpha 6)	0.0273483	0.742694	-1.34645	BCNS CONTROL down vs NORMAL CONTROL
222915_s_at	BANK1	B-cell scaffold protein with ankyrin repeats 1	0.000610313	1.30679	1.30679	BCNS CONTROL up vs NORMAL CONTROL			229189_s_at	LOC100507376	hypothetical LOC100507376	0.0368401	0.742717	-1.34641	BCNS CONTROL down vs NORMAL CONTROL
209968_s_at	NCAM1	neural cell adhesion molecule 1	0.013201	1.30627	1.30627	BCNS CONTROL up vs NORMAL CONTROL			239644_at	---	---	0.0113594	0.743394	-1.34518	BCNS CONTROL down vs NORMAL CONTROL
1553071_a_at	MYOZ3	myozenin 3	0.0217003	1.30607	1.30607	BCNS CONTROL up vs NORMAL CONTROL			202254_at	SIPA1L1	Signal-induced proliferation-associated 1 like 1	0.042574	0.743463	-1.34506	BCNS CONTROL down vs NORMAL CONTROL
237595_at	---	---	0.00316265	1.30602	1.30602	BCNS CONTROL up vs NORMAL CONTROL			228944_at	---	---	0.0274083	0.743551	-1.3449	BCNS CONTROL down vs NORMAL CONTROL
208277_at	PITX3	paired-like homeodomain 3	0.00234763	1.3056	1.3056	BCNS CONTROL up vs NORMAL CONTROL			242738_s_at	ZFHX3	zinc finger homeobox 3	0.00258447	0.743665	-1.34469	BCNS CONTROL down vs NORMAL CONTROL
214504_at	ABO	ABO blood group (transferase A, alpha 1-3-N-acetylgalactosaminyltransferase; transferas	0.00353578	1.30553	1.30553	BCNS CONTROL up vs NORMAL CONTROL			240721_at	---	---	0.0133326	0.743871	-1.34432	BCNS CONTROL down vs NORMAL CONTROL
220932_at	---	---	0.00407282	1.30525	1.30525	BCNS CONTROL up vs NORMAL CONTROL			236067_at	---	---	0.0100276	0.743948	-1.34418	BCNS CONTROL down vs NORMAL CONTROL
AFFX-M27830_3_at	---	---	0.00292635	1.30501	1.30501	BCNS CONTROL up vs NORMAL CONTROL			235374_at	MDH1	Malate dehydrogenase 1, NAD (soluble)	0.0307961	0.744678	-1.34286	BCNS CONTROL down vs NORMAL CONTROL
220815_at	CTNNA3	catenin (cadherin-associated protein), alpha 3	2.26756e-05	1.30487	1.30487	BCNS CONTROL up vs NORMAL CONTROL			238096_at	LOC284023	hypothetical LOC284023	0.0494603	0.745502	-1.34138	BCNS CONTROL down vs NORMAL CONTROL
205285_s_at	FYB	FYN binding protein	0.00286169	1.30416	1.30416	BCNS CONTROL up vs NORMAL CONTROL			227129_x_at	FLJ45340	hypothetical LOC402483	0.0194028	0.74555	-1.34129	BCNS CONTROL down vs NORMAL CONTROL
1555678_at	ST3GAL3	ST3 beta-galactoside alpha-2,3-sialyltransferase 3	0.00767243	1.30402	1.30402	BCNS CONTROL up vs NORMAL CONTROL			235394_at	PLAA	phospholipase A2-activating protein	0.0181373	0.745574	-1.34125	BCNS CONTROL down vs NORMAL CONTROL
209982_s_at	NRXN2	neurexin 2	0.0110845	1.30343	1.30343	BCNS CONTROL up vs NORMAL CONTROL			231102_at	CROT	carnitine O-octanoyltransferase	0.011042	0.745892	-1.34068	BCNS CONTROL down vs NORMAL CONTROL
223660_at	ADORA3	adenosine A3 receptor	0.00068853	1.30307	1.30307	BCNS CONTROL up vs NORMAL CONTROL			1559360_at	---	---	0.0163353	0.746075	-1.34035	BCNS CONTROL down vs NORMAL CONTROL
216663_s_at	ZMYND10	zinc finger, MYND-type containing 10	0.00201248	1.30281	1.30281	BCNS CONTROL up vs NORMAL CONTROL			235613_at	---	---	0.0281303	0.746148	-1.34022	BCNS CONTROL down vs NORMAL CONTROL
1556639_at	LOC439914	hypothetical LOC439914	0.00760044	1.30276	1.30276	BCNS CONTROL up vs NORMAL CONTROL			238687_x_at	ZNF770	zinc finger protein 770	0.0329711	0.746371	-1.33982	BCNS CONTROL down vs NORMAL CONTROL
205679_x_at	ACAN	aggrecan	0.00326532	1.30262	1.30262	BCNS CONTROL up vs NORMAL CONTROL			240947_at	ANO6	anoctamin 6	0.0102325	0.746853	-1.33895	BCNS CONTROL down vs NORMAL CONTROL
234361_at	CREB3L3	cAMP responsive element binding protein 3-like 3	0.000869279	1.30247	1.30247	BCNS CONTROL up vs NORMAL CONTROL			219014_at	PLAC8	placenta-specific 8	0.0434113	0.747977	-1.33694	BCNS CONTROL down vs NORMAL CONTROL
242716_at	SLC30A1	solute carrier family 30 (zinc transporter), member 1	0.000765574	1.30242	1.30242	BCNS CONTROL up vs NORMAL CONTROL			232500_at	RALGAPA2	Ral GTPase activating protein, alpha subunit 2 (catalytic)	0.0188021	0.748396	-1.33619	BCNS CONTROL down vs NORMAL CONTROL
207858_s_at	PKLR	pyruvate kinase, liver and RBC	0.0119627	1.30233	1.30233	BCNS CONTROL up vs NORMAL CONTROL			239121_at	---	---	0.00847905	0.748685	-1.33568	BCNS CONTROL down vs NORMAL CONTROL
219907_at	FRS3	fibroblast growth factor receptor substrate 3	0.00326383	1.30213	1.30213	BCNS CONTROL up vs NORMAL CONTROL			239533_at	GPR155	G protein-coupled receptor 155	0.00832653	0.748856	-1.33537	BCNS CONTROL down vs NORMAL CONTROL
1552806_a_at	SIGLEC10 /// SIGLEC12	sialic acid binding Ig-like lectin 10 /// sialic acid binding Ig-like lectin 12	0.000256466	1.3017	1.3017	BCNS CONTROL up vs NORMAL CONTROL			230619_at	ARNT	aryl hydrocarbon receptor nuclear translocator	0.0428884	0.749192	-1.33477	BCNS CONTROL down vs NORMAL CONTROL
214528_s_at	PAX8	paired box 8	0.00283525	1.3013	1.3013	BCNS CONTROL up vs NORMAL CONTROL			45288_at	ABHD6	abhydrolase domain containing 6	0.0195677	0.749904	-1.3335	BCNS CONTROL down vs NORMAL CONTROL
1555323_at	ABCB9	ATP-binding cassette, sub-family B (MDR/TAP), member 9	0.00154768	1.30063	1.30063	BCNS CONTROL up vs NORMAL CONTROL			212990_at	SYNJ1	synaptojanin 1	0.0190966	0.750288	-1.33282	BCNS CONTROL down vs NORMAL CONTROL
210404_x_at	CAMK2B	calcium/calmodulin-dependent protein kinase II beta	0.00111384	1.30018	1.30018	BCNS CONTROL up vs NORMAL CONTROL			230380_at	LOC100289049	Hypothetical protein LOC100289049	0.0145304	0.750352	-1.33271	BCNS CONTROL down vs NORMAL CONTROL
									231403_at	---	---	0.0174514	0.750587	-1.33229	BCNS CONTROL down vs NORMAL CONTROL
									212462_at	MYST4	MYST histone acetyltransferase (monocytic leukemia) 4	0.00826232	0.751207	-1.33119	BCNS CONTROL down vs NORMAL CONTROL
									223832_s_at	CAPNS2	calpain, small subunit 2	0.0456809	0.751262	-1.33109	BCNS CONTROL down vs NORMAL CONTROL
									239207_at	KDM5C	lysine (K)-specific demethylase 5C	0.00778214	0.751661	-1.33039	BCNS CONTROL down vs NORMAL CONTROL
									244487_at	---	---	0.0122977	0.751782	-1.33017	BCNS CONTROL down vs NORMAL CONTROL
									213686_at	VPS13A	vacuolar protein sorting 13 homolog A (S. cerevisiae)	0.0233122	0.751864	-1.33003	BCNS CONTROL down vs NORMAL CONTROL
									236649_at	DTWD1	DTW domain containing 1	0.0319271	0.751917	-1.32993	BCNS CONTROL down vs NORMAL CONTROL
									238597_at	ANKRD13C	ankyrin repeat domain 13C	0.0177071	0.752223	-1.32939	BCNS CONTROL down vs NORMAL CONTROL
									225185_at	MRAS	muscle RAS oncogene homolog	0.0155778	0.75251	-1.32889	BCNS CONTROL down vs NORMAL CONTROL
									232472_at	---	---	0.0449832	0.753332	-1.32744	BCNS CONTROL down vs NORMAL CONTROL
									238970_at	---	---	0.04	0.753472	-1.32719	BCNS CONTROL down vs NORMAL CONTROL
									238451_at	MPP7	membrane protein, palmitoylated 7 (MAGUK p55 subfamily member 7)	0.047156	0.753539	-1.32707	BCNS CONTROL down vs NORMAL CONTROL
									235452_at	---	---	0.0456454	0.753563	-1.32703	BCNS CONTROL down vs NORMAL CONTROL
									235286_at	---	---	0.0150929	0.753756	-1.32669	BCNS CONTROL down vs NORMAL CONTROL
									239140_at	---	---	0.00243577	0.754348	-1.32565	BCNS CONTROL down vs NORMAL CONTROL
									213716_s_at	SECTM1	secreted and transmembrane 1	0.0381801	0.755107	-1.32431	BCNS CONTROL down vs NORMAL CONTROL
									235493_at	---	---	0.0487261	0.755917	-1.3229	BCNS CONTROL down vs NORMAL CONTROL
									225746_at	RAB11FIP4	RAB11 family interacting protein 4 (class II)	0.0426885	0.756242	-1.32233	BCNS CONTROL down vs NORMAL CONTROL
									239833_at	---	---	0.0215033	0.756488	-1.3219	BCNS CONTROL down vs NORMAL CONTROL
									223240_at	FBXO8	F-box protein 8	0.00456739	0.756675	-1.32157	BCNS CONTROL down vs NORMAL CONTROL
									209551_at	YIPF4	Yip1 domain family, member 4	0.034027	0.756759	-1.32142	BCNS CONTROL down vs NORMAL CONTROL
									238148_s_at	ZNF818P	zinc finger protein 818, pseudogene	0.0240766	0.757072	-1.32088	BCNS CONTROL down vs NORMAL CONTROL
									243646_at	---	---	0.0317742	0.757113	-1.32081	BCNS CONTROL down vs NORMAL CONTROL
									218683_at	PTBP2	polypyrimidine tract binding protein 2	0.0467082	0.757173	-1.3207	BCNS CONTROL down vs NORMAL CONTROL
									232366_at	KIAA0232	KIAA0232	0.0445124	0.757338	-1.32041	BCNS CONTROL down vs NORMAL CONTROL
									1557738_at	---	---	0.0233298	0.757451	-1.32022	BCNS CONTROL down vs NORMAL CONTROL
									205192_at	MAP3K14	mitogen-activated protein kinase kinase kinase 14	0.0036273	0.757585	-1.31998	BCNS CONTROL down vs NORMAL CONTROL
									219470_x_at	CCNJ	cyclin J	0.0272206	0.757653	-1.31987	BCNS CONTROL down vs NORMAL CONTROL
									226317_at	PPP4R2	protein phosphatase 4, regulatory subunit 2	0.00903435	0.757732	-1.31973	BCNS CONTROL down vs NORMAL CONTROL
									222656_at	UBE2W	ubiquitin-conjugating enzyme E2W (putative)	0.0113302	0.757909	-1.31942	BCNS CONTROL down vs NORMAL CONTROL
									1558515_at	NCRNA00182	non-protein coding RNA 182	0.0257457	0.758135	-1.31903	BCNS CONTROL down vs NORMAL CONTROL
									242887_at	KCMF1	potassium channel modulatory factor 1	0.0439452	0.75816	-1.31898	BCNS CONTROL down vs NORMAL CONTROL
									1558445_at	---	---	0.0182589	0.758186	-1.31894	BCNS CONTROL down vs NORMAL CONTROL
									203275_at	IRF2	interferon regulatory factor 2	0.040984	0.758213	-1.31889	BCNS CONTROL down vs NORMAL CONTROL
									235970_at	LCORL	ligand dependent nuclear receptor corepressor-like	0.0497965	0.758273	-1.31879	BCNS CONTROL down vs NORMAL CONTROL
									223041_at	CD99L2	CD99 molecule-like 2	0.0115027	0.758293	-1.31875	BCNS CONTROL down vs NORMAL CONTROL
									239859_x_at	---	---	0.0224439	0.758517	-1.31836	BCNS CONTROL down vs NORMAL CONTROL
									224013_s_at	SOX7	SRY (sex determining region Y)-box 7	0.0103798	0.758532	-1.31834	BCNS CONTROL down vs NORMAL CONTROL
									243278_at	FOXP2	forkhead box P2	0.0318957	0.758536	-1.31833	BCNS CONTROL down vs NORMAL CONTROL
									228551_at	DENND5B	DENN/MADD domain containing 5B	0.0105377	0.758606	-1.31821	BCNS CONTROL down vs NORMAL CONTROL
									204675_at	SRD5A1	steroid-5-alpha-reductase, alpha polypeptide 1 (3-oxo-5 alpha-steroid delta 4-dehydroge	0.0271864	0.758653	-1.31813	BCNS CONTROL down vs NORMAL CONTROL
									202510_s_at	TNFAIP2	tumor necrosis factor, alpha-induced protein 2	0.00129777	0.758684	-1.31807	BCNS CONTROL down vs NORMAL CONTROL
									206833_s_at	ACYP2	acylphosphatase 2, muscle type	0.0166019	0.759033	-1.31747	BCNS CONTROL down vs NORMAL CONTROL
									214823_at	ZNF204P	zinc finger protein 204, pseudogene	0.0334993	0.759423	-1.31679	BCNS CONTROL down vs NORMAL CONTROL
									208610_s_at	SRRM2	serine/arginine repetitive matrix 2	0.0434836	0.759557	-1.31656	BCNS CONTROL down vs NORMAL CONTROL
									244633_at	---	---	0.00442558	0.760241	-1.31537	BCNS CONTROL down vs NORMAL CONTROL
									230927_at	---	---	0.000547174	0.760307	-1.31526	BCNS CONTROL down vs NORMAL CONTROL
									226119_at	PCMTD1	protein-L-isoaspartate (D-aspartate) O-methyltransferase domain containing 1	0.0375707	0.760808	-1.31439	BCNS CONTROL down vs NORMAL CONTROL
									240467_at	---	---	0.0147259	0.760877	-1.31427	BCNS CONTROL down vs NORMAL CONTROL
									209117_at	WBP2	WW domain binding protein 2	0.0370198	0.761	-1.31406	BCNS CONTROL down vs NORMAL CONTROL
									227934_at	KPNA5	karyopherin alpha 5 (importin alpha 6)	0.0293562	0.761043	-1.31399	BCNS CONTROL down vs NORMAL CONTROL
									205651_x_at	RAPGEF4	Rap guanine nucleotide exchange factor (GEF) 4	0.00157104	0.761064	-1.31395	BCNS CONTROL down vs NORMAL CONTROL
									244386_at	---	---	0.014278	0.761554	-1.3131	BCNS CONTROL down vs NORMAL CONTROL
									238558_at	---	---	0.0251948	0.761588	-1.31305	BCNS CONTROL down vs NORMAL CONTROL
									227252_at	LRP10	low density lipoprotein receptor-related protein 10	0.0447768	0.761677	-1.31289	BCNS CONTROL down vs NORMAL CONTROL
									233869_x_at	---	---	0.0171599	0.761907	-1.3125	BCNS CONTROL down vs NORMAL CONTROL
									1556657_at	---	---	0.00790721	0.761999	-1.31234	BCNS CONTROL down vs NORMAL CONTROL
									1558017_s_at	---	---	0.0200387	0.761999	-1.31234	BCNS CONTROL down vs NORMAL CONTROL
									228174_at	SCAI	suppressor of cancer cell invasion	0.0448935	0.762178	-1.31203	BCNS CONTROL down vs NORMAL CONTROL
									212427_at	KIAA0368	KIAA0368	0.0138759	0.762348	-1.31174	BCNS CONTROL down vs NORMAL CONTROL
									205337_at	DCT	dopachrome tautomerase (dopachrome delta-isomerase, tyrosine-related protein 2)	0.0482728	0.763292	-1.31011	BCNS CONTROL down vs NORMAL CONTROL
									232350_x_at	GPR161	G protein-coupled receptor 161	0.00266779	0.763641	-1.30952	BCNS CONTROL down vs NORMAL CONTROL
									212947_at	SLC9A8	solute carrier family 9 (sodium/hydrogen exchanger), member 8	0.00312651	0.763742	-1.30934	BCNS CONTROL down vs NORMAL CONTROL
									225100_at	FBXO45	F-box protein 45	0.0443704	0.764015	-1.30888	BCNS CONTROL down vs NORMAL CONTROL
									230782_at	SORD	sorbitol dehydrogenase	0.0175386	0.764287	-1.30841	BCNS CONTROL down vs NORMAL CONTROL
									235507_at	PCMTD1	protein-L-isoaspartate (D-aspartate) O-methyltransferase domain containing 1	0.0457553	0.764592	-1.30789	BCNS CONTROL down vs NORMAL CONTROL
									209705_at	MTF2	metal response element binding transcription factor 2	0.0182541	0.764603	-1.30787	BCNS CONTROL down vs NORMAL CONTROL
									208154_at	---	---	0.0424713	0.764895	-1.30737	BCNS CONTROL down vs NORMAL CONTROL
									1558692_at	C1orf85	chromosome 1 open reading frame 85	0.0461422	0.765179	-1.30688	BCNS CONTROL down vs NORMAL CONTROL
									203310_at	STXBP3	syntaxin binding protein 3	0.0223237	0.76522	-1.30681	BCNS CONTROL down vs NORMAL CONTROL
									228029_at	ZNF721	zinc finger protein 721	0.0472344	0.765634	-1.30611	BCNS CONTROL down vs NORMAL CONTROL
									227448_at	ARGLU1	arginine and glutamate rich 1	0.0385547	0.765706	-1.30598	BCNS CONTROL down vs NORMAL CONTROL
									1560031_at	FRMD4A	FERM domain containing 4A	0.0498862	0.765738	-1.30593	BCNS CONTROL down vs NORMAL CONTROL
									38241_at	BTN3A3	butyrophilin, subfamily 3, member A3	0.0026047	0.765786	-1.30585	BCNS CONTROL down vs NORMAL CONTROL
									237377_at	---	---	0.0106935	0.766271	-1.30502	BCNS CONTROL down vs NORMAL CONTROL
									212207_at	MED13L	mediator complex subunit 13-like	0.0184806	0.766945	-1.30387	BCNS CONTROL down vs NORMAL CONTROL
									231005_at	---	---	0.0485973	0.767264	-1.30333	BCNS CONTROL down vs NORMAL CONTROL
									244659_at	LOC100131015	hypothetical LOC100131015	0.0368483	0.767744	-1.30252	BCNS CONTROL down vs NORMAL CONTROL
									1554154_at	GDAP2	ganglioside induced differentiation associated protein 2	0.0105237	0.767803	-1.30242	BCNS CONTROL down vs NORMAL CONTROL
									217659_at	---	---	0.00926173	0.767915	-1.30223	BCNS CONTROL down vs NORMAL CONTROL
									238020_at	PSMC2	proteasome (prosome, macropain) 26S subunit, ATPase, 2	0.0487206	0.76801	-1.30207	BCNS CONTROL down vs NORMAL CONTROL
									211950_at	UBR4	ubiquitin protein ligase E3 component n-recognin 4	0.014781	0.768302	-1.30157	BCNS CONTROL down vs NORMAL CONTROL
									228905_at	PCM1	pericentriolar material 1	0.0206193	0.768544	-1.30116	BCNS CONTROL down vs NORMAL CONTROL
									218929_at	CDKN2AIP	CDKN2A interacting protein	0.0431546	0.768555	-1.30114	BCNS CONTROL down vs NORMAL CONTROL
									202221_s_at	EP300	E1A binding protein p300	0.020534	0.768894	-1.30057	BCNS CONTROL down vs NORMAL CONTROL
									1565689_at	---	---	0.00829194	0.768964	-1.30045	BCNS CONTROL down vs NORMAL CONTROL
									213659_at	ZNF75D	zinc finger protein 75D	0.00993457	0.769074	-1.30026	BCNS CONTROL down vs NORMAL CONTROL

## Sheet: BCNS Fibroblasts vs WT Fib
Probeset ID	Gene Symbol	Gene Title	p-value(BCNS CONTROL vs. NORMAL CONTROL)	Ratio(BCNS CONTROL vs. NORMAL CONTROL)	Fold-Change(BCNS CONTROL vs. NORMAL CONTROL)	Fold-Change (Description)			Probeset ID	Gene Symbol	Gene Title	p-value(BCNS CONTROL vs. NORMAL CONTROL)	Ratio(BCNS CONTROL vs. NORMAL CONTROL)	Fold-Change(BCNS CONTROL vs. NORMAL CONTROL)	Fold-Change (Description)
1558048_x_at	---	---	0.000343249	2.648	2.648	BCNS CONTROL up vs NORMAL CONTROL			208798_x_at	GOLGA8A	golgin A8 family, member A	0.0135475	0.347075	-2.88122	BCNS CONTROL down vs NORMAL CONTROL
230137_at	TMEM155	transmembrane protein 155	0.00808849	2.61437	2.61437	BCNS CONTROL up vs NORMAL CONTROL			234989_at	---	---	0.0321473	0.420665	-2.37719	BCNS CONTROL down vs NORMAL CONTROL
209459_s_at	ABAT	4-aminobutyrate aminotransferase	0.0114216	2.55331	2.55331	BCNS CONTROL up vs NORMAL CONTROL			1558678_s_at	MALAT1	metastasis associated lung adenocarcinoma transcript 1 (non-protein coding)	0.0238356	0.423507	-2.36124	BCNS CONTROL down vs NORMAL CONTROL
218332_at	BEX1	brain expressed, X-linked 1	0.0270679	2.3517	2.3517	BCNS CONTROL up vs NORMAL CONTROL			226210_s_at	MEG3	maternally expressed 3 (non-protein coding)	0.0194879	0.426521	-2.34455	BCNS CONTROL down vs NORMAL CONTROL
210305_at	PDE4DIP	phosphodiesterase 4D interacting protein	0.0359177	2.32946	2.32946	BCNS CONTROL up vs NORMAL CONTROL			211981_at	COL4A1	collagen, type IV, alpha 1	0.0222233	0.441591	-2.26454	BCNS CONTROL down vs NORMAL CONTROL
206100_at	CPM	carboxypeptidase M	0.0278363	2.27972	2.27972	BCNS CONTROL up vs NORMAL CONTROL			214452_at	BCAT1	branched chain amino-acid transaminase 1, cytosolic	0.0186879	0.460975	-2.16931	BCNS CONTROL down vs NORMAL CONTROL
228772_at	HNMT	histamine N-methyltransferase	0.0356849	2.25939	2.25939	BCNS CONTROL up vs NORMAL CONTROL			228033_at	E2F7	E2F transcription factor 7	0.0296402	0.462268	-2.16325	BCNS CONTROL down vs NORMAL CONTROL
223122_s_at	SFRP2	secreted frizzled-related protein 2	0.0361604	2.25661	2.25661	BCNS CONTROL up vs NORMAL CONTROL			214701_s_at	FN1	fibronectin 1	0.0271852	0.470986	-2.1232	BCNS CONTROL down vs NORMAL CONTROL
209160_at	AKR1C3	aldo-keto reductase family 1, member C3 (3-alpha hydroxysteroid dehydrogenase, type II)	0.0460844	2.23228	2.23228	BCNS CONTROL up vs NORMAL CONTROL			235060_at	LOC100190986	hypothetical LOC100190986	0.022763	0.477845	-2.09273	BCNS CONTROL down vs NORMAL CONTROL
228708_at	RAB27B	RAB27B, member RAS oncogene family	0.00402011	2.14117	2.14117	BCNS CONTROL up vs NORMAL CONTROL			220085_at	HELLS	helicase, lymphoid-specific	0.0090219	0.478551	-2.08964	BCNS CONTROL down vs NORMAL CONTROL
219014_at	PLAC8	placenta-specific 8	0.0117497	2.13321	2.13321	BCNS CONTROL up vs NORMAL CONTROL			226211_at	MEG3	maternally expressed 3 (non-protein coding)	0.0113222	0.480926	-2.07932	BCNS CONTROL down vs NORMAL CONTROL
235706_at	CPM	carboxypeptidase M	0.0324625	2.05997	2.05997	BCNS CONTROL up vs NORMAL CONTROL			224558_s_at	MALAT1	metastasis associated lung adenocarcinoma transcript 1 (non-protein coding)	0.00574946	0.484688	-2.06318	BCNS CONTROL down vs NORMAL CONTROL
210367_s_at	PTGES	prostaglandin E synthase	0.00878678	1.92583	1.92583	BCNS CONTROL up vs NORMAL CONTROL			1555772_a_at	CDC25A	cell division cycle 25 homolog A (S. pombe)	0.0128973	0.490352	-2.03935	BCNS CONTROL down vs NORMAL CONTROL
209829_at	FAM65B	family with sequence similarity 65, member B	0.0287253	1.90436	1.90436	BCNS CONTROL up vs NORMAL CONTROL			231735_s_at	MALAT1	metastasis associated lung adenocarcinoma transcript 1 (non-protein coding)	0.0304131	0.491632	-2.03404	BCNS CONTROL down vs NORMAL CONTROL
204224_s_at	GCH1	GTP cyclohydrolase 1	0.0461409	1.89752	1.89752	BCNS CONTROL up vs NORMAL CONTROL			205016_at	TGFA	transforming growth factor, alpha	0.0162742	0.495118	-2.01972	BCNS CONTROL down vs NORMAL CONTROL
235557_at	GPAT2	glycerol-3-phosphate acyltransferase 2, mitochondrial	0.00723323	1.89512	1.89512	BCNS CONTROL up vs NORMAL CONTROL			211959_at	IGFBP5	insulin-like growth factor binding protein 5	0.0230203	0.498932	-2.00428	BCNS CONTROL down vs NORMAL CONTROL
209785_s_at	PLA2G4C	phospholipase A2, group IVC (cytosolic, calcium-independent)	0.0119035	1.89272	1.89272	BCNS CONTROL up vs NORMAL CONTROL			242890_at	---	---	0.00418113	0.498979	-2.00409	BCNS CONTROL down vs NORMAL CONTROL
226158_at	KLHL24	kelch-like 24 (Drosophila)	0.0472226	1.88886	1.88886	BCNS CONTROL up vs NORMAL CONTROL			221703_at	BRIP1	BRCA1 interacting protein C-terminal helicase 1	0.0144054	0.504934	-1.98046	BCNS CONTROL down vs NORMAL CONTROL
222885_at	EMCN	endomucin	0.0102186	1.8799	1.8799	BCNS CONTROL up vs NORMAL CONTROL			211966_at	COL4A2	collagen, type IV, alpha 2	0.0496002	0.509439	-1.96294	BCNS CONTROL down vs NORMAL CONTROL
1558882_at	LOC401233	HIV-1 Tat specific factor 1 pseudogene	0.0125068	1.87972	1.87972	BCNS CONTROL up vs NORMAL CONTROL			218980_at	FHOD3	formin homology 2 domain containing 3	0.0116407	0.509903	-1.96116	BCNS CONTROL down vs NORMAL CONTROL
201417_at	SOX4	SRY (sex determining region Y)-box 4	0.0171259	1.8695	1.8695	BCNS CONTROL up vs NORMAL CONTROL			222962_s_at	MCM10	minichromosome maintenance complex component 10	0.0169403	0.514794	-1.94253	BCNS CONTROL down vs NORMAL CONTROL
213348_at	CDKN1C	cyclin-dependent kinase inhibitor 1C (p57, Kip2)	0.0195513	1.86803	1.86803	BCNS CONTROL up vs NORMAL CONTROL			217317_s_at	HERC2P2 /// HERC2P9	hect domain and RLD 2 pseudogene 2 /// hect domain and RLD 2 pseudogene 9	0.0257002	0.514809	-1.94247	BCNS CONTROL down vs NORMAL CONTROL
202388_at	RGS2	regulator of G-protein signaling 2, 24kDa	0.00531181	1.85514	1.85514	BCNS CONTROL up vs NORMAL CONTROL			211814_s_at	CCNE2	cyclin E2	0.0191076	0.515173	-1.9411	BCNS CONTROL down vs NORMAL CONTROL
218559_s_at	MAFB	v-maf musculoaponeurotic fibrosarcoma oncogene homolog B (avian)	0.000639424	1.85225	1.85225	BCNS CONTROL up vs NORMAL CONTROL			218678_at	NES	nestin	0.0357932	0.51706	-1.93401	BCNS CONTROL down vs NORMAL CONTROL
229357_at	ADAMTS5	ADAM metallopeptidase with thrombospondin type 1 motif, 5	0.0153008	1.85189	1.85189	BCNS CONTROL up vs NORMAL CONTROL			1555594_a_at	MBNL1	muscleblind-like (Drosophila)	0.00704069	0.519387	-1.92535	BCNS CONTROL down vs NORMAL CONTROL
235019_at	CPM	carboxypeptidase M	0.0394241	1.82409	1.82409	BCNS CONTROL up vs NORMAL CONTROL			205066_s_at	ENPP1	ectonucleotide pyrophosphatase/phosphodiesterase 1	0.00395028	0.524369	-1.90706	BCNS CONTROL down vs NORMAL CONTROL
231067_s_at	AKAP12	A kinase (PRKA) anchor protein 12	0.0104405	1.82098	1.82098	BCNS CONTROL up vs NORMAL CONTROL			214693_x_at	NBPF10	neuroblastoma breakpoint family, member 10	0.00918888	0.528318	-1.8928	BCNS CONTROL down vs NORMAL CONTROL
201416_at	SOX4	SRY (sex determining region Y)-box 4	0.0306619	1.81997	1.81997	BCNS CONTROL up vs NORMAL CONTROL			220940_at	ANKRD36B	ankyrin repeat domain 36B	0.0237105	0.533745	-1.87355	BCNS CONTROL down vs NORMAL CONTROL
219684_at	RTP4	receptor (chemosensory) transporter protein 4	0.00668791	1.81728	1.81728	BCNS CONTROL up vs NORMAL CONTROL			215177_s_at	ITGA6	integrin, alpha 6	0.0116851	0.537877	-1.85916	BCNS CONTROL down vs NORMAL CONTROL
202637_s_at	ICAM1	intercellular adhesion molecule 1	0.00549234	1.75797	1.75797	BCNS CONTROL up vs NORMAL CONTROL			203968_s_at	CDC6	cell division cycle 6 homolog (S. cerevisiae)	0.0368336	0.538895	-1.85565	BCNS CONTROL down vs NORMAL CONTROL
214505_s_at	FHL1	four and a half LIM domains 1	0.021524	1.75459	1.75459	BCNS CONTROL up vs NORMAL CONTROL			224567_x_at	MALAT1	metastasis associated lung adenocarcinoma transcript 1 (non-protein coding)	0.0401439	0.543387	-1.84031	BCNS CONTROL down vs NORMAL CONTROL
232024_at	GIMAP2	GTPase, IMAP family member 2	0.0300302	1.75393	1.75393	BCNS CONTROL up vs NORMAL CONTROL			223577_x_at	MALAT1	metastasis associated lung adenocarcinoma transcript 1 (non-protein coding)	0.0398789	0.544642	-1.83607	BCNS CONTROL down vs NORMAL CONTROL
204279_at	PSMB9	proteasome (prosome, macropain) subunit, beta type, 9 (large multifunctional peptidase	0.0179815	1.74931	1.74931	BCNS CONTROL up vs NORMAL CONTROL			222719_s_at	PDGFC	platelet derived growth factor C	0.00712905	0.545178	-1.83426	BCNS CONTROL down vs NORMAL CONTROL
203665_at	HMOX1	heme oxygenase (decycling) 1	0.0193003	1.74107	1.74107	BCNS CONTROL up vs NORMAL CONTROL			213094_at	GPR126	G protein-coupled receptor 126	0.00456665	0.547399	-1.82682	BCNS CONTROL down vs NORMAL CONTROL
228707_at	CLDN23	claudin 23	0.0228982	1.72565	1.72565	BCNS CONTROL up vs NORMAL CONTROL			204887_s_at	PLK4	polo-like kinase 4	0.040005	0.549317	-1.82044	BCNS CONTROL down vs NORMAL CONTROL
238935_at	RPS27L	ribosomal protein S27-like	0.0352571	1.72464	1.72464	BCNS CONTROL up vs NORMAL CONTROL			203441_s_at	CDH2	cadherin 2, type 1, N-cadherin (neuronal)	0.014216	0.550092	-1.81788	BCNS CONTROL down vs NORMAL CONTROL
210299_s_at	FHL1	four and a half LIM domains 1	0.0282783	1.72445	1.72445	BCNS CONTROL up vs NORMAL CONTROL			235705_at	---	---	0.0354039	0.551358	-1.8137	BCNS CONTROL down vs NORMAL CONTROL
201539_s_at	FHL1	four and a half LIM domains 1	0.0315448	1.71948	1.71948	BCNS CONTROL up vs NORMAL CONTROL			221427_s_at	CCNL2	cyclin L2	0.00630481	0.556443	-1.79713	BCNS CONTROL down vs NORMAL CONTROL
205571_at	LIPT1	lipoyltransferase 1	0.00910055	1.71632	1.71632	BCNS CONTROL up vs NORMAL CONTROL			212454_x_at	HNRPDL	heterogeneous nuclear ribonucleoprotein D-like	0.0312201	0.557416	-1.79399	BCNS CONTROL down vs NORMAL CONTROL
214961_at	MTUS2	microtubule associated tumor suppressor candidate 2	0.0454783	1.71365	1.71365	BCNS CONTROL up vs NORMAL CONTROL			230609_at	CLINT1	clathrin interactor 1	0.014067	0.560015	-1.78567	BCNS CONTROL down vs NORMAL CONTROL
211330_s_at	HFE	hemochromatosis	0.00690043	1.71141	1.71141	BCNS CONTROL up vs NORMAL CONTROL			212940_at	COL6A1	collagen, type VI, alpha 1	0.00320249	0.562175	-1.77881	BCNS CONTROL down vs NORMAL CONTROL
215241_at	ANO3	anoctamin 3	0.0101155	1.70765	1.70765	BCNS CONTROL up vs NORMAL CONTROL			239151_at	LOC399753	hypothetical LOC399753	0.00554881	0.562811	-1.7768	BCNS CONTROL down vs NORMAL CONTROL
228181_at	SLC30A1	solute carrier family 30 (zinc transporter), member 1	0.0208096	1.70468	1.70468	BCNS CONTROL up vs NORMAL CONTROL			211804_s_at	CDK2	cyclin-dependent kinase 2	0.0130428	0.564684	-1.7709	BCNS CONTROL down vs NORMAL CONTROL
1560814_a_at	C15orf57	chromosome 15 open reading frame 57	0.0189733	1.70168	1.70168	BCNS CONTROL up vs NORMAL CONTROL			227488_at	MGC16121 /// MIR503	hypothetical protein MGC16121 /// microRNA 503	0.0127543	0.565745	-1.76758	BCNS CONTROL down vs NORMAL CONTROL
229657_at	THRB	thyroid hormone receptor, beta (erythroblastic leukemia viral (v-erb-a) oncogene homolo	0.0487312	1.69622	1.69622	BCNS CONTROL up vs NORMAL CONTROL			1555326_a_at	ADAM9	ADAM metallopeptidase domain 9	0.0265628	0.566746	-1.76446	BCNS CONTROL down vs NORMAL CONTROL
227900_at	CBLB	Cas-Br-M (murine) ecotropic retroviral transforming sequence b	0.00416481	1.69179	1.69179	BCNS CONTROL up vs NORMAL CONTROL			201107_s_at	THBS1	thrombospondin 1	0.0293298	0.566843	-1.76416	BCNS CONTROL down vs NORMAL CONTROL
227952_at	---	---	0.00853527	1.68828	1.68828	BCNS CONTROL up vs NORMAL CONTROL			207426_s_at	TNFSF4	tumor necrosis factor (ligand) superfamily, member 4	0.013623	0.567239	-1.76292	BCNS CONTROL down vs NORMAL CONTROL
203887_s_at	THBD	thrombomodulin	0.0356187	1.67962	1.67962	BCNS CONTROL up vs NORMAL CONTROL			237215_s_at	TFRC	transferrin receptor (p90, CD71)	0.027903	0.570883	-1.75167	BCNS CONTROL down vs NORMAL CONTROL
205442_at	MFAP3L	microfibrillar-associated protein 3-like	0.0227028	1.67409	1.67409	BCNS CONTROL up vs NORMAL CONTROL			217430_x_at	COL1A1	collagen, type I, alpha 1	0.0333076	0.571605	-1.74946	BCNS CONTROL down vs NORMAL CONTROL
204205_at	APOBEC3G	apolipoprotein B mRNA editing enzyme, catalytic polypeptide-like 3G	0.00962452	1.67151	1.67151	BCNS CONTROL up vs NORMAL CONTROL			231989_s_at	LOC100271836 /// LOC641298	SMG1 homolog, phosphatidylinositol 3-kinase-related kinase pseudogene /// SMG1 homolog,	0.0220081	0.572063	-1.74806	BCNS CONTROL down vs NORMAL CONTROL
209292_at	ID4	Inhibitor of DNA binding 4, dominant negative helix-loop-helix protein	0.0279792	1.66587	1.66587	BCNS CONTROL up vs NORMAL CONTROL			214577_at	MAP1B	microtubule-associated protein 1B	0.00330771	0.573991	-1.74219	BCNS CONTROL down vs NORMAL CONTROL
226632_at	CYGB	cytoglobin	0.00849481	1.66568	1.66568	BCNS CONTROL up vs NORMAL CONTROL			234990_at	CBX5	chromobox homolog 5	0.0132765	0.575623	-1.73725	BCNS CONTROL down vs NORMAL CONTROL
241765_at	CPM	carboxypeptidase M	0.0478563	1.66563	1.66563	BCNS CONTROL up vs NORMAL CONTROL			217678_at	SLC7A11	solute carrier family 7, (cationic amino acid transporter, y+ system) member 11	0.00449034	0.576182	-1.73556	BCNS CONTROL down vs NORMAL CONTROL
210298_x_at	FHL1	four and a half LIM domains 1	0.0353273	1.66556	1.66556	BCNS CONTROL up vs NORMAL CONTROL			1552717_s_at	CEP170 /// CEP170P1	centrosomal protein 170kDa /// centrosomal protein 170kDa pseudogene 1	0.00347494	0.580075	-1.72392	BCNS CONTROL down vs NORMAL CONTROL
205110_s_at	FGF13	fibroblast growth factor 13	0.0483615	1.65873	1.65873	BCNS CONTROL up vs NORMAL CONTROL			229434_at	---	---	0.0343818	0.581274	-1.72036	BCNS CONTROL down vs NORMAL CONTROL
241399_at	FAM19A2	family with sequence similarity 19 (chemokine (C-C motif)-like), member A2	0.0135586	1.6469	1.6469	BCNS CONTROL up vs NORMAL CONTROL			1557987_at	---	---	0.0277717	0.583347	-1.71424	BCNS CONTROL down vs NORMAL CONTROL
204679_at	KCNK1	potassium channel, subfamily K, member 1	0.0201258	1.63725	1.63725	BCNS CONTROL up vs NORMAL CONTROL			224559_at	MALAT1	metastasis associated lung adenocarcinoma transcript 1 (non-protein coding)	0.039782	0.584641	-1.71045	BCNS CONTROL down vs NORMAL CONTROL
203574_at	NFIL3	nuclear factor, interleukin 3 regulated	0.0258089	1.62777	1.62777	BCNS CONTROL up vs NORMAL CONTROL			1552309_a_at	NEXN	nexilin (F actin binding protein)	0.048286	0.586307	-1.70559	BCNS CONTROL down vs NORMAL CONTROL
1552329_at	RBBP6	retinoblastoma binding protein 6	0.00487142	1.61022	1.61022	BCNS CONTROL up vs NORMAL CONTROL			212253_x_at	DST	dystonin	0.00617701	0.586312	-1.70558	BCNS CONTROL down vs NORMAL CONTROL
201540_at	FHL1	four and a half LIM domains 1	0.0127558	1.60792	1.60792	BCNS CONTROL up vs NORMAL CONTROL			201295_s_at	WSB1	WD repeat and SOCS box-containing 1	0.0490819	0.58849	-1.69926	BCNS CONTROL down vs NORMAL CONTROL
244422_at	---	---	0.0489228	1.60646	1.60646	BCNS CONTROL up vs NORMAL CONTROL			214727_at	BRCA2	breast cancer 2, early onset	0.0199354	0.589065	-1.69761	BCNS CONTROL down vs NORMAL CONTROL
221985_at	KLHL24	kelch-like 24 (Drosophila)	0.0193824	1.60103	1.60103	BCNS CONTROL up vs NORMAL CONTROL			222771_s_at	MYEF2	myelin expression factor 2	0.01995	0.591592	-1.69035	BCNS CONTROL down vs NORMAL CONTROL
228398_at	SENP8	SUMO/sentrin specific peptidase family member 8	0.00319562	1.59207	1.59207	BCNS CONTROL up vs NORMAL CONTROL			214870_x_at	NPIP /// PKD1P1	nuclear pore complex interacting protein /// polycystic kidney disease 1 (autosomal dom	0.0106685	0.591972	-1.68927	BCNS CONTROL down vs NORMAL CONTROL
205498_at	GHR	growth hormone receptor	0.048507	1.58851	1.58851	BCNS CONTROL up vs NORMAL CONTROL			1553565_s_at	DDAH1	dimethylarginine dimethylaminohydrolase 1	0.00761962	0.592208	-1.6886	BCNS CONTROL down vs NORMAL CONTROL
226757_at	IFIT2	interferon-induced protein with tetratricopeptide repeats 2	0.00235578	1.57465	1.57465	BCNS CONTROL up vs NORMAL CONTROL			216971_s_at	PLEC	plectin	0.00854265	0.594012	-1.68347	BCNS CONTROL down vs NORMAL CONTROL
229450_at	IFIT3	interferon-induced protein with tetratricopeptide repeats 3	0.00376055	1.57003	1.57003	BCNS CONTROL up vs NORMAL CONTROL			237411_at	ADAMTS6	ADAM metallopeptidase with thrombospondin type 1 motif, 6	0.041515	0.595101	-1.68039	BCNS CONTROL down vs NORMAL CONTROL
238476_at	C5orf41	chromosome 5 open reading frame 41	0.0434996	1.56869	1.56869	BCNS CONTROL up vs NORMAL CONTROL			219937_at	TRHDE	thyrotropin-releasing hormone degrading enzyme	0.0192567	0.595305	-1.67981	BCNS CONTROL down vs NORMAL CONTROL
223703_at	C10orf11	chromosome 10 open reading frame 11	0.00522177	1.56523	1.56523	BCNS CONTROL up vs NORMAL CONTROL			219294_at	CENPQ	centromere protein Q	0.0226975	0.597677	-1.67315	BCNS CONTROL down vs NORMAL CONTROL
235421_at	MAP3K8	Mitogen-activated protein kinase kinase kinase 8	0.0322722	1.56283	1.56283	BCNS CONTROL up vs NORMAL CONTROL			221501_x_at	PKD1P1	polycystic kidney disease 1 (autosomal dominant) pseudogene 1	0.00721821	0.599242	-1.66877	BCNS CONTROL down vs NORMAL CONTROL
213002_at	MARCKS	myristoylated alanine-rich protein kinase C substrate	0.0144526	1.56123	1.56123	BCNS CONTROL up vs NORMAL CONTROL			222020_s_at	NTM	neurotrimin	0.0458228	0.601575	-1.6623	BCNS CONTROL down vs NORMAL CONTROL
210102_at	VWA5A	von Willebrand factor A domain containing 5A	0.0216484	1.56071	1.56071	BCNS CONTROL up vs NORMAL CONTROL			225899_x_at	FLJ45445	hypothetical LOC399844	0.0323753	0.603383	-1.65732	BCNS CONTROL down vs NORMAL CONTROL
213183_s_at	CDKN1C	Cyclin-dependent kinase inhibitor 1C (p57, Kip2)	0.0332781	1.55491	1.55491	BCNS CONTROL up vs NORMAL CONTROL			221638_s_at	STX16	syntaxin 16	0.0177706	0.603686	-1.65649	BCNS CONTROL down vs NORMAL CONTROL
229704_at	PDS5B	PDS5, regulator of cohesion maintenance, homolog B (S. cerevisiae)	0.035549	1.55485	1.55485	BCNS CONTROL up vs NORMAL CONTROL			1552663_a_at	ERC1	ELKS/RAB6-interacting/CAST family member 1	0.00909634	0.603948	-1.65577	BCNS CONTROL down vs NORMAL CONTROL
242140_at	---	---	0.0336902	1.55459	1.55459	BCNS CONTROL up vs NORMAL CONTROL			235167_at	LOC100190986	hypothetical LOC100190986	0.0331808	0.604711	-1.65368	BCNS CONTROL down vs NORMAL CONTROL
243252_at	---	---	0.00726814	1.55288	1.55288	BCNS CONTROL up vs NORMAL CONTROL			213517_at	PCBP2	poly(rC) binding protein 2	0.0199325	0.605962	-1.65027	BCNS CONTROL down vs NORMAL CONTROL
239587_at	---	---	0.0187554	1.55217	1.55217	BCNS CONTROL up vs NORMAL CONTROL			214035_x_at	LOC399491	GPS, PLAT and transmembrane domain-containing protein	0.0094734	0.609016	-1.64199	BCNS CONTROL down vs NORMAL CONTROL
229352_at	SPESP1	sperm equatorial segment protein 1	0.0199749	1.54233	1.54233	BCNS CONTROL up vs NORMAL CONTROL			208378_x_at	FGF5	fibroblast growth factor 5	0.00844364	0.61081	-1.63717	BCNS CONTROL down vs NORMAL CONTROL
218789_s_at	C11orf71	chromosome 11 open reading frame 71	0.00248918	1.54129	1.54129	BCNS CONTROL up vs NORMAL CONTROL			216283_s_at	PVR	poliovirus receptor	0.00345673	0.611473	-1.63539	BCNS CONTROL down vs NORMAL CONTROL
203636_at	MID1	midline 1 (Opitz/BBB syndrome)	0.0151883	1.54045	1.54045	BCNS CONTROL up vs NORMAL CONTROL			219956_at	GALNT6	UDP-N-acetyl-alpha-D-galactosamine:polypeptide N-acetylgalactosaminyltransferase 6 (Gal	0.0250844	0.612429	-1.63284	BCNS CONTROL down vs NORMAL CONTROL
226813_at	C1orf57	chromosome 1 open reading frame 57	0.031184	1.54006	1.54006	BCNS CONTROL up vs NORMAL CONTROL			222780_s_at	BAALC	brain and acute leukemia, cytoplasmic	0.0337925	0.613498	-1.63	BCNS CONTROL down vs NORMAL CONTROL
1552664_at	FLCN	folliculin	0.0166597	1.53789	1.53789	BCNS CONTROL up vs NORMAL CONTROL			226334_s_at	AHSA2	AHA1, activator of heat shock 90kDa protein ATPase homolog 2 (yeast)	0.0255824	0.613526	-1.62992	BCNS CONTROL down vs NORMAL CONTROL
202421_at	IGSF3	immunoglobulin superfamily, member 3	0.0195114	1.5355	1.5355	BCNS CONTROL up vs NORMAL CONTROL			228602_at	SGCD	sarcoglycan, delta (35kDa dystrophin-associated glycoprotein)	0.0203462	0.614985	-1.62606	BCNS CONTROL down vs NORMAL CONTROL
235368_at	ADAMTS5	ADAM metallopeptidase with thrombospondin type 1 motif, 5	0.0415435	1.5299	1.5299	BCNS CONTROL up vs NORMAL CONTROL			242652_at	---	---	0.0381935	0.61636	-1.62243	BCNS CONTROL down vs NORMAL CONTROL
206271_at	TLR3	toll-like receptor 3	0.0090066	1.52736	1.52736	BCNS CONTROL up vs NORMAL CONTROL			212938_at	COL6A1	collagen, type VI, alpha 1	0.0137169	0.617176	-1.62028	BCNS CONTROL down vs NORMAL CONTROL
223502_s_at	TNFSF13B	tumor necrosis factor (ligand) superfamily, member 13b	0.03371	1.52695	1.52695	BCNS CONTROL up vs NORMAL CONTROL			212254_s_at	DST	dystonin	0.00283996	0.617797	-1.61865	BCNS CONTROL down vs NORMAL CONTROL
225660_at	SEMA6A	sema domain, transmembrane domain (TM), and cytoplasmic domain, (semaphorin) 6A	0.0487464	1.52141	1.52141	BCNS CONTROL up vs NORMAL CONTROL			204538_x_at	NPIP	nuclear pore complex interacting protein	0.0132524	0.618043	-1.61801	BCNS CONTROL down vs NORMAL CONTROL
221864_at	ORAI3	ORAI calcium release-activated calcium modulator 3	0.0162832	1.5183	1.5183	BCNS CONTROL up vs NORMAL CONTROL			227350_at	HELLS	helicase, lymphoid-specific	0.0392906	0.618453	-1.61694	BCNS CONTROL down vs NORMAL CONTROL
209460_at	ABAT	4-aminobutyrate aminotransferase	0.0391487	1.51671	1.51671	BCNS CONTROL up vs NORMAL CONTROL			207746_at	POLQ	polymerase (DNA directed), theta	0.0160549	0.619008	-1.61549	BCNS CONTROL down vs NORMAL CONTROL
212907_at	SLC30A1	solute carrier family 30 (zinc transporter), member 1	0.0174166	1.5162	1.5162	BCNS CONTROL up vs NORMAL CONTROL			200671_s_at	SPTBN1	spectrin, beta, non-erythrocytic 1	0.0192776	0.619176	-1.61505	BCNS CONTROL down vs NORMAL CONTROL
215726_s_at	CYB5A	cytochrome b5 type A (microsomal)	0.0398058	1.51467	1.51467	BCNS CONTROL up vs NORMAL CONTROL			208711_s_at	CCND1	cyclin D1	0.0482466	0.619189	-1.61501	BCNS CONTROL down vs NORMAL CONTROL
224414_s_at	CARD6	caspase recruitment domain family, member 6	0.0341396	1.51069	1.51069	BCNS CONTROL up vs NORMAL CONTROL			213649_at	SRSF7	serine/arginine-rich splicing factor 7	0.0322668	0.619577	-1.614	BCNS CONTROL down vs NORMAL CONTROL
226020_s_at	DAB1 /// OMA1	disabled homolog 1 (Drosophila) /// OMA1 homolog, zinc metallopeptidase (S. cerevisiae)	0.0410732	1.50941	1.50941	BCNS CONTROL up vs NORMAL CONTROL			201211_s_at	DDX3X	DEAD (Asp-Glu-Ala-Asp) box polypeptide 3, X-linked	0.0220698	0.619814	-1.61339	BCNS CONTROL down vs NORMAL CONTROL
209366_x_at	CYB5A	cytochrome b5 type A (microsomal)	0.02885	1.50823	1.50823	BCNS CONTROL up vs NORMAL CONTROL			231766_s_at	COL12A1	collagen, type XII, alpha 1	0.0211214	0.620157	-1.61249	BCNS CONTROL down vs NORMAL CONTROL
207388_s_at	PTGES	prostaglandin E synthase	0.00448373	1.50749	1.50749	BCNS CONTROL up vs NORMAL CONTROL			200672_x_at	SPTBN1	spectrin, beta, non-erythrocytic 1	0.0118659	0.620731	-1.611	BCNS CONTROL down vs NORMAL CONTROL
204678_s_at	KCNK1	potassium channel, subfamily K, member 1	0.0271735	1.5074	1.5074	BCNS CONTROL up vs NORMAL CONTROL			201104_x_at	NBPF1 /// NBPF10 /// NBPF11 /// NBPF12 /// NBPF14 /// NBPF15 /// NBPF16 /// NBPF24 /// NBPF8	neuroblastoma breakpoint family, member 1 /// neuroblastoma breakpoint family, member 1	0.00182258	0.621326	-1.60946	BCNS CONTROL down vs NORMAL CONTROL
222026_at	RBM3	RNA binding motif (RNP1, RRM) protein 3	0.0219221	1.50154	1.50154	BCNS CONTROL up vs NORMAL CONTROL			209052_s_at	WHSC1	Wolf-Hirschhorn syndrome candidate 1	0.0449719	0.621923	-1.60792	BCNS CONTROL down vs NORMAL CONTROL
202638_s_at	ICAM1	intercellular adhesion molecule 1	0.0470637	1.50144	1.50144	BCNS CONTROL up vs NORMAL CONTROL			236175_at	TRIM55	tripartite motif-containing 55	0.0111182	0.621981	-1.60777	BCNS CONTROL down vs NORMAL CONTROL
237860_at	---	---	0.0167608	1.50059	1.50059	BCNS CONTROL up vs NORMAL CONTROL			231108_at	FUS	fused in sarcoma	0.0206117	0.622522	-1.60637	BCNS CONTROL down vs NORMAL CONTROL
229444_at	LOC100131607	hypothetical LOC100131607	0.00516346	1.49964	1.49964	BCNS CONTROL up vs NORMAL CONTROL			208664_s_at	TTC3	tetratricopeptide repeat domain 3	0.0162895	0.623978	-1.60262	BCNS CONTROL down vs NORMAL CONTROL
226926_at	DMKN	dermokine	0.0465928	1.49719	1.49719	BCNS CONTROL up vs NORMAL CONTROL			242191_at	NBPF10	neuroblastoma breakpoint family, member 10	0.0454585	0.625711	-1.59818	BCNS CONTROL down vs NORMAL CONTROL
213616_at	C18orf10	chromosome 18 open reading frame 10	0.00297621	1.4941	1.4941	BCNS CONTROL up vs NORMAL CONTROL			232263_at	SLC6A15	solute carrier family 6 (neutral amino acid transporter), member 15	0.0209171	0.627375	-1.59394	BCNS CONTROL down vs NORMAL CONTROL
219716_at	APOL6	apolipoprotein L, 6	0.0381354	1.49353	1.49353	BCNS CONTROL up vs NORMAL CONTROL			212142_at	MCM4	minichromosome maintenance complex component 4	0.0190188	0.628389	-1.59137	BCNS CONTROL down vs NORMAL CONTROL
230963_at	EMX2OS	EMX2 opposite strand (non-protein coding)	0.00362019	1.48715	1.48715	BCNS CONTROL up vs NORMAL CONTROL			205240_at	GPSM2	G-protein signaling modulator 2	0.0248824	0.629839	-1.58771	BCNS CONTROL down vs NORMAL CONTROL
244701_at	---	---	0.00535709	1.48709	1.48709	BCNS CONTROL up vs NORMAL CONTROL			201294_s_at	WSB1	WD repeat and SOCS box-containing 1	0.0456903	0.630325	-1.58648	BCNS CONTROL down vs NORMAL CONTROL
1558508_a_at	C1orf53	chromosome 1 open reading frame 53	0.0396049	1.48591	1.48591	BCNS CONTROL up vs NORMAL CONTROL			217234_s_at	EZR	ezrin	0.045184	0.631218	-1.58424	BCNS CONTROL down vs NORMAL CONTROL
229374_at	EPHA4	EPH receptor A4	0.019356	1.48244	1.48244	BCNS CONTROL up vs NORMAL CONTROL			212937_s_at	COL6A1	collagen, type VI, alpha 1	0.018381	0.632147	-1.58191	BCNS CONTROL down vs NORMAL CONTROL
213747_at	---	---	0.024373	1.48243	1.48243	BCNS CONTROL up vs NORMAL CONTROL			1554703_at	ARHGEF10	Rho guanine nucleotide exchange factor (GEF) 10	0.0175305	0.63218	-1.58183	BCNS CONTROL down vs NORMAL CONTROL
227020_at	YPEL2	yippee-like 2 (Drosophila)	0.0239587	1.48	1.48	BCNS CONTROL up vs NORMAL CONTROL			243502_at	GJC1	gap junction protein, gamma 1, 45kDa	0.00478788	0.632824	-1.58022	BCNS CONTROL down vs NORMAL CONTROL
202724_s_at	FOXO1	forkhead box O1	0.0168935	1.47823	1.47823	BCNS CONTROL up vs NORMAL CONTROL			231721_at	JAM3	junctional adhesion molecule 3	0.0161104	0.63395	-1.57741	BCNS CONTROL down vs NORMAL CONTROL
224496_s_at	TMEM107	transmembrane protein 107	0.0140888	1.47679	1.47679	BCNS CONTROL up vs NORMAL CONTROL			201567_s_at	GOLGA4	golgin A4	0.0139257	0.634048	-1.57717	BCNS CONTROL down vs NORMAL CONTROL
244334_at	TRAM1L1	translocation associated membrane protein 1-like 1	0.00277256	1.47673	1.47673	BCNS CONTROL up vs NORMAL CONTROL			231879_at	COL12A1	collagen, type XII, alpha 1	0.0334034	0.63468	-1.5756	BCNS CONTROL down vs NORMAL CONTROL
222632_s_at	LZTFL1	leucine zipper transcription factor-like 1	0.0215174	1.47196	1.47196	BCNS CONTROL up vs NORMAL CONTROL			1558517_s_at	LRRC8C	leucine rich repeat containing 8 family, member C	0.00388929	0.635229	-1.57423	BCNS CONTROL down vs NORMAL CONTROL
204220_at	GMFG	glia maturation factor, gamma	0.0305012	1.47058	1.47058	BCNS CONTROL up vs NORMAL CONTROL			244350_at	MYO10	myosin X	0.00134879	0.635644	-1.57321	BCNS CONTROL down vs NORMAL CONTROL
223695_s_at	ARSD	arylsulfatase D	0.0130709	1.47038	1.47038	BCNS CONTROL up vs NORMAL CONTROL			219510_at	POLQ	polymerase (DNA directed), theta	0.0193163	0.638175	-1.56697	BCNS CONTROL down vs NORMAL CONTROL
213083_at	SLC35D2	solute carrier family 35, member D2	0.027233	1.46947	1.46947	BCNS CONTROL up vs NORMAL CONTROL			208433_s_at	LRP8	low density lipoprotein receptor-related protein 8, apolipoprotein e receptor	0.020602	0.638215	-1.56687	BCNS CONTROL down vs NORMAL CONTROL
227188_at	C21orf63	chromosome 21 open reading frame 63	0.0480195	1.469	1.469	BCNS CONTROL up vs NORMAL CONTROL			215338_s_at	NKTR	natural killer-tumor recognition sequence	0.0103501	0.63854	-1.56607	BCNS CONTROL down vs NORMAL CONTROL
206584_at	LY96	lymphocyte antigen 96	0.00622322	1.4687	1.4687	BCNS CONTROL up vs NORMAL CONTROL			225167_at	FRMD4A	FERM domain containing 4A	0.00154151	0.639008	-1.56492	BCNS CONTROL down vs NORMAL CONTROL
209917_s_at	TP53TG1	TP53 target 1 (non-protein coding)	0.0168499	1.46554	1.46554	BCNS CONTROL up vs NORMAL CONTROL			1552622_s_at	LOC441259 /// POLR2J2	PMS2 postmeiotic segregation increased 2 (S. cerevisiae)-like /// polymerase (RNA) II (	0.00602412	0.639011	-1.56492	BCNS CONTROL down vs NORMAL CONTROL
204671_s_at	ANKRD6	ankyrin repeat domain 6	0.0406948	1.46216	1.46216	BCNS CONTROL up vs NORMAL CONTROL			209789_at	CORO2B	coronin, actin binding protein, 2B	0.00887509	0.639992	-1.56252	BCNS CONTROL down vs NORMAL CONTROL
218999_at	TMEM140	transmembrane protein 140	0.0221182	1.45834	1.45834	BCNS CONTROL up vs NORMAL CONTROL			236926_at	TBX1	T-box 1	0.0324883	0.640233	-1.56193	BCNS CONTROL down vs NORMAL CONTROL
238432_at	FLJ35776	hypothetical LOC649446	0.00571656	1.45768	1.45768	BCNS CONTROL up vs NORMAL CONTROL			208624_s_at	EIF4G1	eukaryotic translation initiation factor 4 gamma, 1	0.00330233	0.641165	-1.55966	BCNS CONTROL down vs NORMAL CONTROL
235463_s_at	LASS6	LAG1 homolog, ceramide synthase 6	0.0105593	1.45519	1.45519	BCNS CONTROL up vs NORMAL CONTROL			202765_s_at	FBN1	fibrillin 1	0.00743737	0.642049	-1.55751	BCNS CONTROL down vs NORMAL CONTROL
222670_s_at	MAFB	v-maf musculoaponeurotic fibrosarcoma oncogene homolog B (avian)	0.0032385	1.45518	1.45518	BCNS CONTROL up vs NORMAL CONTROL			206500_s_at	C14orf106	chromosome 14 open reading frame 106	0.0137002	0.642184	-1.55719	BCNS CONTROL down vs NORMAL CONTROL
236016_at	SMARCE1	SWI/SNF related, matrix associated, actin dependent regulator of chromatin, subfamily e	0.0268588	1.45207	1.45207	BCNS CONTROL up vs NORMAL CONTROL			222809_x_at	CCDC85C	coiled-coil domain containing 85C	0.00602933	0.64231	-1.55688	BCNS CONTROL down vs NORMAL CONTROL
222209_s_at	TMEM135	transmembrane protein 135	0.0422539	1.45163	1.45163	BCNS CONTROL up vs NORMAL CONTROL			223614_at	MMP16	matrix metallopeptidase 16 (membrane-inserted)	0.0477743	0.642685	-1.55597	BCNS CONTROL down vs NORMAL CONTROL
213572_s_at	SERPINB1	serpin peptidase inhibitor, clade B (ovalbumin), member 1	0.0340161	1.45012	1.45012	BCNS CONTROL up vs NORMAL CONTROL			225163_at	FRMD4A	FERM domain containing 4A	0.00540397	0.644231	-1.55224	BCNS CONTROL down vs NORMAL CONTROL
226492_at	SEMA6D	sema domain, transmembrane domain (TM), and cytoplasmic domain, (semaphorin) 6D	0.00263588	1.44964	1.44964	BCNS CONTROL up vs NORMAL CONTROL			229088_at	ENPP1	ectonucleotide pyrophosphatase/phosphodiesterase 1	0.00532865	0.644677	-1.55116	BCNS CONTROL down vs NORMAL CONTROL
229076_s_at	---	---	0.00854077	1.44879	1.44879	BCNS CONTROL up vs NORMAL CONTROL			215016_x_at	DST	dystonin	0.00614739	0.645661	-1.5488	BCNS CONTROL down vs NORMAL CONTROL
210596_at	MAGT1	magnesium transporter 1	0.00688834	1.44481	1.44481	BCNS CONTROL up vs NORMAL CONTROL			220254_at	LRP12	low density lipoprotein receptor-related protein 12	0.0140254	0.6463	-1.54727	BCNS CONTROL down vs NORMAL CONTROL
228726_at	SERPINB1	serpin peptidase inhibitor, clade B (ovalbumin), member 1	0.0344196	1.44389	1.44389	BCNS CONTROL up vs NORMAL CONTROL			229574_at	TRA2A	transformer 2 alpha homolog (Drosophila)	0.0382113	0.648332	-1.54242	BCNS CONTROL down vs NORMAL CONTROL
228588_s_at	UBE2B	ubiquitin-conjugating enzyme E2B (RAD6 homolog)	0.0218129	1.44327	1.44327	BCNS CONTROL up vs NORMAL CONTROL			1553530_a_at	ITGB1	integrin, beta 1 (fibronectin receptor, beta polypeptide, antigen CD29 includes MDF2, M	0.00590007	0.649569	-1.53948	BCNS CONTROL down vs NORMAL CONTROL
1557155_a_at	---	---	0.0359552	1.44164	1.44164	BCNS CONTROL up vs NORMAL CONTROL			206316_s_at	KNTC1	kinetochore associated 1	0.0355572	0.649984	-1.5385	BCNS CONTROL down vs NORMAL CONTROL
241745_at	LOC100507557	hypothetical LOC100507557	0.029381	1.44069	1.44069	BCNS CONTROL up vs NORMAL CONTROL			244803_at	---	---	0.0292153	0.650078	-1.53828	BCNS CONTROL down vs NORMAL CONTROL
1559827_at	LOC401074	hypothetical LOC401074	0.0093752	1.4389	1.4389	BCNS CONTROL up vs NORMAL CONTROL			208621_s_at	EZR	ezrin	0.0368601	0.652528	-1.5325	BCNS CONTROL down vs NORMAL CONTROL
1554588_a_at	TTC30B	tetratricopeptide repeat domain 30B	0.0398986	1.43829	1.43829	BCNS CONTROL up vs NORMAL CONTROL			214908_s_at	TRRAP	transformation/transcription domain-associated protein	0.0340965	0.654368	-1.52819	BCNS CONTROL down vs NORMAL CONTROL
228044_at	SERP2	stress-associated endoplasmic reticulum protein family member 2	0.028696	1.43668	1.43668	BCNS CONTROL up vs NORMAL CONTROL			227349_at	HELLS	helicase, lymphoid-specific	0.0481941	0.655823	-1.5248	BCNS CONTROL down vs NORMAL CONTROL
229603_at	BBS12	Bardet-Biedl syndrome 12	0.0425137	1.43559	1.43559	BCNS CONTROL up vs NORMAL CONTROL			212619_at	TMEM194A	transmembrane protein 194A	0.0399711	0.657289	-1.5214	BCNS CONTROL down vs NORMAL CONTROL
238762_at	MTHFD2L	methylenetetrahydrofolate dehydrogenase (NADP+ dependent) 2-like	0.0101871	1.43514	1.43514	BCNS CONTROL up vs NORMAL CONTROL			211003_x_at	TGM2	transglutaminase 2 (C polypeptide, protein-glutamine-gamma-glutamyltransferase)	0.00470634	0.657474	-1.52097	BCNS CONTROL down vs NORMAL CONTROL
210886_x_at	TP53TG1	TP53 target 1 (non-protein coding)	0.00516002	1.43478	1.43478	BCNS CONTROL up vs NORMAL CONTROL			207740_s_at	NUP62	nucleoporin 62kDa	0.0374516	0.657539	-1.52082	BCNS CONTROL down vs NORMAL CONTROL
231725_at	PCDHB2	protocadherin beta 2	0.0109074	1.43267	1.43267	BCNS CONTROL up vs NORMAL CONTROL			226670_s_at	PABPC1L	poly(A) binding protein, cytoplasmic 1-like	0.0163485	0.657671	-1.52052	BCNS CONTROL down vs NORMAL CONTROL
243405_at	---	---	0.00879253	1.43242	1.43242	BCNS CONTROL up vs NORMAL CONTROL			225321_s_at	PILRB	paired immunoglobin-like type 2 receptor beta	0.0183059	0.657734	-1.52037	BCNS CONTROL down vs NORMAL CONTROL
1556061_at	RPP30	ribonuclease P/MRP 30kDa subunit	0.00210881	1.43128	1.43128	BCNS CONTROL up vs NORMAL CONTROL			216228_s_at	WDHD1	WD repeat and HMG-box DNA binding protein 1	0.0461354	0.657742	-1.52035	BCNS CONTROL down vs NORMAL CONTROL
230393_at	CUL5	cullin 5	0.00498206	1.42731	1.42731	BCNS CONTROL up vs NORMAL CONTROL			201801_s_at	SLC29A1	solute carrier family 29 (nucleoside transporters), member 1	0.00946631	0.657818	-1.52018	BCNS CONTROL down vs NORMAL CONTROL
233082_at	ZNF630	zinc finger protein 630	0.00194124	1.42728	1.42728	BCNS CONTROL up vs NORMAL CONTROL			212926_at	SMC5	structural maintenance of chromosomes 5	0.0386113	0.659604	-1.51606	BCNS CONTROL down vs NORMAL CONTROL
228369_at	CNPY3	canopy 3 homolog (zebrafish)	0.00267573	1.42724	1.42724	BCNS CONTROL up vs NORMAL CONTROL			210311_at	FGF5	fibroblast growth factor 5	0.0232697	0.660117	-1.51488	BCNS CONTROL down vs NORMAL CONTROL
202241_at	TRIB1	tribbles homolog 1 (Drosophila)	0.0307661	1.42685	1.42685	BCNS CONTROL up vs NORMAL CONTROL			216624_s_at	MLL	myeloid/lymphoid or mixed-lineage leukemia (trithorax homolog, Drosophila)	0.00713362	0.6604	-1.51423	BCNS CONTROL down vs NORMAL CONTROL
206110_at	HIST1H3H	histone cluster 1, H3h	0.00612885	1.42662	1.42662	BCNS CONTROL up vs NORMAL CONTROL			202380_s_at	NKTR	natural killer-tumor recognition sequence	0.0246866	0.66088	-1.51313	BCNS CONTROL down vs NORMAL CONTROL
241989_at	GRK4	G protein-coupled receptor kinase 4	0.00605906	1.42589	1.42589	BCNS CONTROL up vs NORMAL CONTROL			203626_s_at	SKP2	S-phase kinase-associated protein 2 (p45)	0.00557863	0.661515	-1.51168	BCNS CONTROL down vs NORMAL CONTROL
210253_at	HTATIP2	HIV-1 Tat interactive protein 2, 30kDa	0.0158707	1.42543	1.42543	BCNS CONTROL up vs NORMAL CONTROL			1557895_at	FLJ35934	FLJ35934	0.000878848	0.661571	-1.51155	BCNS CONTROL down vs NORMAL CONTROL
228773_at	LOC100506100	hypothetical LOC100506100	0.0283851	1.42519	1.42519	BCNS CONTROL up vs NORMAL CONTROL			239908_at	---	---	0.00142779	0.661919	-1.51076	BCNS CONTROL down vs NORMAL CONTROL
204929_s_at	VAMP5	vesicle-associated membrane protein 5 (myobrevin)	0.0366356	1.42297	1.42297	BCNS CONTROL up vs NORMAL CONTROL			230709_x_at	ZBTB7A	Zinc finger and BTB domain containing 7A	0.00683328	0.662347	-1.50978	BCNS CONTROL down vs NORMAL CONTROL
223677_at	ATG10	ATG10 autophagy related 10 homolog (S. cerevisiae)	0.00217823	1.42086	1.42086	BCNS CONTROL up vs NORMAL CONTROL			1552621_at	POLR2J2	polymerase (RNA) II (DNA directed) polypeptide J2	0.01449	0.662749	-1.50887	BCNS CONTROL down vs NORMAL CONTROL
219352_at	HERC6	hect domain and RLD 6	0.0230124	1.41918	1.41918	BCNS CONTROL up vs NORMAL CONTROL			232021_at	GXYLT1	glucoside xylosyltransferase 1	0.0360361	0.66302	-1.50825	BCNS CONTROL down vs NORMAL CONTROL
241827_at	ZNF615	zinc finger protein 615	0.00100319	1.41903	1.41903	BCNS CONTROL up vs NORMAL CONTROL			1558249_s_at	STX16	syntaxin 16	0.0192251	0.665203	-1.5033	BCNS CONTROL down vs NORMAL CONTROL
227868_at	LOC154761	hypothetical LOC154761	0.0206695	1.41834	1.41834	BCNS CONTROL up vs NORMAL CONTROL			203811_s_at	DNAJB4	DnaJ (Hsp40) homolog, subfamily B, member 4	0.0424493	0.665523	-1.50258	BCNS CONTROL down vs NORMAL CONTROL
233846_at	CCDC85A	coiled-coil domain containing 85A	0.00301784	1.41712	1.41712	BCNS CONTROL up vs NORMAL CONTROL			229871_at	SAMD4B	sterile alpha motif domain containing 4B	0.0181886	0.665583	-1.50244	BCNS CONTROL down vs NORMAL CONTROL
202586_at	POLR2L	polymerase (RNA) II (DNA directed) polypeptide L, 7.6kDa	0.0454995	1.41664	1.41664	BCNS CONTROL up vs NORMAL CONTROL			238692_at	BTBD11	BTB (POZ) domain containing 11	0.0341522	0.665645	-1.5023	BCNS CONTROL down vs NORMAL CONTROL
228763_at	MDP1	magnesium-dependent phosphatase 1	0.0145221	1.41199	1.41199	BCNS CONTROL up vs NORMAL CONTROL			210337_s_at	ACLY	ATP citrate lyase	0.00412711	0.666706	-1.49991	BCNS CONTROL down vs NORMAL CONTROL
1569157_s_at	ZNF846	zinc finger protein 846	0.0477775	1.41158	1.41158	BCNS CONTROL up vs NORMAL CONTROL			229218_at	COL1A2	collagen, type I, alpha 2	0.0319325	0.666869	-1.49955	BCNS CONTROL down vs NORMAL CONTROL
229641_at	CCBE1	collagen and calcium binding EGF domains 1	0.0310953	1.4111	1.4111	BCNS CONTROL up vs NORMAL CONTROL			208633_s_at	MACF1	microtubule-actin crosslinking factor 1	0.00452698	0.667867	-1.4973	BCNS CONTROL down vs NORMAL CONTROL
241114_s_at	---	---	0.0142746	1.41061	1.41061	BCNS CONTROL up vs NORMAL CONTROL			230720_at	RNF182	ring finger protein 182	0.0253136	0.668324	-1.49628	BCNS CONTROL down vs NORMAL CONTROL
242775_at	PTGR1	Prostaglandin reductase 1	0.0304068	1.41001	1.41001	BCNS CONTROL up vs NORMAL CONTROL			204695_at	CDC25A	cell division cycle 25 homolog A (S. pombe)	0.0304837	0.668985	-1.4948	BCNS CONTROL down vs NORMAL CONTROL
229983_at	TIGD2	tigger transposable element derived 2	0.0143422	1.40998	1.40998	BCNS CONTROL up vs NORMAL CONTROL			215340_at	ADCY1	adenylate cyclase 1 (brain)	0.000818727	0.669025	-1.49471	BCNS CONTROL down vs NORMAL CONTROL
238081_at	NCRNA00247	non-protein coding RNA 247	0.0197607	1.40979	1.40979	BCNS CONTROL up vs NORMAL CONTROL			236381_s_at	WDR8	WD repeat domain 8	0.0258362	0.66932	-1.49405	BCNS CONTROL down vs NORMAL CONTROL
235758_at	LOC100287428	similar to paraneoplastic antigen-like protein 6A	0.0155799	1.40913	1.40913	BCNS CONTROL up vs NORMAL CONTROL			210310_s_at	FGF5	fibroblast growth factor 5	0.0223915	0.669609	-1.49341	BCNS CONTROL down vs NORMAL CONTROL
204642_at	S1PR1	sphingosine-1-phosphate receptor 1	0.0436605	1.40846	1.40846	BCNS CONTROL up vs NORMAL CONTROL			201718_s_at	EPB41L2	erythrocyte membrane protein band 4.1-like 2	0.00896743	0.670099	-1.49232	BCNS CONTROL down vs NORMAL CONTROL
221087_s_at	APOL3	apolipoprotein L, 3	0.0470822	1.40837	1.40837	BCNS CONTROL up vs NORMAL CONTROL			228314_at	LRRC8C	leucine rich repeat containing 8 family, member C	0.0313346	0.670479	-1.49147	BCNS CONTROL down vs NORMAL CONTROL
211673_s_at	MOCS1	molybdenum cofactor synthesis 1	0.0018218	1.40737	1.40737	BCNS CONTROL up vs NORMAL CONTROL			64474_g_at	DGCR8	DiGeorge syndrome critical region gene 8	0.00446564	0.670854	-1.49064	BCNS CONTROL down vs NORMAL CONTROL
210145_at	PLA2G4A	phospholipase A2, group IVA (cytosolic, calcium-dependent)	0.0495189	1.40387	1.40387	BCNS CONTROL up vs NORMAL CONTROL			1565868_at	CD44	CD44 molecule (Indian blood group)	0.0395912	0.671134	-1.49002	BCNS CONTROL down vs NORMAL CONTROL
230174_at	LYPLAL1	lysophospholipase-like 1	0.0161412	1.40371	1.40371	BCNS CONTROL up vs NORMAL CONTROL			211996_s_at	LOC100132247 /// LOC348162 /// LOC613037 /// LOC728888 /// NPIPL3	similar to Uncharacterized protein KIAA0220 /// hypothetical protein 348162 /// nuclear	0.0458407	0.671897	-1.48832	BCNS CONTROL down vs NORMAL CONTROL
203179_at	GALT	galactose-1-phosphate uridylyltransferase	0.018534	1.40285	1.40285	BCNS CONTROL up vs NORMAL CONTROL			242647_at	USP34	ubiquitin specific peptidase 34	0.0191769	0.672397	-1.48722	BCNS CONTROL down vs NORMAL CONTROL
37547_at	BBS9	Bardet-Biedl syndrome 9	0.0357248	1.40244	1.40244	BCNS CONTROL up vs NORMAL CONTROL			212706_at	RASA4	RAS p21 protein activator 4	0.0146043	0.673107	-1.48565	BCNS CONTROL down vs NORMAL CONTROL
225941_at	EIF4E3	eukaryotic translation initiation factor 4E family member 3	0.0379417	1.40183	1.40183	BCNS CONTROL up vs NORMAL CONTROL			218650_at	DGCR8	DiGeorge syndrome critical region gene 8	0.00885783	0.673132	-1.48559	BCNS CONTROL down vs NORMAL CONTROL
239401_at	---	---	0.000373605	1.40124	1.40124	BCNS CONTROL up vs NORMAL CONTROL			213273_at	ODZ4	odz, odd Oz/ten-m homolog 4 (Drosophila)	0.0110258	0.673321	-1.48518	BCNS CONTROL down vs NORMAL CONTROL
201171_at	ATP6V0E1	ATPase, H+ transporting, lysosomal 9kDa, V0 subunit e1	0.024213	1.40067	1.40067	BCNS CONTROL up vs NORMAL CONTROL			234973_at	SLC38A5	solute carrier family 38, member 5	0.0397881	0.673638	-1.48448	BCNS CONTROL down vs NORMAL CONTROL
217761_at	ADI1	acireductone dioxygenase 1	0.0157954	1.40021	1.40021	BCNS CONTROL up vs NORMAL CONTROL			238013_at	PLEKHA2	pleckstrin homology domain containing, family A (phosphoinositide binding specific) mem	0.0208095	0.674015	-1.48365	BCNS CONTROL down vs NORMAL CONTROL
219749_at	SH2D4A	SH2 domain containing 4A	0.047134	1.39822	1.39822	BCNS CONTROL up vs NORMAL CONTROL			204727_at	WDHD1	WD repeat and HMG-box DNA binding protein 1	0.0210211	0.674153	-1.48334	BCNS CONTROL down vs NORMAL CONTROL
1570523_s_at	ATG10	ATG10 autophagy related 10 homolog (S. cerevisiae)	0.00799189	1.39648	1.39648	BCNS CONTROL up vs NORMAL CONTROL			202379_s_at	NKTR	natural killer-tumor recognition sequence	0.0379696	0.674277	-1.48307	BCNS CONTROL down vs NORMAL CONTROL
229970_at	---	---	0.00424656	1.39608	1.39608	BCNS CONTROL up vs NORMAL CONTROL			230142_s_at	CIRBP	cold inducible RNA binding protein	0.0202531	0.674679	-1.48219	BCNS CONTROL down vs NORMAL CONTROL
209740_s_at	PNPLA4	patatin-like phospholipase domain containing 4	0.0481082	1.39544	1.39544	BCNS CONTROL up vs NORMAL CONTROL			229706_at	---	---	0.0152284	0.67502	-1.48144	BCNS CONTROL down vs NORMAL CONTROL
229582_at	INO80C	INO80 complex subunit C	0.0221539	1.39472	1.39472	BCNS CONTROL up vs NORMAL CONTROL			202519_at	MLXIP	MLX interacting protein	0.00103017	0.675881	-1.47955	BCNS CONTROL down vs NORMAL CONTROL
205756_s_at	F8	coagulation factor VIII, procoagulant component	0.0263028	1.39472	1.39472	BCNS CONTROL up vs NORMAL CONTROL			220049_s_at	PDCD1LG2	programmed cell death 1 ligand 2	0.0434233	0.675924	-1.47946	BCNS CONTROL down vs NORMAL CONTROL
223652_at	AS3MT	arsenic (+3 oxidation state) methyltransferase	0.00864715	1.3942	1.3942	BCNS CONTROL up vs NORMAL CONTROL			211823_s_at	PXN	paxillin	0.0089036	0.676193	-1.47887	BCNS CONTROL down vs NORMAL CONTROL
233999_s_at	TTC26	tetratricopeptide repeat domain 26	0.0084889	1.39404	1.39404	BCNS CONTROL up vs NORMAL CONTROL			225115_at	HIPK2	homeodomain interacting protein kinase 2	0.0469454	0.676869	-1.47739	BCNS CONTROL down vs NORMAL CONTROL
219594_at	NINJ2	ninjurin 2	0.0219627	1.39383	1.39383	BCNS CONTROL up vs NORMAL CONTROL			235486_at	C11orf41	chromosome 11 open reading frame 41	0.00240266	0.677136	-1.47681	BCNS CONTROL down vs NORMAL CONTROL
205514_at	ZNF415	zinc finger protein 415	0.0490149	1.39359	1.39359	BCNS CONTROL up vs NORMAL CONTROL			209921_at	SLC7A11	solute carrier family 7, (cationic amino acid transporter, y+ system) member 11	0.0181767	0.677212	-1.47664	BCNS CONTROL down vs NORMAL CONTROL
239069_s_at	---	---	0.02477	1.39187	1.39187	BCNS CONTROL up vs NORMAL CONTROL			239537_at	ST8SIA2	ST8 alpha-N-acetyl-neuraminide alpha-2,8-sialyltransferase 2	0.00506571	0.677654	-1.47568	BCNS CONTROL down vs NORMAL CONTROL
206272_at	RAB4A /// SPHAR	RAB4A, member RAS oncogene family /// S-phase response (cyclin related)	0.0102646	1.39158	1.39158	BCNS CONTROL up vs NORMAL CONTROL			1569150_x_at	PDLIM7	PDZ and LIM domain 7 (enigma)	0.022	0.678072	-1.47477	BCNS CONTROL down vs NORMAL CONTROL
223272_s_at	C1orf57	chromosome 1 open reading frame 57	0.0417745	1.39055	1.39055	BCNS CONTROL up vs NORMAL CONTROL			1567224_at	HMGA2	high mobility group AT-hook 2	0.0117226	0.678933	-1.4729	BCNS CONTROL down vs NORMAL CONTROL
201649_at	UBE2L6	ubiquitin-conjugating enzyme E2L 6	0.0314668	1.38916	1.38916	BCNS CONTROL up vs NORMAL CONTROL			221922_at	GPSM2	G-protein signaling modulator 2	0.0413754	0.679445	-1.47179	BCNS CONTROL down vs NORMAL CONTROL
205433_at	BCHE	butyrylcholinesterase	0.0157689	1.38751	1.38751	BCNS CONTROL up vs NORMAL CONTROL			233271_at	---	---	0.0468787	0.679854	-1.47091	BCNS CONTROL down vs NORMAL CONTROL
226851_at	LYPLAL1	lysophospholipase-like 1	0.0375197	1.38682	1.38682	BCNS CONTROL up vs NORMAL CONTROL			215646_s_at	VCAN	versican	0.0481699	0.680042	-1.4705	BCNS CONTROL down vs NORMAL CONTROL
236115_at	HTR7P1	5-hydroxytryptamine (serotonin) receptor 7 pseudogene 1	0.0151523	1.38607	1.38607	BCNS CONTROL up vs NORMAL CONTROL			201559_s_at	CLIC4	chloride intracellular channel 4	0.0439131	0.680242	-1.47006	BCNS CONTROL down vs NORMAL CONTROL
1552684_a_at	SENP8	SUMO/sentrin specific peptidase family member 8	0.00405868	1.38513	1.38513	BCNS CONTROL up vs NORMAL CONTROL			239238_at	---	---	0.0328014	0.680712	-1.46905	BCNS CONTROL down vs NORMAL CONTROL
218986_s_at	DDX60	DEAD (Asp-Glu-Ala-Asp) box polypeptide 60	0.0378853	1.38512	1.38512	BCNS CONTROL up vs NORMAL CONTROL			234299_s_at	NIN	ninein (GSK3B interacting protein)	0.0345576	0.680777	-1.46891	BCNS CONTROL down vs NORMAL CONTROL
231016_s_at	ARNT	Aryl hydrocarbon receptor nuclear translocator	0.0108659	1.38499	1.38499	BCNS CONTROL up vs NORMAL CONTROL			232031_s_at	KIAA1632	KIAA1632	0.0249152	0.68088	-1.46869	BCNS CONTROL down vs NORMAL CONTROL
232269_x_at	LOC100508121	meteorin-like	0.000876569	1.38418	1.38418	BCNS CONTROL up vs NORMAL CONTROL			1554606_at	CEP120	centrosomal protein 120kDa	0.0167208	0.681182	-1.46804	BCNS CONTROL down vs NORMAL CONTROL
232531_at	EMX2OS	EMX2 opposite strand (non-protein coding)	0.0361047	1.38403	1.38403	BCNS CONTROL up vs NORMAL CONTROL			237945_at	---	---	0.0474046	0.681675	-1.46697	BCNS CONTROL down vs NORMAL CONTROL
202959_at	MUT	methylmalonyl CoA mutase	0.0123745	1.38402	1.38402	BCNS CONTROL up vs NORMAL CONTROL			214040_s_at	GSN	gelsolin	0.0189619	0.682053	-1.46616	BCNS CONTROL down vs NORMAL CONTROL
218384_at	CARHSP1	calcium regulated heat stable protein 1, 24kDa	0.0187831	1.38298	1.38298	BCNS CONTROL up vs NORMAL CONTROL			217428_s_at	COL10A1	collagen, type X, alpha 1	0.0329725	0.682597	-1.46499	BCNS CONTROL down vs NORMAL CONTROL
1569342_at	GLI3	GLI family zinc finger 3	0.00973434	1.38272	1.38272	BCNS CONTROL up vs NORMAL CONTROL			214564_s_at	PCDHGC3	protocadherin gamma subfamily C, 3	0.0111227	0.683487	-1.46309	BCNS CONTROL down vs NORMAL CONTROL
224463_s_at	C11orf70	chromosome 11 open reading frame 70	0.0204328	1.38239	1.38239	BCNS CONTROL up vs NORMAL CONTROL			242751_at	---	---	0.0434538	0.686192	-1.45732	BCNS CONTROL down vs NORMAL CONTROL
223606_x_at	KIAA1704	KIAA1704	0.0242226	1.38238	1.38238	BCNS CONTROL up vs NORMAL CONTROL			218294_s_at	NUP50	nucleoporin 50kDa	0.0493315	0.686262	-1.45717	BCNS CONTROL down vs NORMAL CONTROL
242028_at	ZNF709	zinc finger protein 709	0.00160118	1.38197	1.38197	BCNS CONTROL up vs NORMAL CONTROL			241816_at	C14orf106	Chromosome 14 open reading frame 106	0.00543685	0.687408	-1.45474	BCNS CONTROL down vs NORMAL CONTROL
226018_at	C7orf41	chromosome 7 open reading frame 41	0.0218604	1.38005	1.38005	BCNS CONTROL up vs NORMAL CONTROL			214131_at	CYorf15B	chromosome Y open reading frame 15B	0.0370607	0.687604	-1.45432	BCNS CONTROL down vs NORMAL CONTROL
200612_s_at	AP2B1	adaptor-related protein complex 2, beta 1 subunit	0.0130459	1.37979	1.37979	BCNS CONTROL up vs NORMAL CONTROL			1568604_a_at	CADPS	Ca++-dependent secretion activator	0.00999584	0.687766	-1.45398	BCNS CONTROL down vs NORMAL CONTROL
218643_s_at	CRIPT	cysteine-rich PDZ-binding protein	0.0278876	1.3787	1.3787	BCNS CONTROL up vs NORMAL CONTROL			1568513_x_at	---	---	0.0127489	0.688345	-1.45276	BCNS CONTROL down vs NORMAL CONTROL
213849_s_at	PPP2R2B	protein phosphatase 2, regulatory subunit B, beta	0.004455	1.37847	1.37847	BCNS CONTROL up vs NORMAL CONTROL			229344_x_at	RIMKLB	ribosomal modification protein rimK-like family member B	0.0364895	0.688428	-1.45258	BCNS CONTROL down vs NORMAL CONTROL
57540_at	RBKS	ribokinase	0.0158456	1.37818	1.37818	BCNS CONTROL up vs NORMAL CONTROL			1552641_s_at	ATAD3A /// ATAD3B	ATPase family, AAA domain containing 3A /// ATPase family, AAA domain containing 3B	0.00300532	0.691147	-1.44687	BCNS CONTROL down vs NORMAL CONTROL
209198_s_at	SYT11	synaptotagmin XI	0.0458462	1.37766	1.37766	BCNS CONTROL up vs NORMAL CONTROL			203838_s_at	TNK2	tyrosine kinase, non-receptor, 2	0.00305104	0.691446	-1.44625	BCNS CONTROL down vs NORMAL CONTROL
202644_s_at	TNFAIP3	tumor necrosis factor, alpha-induced protein 3	0.0273139	1.37757	1.37757	BCNS CONTROL up vs NORMAL CONTROL			209434_s_at	PPAT	phosphoribosyl pyrophosphate amidotransferase	0.0196318	0.691447	-1.44624	BCNS CONTROL down vs NORMAL CONTROL
218346_s_at	SESN1	sestrin 1	0.0111127	1.37716	1.37716	BCNS CONTROL up vs NORMAL CONTROL			227129_x_at	FLJ45340	hypothetical LOC402483	0.038987	0.692072	-1.44494	BCNS CONTROL down vs NORMAL CONTROL
209568_s_at	RGL1	ral guanine nucleotide dissociation stimulator-like 1	0.0115247	1.3766	1.3766	BCNS CONTROL up vs NORMAL CONTROL			212488_at	COL5A1	collagen, type V, alpha 1	0.042654	0.692852	-1.44331	BCNS CONTROL down vs NORMAL CONTROL
215411_s_at	TRAF3IP2	TRAF3 interacting protein 2	0.0289008	1.37601	1.37601	BCNS CONTROL up vs NORMAL CONTROL			237768_x_at	---	---	0.0372265	0.692861	-1.44329	BCNS CONTROL down vs NORMAL CONTROL
AFFX-BioB-3_at	---	---	0.00964908	1.37558	1.37558	BCNS CONTROL up vs NORMAL CONTROL			219387_at	CCDC88A	coiled-coil domain containing 88A	0.0208581	0.69292	-1.44317	BCNS CONTROL down vs NORMAL CONTROL
219284_at	HSPBAP1	HSPB (heat shock 27kDa) associated protein 1	0.0354881	1.37513	1.37513	BCNS CONTROL up vs NORMAL CONTROL			229784_at	MGC16121	hypothetical protein MGC16121	0.0465991	0.693128	-1.44274	BCNS CONTROL down vs NORMAL CONTROL
223412_at	KBTBD7	kelch repeat and BTB (POZ) domain containing 7	0.0328569	1.37392	1.37392	BCNS CONTROL up vs NORMAL CONTROL			213378_s_at	DDX11 /// DDX12 /// LOC642846	DEAD/H (Asp-Glu-Ala-Asp/His) box polypeptide 11 /// DEAD/H (Asp-Glu-Ala-Asp/His) box po	0.0186022	0.693416	-1.44214	BCNS CONTROL down vs NORMAL CONTROL
1556588_at	C15orf37	chromosome 15 open reading frame 37	0.00467656	1.3738	1.3738	BCNS CONTROL up vs NORMAL CONTROL			215342_s_at	RABGAP1L	RAB GTPase activating protein 1-like	0.0088798	0.693954	-1.44102	BCNS CONTROL down vs NORMAL CONTROL
210241_s_at	TP53TG1	TP53 target 1 (non-protein coding)	0.0236727	1.37277	1.37277	BCNS CONTROL up vs NORMAL CONTROL			215434_x_at	LOC100288142 /// NBPF1 /// NBPF10	neuroblastoma breakpoint family member /// neuroblastoma breakpoint family, member 1 //	0.0187592	0.694198	-1.44051	BCNS CONTROL down vs NORMAL CONTROL
1555573_at	C10orf93	chromosome 10 open reading frame 93	0.000453491	1.37201	1.37201	BCNS CONTROL up vs NORMAL CONTROL			220200_s_at	SETD8	SET domain containing (lysine methyltransferase) 8	0.0183765	0.694205	-1.4405	BCNS CONTROL down vs NORMAL CONTROL
214455_at	HIST1H2BC	histone cluster 1, H2bc	0.0200635	1.3708	1.3708	BCNS CONTROL up vs NORMAL CONTROL			204560_at	FKBP5	FK506 binding protein 5	0.014178	0.694214	-1.44048	BCNS CONTROL down vs NORMAL CONTROL
213373_s_at	CASP8	caspase 8, apoptosis-related cysteine peptidase	0.0458673	1.3698	1.3698	BCNS CONTROL up vs NORMAL CONTROL			215923_s_at	PSD4	pleckstrin and Sec7 domain containing 4	0.0105339	0.694722	-1.43943	BCNS CONTROL down vs NORMAL CONTROL
234303_s_at	GPR85	G protein-coupled receptor 85	0.00660135	1.36976	1.36976	BCNS CONTROL up vs NORMAL CONTROL			236000_s_at	---	---	0.0399428	0.695162	-1.43851	BCNS CONTROL down vs NORMAL CONTROL
219222_at	RBKS	ribokinase	0.0020836	1.36945	1.36945	BCNS CONTROL up vs NORMAL CONTROL			205268_s_at	ADD2	adducin 2 (beta)	0.0157194	0.695581	-1.43765	BCNS CONTROL down vs NORMAL CONTROL
205743_at	STAC	SH3 and cysteine rich domain	0.0285921	1.36826	1.36826	BCNS CONTROL up vs NORMAL CONTROL			209081_s_at	COL18A1	collagen, type XVIII, alpha 1	0.0277963	0.696305	-1.43615	BCNS CONTROL down vs NORMAL CONTROL
231936_at	HOXC9	homeobox C9	0.0354428	1.36624	1.36624	BCNS CONTROL up vs NORMAL CONTROL			205935_at	FOXF1	forkhead box F1	0.0485518	0.696805	-1.43512	BCNS CONTROL down vs NORMAL CONTROL
214115_at	VAMP5	Vesicle-associated membrane protein 5 (myobrevin)	0.010536	1.36527	1.36527	BCNS CONTROL up vs NORMAL CONTROL			1564494_s_at	P4HB	prolyl 4-hydroxylase, beta polypeptide	0.0203156	0.697087	-1.43454	BCNS CONTROL down vs NORMAL CONTROL
229298_at	---	---	0.00485403	1.36468	1.36468	BCNS CONTROL up vs NORMAL CONTROL			241838_at	---	---	0.0296162	0.697101	-1.43451	BCNS CONTROL down vs NORMAL CONTROL
210290_at	ZNF174	zinc finger protein 174	0.0174977	1.36373	1.36373	BCNS CONTROL up vs NORMAL CONTROL			201242_s_at	ATP1B1	ATPase, Na+/K+ transporting, beta 1 polypeptide	0.0146199	0.697269	-1.43417	BCNS CONTROL down vs NORMAL CONTROL
238893_at	LOC338758	hypothetical LOC338758	0.000854722	1.36323	1.36323	BCNS CONTROL up vs NORMAL CONTROL			1557938_s_at	PTRF	polymerase I and transcript release factor	0.00081151	0.697608	-1.43347	BCNS CONTROL down vs NORMAL CONTROL
219074_at	TMEM184C	transmembrane protein 184C	0.00117406	1.36317	1.36317	BCNS CONTROL up vs NORMAL CONTROL			210973_s_at	FGFR1	fibroblast growth factor receptor 1	0.0104602	0.698897	-1.43083	BCNS CONTROL down vs NORMAL CONTROL
229511_at	SMARCE1	SWI/SNF related, matrix associated, actin dependent regulator of chromatin, subfamily e	0.0295199	1.36299	1.36299	BCNS CONTROL up vs NORMAL CONTROL			221919_at	LOC100506653	hypothetical LOC100506653	0.0263443	0.699273	-1.43006	BCNS CONTROL down vs NORMAL CONTROL
223461_at	TBC1D7	TBC1 domain family, member 7	0.0351292	1.36292	1.36292	BCNS CONTROL up vs NORMAL CONTROL			208178_x_at	TRIO	triple functional domain (PTPRF interacting)	0.0112513	0.699389	-1.42982	BCNS CONTROL down vs NORMAL CONTROL
230421_at	ZNF879	zinc finger protein 879	0.006962	1.36285	1.36285	BCNS CONTROL up vs NORMAL CONTROL			237305_at	---	---	0.00352999	0.699741	-1.4291	BCNS CONTROL down vs NORMAL CONTROL
204747_at	IFIT3	interferon-induced protein with tetratricopeptide repeats 3	0.0120157	1.36224	1.36224	BCNS CONTROL up vs NORMAL CONTROL			212091_s_at	COL6A1	collagen, type VI, alpha 1	0.0311274	0.701078	-1.42637	BCNS CONTROL down vs NORMAL CONTROL
213281_at	JUN	Jun oncogene	0.045762	1.36216	1.36216	BCNS CONTROL up vs NORMAL CONTROL			1553678_a_at	ITGB1	integrin, beta 1 (fibronectin receptor, beta polypeptide, antigen CD29 includes MDF2, M	0.0178031	0.701626	-1.42526	BCNS CONTROL down vs NORMAL CONTROL
221666_s_at	PYCARD	PYD and CARD domain containing	0.0480196	1.36169	1.36169	BCNS CONTROL up vs NORMAL CONTROL			1555860_x_at	LOC440944	hypothetical LOC440944	0.0462088	0.701926	-1.42465	BCNS CONTROL down vs NORMAL CONTROL
219051_x_at	METRN	meteorin, glial cell differentiation regulator	0.00586163	1.36142	1.36142	BCNS CONTROL up vs NORMAL CONTROL			203311_s_at	ARF6	ADP-ribosylation factor 6	0.0165087	0.702134	-1.42423	BCNS CONTROL down vs NORMAL CONTROL
223595_at	TMEM133	transmembrane protein 133	0.0308983	1.35952	1.35952	BCNS CONTROL up vs NORMAL CONTROL			212577_at	SMCHD1	structural maintenance of chromosomes flexible hinge domain containing 1	0.022351	0.702332	-1.42383	BCNS CONTROL down vs NORMAL CONTROL
1568592_at	TRIM69	tripartite motif-containing 69	0.0333552	1.35912	1.35912	BCNS CONTROL up vs NORMAL CONTROL			236079_at	DKFZp667E0512	hypothetical protein DKFZp667E0512	0.0276953	0.702712	-1.42306	BCNS CONTROL down vs NORMAL CONTROL
AFFX-BioC-5_at	---	---	0.0068622	1.35905	1.35905	BCNS CONTROL up vs NORMAL CONTROL			214390_s_at	BCAT1	branched chain amino-acid transaminase 1, cytosolic	0.0436796	0.703059	-1.42235	BCNS CONTROL down vs NORMAL CONTROL
206081_at	SLC24A1	solute carrier family 24 (sodium/potassium/calcium exchanger), member 1	0.0200761	1.35813	1.35813	BCNS CONTROL up vs NORMAL CONTROL			212808_at	NFATC2IP	nuclear factor of activated T-cells, cytoplasmic, calcineurin-dependent 2 interacting p	0.0378701	0.704958	-1.41852	BCNS CONTROL down vs NORMAL CONTROL
204784_s_at	MLF1	myeloid leukemia factor 1	0.00252511	1.35757	1.35757	BCNS CONTROL up vs NORMAL CONTROL			206958_s_at	UPF3A	UPF3 regulator of nonsense transcripts homolog A (yeast)	0.024892	0.705407	-1.41762	BCNS CONTROL down vs NORMAL CONTROL
1565823_at	2015-09-07	Septin 7	0.0191396	1.35645	1.35645	BCNS CONTROL up vs NORMAL CONTROL			243286_at	---	---	0.0322908	0.707218	-1.41399	BCNS CONTROL down vs NORMAL CONTROL
217989_at	HSD17B11	hydroxysteroid (17-beta) dehydrogenase 11	0.0401463	1.35644	1.35644	BCNS CONTROL up vs NORMAL CONTROL			1555154_a_at	QKI	quaking homolog, KH domain RNA binding (mouse)	0.0128467	0.707256	-1.41392	BCNS CONTROL down vs NORMAL CONTROL
1553982_a_at	RAB7B	RAB7B, member RAS oncogene family	0.0119615	1.35562	1.35562	BCNS CONTROL up vs NORMAL CONTROL			211611_s_at	ATF6B /// TNXB	activating transcription factor 6 beta /// tenascin XB	0.00917535	0.707768	-1.41289	BCNS CONTROL down vs NORMAL CONTROL
205510_s_at	FLJ10038	hypothetical protein FLJ10038	0.00351037	1.35511	1.35511	BCNS CONTROL up vs NORMAL CONTROL			230179_at	LOC285812	hypothetical protein LOC285812	0.00417638	0.707777	-1.41287	BCNS CONTROL down vs NORMAL CONTROL
1554522_at	CNNM2	cyclin M2	0.000917958	1.35497	1.35497	BCNS CONTROL up vs NORMAL CONTROL			205680_at	MMP10	matrix metallopeptidase 10 (stromelysin 2)	0.0122785	0.707961	-1.41251	BCNS CONTROL down vs NORMAL CONTROL
225286_at	ARSD	arylsulfatase D	0.0355555	1.35487	1.35487	BCNS CONTROL up vs NORMAL CONTROL			226740_x_at	NBPF1 /// NBPF10 /// NBPF11 /// NBPF12 /// NBPF14 /// NBPF15 /// NBPF16 /// NBPF24 /// NBPF8 /// NBPF9	neuroblastoma breakpoint family, member 1 /// neuroblastoma breakpoint family, member 1	0.00362643	0.70798	-1.41247	BCNS CONTROL down vs NORMAL CONTROL
237563_s_at	---	---	0.0462002	1.35487	1.35487	BCNS CONTROL up vs NORMAL CONTROL			203499_at	EPHA2	EPH receptor A2	0.0162047	0.708014	-1.4124	BCNS CONTROL down vs NORMAL CONTROL
238389_s_at	---	---	0.00680653	1.3539	1.3539	BCNS CONTROL up vs NORMAL CONTROL			230884_s_at	SPG7	spastic paraplegia 7 (pure and complicated autosomal recessive)	0.0285504	0.70812	-1.41219	BCNS CONTROL down vs NORMAL CONTROL
211833_s_at	BAX	BCL2-associated X protein	0.018472	1.35257	1.35257	BCNS CONTROL up vs NORMAL CONTROL			232297_at	KLHL5	kelch-like 5 (Drosophila)	0.0424391	0.708295	-1.41184	BCNS CONTROL down vs NORMAL CONTROL
219162_s_at	MRPL11	mitochondrial ribosomal protein L11	0.00106597	1.35251	1.35251	BCNS CONTROL up vs NORMAL CONTROL			235526_at	SOX6	SRY (sex determining region Y)-box 6	0.0354309	0.70907	-1.4103	BCNS CONTROL down vs NORMAL CONTROL
1564426_x_at	LOC389634	hypothetical LOC389634	0.00503487	1.35216	1.35216	BCNS CONTROL up vs NORMAL CONTROL			226750_at	LARP1B	La ribonucleoprotein domain family, member 1B	0.0282133	0.709602	-1.40924	BCNS CONTROL down vs NORMAL CONTROL
203352_at	ORC4	origin recognition complex, subunit 4	0.0268754	1.35188	1.35188	BCNS CONTROL up vs NORMAL CONTROL			204325_s_at	NF1	neurofibromin 1	0.0218497	0.710181	-1.40809	BCNS CONTROL down vs NORMAL CONTROL
228262_at	MAP7D2	MAP7 domain containing 2	0.00539513	1.35155	1.35155	BCNS CONTROL up vs NORMAL CONTROL			207186_s_at	BPTF	bromodomain PHD finger transcription factor	0.0378522	0.710332	-1.40779	BCNS CONTROL down vs NORMAL CONTROL
227437_at	---	---	0.00345303	1.3513	1.3513	BCNS CONTROL up vs NORMAL CONTROL			236907_at	---	---	0.0495622	0.710781	-1.4069	BCNS CONTROL down vs NORMAL CONTROL
227045_at	ZNF614	zinc finger protein 614	0.0164866	1.35123	1.35123	BCNS CONTROL up vs NORMAL CONTROL			223537_s_at	WNT5B	wingless-type MMTV integration site family, member 5B	0.0322156	0.711704	-1.40508	BCNS CONTROL down vs NORMAL CONTROL
1553167_a_at	SEPSECS	Sep (O-phosphoserine) tRNA:Sec (selenocysteine) tRNA synthase	0.00874326	1.35116	1.35116	BCNS CONTROL up vs NORMAL CONTROL			209936_at	RBM5	RNA binding motif protein 5	0.0474222	0.711835	-1.40482	BCNS CONTROL down vs NORMAL CONTROL
230364_at	CHPT1	choline phosphotransferase 1	0.00163112	1.3505	1.3505	BCNS CONTROL up vs NORMAL CONTROL			212013_at	PXDN	peroxidasin homolog (Drosophila)	0.00620095	0.711891	-1.40471	BCNS CONTROL down vs NORMAL CONTROL
238012_at	DPP7	Dipeptidyl-peptidase 7	0.0127794	1.35028	1.35028	BCNS CONTROL up vs NORMAL CONTROL			214845_s_at	CALU	calumenin	0.00396485	0.712307	-1.40389	BCNS CONTROL down vs NORMAL CONTROL
1553646_at	HDX	highly divergent homeobox	0.0332809	1.34991	1.34991	BCNS CONTROL up vs NORMAL CONTROL			227616_at	BCL9L	B-cell CLL/lymphoma 9-like	0.0018758	0.712413	-1.40368	BCNS CONTROL down vs NORMAL CONTROL
218699_at	RAB7L1	RAB7, member RAS oncogene family-like 1	0.0405355	1.34967	1.34967	BCNS CONTROL up vs NORMAL CONTROL			219769_at	INCENP	inner centromere protein antigens 135/155kDa	0.0267308	0.713089	-1.40235	BCNS CONTROL down vs NORMAL CONTROL
226045_at	FRS2	fibroblast growth factor receptor substrate 2	0.0143677	1.34946	1.34946	BCNS CONTROL up vs NORMAL CONTROL			216689_x_at	ARHGAP1	Rho GTPase activating protein 1	0.0175001	0.713185	-1.40216	BCNS CONTROL down vs NORMAL CONTROL
235466_s_at	---	---	0.00828618	1.34918	1.34918	BCNS CONTROL up vs NORMAL CONTROL			1565347_s_at	TFE3	transcription factor binding to IGHM enhancer 3	0.0378834	0.713357	-1.40182	BCNS CONTROL down vs NORMAL CONTROL
230363_s_at	INPP5F	inositol polyphosphate-5-phosphatase F	0.00679612	1.34878	1.34878	BCNS CONTROL up vs NORMAL CONTROL			225273_at	WWC3	WWC family member 3	0.0314938	0.713585	-1.40138	BCNS CONTROL down vs NORMAL CONTROL
227847_at	EPM2AIP1	EPM2A (laforin) interacting protein 1	0.0146467	1.34878	1.34878	BCNS CONTROL up vs NORMAL CONTROL			225947_at	MYO19	myosin XIX	0.0186932	0.713821	-1.40091	BCNS CONTROL down vs NORMAL CONTROL
224444_s_at	C1orf97	chromosome 1 open reading frame 97	0.0373154	1.34874	1.34874	BCNS CONTROL up vs NORMAL CONTROL			1552516_a_at	HIPK1	homeodomain interacting protein kinase 1	0.0194147	0.714506	-1.39957	BCNS CONTROL down vs NORMAL CONTROL
228204_at	LOC100505497	hypothetical LOC100505497	0.0426678	1.34779	1.34779	BCNS CONTROL up vs NORMAL CONTROL			228952_at	ENPP1	ectonucleotide pyrophosphatase/phosphodiesterase 1	0.000383496	0.714562	-1.39946	BCNS CONTROL down vs NORMAL CONTROL
211909_x_at	PTGER3	prostaglandin E receptor 3 (subtype EP3)	0.00820415	1.34655	1.34655	BCNS CONTROL up vs NORMAL CONTROL			1556721_at	C20orf203	chromosome 20 open reading frame 203	0.0109953	0.715066	-1.39847	BCNS CONTROL down vs NORMAL CONTROL
205161_s_at	PEX11A	peroxisomal biogenesis factor 11 alpha	0.000807382	1.34574	1.34574	BCNS CONTROL up vs NORMAL CONTROL			227891_s_at	TAF15	TAF15 RNA polymerase II, TATA box binding protein (TBP)-associated factor, 68kDa	0.042265	0.715256	-1.3981	BCNS CONTROL down vs NORMAL CONTROL
241416_at	---	---	0.00218213	1.34546	1.34546	BCNS CONTROL up vs NORMAL CONTROL			205221_at	HGD	homogentisate 1,2-dioxygenase	0.000586596	0.715385	-1.39785	BCNS CONTROL down vs NORMAL CONTROL
229744_at	SSFA2	Sperm specific antigen 2	0.0449148	1.34469	1.34469	BCNS CONTROL up vs NORMAL CONTROL			236108_at	KIAA1632	KIAA1632	0.0322068	0.715651	-1.39733	BCNS CONTROL down vs NORMAL CONTROL
204140_at	TPST1	tyrosylprotein sulfotransferase 1	0.027224	1.34438	1.34438	BCNS CONTROL up vs NORMAL CONTROL			208790_s_at	PTRF	polymerase I and transcript release factor	0.000424583	0.715684	-1.39726	BCNS CONTROL down vs NORMAL CONTROL
221959_at	FAM110B	family with sequence similarity 110, member B	0.0359836	1.34438	1.34438	BCNS CONTROL up vs NORMAL CONTROL			230911_at	SIX1	SIX homeobox 1	0.00176062	0.715857	-1.39693	BCNS CONTROL down vs NORMAL CONTROL
225844_at	POLE4	polymerase (DNA-directed), epsilon 4 (p12 subunit)	0.00941114	1.34411	1.34411	BCNS CONTROL up vs NORMAL CONTROL			210529_s_at	FAM115A	family with sequence similarity 115, member A	0.042714	0.716281	-1.3961	BCNS CONTROL down vs NORMAL CONTROL
AFFX-BioC-3_at	---	---	0.00915885	1.3438	1.3438	BCNS CONTROL up vs NORMAL CONTROL			233573_s_at	WDR6	WD repeat domain 6	0.0116336	0.71648	-1.39571	BCNS CONTROL down vs NORMAL CONTROL
202852_s_at	AAGAB	alpha- and gamma-adaptin binding protein	0.0361232	1.34356	1.34356	BCNS CONTROL up vs NORMAL CONTROL			210961_s_at	ADRA1D	adrenergic, alpha-1D-, receptor	0.00580398	0.716952	-1.39479	BCNS CONTROL down vs NORMAL CONTROL
242417_at	LOC283278	hypothetical protein LOC283278	0.0391713	1.34339	1.34339	BCNS CONTROL up vs NORMAL CONTROL			1560339_s_at	NAP1L4	nucleosome assembly protein 1-like 4	0.022473	0.717016	-1.39467	BCNS CONTROL down vs NORMAL CONTROL
231597_x_at	---	---	0.0432905	1.3426	1.3426	BCNS CONTROL up vs NORMAL CONTROL			227099_s_at	C11orf96	chromosome 11 open reading frame 96	0.0239093	0.717517	-1.39369	BCNS CONTROL down vs NORMAL CONTROL
205348_s_at	DYNC1I1	dynein, cytoplasmic 1, intermediate chain 1	0.0108183	1.34256	1.34256	BCNS CONTROL up vs NORMAL CONTROL			200656_s_at	P4HB	prolyl 4-hydroxylase, beta polypeptide	0.00125083	0.71758	-1.39357	BCNS CONTROL down vs NORMAL CONTROL
226938_at	DCAF4	DDB1 and CUL4 associated factor 4	0.00282022	1.34124	1.34124	BCNS CONTROL up vs NORMAL CONTROL			210206_s_at	DDX11	DEAD/H (Asp-Glu-Ala-Asp/His) box polypeptide 11	0.0232509	0.717834	-1.39308	BCNS CONTROL down vs NORMAL CONTROL
227840_at	C2orf76	chromosome 2 open reading frame 76	0.0209284	1.34088	1.34088	BCNS CONTROL up vs NORMAL CONTROL			201085_s_at	SON	SON DNA binding protein	0.0365029	0.719348	-1.39015	BCNS CONTROL down vs NORMAL CONTROL
1553801_a_at	C14orf126	chromosome 14 open reading frame 126	0.00514036	1.34064	1.34064	BCNS CONTROL up vs NORMAL CONTROL			221499_s_at	STX16	syntaxin 16	0.0380083	0.719524	-1.38981	BCNS CONTROL down vs NORMAL CONTROL
220030_at	STYK1	serine/threonine/tyrosine kinase 1	0.0495831	1.34059	1.34059	BCNS CONTROL up vs NORMAL CONTROL			213030_s_at	PLXNA2	plexin A2	0.0352594	0.719603	-1.38966	BCNS CONTROL down vs NORMAL CONTROL
218945_at	C16orf68	chromosome 16 open reading frame 68	0.00509741	1.3394	1.3394	BCNS CONTROL up vs NORMAL CONTROL			1558836_at	---	---	0.0451599	0.719803	-1.38927	BCNS CONTROL down vs NORMAL CONTROL
226009_at	DPCD	deleted in primary ciliary dyskinesia homolog (mouse)	0.0135858	1.33915	1.33915	BCNS CONTROL up vs NORMAL CONTROL			202997_s_at	LOXL2	lysyl oxidase-like 2	0.0323843	0.719961	-1.38896	BCNS CONTROL down vs NORMAL CONTROL
206440_at	LIN7A	lin-7 homolog A (C. elegans)	0.00422321	1.33847	1.33847	BCNS CONTROL up vs NORMAL CONTROL			203642_s_at	COBLL1	COBL-like 1	0.0471717	0.72018	-1.38854	BCNS CONTROL down vs NORMAL CONTROL
242139_s_at	---	---	0.0126881	1.33802	1.33802	BCNS CONTROL up vs NORMAL CONTROL			1553120_at	CLSPN	claspin	0.00796476	0.720919	-1.38712	BCNS CONTROL down vs NORMAL CONTROL
AFFX-r2-Ec-bioC-3_at	---	---	0.0167906	1.33752	1.33752	BCNS CONTROL up vs NORMAL CONTROL			244871_s_at	USP32	ubiquitin specific peptidase 32	0.0315762	0.721653	-1.38571	BCNS CONTROL down vs NORMAL CONTROL
231829_at	MAVS	mitochondrial antiviral signaling protein	0.00711573	1.33548	1.33548	BCNS CONTROL up vs NORMAL CONTROL			243840_at	CLSPN	claspin	0.0418364	0.721883	-1.38527	BCNS CONTROL down vs NORMAL CONTROL
225398_at	RPUSD4	RNA pseudouridylate synthase domain containing 4	0.0468893	1.33385	1.33385	BCNS CONTROL up vs NORMAL CONTROL			200756_x_at	CALU	calumenin	0.00358711	0.72211	-1.38483	BCNS CONTROL down vs NORMAL CONTROL
AFFX-BioB-5_at	---	---	0.0279725	1.33311	1.33311	BCNS CONTROL up vs NORMAL CONTROL			211876_x_at	PCDHGA10 /// PCDHGA11 /// PCDHGA12 /// PCDHGA3 /// PCDHGA5 /// PCDHGA6	protocadherin gamma subfamily A, 10 /// protocadherin gamma subfamily A, 11 /// protoca	0.0447715	0.722307	-1.38445	BCNS CONTROL down vs NORMAL CONTROL
205824_at	HSPB2	heat shock 27kDa protein 2	0.00645394	1.33267	1.33267	BCNS CONTROL up vs NORMAL CONTROL			209082_s_at	COL18A1	collagen, type XVIII, alpha 1	0.0440539	0.722491	-1.3841	BCNS CONTROL down vs NORMAL CONTROL
206662_at	GLRX	glutaredoxin (thioltransferase)	0.0397045	1.33257	1.33257	BCNS CONTROL up vs NORMAL CONTROL			215066_at	PTPRF	protein tyrosine phosphatase, receptor type, F	0.00250683	0.722629	-1.38384	BCNS CONTROL down vs NORMAL CONTROL
202472_at	MPI	mannose phosphate isomerase	0.0395352	1.33251	1.33251	BCNS CONTROL up vs NORMAL CONTROL			233445_at	---	---	0.0136717	0.723009	-1.38311	BCNS CONTROL down vs NORMAL CONTROL
232103_at	BPNT1	3'(2'), 5'-bisphosphate nucleotidase 1	0.00969238	1.33232	1.33232	BCNS CONTROL up vs NORMAL CONTROL			228353_x_at	UBASH3B	ubiquitin associated and SH3 domain containing B	0.0211272	0.723746	-1.3817	BCNS CONTROL down vs NORMAL CONTROL
213272_s_at	TMEM159	transmembrane protein 159	0.00835662	1.33202	1.33202	BCNS CONTROL up vs NORMAL CONTROL			209403_at	TBC1D3 /// TBC1D3C /// TBC1D3F /// TBC1D3H	TBC1 domain family, member 3 /// TBC1 domain family, member 3C /// TBC1 domain family,	0.0338422	0.724368	-1.38051	BCNS CONTROL down vs NORMAL CONTROL
AFFX-r2-Ec-bioB-M_at	---	---	0.0242443	1.33193	1.33193	BCNS CONTROL up vs NORMAL CONTROL			230345_at	SEMA7A	semaphorin 7A, GPI membrane anchor (John Milton Hagen blood group)	0.00674729	0.724647	-1.37998	BCNS CONTROL down vs NORMAL CONTROL
224448_s_at	C6orf125	chromosome 6 open reading frame 125	0.0221676	1.33159	1.33159	BCNS CONTROL up vs NORMAL CONTROL			235744_at	PPTC7	PTC7 protein phosphatase homolog (S. cerevisiae)	0.0228602	0.724934	-1.37944	BCNS CONTROL down vs NORMAL CONTROL
229107_at	---	---	0.00962935	1.33138	1.33138	BCNS CONTROL up vs NORMAL CONTROL			212193_s_at	LARP1	La ribonucleoprotein domain family, member 1	0.0192831	0.725209	-1.37891	BCNS CONTROL down vs NORMAL CONTROL
213789_at	---	---	0.0383118	1.3311	1.3311	BCNS CONTROL up vs NORMAL CONTROL			222710_at	GMPPB	GDP-mannose pyrophosphorylase B	0.0057462	0.725321	-1.3787	BCNS CONTROL down vs NORMAL CONTROL
224023_s_at	C3orf10	chromosome 3 open reading frame 10	0.036051	1.32985	1.32985	BCNS CONTROL up vs NORMAL CONTROL			210930_s_at	ERBB2	v-erb-b2 erythroblastic leukemia viral oncogene homolog 2, neuro/glioblastoma derived o	0.00553666	0.725498	-1.37836	BCNS CONTROL down vs NORMAL CONTROL
237338_at	B3GNT8	UDP-GlcNAc:betaGal beta-1,3-N-acetylglucosaminyltransferase 8	0.00270167	1.32878	1.32878	BCNS CONTROL up vs NORMAL CONTROL			229447_x_at	NBPF11 /// NBPF24 /// NBPF8	neuroblastoma breakpoint family, member 11 /// neuroblastoma breakpoint family, member	0.00639362	0.726099	-1.37722	BCNS CONTROL down vs NORMAL CONTROL
204918_s_at	MLLT3	myeloid/lymphoid or mixed-lineage leukemia (trithorax homolog, Drosophila); translocate	0.0224133	1.32876	1.32876	BCNS CONTROL up vs NORMAL CONTROL			1553947_at	EXOSC6	exosome component 6	0.0419517	0.726885	-1.37573	BCNS CONTROL down vs NORMAL CONTROL
225403_at	C9orf23	chromosome 9 open reading frame 23	0.00259418	1.32847	1.32847	BCNS CONTROL up vs NORMAL CONTROL			213534_s_at	PASK	PAS domain containing serine/threonine kinase	0.00554942	0.727398	-1.37476	BCNS CONTROL down vs NORMAL CONTROL
219525_at	SLC47A1	solute carrier family 47, member 1	0.0455401	1.32843	1.32843	BCNS CONTROL up vs NORMAL CONTROL			233741_at	FTCD	formiminotransferase cyclodeaminase	0.0109039	0.727477	-1.37461	BCNS CONTROL down vs NORMAL CONTROL
207565_s_at	MR1	major histocompatibility complex, class I-related	0.0374048	1.32809	1.32809	BCNS CONTROL up vs NORMAL CONTROL			217208_s_at	DLG1	discs, large homolog 1 (Drosophila)	0.0163614	0.727951	-1.37372	BCNS CONTROL down vs NORMAL CONTROL
230736_at	LOC387647	patched domain containing 3 pseudogene	0.00734387	1.32808	1.32808	BCNS CONTROL up vs NORMAL CONTROL			201103_x_at	NBPF10 /// NBPF11 /// NBPF12 /// NBPF15 /// NBPF16 /// NBPF24 /// NBPF8 /// NBPF9	neuroblastoma breakpoint family, member 10 /// neuroblastoma breakpoint family, member	0.00598416	0.728066	-1.3735	BCNS CONTROL down vs NORMAL CONTROL
204295_at	SURF1	surfeit 1	0.0160044	1.32688	1.32688	BCNS CONTROL up vs NORMAL CONTROL			1554019_s_at	CEP57L1	centrosomal protein 57kDa-like 1	0.00359716	0.728143	-1.37336	BCNS CONTROL down vs NORMAL CONTROL
229280_s_at	FLJ22536	hypothetical locus LOC401237	0.00035359	1.32687	1.32687	BCNS CONTROL up vs NORMAL CONTROL			203660_s_at	PCNT	pericentrin	0.0291081	0.728273	-1.37311	BCNS CONTROL down vs NORMAL CONTROL
239231_at	---	---	0.0199196	1.32637	1.32637	BCNS CONTROL up vs NORMAL CONTROL			240247_at	---	---	0.0435146	0.72851	-1.37266	BCNS CONTROL down vs NORMAL CONTROL
239024_at	ZNF148	zinc finger protein 148	0.00670781	1.32635	1.32635	BCNS CONTROL up vs NORMAL CONTROL			218456_at	CAPRIN2	caprin family member 2	0.0138206	0.728624	-1.37245	BCNS CONTROL down vs NORMAL CONTROL
235722_at	SYNJ2BP	synaptojanin 2 binding protein	0.00758118	1.3261	1.3261	BCNS CONTROL up vs NORMAL CONTROL			216017_s_at	NAB2	NGFI-A binding protein 2 (EGR1 binding protein 2)	0.0471418	0.728739	-1.37223	BCNS CONTROL down vs NORMAL CONTROL
235192_at	TP53RK	TP53 regulating kinase	0.0492837	1.32605	1.32605	BCNS CONTROL up vs NORMAL CONTROL			213612_x_at	NBPF10 /// NBPF12 /// NBPF15 /// NBPF16 /// NBPF8 /// NBPF9	neuroblastoma breakpoint family, member 10 /// neuroblastoma breakpoint family, member	0.00501626	0.728918	-1.3719	BCNS CONTROL down vs NORMAL CONTROL
227962_at	ACOX1	acyl-CoA oxidase 1, palmitoyl	0.0406006	1.3257	1.3257	BCNS CONTROL up vs NORMAL CONTROL			235757_at	---	---	0.0254711	0.729316	-1.37115	BCNS CONTROL down vs NORMAL CONTROL
228829_at	ATF7	activating transcription factor 7	0.00529785	1.32542	1.32542	BCNS CONTROL up vs NORMAL CONTROL			1557267_s_at	LOC284952	hypothetical protein LOC284952	0.0106607	0.729897	-1.37006	BCNS CONTROL down vs NORMAL CONTROL
210416_s_at	CHEK2	CHK2 checkpoint homolog (S. pombe)	0.0281948	1.3251	1.3251	BCNS CONTROL up vs NORMAL CONTROL			214722_at	NOTCH2NL	notch 2 N-terminal like	0.0346249	0.729979	-1.3699	BCNS CONTROL down vs NORMAL CONTROL
226723_at	CCDC23	coiled-coil domain containing 23	0.00840924	1.32508	1.32508	BCNS CONTROL up vs NORMAL CONTROL			224407_s_at	MST4	serine/threonine protein kinase MST4	0.00658097	0.730147	-1.36959	BCNS CONTROL down vs NORMAL CONTROL
219205_at	SRR	serine racemase	0.0193221	1.32408	1.32408	BCNS CONTROL up vs NORMAL CONTROL			212076_at	MLL	myeloid/lymphoid or mixed-lineage leukemia (trithorax homolog, Drosophila)	0.0196205	0.730455	-1.36901	BCNS CONTROL down vs NORMAL CONTROL
213285_at	TMEM30B	transmembrane protein 30B	0.000981339	1.32372	1.32372	BCNS CONTROL up vs NORMAL CONTROL			219723_x_at	AGPAT3	1-acylglycerol-3-phosphate O-acyltransferase 3	0.00109312	0.730488	-1.36895	BCNS CONTROL down vs NORMAL CONTROL
238547_at	HEXIM2	hexamthylene bis-acetamide inducible 2	0.0157921	1.32365	1.32365	BCNS CONTROL up vs NORMAL CONTROL			210935_s_at	WDR1	WD repeat domain 1	0.0388801	0.73067	-1.36861	BCNS CONTROL down vs NORMAL CONTROL
204605_at	CGRRF1	cell growth regulator with ring finger domain 1	0.0157435	1.32355	1.32355	BCNS CONTROL up vs NORMAL CONTROL			212574_x_at	C19orf6	chromosome 19 open reading frame 6	0.030694	0.730837	-1.36829	BCNS CONTROL down vs NORMAL CONTROL
223792_at	ZNF2	zinc finger protein 2	0.0102916	1.32336	1.32336	BCNS CONTROL up vs NORMAL CONTROL			208610_s_at	SRRM2	serine/arginine repetitive matrix 2	0.0331279	0.731896	-1.36631	BCNS CONTROL down vs NORMAL CONTROL
214051_at	TMSB15B	thymosin beta 15B	0.0289741	1.32284	1.32284	BCNS CONTROL up vs NORMAL CONTROL			1773_at	FNTB	farnesyltransferase, CAAX box, beta	0.00277214	0.732195	-1.36576	BCNS CONTROL down vs NORMAL CONTROL
228458_at	C6orf226	chromosome 6 open reading frame 226	0.00625853	1.32272	1.32272	BCNS CONTROL up vs NORMAL CONTROL			204136_at	COL7A1	collagen, type VII, alpha 1	0.0091131	0.732335	-1.3655	BCNS CONTROL down vs NORMAL CONTROL
240549_at	---	---	0.0288762	1.3226	1.3226	BCNS CONTROL up vs NORMAL CONTROL			216176_at	HCRP1	hepatocellular carcinoma-related HCRP1	0.012015	0.733708	-1.36294	BCNS CONTROL down vs NORMAL CONTROL
222742_s_at	RABL5	RAB, member RAS oncogene family-like 5	0.000935935	1.3225	1.3225	BCNS CONTROL up vs NORMAL CONTROL			229467_at	PCBP2	Poly(rC) binding protein 2	0.0163837	0.733801	-1.36277	BCNS CONTROL down vs NORMAL CONTROL
238609_at	FAM200A	family with sequence similarity 200, member A	0.00658321	1.32215	1.32215	BCNS CONTROL up vs NORMAL CONTROL			214579_at	NIPAL3	NIPA-like domain containing 3	0.0125275	0.73392	-1.36255	BCNS CONTROL down vs NORMAL CONTROL
228852_at	ENSA	endosulfine alpha	0.0293057	1.32207	1.32207	BCNS CONTROL up vs NORMAL CONTROL			224152_s_at	PBRM1	polybromo 1	0.0261073	0.733929	-1.36253	BCNS CONTROL down vs NORMAL CONTROL
227878_s_at	ALKBH7	alkB, alkylation repair homolog 7 (E. coli)	0.0124714	1.32197	1.32197	BCNS CONTROL up vs NORMAL CONTROL			201564_s_at	FSCN1	fascin homolog 1, actin-bundling protein (Strongylocentrotus purpuratus)	0.0232838	0.734049	-1.36231	BCNS CONTROL down vs NORMAL CONTROL
206557_at	ZNF702P	zinc finger protein 702, pseudogene	0.028665	1.31891	1.31891	BCNS CONTROL up vs NORMAL CONTROL			229023_at	SFT2D3	SFT2 domain containing 3	0.0126569	0.734576	-1.36133	BCNS CONTROL down vs NORMAL CONTROL
221954_at	C20orf111	Chromosome 20 open reading frame 111	0.0308586	1.31837	1.31837	BCNS CONTROL up vs NORMAL CONTROL			202719_s_at	TES	testis derived transcript (3 LIM domains)	0.0379064	0.735731	-1.35919	BCNS CONTROL down vs NORMAL CONTROL
235282_at	LOC100506295	hypothetical LOC100506295	0.0197015	1.31821	1.31821	BCNS CONTROL up vs NORMAL CONTROL			230510_at	HSPB9	heat shock protein, alpha-crystallin-related, B9	0.00590772	0.735766	-1.35913	BCNS CONTROL down vs NORMAL CONTROL
214909_s_at	DDAH2	dimethylarginine dimethylaminohydrolase 2	0.0169749	1.31782	1.31782	BCNS CONTROL up vs NORMAL CONTROL			222818_at	OSBPL10	oxysterol binding protein-like 10	0.0015556	0.736001	-1.35869	BCNS CONTROL down vs NORMAL CONTROL
222236_s_at	ASAP3	ArfGAP with SH3 domain, ankyrin repeat and PH domain 3	0.049931	1.31735	1.31735	BCNS CONTROL up vs NORMAL CONTROL			223774_at	SNHG12	small nucleolar RNA host gene 12 (non-protein coding)	0.0315987	0.736027	-1.35865	BCNS CONTROL down vs NORMAL CONTROL
1554628_at	ZNF57	zinc finger protein 57	0.0135563	1.31663	1.31663	BCNS CONTROL up vs NORMAL CONTROL			229593_at	---	---	0.0049528	0.736105	-1.3585	BCNS CONTROL down vs NORMAL CONTROL
217776_at	RDH11	retinol dehydrogenase 11 (all-trans/9-cis/11-cis)	0.0219171	1.31637	1.31637	BCNS CONTROL up vs NORMAL CONTROL			204384_at	GOLGA2	golgin A2	0.033411	0.736292	-1.35816	BCNS CONTROL down vs NORMAL CONTROL
235141_at	MARVELD2	MARVEL domain containing 2	0.00132091	1.31617	1.31617	BCNS CONTROL up vs NORMAL CONTROL			244574_at	PTPRG	protein tyrosine phosphatase, receptor type, G	0.0103196	0.736409	-1.35794	BCNS CONTROL down vs NORMAL CONTROL
214083_at	LOC100507315 /// PPP2R5C	hypothetical LOC100507315 /// protein phosphatase 2, regulatory subunit B', gamma	0.00923981	1.31552	1.31552	BCNS CONTROL up vs NORMAL CONTROL			235567_at	RORA	RAR-related orphan receptor A	0.0139584	0.736556	-1.35767	BCNS CONTROL down vs NORMAL CONTROL
236898_at	LOC100288781	Similar to hCG1994130	0.00440945	1.3153	1.3153	BCNS CONTROL up vs NORMAL CONTROL			1559491_at	---	---	0.00240762	0.737064	-1.35673	BCNS CONTROL down vs NORMAL CONTROL
214368_at	RASGRP2	RAS guanyl releasing protein 2 (calcium and DAG-regulated)	0.0243145	1.31527	1.31527	BCNS CONTROL up vs NORMAL CONTROL			226824_at	CPXM2	carboxypeptidase X (M14 family), member 2	0.0324297	0.737838	-1.35531	BCNS CONTROL down vs NORMAL CONTROL
219373_at	DPM3	dolichyl-phosphate mannosyltransferase polypeptide 3	0.0135869	1.3148	1.3148	BCNS CONTROL up vs NORMAL CONTROL			1557217_a_at	FANCB	Fanconi anemia, complementation group B	0.0304193	0.737986	-1.35504	BCNS CONTROL down vs NORMAL CONTROL
203335_at	PHYH	phytanoyl-CoA 2-hydroxylase	0.0452356	1.31479	1.31479	BCNS CONTROL up vs NORMAL CONTROL			232591_s_at	TMEM30A	transmembrane protein 30A	0.0321303	0.739329	-1.35258	BCNS CONTROL down vs NORMAL CONTROL
218024_at	BRP44L	brain protein 44-like	0.0055252	1.31466	1.31466	BCNS CONTROL up vs NORMAL CONTROL			230669_at	RASA2	RAS p21 protein activator 2	0.042795	0.739892	-1.35155	BCNS CONTROL down vs NORMAL CONTROL
206087_x_at	HFE	hemochromatosis	0.0116863	1.31453	1.31453	BCNS CONTROL up vs NORMAL CONTROL			203810_at	DNAJB4	DnaJ (Hsp40) homolog, subfamily B, member 4	0.0484073	0.740188	-1.35101	BCNS CONTROL down vs NORMAL CONTROL
AFFX-BioB-M_at	---	---	0.0146179	1.3141	1.3141	BCNS CONTROL up vs NORMAL CONTROL			218951_s_at	PLCXD1	phosphatidylinositol-specific phospholipase C, X domain containing 1	0.0169375	0.740245	-1.3509	BCNS CONTROL down vs NORMAL CONTROL
238574_at	MCART1	mitochondrial carrier triple repeat 1	0.0277371	1.31381	1.31381	BCNS CONTROL up vs NORMAL CONTROL			210974_s_at	AP3D1	adaptor-related protein complex 3, delta 1 subunit	0.00909952	0.740469	-1.3505	BCNS CONTROL down vs NORMAL CONTROL
213135_at	TIAM1	T-cell lymphoma invasion and metastasis 1	0.0245322	1.3123	1.3123	BCNS CONTROL up vs NORMAL CONTROL			209212_s_at	KLF5	Kruppel-like factor 5 (intestinal)	0.0254627	0.74103	-1.34947	BCNS CONTROL down vs NORMAL CONTROL
202427_s_at	BRP44	brain protein 44	0.0340209	1.31217	1.31217	BCNS CONTROL up vs NORMAL CONTROL			216352_x_at	PCDHGA3	protocadherin gamma subfamily A, 3	0.0115454	0.741398	-1.3488	BCNS CONTROL down vs NORMAL CONTROL
209739_s_at	PNPLA4	patatin-like phospholipase domain containing 4	0.0353908	1.31175	1.31175	BCNS CONTROL up vs NORMAL CONTROL			224580_at	SLC38A1	solute carrier family 38, member 1	0.0393688	0.741644	-1.34836	BCNS CONTROL down vs NORMAL CONTROL
236150_at	AGPHD1	aminoglycoside phosphotransferase domain containing 1	0.00919625	1.31143	1.31143	BCNS CONTROL up vs NORMAL CONTROL			200696_s_at	GSN	gelsolin	0.0279687	0.741713	-1.34823	BCNS CONTROL down vs NORMAL CONTROL
203054_s_at	TCTA	T-cell leukemia translocation altered gene	0.0452668	1.31125	1.31125	BCNS CONTROL up vs NORMAL CONTROL			204428_s_at	LCAT	lecithin-cholesterol acyltransferase	0.00575181	0.742042	-1.34763	BCNS CONTROL down vs NORMAL CONTROL
242761_s_at	ZNF420	zinc finger protein 420	0.0056146	1.31076	1.31076	BCNS CONTROL up vs NORMAL CONTROL			206298_at	ARHGAP22	Rho GTPase activating protein 22	0.0264961	0.742047	-1.34762	BCNS CONTROL down vs NORMAL CONTROL
201531_at	ZFP36	zinc finger protein 36, C3H type, homolog (mouse)	0.0383381	1.31033	1.31033	BCNS CONTROL up vs NORMAL CONTROL			220576_at	PGAP1	post-GPI attachment to proteins 1	0.016534	0.742245	-1.34726	BCNS CONTROL down vs NORMAL CONTROL
205741_s_at	DTNA	dystrobrevin, alpha	0.0113726	1.30901	1.30901	BCNS CONTROL up vs NORMAL CONTROL			241464_s_at	LOC400931	hypothetical LOC400931	0.0157717	0.742524	-1.34676	BCNS CONTROL down vs NORMAL CONTROL
218438_s_at	MED28	mediator complex subunit 28	0.0160625	1.30894	1.30894	BCNS CONTROL up vs NORMAL CONTROL			203348_s_at	ETV5	ets variant 5	0.0249626	0.742804	-1.34625	BCNS CONTROL down vs NORMAL CONTROL
227983_at	RILPL2	Rab interacting lysosomal protein-like 2	0.0212299	1.30862	1.30862	BCNS CONTROL up vs NORMAL CONTROL			222385_x_at	SEC61A1	Sec61 alpha 1 subunit (S. cerevisiae)	0.0499429	0.742973	-1.34594	BCNS CONTROL down vs NORMAL CONTROL
235132_at	LOC254128	hypothetical LOC254128	0.0226026	1.30862	1.30862	BCNS CONTROL up vs NORMAL CONTROL			1553752_at	C20orf165	chromosome 20 open reading frame 165	0.00930122	0.742982	-1.34593	BCNS CONTROL down vs NORMAL CONTROL
200704_at	LITAF	lipopolysaccharide-induced TNF factor	0.0207315	1.30853	1.30853	BCNS CONTROL up vs NORMAL CONTROL			209041_s_at	UBE2G2	ubiquitin-conjugating enzyme E2G 2 (UBC7 homolog, yeast)	0.00504487	0.743206	-1.34552	BCNS CONTROL down vs NORMAL CONTROL
218689_at	FANCF	Fanconi anemia, complementation group F	0.013939	1.3081	1.3081	BCNS CONTROL up vs NORMAL CONTROL			238841_at	PTPDC1	protein tyrosine phosphatase domain containing 1	0.0387685	0.743394	-1.34518	BCNS CONTROL down vs NORMAL CONTROL
1555785_a_at	XRN1	5'-3' exoribonuclease 1	0.0305228	1.30742	1.30742	BCNS CONTROL up vs NORMAL CONTROL			217024_x_at	SIRPA	signal-regulatory protein alpha	0.0060127	0.743945	-1.34419	BCNS CONTROL down vs NORMAL CONTROL
239525_at	CTTNBP2NL	CTTNBP2 N-terminal like	0.0493779	1.30742	1.30742	BCNS CONTROL up vs NORMAL CONTROL			1553021_s_at	BICD2	bicaudal D homolog 2 (Drosophila)	0.00741296	0.744127	-1.34386	BCNS CONTROL down vs NORMAL CONTROL
236233_at	TRIM32	tripartite motif-containing 32	0.0401101	1.3073	1.3073	BCNS CONTROL up vs NORMAL CONTROL			216222_s_at	MYO10	myosin X	0.00823737	0.744271	-1.3436	BCNS CONTROL down vs NORMAL CONTROL
203897_at	LYRM1	LYR motif containing 1	0.0233484	1.30613	1.30613	BCNS CONTROL up vs NORMAL CONTROL			219844_at	C10orf118	chromosome 10 open reading frame 118	0.0334814	0.744803	-1.34264	BCNS CONTROL down vs NORMAL CONTROL
AFFX-r2-Ec-bioB-3_at	---	---	0.0174212	1.30544	1.30544	BCNS CONTROL up vs NORMAL CONTROL			213746_s_at	FLNA	filamin A, alpha	0.00421691	0.744911	-1.34244	BCNS CONTROL down vs NORMAL CONTROL
224954_at	SHMT1	serine hydroxymethyltransferase 1 (soluble)	0.00554962	1.30525	1.30525	BCNS CONTROL up vs NORMAL CONTROL			222855_s_at	TRPV2	transient receptor potential cation channel, subfamily V, member 2	0.0253008	0.74494	-1.34239	BCNS CONTROL down vs NORMAL CONTROL
228972_at	LOC100306951	hypothetical LOC100306951	0.037715	1.30504	1.30504	BCNS CONTROL up vs NORMAL CONTROL			215910_s_at	FNDC3A	fibronectin type III domain containing 3A	0.0232664	0.744975	-1.34233	BCNS CONTROL down vs NORMAL CONTROL
240436_at	LOC650794	Similar to FRAS1 related extracellular matrix protein 2	0.0150879	1.30395	1.30395	BCNS CONTROL up vs NORMAL CONTROL			221851_at	DCAF15	DDB1 and CUL4 associated factor 15	0.0365614	0.745077	-1.34214	BCNS CONTROL down vs NORMAL CONTROL
212479_s_at	RMND5A	required for meiotic nuclear division 5 homolog A (S. cerevisiae)	0.0126022	1.30389	1.30389	BCNS CONTROL up vs NORMAL CONTROL			238427_at	GRPEL2	GrpE-like 2, mitochondrial (E. coli)	0.00801709	0.745217	-1.34189	BCNS CONTROL down vs NORMAL CONTROL
223548_at	C1orf26	chromosome 1 open reading frame 26	0.00296527	1.30388	1.30388	BCNS CONTROL up vs NORMAL CONTROL			1566848_x_at	---	---	0.0380063	0.74606	-1.34038	BCNS CONTROL down vs NORMAL CONTROL
225031_at	CHD6	chromodomain helicase DNA binding protein 6	0.0265992	1.30367	1.30367	BCNS CONTROL up vs NORMAL CONTROL			91703_at	EHBP1L1	EH domain binding protein 1-like 1	0.0191001	0.746112	-1.34028	BCNS CONTROL down vs NORMAL CONTROL
204565_at	ACOT13	acyl-CoA thioesterase 13	0.00984688	1.30321	1.30321	BCNS CONTROL up vs NORMAL CONTROL			227149_at	TNRC6C	trinucleotide repeat containing 6C	0.0100482	0.746712	-1.33921	BCNS CONTROL down vs NORMAL CONTROL
235882_at	VPS53	vacuolar protein sorting 53 homolog (S. cerevisiae)	0.00808982	1.30303	1.30303	BCNS CONTROL up vs NORMAL CONTROL			226840_at	H2AFY	H2A histone family, member Y	0.0222611	0.746802	-1.33904	BCNS CONTROL down vs NORMAL CONTROL
53720_at	C19orf66	chromosome 19 open reading frame 66	0.0455764	1.30263	1.30263	BCNS CONTROL up vs NORMAL CONTROL			213703_at	LOC150759	hypothetical LOC150759	0.0148489	0.747724	-1.33739	BCNS CONTROL down vs NORMAL CONTROL
51146_at	PIGV	phosphatidylinositol glycan anchor biosynthesis, class V	0.0192172	1.30253	1.30253	BCNS CONTROL up vs NORMAL CONTROL			204344_s_at	SEC23A	Sec23 homolog A (S. cerevisiae)	0.0294676	0.748145	-1.33664	BCNS CONTROL down vs NORMAL CONTROL
AFFX-r2-Ec-bioB-5_at	---	---	0.0299203	1.30231	1.30231	BCNS CONTROL up vs NORMAL CONTROL			222567_s_at	MEX3C	mex-3 homolog C (C. elegans)	0.00203506	0.748512	-1.33598	BCNS CONTROL down vs NORMAL CONTROL
226807_at	ZFP1	zinc finger protein 1 homolog (mouse)	0.00798423	1.30192	1.30192	BCNS CONTROL up vs NORMAL CONTROL			205045_at	AKAP10	A kinase (PRKA) anchor protein 10	0.0125034	0.749052	-1.33502	BCNS CONTROL down vs NORMAL CONTROL
227359_at	OSCP1	organic solute carrier partner 1	0.0104914	1.30167	1.30167	BCNS CONTROL up vs NORMAL CONTROL			236327_at	---	---	0.0151249	0.749728	-1.33382	BCNS CONTROL down vs NORMAL CONTROL
201140_s_at	RAB5C	RAB5C, member RAS oncogene family	0.0067856	1.30163	1.30163	BCNS CONTROL up vs NORMAL CONTROL			242389_at	LUC7L3	LUC7-like 3 (S. cerevisiae)	0.00301125	0.749885	-1.33354	BCNS CONTROL down vs NORMAL CONTROL
222702_x_at	CRIPT	cysteine-rich PDZ-binding protein	0.00838509	1.30142	1.30142	BCNS CONTROL up vs NORMAL CONTROL			220954_s_at	PILRB	paired immunoglobin-like type 2 receptor beta	0.0380849	0.750061	-1.33323	BCNS CONTROL down vs NORMAL CONTROL
207753_at	ZNF304	zinc finger protein 304	0.0107863	1.30108	1.30108	BCNS CONTROL up vs NORMAL CONTROL			218781_at	SMC6	structural maintenance of chromosomes 6	0.0361274	0.750101	-1.33315	BCNS CONTROL down vs NORMAL CONTROL
215710_at	ST3GAL4	ST3 beta-galactoside alpha-2,3-sialyltransferase 4	0.00372992	1.30077	1.30077	BCNS CONTROL up vs NORMAL CONTROL			210869_s_at	MCAM	melanoma cell adhesion molecule	0.00290923	0.750165	-1.33304	BCNS CONTROL down vs NORMAL CONTROL
1553976_a_at	DPCD	deleted in primary ciliary dyskinesia homolog (mouse)	0.0384487	1.30074	1.30074	BCNS CONTROL up vs NORMAL CONTROL			228655_at	---	---	0.00741126	0.750246	-1.3329	BCNS CONTROL down vs NORMAL CONTROL
206445_s_at	PRMT1	protein arginine methyltransferase 1	0.0450786	1.30052	1.30052	BCNS CONTROL up vs NORMAL CONTROL			232141_at	U2AF1	U2 small nuclear RNA auxiliary factor 1	0.0427939	0.750716	-1.33206	BCNS CONTROL down vs NORMAL CONTROL
233181_at	---	---	0.0246453	1.30043	1.30043	BCNS CONTROL up vs NORMAL CONTROL			205248_at	DOPEY2	dopey family member 2	0.0334283	0.750769	-1.33197	BCNS CONTROL down vs NORMAL CONTROL
204246_s_at	DCTN3	dynactin 3 (p22)	0.000948684	1.30037	1.30037	BCNS CONTROL up vs NORMAL CONTROL			1566968_at	---	---	0.0325148	0.750833	-1.33185	BCNS CONTROL down vs NORMAL CONTROL
235320_at	ARL6 /// LOC100506362	ADP-ribosylation factor-like 6 /// hypothetical LOC100506362	0.0467921	1.30012	1.30012	BCNS CONTROL up vs NORMAL CONTROL			222644_s_at	GLT25D1	glycosyltransferase 25 domain containing 1	0.0291664	0.751146	-1.3313	BCNS CONTROL down vs NORMAL CONTROL
									230312_at	---	---	0.0482385	0.752585	-1.32875	BCNS CONTROL down vs NORMAL CONTROL
									205574_x_at	BMP1	bone morphogenetic protein 1	0.00215588	0.752895	-1.32821	BCNS CONTROL down vs NORMAL CONTROL
									238575_at	OSBPL6	oxysterol binding protein-like 6	0.00682896	0.753431	-1.32726	BCNS CONTROL down vs NORMAL CONTROL
									201615_x_at	CALD1	caldesmon 1	0.0376909	0.754232	-1.32585	BCNS CONTROL down vs NORMAL CONTROL
									238784_at	DPY19L2	dpy-19-like 2 (C. elegans)	0.00292443	0.754314	-1.32571	BCNS CONTROL down vs NORMAL CONTROL
									241026_at	---	---	0.0385997	0.754554	-1.32529	BCNS CONTROL down vs NORMAL CONTROL
									214894_x_at	MACF1	microtubule-actin crosslinking factor 1	0.0387463	0.754642	-1.32513	BCNS CONTROL down vs NORMAL CONTROL
									216056_at	CD44	CD44 molecule (Indian blood group)	0.0114407	0.754729	-1.32498	BCNS CONTROL down vs NORMAL CONTROL
									227724_at	---	---	0.0331466	0.754912	-1.32466	BCNS CONTROL down vs NORMAL CONTROL
									234791_at	GSX1	GS homeobox 1	0.00442869	0.75509	-1.32435	BCNS CONTROL down vs NORMAL CONTROL
									207043_s_at	SLC6A9	solute carrier family 6 (neurotransmitter transporter, glycine), member 9	0.0431709	0.755093	-1.32434	BCNS CONTROL down vs NORMAL CONTROL
									211027_s_at	IKBKB	inhibitor of kappa light polypeptide gene enhancer in B-cells, kinase beta	0.0179243	0.755117	-1.3243	BCNS CONTROL down vs NORMAL CONTROL
									213462_at	NPAS2	neuronal PAS domain protein 2	0.0478763	0.755492	-1.32364	BCNS CONTROL down vs NORMAL CONTROL
									212178_s_at	POM121 /// POM121C	POM121 membrane glycoprotein /// POM121 membrane glycoprotein C	0.00836996	0.756066	-1.32264	BCNS CONTROL down vs NORMAL CONTROL
									238951_at	---	---	0.0227535	0.756074	-1.32262	BCNS CONTROL down vs NORMAL CONTROL
									226918_at	JPH4	junctophilin 4	0.00209146	0.756383	-1.32208	BCNS CONTROL down vs NORMAL CONTROL
									219559_at	SLC17A9	solute carrier family 17, member 9	0.0283391	0.756789	-1.32137	BCNS CONTROL down vs NORMAL CONTROL
									214487_s_at	RAP2A /// RAP2B	RAP2A, member of RAS oncogene family /// RAP2B, member of RAS oncogene family	0.0106246	0.756871	-1.32123	BCNS CONTROL down vs NORMAL CONTROL
									242854_x_at	DLEU2	deleted in lymphocytic leukemia 2 (non-protein coding)	0.00318611	0.757094	-1.32084	BCNS CONTROL down vs NORMAL CONTROL
									207642_at	HCRT	hypocretin (orexin) neuropeptide precursor	0.00265844	0.757181	-1.32069	BCNS CONTROL down vs NORMAL CONTROL
									236492_at	PPP2R2A	protein phosphatase 2, regulatory subunit B, alpha	0.0455326	0.757197	-1.32066	BCNS CONTROL down vs NORMAL CONTROL
									237766_at	ATP9B	ATPase, class II, type 9B	0.00981067	0.757443	-1.32023	BCNS CONTROL down vs NORMAL CONTROL
									1565716_at	FUS	fused in sarcoma	0.0465169	0.75763	-1.31991	BCNS CONTROL down vs NORMAL CONTROL
									206220_s_at	RASA3	RAS p21 protein activator 3	0.00545695	0.757685	-1.31981	BCNS CONTROL down vs NORMAL CONTROL
									211898_s_at	EPHB1	EPH receptor B1	0.0223475	0.75843	-1.31851	BCNS CONTROL down vs NORMAL CONTROL
									1555960_at	HINT1	histidine triad nucleotide binding protein 1	0.0421633	0.758718	-1.31801	BCNS CONTROL down vs NORMAL CONTROL
									205168_at	DDR2	discoidin domain receptor tyrosine kinase 2	0.0066898	0.75912	-1.31732	BCNS CONTROL down vs NORMAL CONTROL
									239793_at	---	---	0.0310421	0.759177	-1.31722	BCNS CONTROL down vs NORMAL CONTROL
									218148_at	CENPT	centromere protein T	0.0440347	0.759593	-1.31649	BCNS CONTROL down vs NORMAL CONTROL
									217677_at	PLEKHA2	pleckstrin homology domain containing, family A (phosphoinositide binding specific) mem	0.00240629	0.759777	-1.31618	BCNS CONTROL down vs NORMAL CONTROL
									236700_at	EIF3C	eukaryotic translation initiation factor 3, subunit C	0.0177963	0.760043	-1.31571	BCNS CONTROL down vs NORMAL CONTROL
									233519_at	---	---	0.022421	0.760228	-1.3154	BCNS CONTROL down vs NORMAL CONTROL
									229150_at	---	---	0.0151565	0.760629	-1.3147	BCNS CONTROL down vs NORMAL CONTROL
									233328_x_at	SLC17A9	solute carrier family 17, member 9	0.0136515	0.76075	-1.31449	BCNS CONTROL down vs NORMAL CONTROL
									242208_at	ZNF37BP	zinc finger protein 37B, pseudogene	0.0108368	0.760841	-1.31433	BCNS CONTROL down vs NORMAL CONTROL
									214323_s_at	UPF3A	UPF3 regulator of nonsense transcripts homolog A (yeast)	0.00850497	0.760877	-1.31427	BCNS CONTROL down vs NORMAL CONTROL
									218451_at	CDCP1	CUB domain containing protein 1	0.00959223	0.761031	-1.31401	BCNS CONTROL down vs NORMAL CONTROL
									208994_s_at	PPIG	peptidylprolyl isomerase G (cyclophilin G)	0.0271168	0.761115	-1.31386	BCNS CONTROL down vs NORMAL CONTROL
									211540_s_at	RB1	retinoblastoma 1	0.035093	0.761363	-1.31343	BCNS CONTROL down vs NORMAL CONTROL
									1555266_a_at	ASXL2	additional sex combs like 2 (Drosophila)	0.0467706	0.761789	-1.3127	BCNS CONTROL down vs NORMAL CONTROL
									1557505_a_at	---	---	0.0392189	0.762021	-1.3123	BCNS CONTROL down vs NORMAL CONTROL
									215888_at	PDS5B	PDS5, regulator of cohesion maintenance, homolog B (S. cerevisiae)	0.0449594	0.762257	-1.31189	BCNS CONTROL down vs NORMAL CONTROL
									232120_at	---	---	0.00201627	0.762464	-1.31154	BCNS CONTROL down vs NORMAL CONTROL
									211825_s_at	EWSR1 /// FLI1	Ewing sarcoma breakpoint region 1 /// Friend leukemia virus integration 1	0.0274881	0.762628	-1.31125	BCNS CONTROL down vs NORMAL CONTROL
									235077_at	MEG3	maternally expressed 3 (non-protein coding)	0.00237694	0.762673	-1.31118	BCNS CONTROL down vs NORMAL CONTROL
									239666_at	PYGO2	Pygopus homolog 2 (Drosophila)	0.0213129	0.763135	-1.31038	BCNS CONTROL down vs NORMAL CONTROL
									242167_at	---	---	0.0269639	0.763256	-1.31018	BCNS CONTROL down vs NORMAL CONTROL
									207594_s_at	SYNJ1	synaptojanin 1	0.021081	0.763552	-1.30967	BCNS CONTROL down vs NORMAL CONTROL
									207937_x_at	FGFR1	fibroblast growth factor receptor 1	0.00430777	0.763771	-1.30929	BCNS CONTROL down vs NORMAL CONTROL
									215156_at	WDR61	WD repeat domain 61	0.000218431	0.764451	-1.30813	BCNS CONTROL down vs NORMAL CONTROL
									225931_s_at	RNF213	ring finger protein 213	0.0316345	0.764556	-1.30795	BCNS CONTROL down vs NORMAL CONTROL
									206653_at	POLR3G	polymerase (RNA) III (DNA directed) polypeptide G (32kD)	0.0489854	0.764641	-1.3078	BCNS CONTROL down vs NORMAL CONTROL
									211307_s_at	FCAR	Fc fragment of IgA, receptor for	0.00534695	0.764781	-1.30756	BCNS CONTROL down vs NORMAL CONTROL
									201861_s_at	LRRFIP1	leucine rich repeat (in FLII) interacting protein 1	0.0195657	0.764807	-1.30752	BCNS CONTROL down vs NORMAL CONTROL
									234488_s_at	GMCL1 /// GMCL1L	germ cell-less homolog 1 (Drosophila) /// germ cell-less homolog 1 (Drosophila)-like	0.044124	0.764816	-1.3075	BCNS CONTROL down vs NORMAL CONTROL
									223818_s_at	RSF1	remodeling and spacing factor 1	0.035605	0.765109	-1.307	BCNS CONTROL down vs NORMAL CONTROL
									226084_at	MAP1B	microtubule-associated protein 1B	0.0420012	0.765208	-1.30683	BCNS CONTROL down vs NORMAL CONTROL
									201730_s_at	TPR	translocated promoter region (to activated MET oncogene)	0.0397072	0.765222	-1.30681	BCNS CONTROL down vs NORMAL CONTROL
									91952_at	DCAF15	DDB1 and CUL4 associated factor 15	0.0291864	0.765515	-1.30631	BCNS CONTROL down vs NORMAL CONTROL
									227527_at	MLL2	myeloid/lymphoid or mixed-lineage leukemia 2	0.0222314	0.765532	-1.30628	BCNS CONTROL down vs NORMAL CONTROL
									201081_s_at	PIP4K2B	phosphatidylinositol-5-phosphate 4-kinase, type II, beta	0.020889	0.765611	-1.30615	BCNS CONTROL down vs NORMAL CONTROL
									208698_s_at	NONO	non-POU domain containing, octamer-binding	0.0211573	0.765739	-1.30593	BCNS CONTROL down vs NORMAL CONTROL
									243000_at	CDK6	cyclin-dependent kinase 6	0.0448743	0.765948	-1.30557	BCNS CONTROL down vs NORMAL CONTROL
									1552613_s_at	CDC42SE2	CDC42 small effector 2	0.0106954	0.766127	-1.30527	BCNS CONTROL down vs NORMAL CONTROL
									233803_s_at	MYBBP1A	MYB binding protein (P160) 1a	0.0352165	0.766183	-1.30517	BCNS CONTROL down vs NORMAL CONTROL
									215732_s_at	DTX2	deltex homolog 2 (Drosophila)	0.0155186	0.766482	-1.30466	BCNS CONTROL down vs NORMAL CONTROL
									221755_at	EHBP1L1	EH domain binding protein 1-like 1	0.0193473	0.76667	-1.30434	BCNS CONTROL down vs NORMAL CONTROL
									1553603_s_at	ATL2	atlastin GTPase 2	0.0491281	0.766746	-1.30421	BCNS CONTROL down vs NORMAL CONTROL
									232473_at	PRPF18	PRP18 pre-mRNA processing factor 18 homolog (S. cerevisiae)	0.0104739	0.767094	-1.30362	BCNS CONTROL down vs NORMAL CONTROL
									1554127_s_at	MSRB3	methionine sulfoxide reductase B3	0.0252718	0.767305	-1.30326	BCNS CONTROL down vs NORMAL CONTROL
									219657_s_at	KLF3	Kruppel-like factor 3 (basic)	0.0136604	0.7675	-1.30293	BCNS CONTROL down vs NORMAL CONTROL
									1558117_s_at	USP31	ubiquitin specific peptidase 31	0.0458854	0.767602	-1.30276	BCNS CONTROL down vs NORMAL CONTROL
									238884_at	---	---	0.0201021	0.767619	-1.30273	BCNS CONTROL down vs NORMAL CONTROL
									224359_s_at	HOOK3	hook homolog 3 (Drosophila)	0.0096973	0.768029	-1.30203	BCNS CONTROL down vs NORMAL CONTROL
									216949_s_at	PKD1	polycystic kidney disease 1 (autosomal dominant)	0.00940436	0.768054	-1.30199	BCNS CONTROL down vs NORMAL CONTROL
									1555760_a_at	RBM15	RNA binding motif protein 15	0.0180356	0.768078	-1.30195	BCNS CONTROL down vs NORMAL CONTROL
									203128_at	SPTLC2	serine palmitoyltransferase, long chain base subunit 2	0.00276176	0.768294	-1.30159	BCNS CONTROL down vs NORMAL CONTROL
									1555704_at	CMTM3	CKLF-like MARVEL transmembrane domain containing 3	0.0357205	0.768466	-1.30129	BCNS CONTROL down vs NORMAL CONTROL
									220154_at	DST	dystonin	0.0403116	0.769068	-1.30027	BCNS CONTROL down vs NORMAL CONTROL
									1553512_at	HOXC12	homeobox C12	0.0284166	0.769149	-1.30014	BCNS CONTROL down vs NORMAL CONTROL
									213085_s_at	WWC1	WW and C2 domain containing 1	0.0300205	0.769213	-1.30003	BCNS CONTROL down vs NORMAL CONTROL
