# Supplementary material for: Global gene expression of histologically normal primary skin cells from BCNS subjects reveals “single-hit” effects that are influenced by rapamycin
Source: Oncotarget. 2019 Feb 15;10(14):1360–87. doi: 10.18632/oncotarget.26640 (PMC6402716; doi:10.18632/oncotarget.26640)
Supplement: Supplementary file 3 [file oncotarget-10-1360-s003.xlsx]

## Sheet: MSigDb
1	H	hallmark gene sets are coherently expressed signatures derived by aggregating many MSigDB gene sets to represent well-defined biological states or processes.
2	C1	positional gene sets for each human chromosome and cytogenetic band.
	C2	curated gene sets from online pathway databases, publications in PubMed, and knowledge of domain experts.
3	C2: CGP	Gene sets represent expression signatures of genetic and chemical perturbations. A number of these gene sets come in pairs: an xxx_UP (xxx_DN) gene set representing genes induced (repressed) by the perturbation. The gene set page for each gene set lists the PubMed citation on which it is based.
4	C2: CP	Gene sets from the pathway databases. Usually, these gene sets are canonical representations of a biological process compiled by domain experts.
5	C3	motif gene sets based on conserved cis-regulatory motifs from a comparative analysis of the human, mouse, rat, and dog genomes.
6	C4	computational gene sets defined by mining large collections of cancer-oriented microarray data.
7	C5	GO gene sets consist of genes annotated by the same GO terms.
8	C6	oncogenic signatures defined directly from microarray gene expression data from cancer gene perturbations.
9	C7	immunologic signatures defined directly from microarray gene expression data from immunologic studies.

## Sheet: A & B BCNS vs Normal
NAME (1452984917082.rpt FibNormal 3)	NES	NOM p-val	FDR q-val
BCAT_BILD_ET_AL_DN	-1.59451	0.04	0.214147	http://software.broadinstitute.org/gsea/msigdb/cards/BCAT_BILD_ET_AL_DN	Genes down-regulated in primary epithelial breast cancer cell culture over-expressing activated CTNNB1 [GeneID=1499] gene. RNA was extracted from human mammary epithelial cells expressing oncogenes (or GFP control) for gene array analysis. Experiment was performed in replicate.
MEL18_DN.V1_UP	-1.53905	0.00195312	0.238292	http://software.broadinstitute.org/gsea/msigdb/cards/MEL18_DN.V1_UP	Genes up-regulated in DAOY cells (medulloblastoma) upon knockdown of PCGF2[GeneID=7703] gene by RNAi. Analysis of DAOY medulloblastoma cells following RNAi knockdown of Mel-18.
JAK2_DN.V1_DN	-1.51024	0.0332681	0.234424	http://software.broadinstitute.org/gsea/msigdb/cards/JAK2_DN.V1_DN	Genes down-regulated in HEL cells (erythroleukemia) after knockdown of JAK2 [GeneID=3717]gene by RNAi.
NAME (1452977408908.rpt KerBCNS 1)	NES	NOM p-val	FDR q-val
HALLMARK_PANCREAS_BETA_CELLS	1.60501	0.00408163	0.138508	http://software.broadinstitute.org/gsea/msigdb/cards/HALLMARK_PANCREAS_BETA_CELLS	Genes specifically up-regulated in pancreatic beta cells.
NAME (1452980394574.rpt KerNormal 1)	NES	NOM p-val	FDR q-val
MTOR_UP.N4.V1_DN	-1.63698	0	0.217419	http://software.broadinstitute.org/gsea/msigdb/cards/MTOR_UP.N4.V1_DN	Genes up-regulated in CEM-C1 cells (T-CLL) by everolimus [PubChem=6442177], an mTOR pathway inhibitor. CEM-C1 cells were treated with 10 nM rapamycin or DMSO and harvested for microarray analysis at 24 hours

## Sheet: C I BCNS Fib Rx vs Con
MSigDb	NAME (1456421175250.rpt FibCon 11)	NES	NOM p-val	FDR q-val	Link	Sumary
h.all: Hallmarks	GLYCOLYSIS	-1.64035	0.00625	0.0987116	http://software.broadinstitute.org/gsea/msigdb/cards/HALLMARK_GLYCOLYSIS	Genes encoding proteins involved in glycolysis and gluconeogenesis.
	PI3K/AKT/MTOR SIGNALING	-1.63344	0.00420168	0.053895	http://software.broadinstitute.org/gsea/msigdb/cards/HALLMARK_PI3K_AKT_MTOR_SIGNALING	Genes up-regulated by activation of the PI3K/AKT/mTOR pathway.
	SPERMATOGENESIS	-1.56109	0.00842105	0.0788289	http://software.broadinstitute.org/gsea/msigdb/cards/HALLMARK_SPERMATOGENESIS	Genes up-regulated during production of male gametes (sperm), as in spermatogenesis.
	MTORC1 SIGNALING	-1.54508	0.0290456	0.0726288	http://software.broadinstitute.org/gsea/msigdb/cards/HALLMARK_MTORC1_SIGNALING	Genes up-regulated through activation of mTORC1 complex.
	MITOTIC SPINDLE ASSEMBLY	-1.54015	0	0.0613037	http://software.broadinstitute.org/gsea/msigdb/cards/HALLMARK_MITOTIC_SPINDLE	Genes important for mitotic spindle assembly.
	MYC TARGETS V1	-1.51767	0.00631579	0.0652603	http://software.broadinstitute.org/gsea/msigdb/cards/HALLMARK_MYC_TARGETS_V1	A subgroup of genes regulated by MYC - version 1 (v1).
	DNA REPAIR GENES	-1.51442	0.0182556	0.0581478	http://software.broadinstitute.org/gsea/msigdb/cards/HALLMARK_DNA_REPAIR	Genes involved in DNA repair.
	ESTROGEN LATE RESPONSE	-1.51312	0	0.0517023	http://software.broadinstitute.org/gsea/msigdb/cards/HALLMARK_ESTROGEN_RESPONSE_LATE	Genes defining late response to estrogen.
	MYC TARGETS V2	-1.46455	0.0371179	0.0810892	http://software.broadinstitute.org/gsea/msigdb/cards/HALLMARK_MYC_TARGETS_V2	A subgroup of genes regulated by MYC - version 2 (v2).
	G2M CHECKPOINT	-1.38467	0.00856531	0.155908	http://software.broadinstitute.org/gsea/msigdb/cards/HALLMARK_G2M_CHECKPOINT	Genes involved in the G2/M checkpoint, as in progression through the cell division cycle.
	E2F TARGETS	-1.34771	0.0042735	0.191768	http://software.broadinstitute.org/gsea/msigdb/cards/HALLMARK_E2F_TARGETS	Genes encoding cell cycle related targets of E2F transcription factors.
MSigDb	NAME (1456421684230.rpt FibCon 560)	NES	NOM p-val	FDR q-val
C2: CGP Chemical and genetic perturbations	MENSSEN MYC TARGETS	-1.55405	0.0121457	0.249786	http://software.broadinstitute.org/gsea/msigdb/geneset_page.jsp?geneSetName=MENSSEN_MYC_TARGETS&keywords=MENSSEN_MYC_TARGETS	Genes up-regulated by adenoviral expression of c-MYC [GeneID=4609] in HUVEC cells (umbilical vein endothelium).
	SHIPP DLBCL VS FOLLICULAR LYMPHOMA UP	-1.55244	0.004158	0.247586	http://software.broadinstitute.org/gsea/msigdb/cards/SHIPP_DLBCL_VS_FOLLICULAR_LYMPHOMA_UP.html	Top 50 up-regulated markers distinguishing diffuse large B-cell lymphoma (DLBCL) from follicular lymphoma (FL) samples.
	SANSOM APC TARGETS REQUIRE MYC	-1.5522	0.0120482	0.244869	http://software.broadinstitute.org/gsea/msigdb/cards/SANSOM_APC_TARGETS_REQUIRE_MYC.html	Genes up-regulated after Cre-lox knockout of APC [GeneID=324] in the small intestine that require functional MYC [GeneID=4609].
	FERNANDEZ BOUND BY MYC	-1.55217	0.00808081	0.241796	http://software.broadinstitute.org/gsea/msigdb/cards/FERNANDEZ_BOUND_BY_MYC.html	Genes identified by ChIP within the high-affinity group of MYC [GeneID=4609] targets.
	SHAFFER IRF4 TARGETS IN ACTIVATED DENDRITIC CELL	-1.55185	0.00204082	0.239618	http://software.broadinstitute.org/gsea/msigdb/cards/SHAFFER_IRF4_TARGETS_IN_ACTIVATED_DENDRITIC_CELL.html	IRF4 [GeneID=3662] target genes up-regulated in plasmacytoid dendritic cells compared to monocytes
	PARK HSC AND MULTIPOTENT PROGENITORS	-1.5512	0.010101	0.238429	http://software.broadinstitute.org/gsea/msigdb/cards/PARK_HSC_AND_MULTIPOTENT_PROGENITORS.html	Genes commonly expressed in long term hematopoietic stem cells (HSC) and multipotent progenitors (MPP).
	GROSS HYPOXIA VIA ELK3 UP	-1.55022	0.00601202	0.238073	http://software.broadinstitute.org/gsea/msigdb/cards/GROSS_HYPOXIA_VIA_ELK3_UP.html	Genes up-regulated in SEND cells (skin endothelium) at hypoxia with ELK3 [GeneID=2004]knockdown by RNAi.
	CUI TCF21 TARGETS 2 UP	-1.55017	0.00412371	0.235272	http://software.broadinstitute.org/gsea/msigdb/cards/CUI_TCF21_TARGETS_2_UP.html	All significantly up-regulated genes in kidney glomeruli isolated from TCF21 [GeneID=6943]knockout mice.
	BASSO B LYMPHOCYTE NETWORK	-1.54997	0	0.232903	http://software.broadinstitute.org/gsea/msigdb/cards/BASSO_B_LYMPHOCYTE_NETWORK.html	Genes which comprise the top 1% of highly interconnected genes (major hubs) that account for most of gene interactions in the reconstructed regulatory networks from expression profiles in B lymphocytes.
	JAZAERI BREAST CANCER BRCA1 VS BRCA2 UP	-1.5489	0.0182556	0.232629	http://software.broadinstitute.org/gsea/msigdb/cards/JAZAERI_BREAST_CANCER_BRCA1_VS_BRCA2_UP.html	Up-regulated genes distinguishing between breast cancer tumors with mutated BRCA1[GeneID=672] from those with mutated BRCA2 [GeneID=675].
	DANG MYC TARGETS UP	-1.54872	0.008	0.230354	http://software.broadinstitute.org/gsea/msigdb/cards/DANG_MYC_TARGETS_UP.html	Genes up-regulated by MYC [GeneID=4609] and whose promoters are bound by MYC, according to MYC Target Gene Database.
	YANG BCL3 TARGETS UP	-1.54795	0	0.229148	http://software.broadinstitute.org/gsea/msigdb/cards/YANG_BCL3_TARGETS_UP.html	Genes up-regulated in neonatal cardiac myocytes upon knockdown of BCL3 [GeneID=602] by RNAi.
	HAHTOLA MYCOSIS FUNGOIDES SKIN DN	-1.5475	0.0102249	0.227597	http://software.broadinstitute.org/gsea/msigdb/cards/HAHTOLA_MYCOSIS_FUNGOIDES_SKIN_DN.html	Genes down-regulated in lesional skin biopsies from mycosis fundoides patients compared to the normal skin samples.
	ZEMBUTSU SENSITIVITY TO NIMUSTINE	-1.54575	0.00411523	0.229266	http://software.broadinstitute.org/gsea/msigdb/cards/ZEMBUTSU_SENSITIVITY_TO_NIMUSTINE.html	Top genes associated with chemosensitivity to nimustine [PubChem=39214] across 85 tumor xenografts.
	ZHENG RESPONSE TO ARSENITE UP	-1.54537	0.016129	0.227739	http://software.broadinstitute.org/gsea/msigdb/cards/ZHENG_RESPONSE_TO_ARSENITE_UP.html	Up-regulated in HEK293 cells (kidney epithelium) by treatment with sodium arsenite[PubChem=26435].
	MOOTHA TCA	-1.54457	0.0238569	0.227306	http://software.broadinstitute.org/gsea/msigdb/cards/MOOTHA_TCA.html	Tricarboxylic acid related genes; based on literature and sequence annotation resources and converted to Affymetrix HG-U133A probe sets.
	SCHLOSSER SERUM RESPONSE AUGMENTED BY MYC	-1.54369	0.0178926	0.226778	http://software.broadinstitute.org/gsea/msigdb/cards/SCHLOSSER_SERUM_RESPONSE_AUGMENTED_BY_MYC.html	Cluster 2: genes up-regulated in B493-6 cells (B lymphocytes) by serum alone or in combination with MYC [GeneID=4609] but not by MYC alone.
	BECKER TAMOXIFEN RESISTANCE DN	-1.54191	0.00801603	0.228544	http://software.broadinstitute.org/gsea/msigdb/cards/BECKER_TAMOXIFEN_RESISTANCE_DN.html	Genes down-regulated in a breast cancer cell line resistant to tamoxifen [PubChem=5376]compared to the parental line sensitive to the drug.
	PENG GLUTAMINE DEPRIVATION UP	-1.54121	0.0123457	0.227908	http://software.broadinstitute.org/gsea/msigdb/cards/PENG_GLUTAMINE_DEPRIVATION_UP.html	Genes up-regulated in BJAB cells (B-lymphoma) after glutamine [PubChem=738] deprivation.
	HAHTOLA SEZARY SYNDROM UP	-1.54094	0.00628931	0.226306	http://software.broadinstitute.org/gsea/msigdb/cards/HAHTOLA_SEZARY_SYNDROM_UP.html	Genes up-regulated in monocytes isolated from peripheral blood samples of Sezary syndrom patients compared to those from healthy normal donors.
MSigDb	NAME (1456426554804.rpt FibCon 33)	NES	NOM p-val	FDR q-val
C3: Motif gene sets	V$E2F4DP2 01	-1.48255	0.0265655	0.215531	http://software.broadinstitute.org/gsea/msigdb/cards/V$E2F4DP2_01	Genes with promoter regions [-2kb,2kb] around transcription start site containing the motif TTTCSCGC which matches annotation for E2F4: E2F transcription factor 4, p107/p130-binding TFDP2: transcription factor Dp-2 (E2F dimerization partner 2)
	V$E2F1DP2 01	-1.48255	0.0265655	0.226875	http://software.broadinstitute.org/gsea/msigdb/cards/V$E2F1DP2_01	Genes with promoter regions [-2kb,2kb] around transcription start site containing the motif TTTSSCGC which matches annotation for E2F1: E2F transcription factor 1 TFDP2: transcription factor Dp-2 (E2F dimerization partner 2)
	V$E2F1DP1 01	-1.48255	0.0265655	0.239479	http://software.broadinstitute.org/gsea/msigdb/cards/V$E2F1DP1_01	Genes with promoter regions [-2kb,2kb] around transcription start site containing the motif TTTCSCGC which matches annotation for E2F1: E2F transcription factor 1 TFDP1: transcription factor Dp-1
	V$E2F 02	-1.48205	0.026465	0.206736	http://software.broadinstitute.org/gsea/msigdb/geneset_page.jsp?geneSetName=V$E2F_02&keywords=V$E2F_02	Genes with promoter regions [-2kb,2kb] around transcription start site containing motif TTTSGCGC. Motif does not match any known transcription factor
	V$E2F 01	-1.47929	0.0438931	0.204845	http://software.broadinstitute.org/gsea/msigdb/geneset_page.jsp?geneSetName=V$E2F_01&keywords=V$E2F_01	Genes with promoter regions [-2kb,2kb] around transcription start site containing motif TWSGCGCGAAAAYKR. Motif does not match any known transcription factor
	ACTAYRNNNCCCR UNKNOWN	-1.47699	0.0093633	0.201801	http://software.broadinstitute.org/gsea/msigdb/geneset_page.jsp?geneSetName=ACTAYRNNNCCCR_UNKNOWN&keywords=ACTAYRNNNCCCR_UNKNOWN	Genes with promoter regions [-2kb,2kb] around transcription start site containing motif ACTAYRNNNCCCR. Motif does not match any known transcription factor
	V$ALPHACP1 01	-1.47649	0	0.194463	http://software.broadinstitute.org/gsea/msigdb/geneset_page.jsp?geneSetName=ACTAYRNNNCCCR_UNKNOWN&keywords=ACTAYRNNNCCCR_UNKNOWN	Genes with promoter regions [-2kb,2kb] around transcription start site containing motif ACTAYRNNNCCCR. Motif does not match any known transcription factor
	V$E2F Q4 01	-1.47469	0.0247148	0.191114	http://software.broadinstitute.org/gsea/msigdb/geneset_page.jsp?geneSetName=V$E2F_Q4_01&keywords=V$E2F_Q4_01	Genes with promoter regions [-2kb,2kb] around transcription start site containing the motif NCSCGCSAAAN which matches annotation for E2F TFDP1: transcription factor Dp-1
	V$E2F Q3 01	-1.47461	0.0340265	0.183845	http://software.broadinstitute.org/gsea/msigdb/geneset_page.jsp?geneSetName=V$E2F_Q3_01&keywords=V$E2F_Q3_01	Genes with promoter regions [-2kb,2kb] around transcription start site containing the motif TTTSGCGSG which matches annotation for E2F TFDP1: transcription factor Dp-1
	V$NFY Q6	-1.47397	0.008	0.178167	http://software.broadinstitute.org/gsea/msigdb/geneset_page.jsp?geneSetName=V$NFY_Q6&keywords=V$NFY_Q6	Genes with promoter regions [-2kb,2kb] around transcription start site containing motif TRRCCAATSRN. Motif does not match any known transcription factor
	V$E2F1 Q3	-1.47323	0.0318352	0.173225	http://software.broadinstitute.org/gsea/msigdb/geneset_page.jsp?geneSetName=V$E2F1_Q3&keywords=V$E2F1_Q3	Genes with promoter regions [-2kb,2kb] around transcription start site containing the motif NKTSSCGC which matches annotation for E2F1: E2F transcription factor 1
	V$E2F1 Q6	-1.47272	0.0320755	0.168182	http://software.broadinstitute.org/gsea/msigdb/geneset_page.jsp?geneSetName=V$E2F1_Q6&keywords=V$E2F1_Q6	Genes with promoter regions [-2kb,2kb] around transcription start site containing the motif TTTSGCGS which matches annotation for E2F1: E2F transcription factor 1
	V$E2F Q3	-1.47018	0.0229008	0.168591	http://software.broadinstitute.org/gsea/msigdb/geneset_page.jsp?geneSetName=V$E2F_Q3&keywords=V$E2F_Q3	Genes with promoter regions [-2kb,2kb] around transcription start site containing motif TTTCGCGC. Motif does not match any known transcription factor
	V$E2F1 Q4 01	-1.46942	0.028463	0.164686	http://software.broadinstitute.org/gsea/msigdb/geneset_page.jsp?geneSetName=V$E2F1_Q4_01&keywords=V$E2F1_Q4_01	Genes with promoter regions [-2kb,2kb] around transcription start site containing the motif TTTSGCGSG which matches annotation for E2F TFDP1: transcription factor Dp-1
	TCCCRNNRTGC UNKNOWN	-1.4693	0.0188679	0.159712	http://software.broadinstitute.org/gsea/msigdb/geneset_page.jsp?geneSetName=TCCCRNNRTGC_UNKNOWN&keywords=TCCCRNNRTGC_UNKNOWN	Genes with promoter regions [-2kb,2kb] around transcription start site containing motif TCCCRNNRTGC. Motif does not match any known transcription factor
	SGCGSSAAA V$E2F1DP2 01	-1.4682	0.032197	0.157313	http://software.broadinstitute.org/gsea/msigdb/geneset_page.jsp?geneSetName=SGCGSSAAA_V$E2F1DP2_01&keywords=SGCGSSAAA_V$E2F1DP2_01	Genes with promoter regions [-2kb,2kb] around transcription start site containing the motif SGCGSSAAA which matches annotation for E2F1: E2F transcription factor 1 TFDP1: transcription factor Dp-1 RB1: retinoblastoma 1 (including osteosarcoma)
	V$E2F1 Q3 01	-1.46278	0.024952	0.163297	http://software.broadinstitute.org/gsea/msigdb/geneset_page.jsp?geneSetName=V$E2F1_Q3_01&keywords=V$E2F1_Q3_01	Genes with promoter regions [-2kb,2kb] around transcription start site containing the motif TTGGCGCGRAANNGNM which matches annotation for E2F1: E2F transcription factor 1
	GCCATNTTG V$YY1 Q6	-1.46006	0.0227704	0.163964	http://software.broadinstitute.org/gsea/msigdb/geneset_page.jsp?geneSetName=GCCATNTTG_V$YY1_Q6&keywords=GCCATNTTG_V$YY1_Q6	Genes with promoter regions [-2kb,2kb] around transcription start site containing the motif GCCATNTTG which matches annotation for YY1: YY1 transcription factor
	V$E2F1DP1RB 01	-1.45902	0.0286807	0.161468	http://software.broadinstitute.org/gsea/msigdb/geneset_page.jsp?geneSetName=V$E2F1DP1RB_01&keywords=V$E2F1DP1RB_01	Genes with promoter regions [-2kb,2kb] around transcription start site containing the motif TTTSGCGC which matches annotation for E2F1: E2F transcription factor 1 TFDP1: transcription factor Dp-1 RB1: retinoblastoma 1 (including osteosarcoma)
	V$E2F Q6	-1.45872	0.0343511	0.157687
MSigDb	NAME (1456427038976.rpt FibCon 222)	NES	NOM p-val	FDR q-val
C4: Computational gene sets	MODULE 18	-1.64036	0.00208768	0.237532	http://software.broadinstitute.org/gsea/msigdb/cards/MODULE_18	Genes in the cancer module 18.
	MODULE 485	-1.59248	0	0.245112	http://software.broadinstitute.org/gsea/msigdb/cards/MODULE_485	Genes in the cancer module 485.
	MODULE 438	-1.59191	0.00214133	0.23249	http://software.broadinstitute.org/gsea/msigdb/cards/MODULE_438	Intermediate filaments and MT.
	MODULE 72	-1.59125	0	0.22205	http://software.broadinstitute.org/gsea/msigdb/cards/MODULE_72	Testis genes.
	GCM ANP32B	-1.59014	0.00206612	0.212994	http://software.broadinstitute.org/gsea/msigdb/cards/GCM_ANP32B	Neighborhood of ANP32B acidic (leucine-rich) nuclear phosphoprotein 32 family, member B in the GCM expression compendium
	GCM CSNK2B	-1.58763	0.0390947	0.208754	http://software.broadinstitute.org/gsea/msigdb/cards/GCM_CSNK2B	Neighborhood of CSNK2B casein kinase 2, beta polypeptide in the GCM expression compendium
	MORF EIF3S2	-1.58466	0.00813008	0.205662	http://software.broadinstitute.org/gsea/msigdb/geneset_page.jsp?geneSetName=MORF_EIF3S2&keywords=MORF_EIF3S2	Neighborhood of EIF3S2 eukaryotic translation initiation factor 3, subunit 2 beta, 36kDa in the MORF expression compendium
	GCM MSN	-1.58265	0.0120968	0.200736	http://software.broadinstitute.org/gsea/msigdb/geneset_page.jsp?geneSetName=GCM_MSN&keywords=GCM_MSN	Neighborhood of MSN moesin in the GCM expression compendium
	MORF RAN	-1.58164	0.0020284	0.19434	http://software.broadinstitute.org/gsea/msigdb/geneset_page.jsp?geneSetName=MORF_RAN&keywords=MORF_RAN	Neighborhood of RAN RAN, member RAS oncogene family in the MORF expression compendium
	MORF HDAC1	-1.58156	0.00398406	0.186384	http://software.broadinstitute.org/gsea/msigdb/geneset_page.jsp?geneSetName=MORF_HDAC1&keywords=MORF_HDAC1	Neighborhood of HDAC1 histone deacetylase 1 in the MORF expression compendium
	MODULE 421	-1.58087	0	0.180133	http://software.broadinstitute.org/gsea/msigdb/geneset_page.jsp?geneSetName=MODULE_421&keywords=MODULE_421	Chromatin.
	MODULE 245	-1.58034	0.0291262	0.1743	http://software.broadinstitute.org/gsea/msigdb/geneset_page.jsp?geneSetName=MODULE_245&keywords=MODULE_245	Genes in the cancer module 245.
	MODULE 126	-1.57841	0	0.17209	http://software.broadinstitute.org/gsea/msigdb/geneset_page.jsp?geneSetName=MODULE_126&keywords=MODULE_126	Lymphoma and immune response expression clusters.
	MORF PHB	-1.57716	0.0121951	0.168376	http://software.broadinstitute.org/gsea/msigdb/geneset_page.jsp?geneSetName=MORF_PHB&keywords=MORF_PHB	Neighborhood of PHB prohibitin in the MORF expression compendium
	MODULE 17	-1.57471	0	0.167288	http://software.broadinstitute.org/gsea/msigdb/geneset_page.jsp?geneSetName=MODULE_17&keywords=MODULE_17	Genes in the cancer module 17.
	GCM PSME1	-1.5718	0.0183673	0.167879	http://software.broadinstitute.org/gsea/msigdb/geneset_page.jsp?geneSetName=GCM_PSME1&keywords=GCM_PSME1	Neighborhood of PSME1 proteasome (prosome, macropain) activator subunit 1 (PA28 alpha) in the GCM expression compendium
	MORF TERF1	-1.56958	0.0258449	0.167029	http://software.broadinstitute.org/gsea/msigdb/geneset_page.jsp?geneSetName=MORF_TERF1&keywords=MORF_TERF1	Neighborhood of TERF1 telomeric repeat binding factor (NIMA-interacting) 1 in the MORF expression compendium
	MODULE 552	-1.56563	0	0.17047	http://software.broadinstitute.org/gsea/msigdb/geneset_page.jsp?geneSetName=MODULE_552&keywords=MODULE_552	Chromatin and nucleosomes.
	MODULE 233	-1.56556	0.0176471	0.16554	http://software.broadinstitute.org/gsea/msigdb/geneset_page.jsp?geneSetName=MODULE_233&keywords=MODULE_233	Genes in the cancer module 233.
	GCM APEX1	-1.56517	0.0105263	0.161219	http://software.broadinstitute.org/gsea/msigdb/geneset_page.jsp?geneSetName=GCM_APEX1&keywords=GCM_APEX1	Neighborhood of APEX1 APEX nuclease (multifunctional DNA repair enzyme) 1 in the GCM expression compendium
MSigDb	NAME (1456427820187.rpt FibCon 268)	NES	NOM p-val	FDR q-val
C5: GO gene sets (biologic process, cellular component and molecular function ontologies	PROTEIN HETERODIMERIZATION ACTIVITY	-1.54811	0.00595238	0.245988	http://software.broadinstitute.org/gsea/msigdb/geneset_page.jsp?geneSetName=PROTEIN_HETERODIMERIZATION_ACTIVITY&keywords=PROTEIN_HETERODIMERIZATION_ACTIVITY	Genes annotated by the GO term GO:0046982. Interacting selectively with a nonidentical protein to form a heterodimer.
	REGULATION OF MOLECULAR FUNCTION	-1.54642	0	0.242647	http://software.broadinstitute.org/gsea/msigdb/geneset_page.jsp?geneSetName=REGULATION_OF_MOLECULAR_FUNCTION&keywords=REGULATION_OF_MOLECULAR_FUNCTION	Genes annotated by the GO term GO:0065009. Any process that modulates the frequency, rate or extent of molecular functions. Molecular functions are elemental biological activities occurring at the molecular level, such as catalysis or binding.
	MACROMOLECULAR COMPLEX DISASSEMBLY	-1.54455	0.0183673	0.240366	http://software.broadinstitute.org/gsea/msigdb/geneset_page.jsp?geneSetName=REGULATION_OF_MOLECULAR_FUNCTION&keywords=REGULATION_OF_MOLECULAR_FUNCTION	Genes annotated by the GO term GO:0065009. Any process that modulates the frequency, rate or extent of molecular functions. Molecular functions are elemental biological activities occurring at the molecular level, such as catalysis or binding.
	MITOCHONDRIAL INNER MEMBRANE	-1.54342	0.0530452	0.236257	http://software.broadinstitute.org/gsea/msigdb/geneset_page.jsp?geneSetName=MITOCHONDRIAL_INNER_MEMBRANE&keywords=MITOCHONDRIAL_INNER_MEMBRANE	Genes annotated by the GO term GO:0005743. The inner, i.e. lumen-facing, lipid bilayer of the mitochondrial envelope. It is highly folded to form cristae.
	REGULATION OF CATALYTIC ACTIVITY	-1.54253	0.00195695	0.23206	http://software.broadinstitute.org/gsea/msigdb/geneset_page.jsp?geneSetName=MITOCHONDRIAL_INNER_MEMBRANE&keywords=MITOCHONDRIAL_INNER_MEMBRANE	Genes annotated by the GO term GO:0005743. The inner, i.e. lumen-facing, lipid bilayer of the mitochondrial envelope. It is highly folded to form cristae.
	REGULATION OF CELL CYCLE	-1.53899	0	0.234348	http://software.broadinstitute.org/gsea/msigdb/geneset_page.jsp?geneSetName=REGULATION_OF_CELL_CYCLE&keywords=REGULATION_OF_CELL_CYCLE	Genes annotated by the GO term GO:0051726. Any process that modulates the rate or extent of progression through the cell cycle.
	NUCLEASE ACTIVITY	-1.53754	0.00829876	0.231206	http://software.broadinstitute.org/gsea/msigdb/geneset_page.jsp?geneSetName=NUCLEASE_ACTIVITY&keywords=NUCLEASE_ACTIVITY	Genes annotated by the GO term GO:0004518. Catalysis of the hydrolysis of ester linkages within nucleic acids.
	MACROMOLECULAR COMPLEX ASSEMBLY	-1.53746	0.004	0.22548	http://software.broadinstitute.org/gsea/msigdb/geneset_page.jsp?geneSetName=MACROMOLECULAR_COMPLEX_ASSEMBLY&keywords=MACROMOLECULAR_COMPLEX_ASSEMBLY	Genes annotated by the GO term GO:0065003. The aggregation, arrangement and bonding together of a set of macromolecules to form a complex.
	NEGATIVE REGULATION OF CATALYTIC ACTIVITY	-1.53533	0.00201613	0.225357	http://software.broadinstitute.org/gsea/msigdb/geneset_page.jsp?geneSetName=NEGATIVE_REGULATION_OF_CATALYTIC_ACTIVITY&keywords=NEGATIVE_REGULATION_OF_CATALYTIC_ACTIVITY	Genes annotated by the GO term GO:0043086. Any process that stops or reduces the activity of an enzyme.
	DNA METABOLIC PROCESS	-1.53501	0	0.220481	http://software.broadinstitute.org/gsea/msigdb/geneset_page.jsp?geneSetName=DNA_METABOLIC_PROCESS&keywords=DNA_METABOLIC_PROCESS	Genes annotated by the GO term GO:0006259. The chemical reactions and pathways involving DNA, deoxyribonucleic acid, one of the two main types of nucleic acid, consisting of a long, unbranched macromolecule formed from one, or more commonly, two, strands of linked deoxyribonucleotides.
	DOUBLE STRANDED RNA BINDING	-1.53078	0.0387755	0.224795	http://software.broadinstitute.org/gsea/msigdb/geneset_page.jsp?geneSetName=DOUBLE_STRANDED_RNA_BINDING&keywords=DOUBLE_STRANDED_RNA_BINDING	Genes annotated by the GO term GO:0003725. Interacting selectively with double-stranded RNA.
	MITOCHONDRIAL LUMEN	-1.52793	0.0419847	0.221277	http://software.broadinstitute.org/gsea/msigdb/geneset_page.jsp?geneSetName=MITOCHONDRIAL_LUMEN&keywords=MITOCHONDRIAL_LUMEN	Genes annotated by the GO term GO:0031980. The volume enclosed by the mitochondrial inner membrane.
	MITOCHONDRIAL MATRIX	-1.52793	0.0419847	0.226423	http://software.broadinstitute.org/gsea/msigdb/geneset_page.jsp?geneSetName=MITOCHONDRIAL_MATRIX&keywords=MITOCHONDRIAL_MATRIX	Genes annotated by the GO term GO:0005759. The gel-like material, with considerable fine structure, that lies in the matrix space, or lumen, of a mitochondrion. It contains the enzymes of the tricarboxylic acid cycle and, in some organisms, the enzymes concerned with fatty-acid oxidation.
	ATPASE ACTIVITY COUPLED	-1.5278	0.015534	0.216644	http://software.broadinstitute.org/gsea/msigdb/geneset_page.jsp?geneSetName=ATPASE_ACTIVITY_COUPLED&keywords=ATPASE_ACTIVITY_COUPLED	Genes annotated by the GO term GO:0042623. Catalysis of the reaction: ATP + H2O = ADP + phosphate to directly drive some other reaction, for example ion transport across a membrane.
	MICROTUBULE CYTOSKELETON	-1.52727	0.00197239	0.212882	http://software.broadinstitute.org/gsea/msigdb/geneset_page.jsp?geneSetName=MICROTUBULE_CYTOSKELETON&keywords=MICROTUBULE_CYTOSKELETON	Genes annotated by the GO term GO:0015630. The part of the cytoskeleton (the internal framework of a cell) composed of microtubules and associated proteins.
	DEOXYRIBONUCLEASE ACTIVITY	-1.52609	0.00787402	0.211153	http://software.broadinstitute.org/gsea/msigdb/geneset_page.jsp?geneSetName=DEOXYRIBONUCLEASE_ACTIVITY&keywords=DEOXYRIBONUCLEASE_ACTIVITY	Genes annotated by the GO term GO:0004536. Catalysis of the hydrolysis of ester linkages within deoxyribonucleic acid.
	RESPONSE TO UV	-1.52569	0.0277228	0.207646	http://software.broadinstitute.org/gsea/msigdb/geneset_page.jsp?geneSetName=RESPONSE_TO_UV&keywords=RESPONSE_TO_UV	Genes annotated by the GO term GO:0009411. A change in state or activity of a cell or an organism (in terms of movement, secretion, enzyme production, gene expression, etc.) as a result of an ultraviolet radiation (UV light) stimulus. Ultraviolet radiation is electromagnetic radiation with a wavelength in the range of 10 to 380 nanometers.
	ATPASE ACTIVITY	-1.5236	0.0176817	0.207983	http://software.broadinstitute.org/gsea/msigdb/geneset_page.jsp?geneSetName=ATPASE_ACTIVITY&keywords=ATPASE_ACTIVITY	Genes annotated by the GO term GO:0016887. Catalysis of the reaction: ATP + H2O = ADP + phosphate. May or may not be coupled to another reaction.
	PROTEIN TARGETING	-1.5221	0.0135922	0.207077	http://software.broadinstitute.org/gsea/msigdb/geneset_page.jsp?geneSetName=PROTEIN_TARGETING&keywords=PROTEIN_TARGETING	Genes annotated by the GO term GO:0006605. The process of targeting specific proteins to particular membrane-bound subcellular organelles. Usually requires an organelle specific protein sequence motif.
	ESTABLISHMENT OF CELLULAR LOCALIZATION	-1.52171	0.0039604	0.203915	http://software.broadinstitute.org/gsea/msigdb/geneset_page.jsp?geneSetName=ESTABLISHMENT_OF_CELLULAR_LOCALIZATION&keywords=ESTABLISHMENT_OF_CELLULAR_LOCALIZATION	Genes annotated by the GO term GO:0051649. The directed movement of a substance or cellular entity, such as a protein complex or organelle, to a specific location within, or in the membrane of, a cell.
MSigDb	NAME (1456432973163.rpt FibCon 28)	NES	NOM p-val	FDR q-val
C6: Oncogenic Signatures	PRC2 EDD UP.V1 UP	-1.59609	0.0180723	0.213967	http://software.broadinstitute.org/gsea/msigdb/geneset_page.jsp?geneSetName=PRC2_EDD_UP.V1_UP&keywords=PRC2_EDD_UP.V1_UP	Genes up-regulated in TIG3 cells (fibroblasts) upon knockdown of EED [GeneID=8726] gene. The identification of gene expression changes in human embryonic fibroblast cells depleted of EED.
	PRC2 EZH2 UP.V1 UP	-1.58023	0	0.136492	http://software.broadinstitute.org/gsea/msigdb/geneset_page.jsp?geneSetName=PRC2_EZH2_UP.V1_UP&keywords=PRC2_EZH2_UP.V1_UP	Genes up-regulated in TIG3 cells (fibroblasts) upon knockdown of EZH2 [GeneID=2146] gene. The identification of gene expression changes in human embryonic fibroblast cells depleted of EZH2.
	RB DN.V1 UP	-1.53966	0.00416667	0.151683	http://software.broadinstitute.org/gsea/msigdb/geneset_page.jsp?geneSetName=RB_DN.V1_UP&keywords=RB_DN.V1_UP	Genes up-regulated in primary keratinocytes from RB1 [GeneID=5925] skin specific knockout mice.
	MYC UP.V1 UP	-1.52735	0.022541	0.135322	http://software.broadinstitute.org/gsea/msigdb/geneset_page.jsp?geneSetName=MYC_UP.V1_UP&keywords=MYC_UP.V1_UP	Genes up-regulated in primary epithelial breast cancer cell culture over-expressing MYC[GeneID=4609] gene.
	CORDENONSI YAP CONSERVED SIGNATURE	-1.52241	0	0.114211	http://software.broadinstitute.org/gsea/msigdb/geneset_page.jsp?geneSetName=CORDENONSI_YAP_CONSERVED_SIGNATURE&keywords=CORDENONSI_YAP_CONSERVED_SIGNATURE	YAP conserved signature. Cancer stem cells (CSCs) are proposed to drive tumor initiation and progression. Yet, our understanding of the cellular and molecular mechanisms that underlie CSC properties is limited. Here we show that the activity of TAZ, a transducer of the Hippo pathway, is required to sustain self-renewal and tumor-initiation capacities in breast CSCs. TAZ protein levels and activit…
	SRC UP.V1 DN	-1.51848	0	0.100637	http://software.broadinstitute.org/gsea/msigdb/geneset_page.jsp?geneSetName=SRC_UP.V1_DN&keywords=SRC_UP.V1_DN	Genes down-regulated in primary epithelial breast cancer cell culture over-expressing SRC[GeneID=6714] gene.
	RPS14 DN.V1 DN	-1.50558	0.0020202	0.103923	http://software.broadinstitute.org/gsea/msigdb/geneset_page.jsp?geneSetName=RPS14_DN.V1_DN&keywords=RPS14_DN.V1_DN	Genes down-regulated in CD34+ hematopoietic progenitor cells after knockdown of RPS14[GeneID=6208] by RNAi.
	E2F1 UP.V1 UP	-1.49798	0.00806452	0.101311	http://software.broadinstitute.org/gsea/msigdb/geneset_page.jsp?geneSetName=E2F1_UP.V1_UP&keywords=E2F1_UP.V1_UP	Genes up-regulated in mouse fibroblasts over-expressing E2F1 [GeneID=1869] gene. Identification of E2F1-regulated genes that modulate the transition from quiescence into DNA synthesis, or have roles in apoptosis, signal transduction, membrane biology, and transcription repression.
	RB P130 DN.V1 UP	-1.49732	0.024	0.0906419	http://software.broadinstitute.org/gsea/msigdb/geneset_page.jsp?geneSetName=RB_P130_DN.V1_UP&keywords=RB_P130_DN.V1_UP	Genes up-regulated in primary keratinocytes from RB1 and RBL2 [GeneID=5925][GeneID=5934] skin specific knockout mice.
	GCNP SHH UP LATE.V1 UP	-1.4972	0.00406504	0.0817222	http://software.broadinstitute.org/gsea/msigdb/geneset_page.jsp?geneSetName=GCNP_SHH_UP_LATE.V1_UP&keywords=GCNP_SHH_UP_LATE.V1_UP	Genes up-regulated in granule cell neuron precursors (GCNPs) after stimulation with Shh for 24h.
	HOXA9 DN.V1 DN	-1.49566	0.00402414	0.0760417	http://software.broadinstitute.org/gsea/msigdb/geneset_page.jsp?geneSetName=HOXA9_DN.V1_DN&keywords=HOXA9_DN.V1_DN	Genes down-regulated in MOLM-14 cells (AML) with knockdown of HOXA9 [GeneID=3205] gene by RNAi vs controls.
	RB P107 DN.V1 UP	-1.4918	0.0141129	0.0728695	http://software.broadinstitute.org/gsea/msigdb/geneset_page.jsp?geneSetName=RB_P107_DN.V1_UP&keywords=RB_P107_DN.V1_UP	Genes up-regulated in primary keratinocytes from RB1 and RBL1 [GeneID=5925][GeneID=5933] skin specific knockout mice.
	GCNP SHH UP EARLY.V1 UP	-1.4786	0.0182556	0.0790833	http://software.broadinstitute.org/gsea/msigdb/geneset_page.jsp?geneSetName=GCNP_SHH_UP_EARLY.V1_UP&keywords=GCNP_SHH_UP_EARLY.V1_UP	Genes up-regulated in granule cell neuron precursors (GCNPs) after stimulation with Shh for 3h.
	VEGF A UP.V1 DN	-1.47418	0.00204499	0.0783779	http://software.broadinstitute.org/gsea/msigdb/geneset_page.jsp?geneSetName=VEGF_A_UP.V1_DN&keywords=VEGF_A_UP.V1_DN	Genes down-regulated in HUVEC cells (endothelium) by treatment with VEGFA [GeneID=7422].
	TBK1.DN.48HRS DN	-1.46233	0.0213178	0.0867151	http://software.broadinstitute.org/gsea/msigdb/geneset_page.jsp?geneSetName=TBK1.DN.48HRS_DN&keywords=TBK1.DN.48HRS_DN	Genes down-regulated in epithelial lung cancer cell lines upon over-expression of an oncogenic form of KRAS [GeneID=3845] gene and knockdown of TBK1 [GeneID=29110] gene by RNAi. Profiling of immortalized human lung epithelial cells following oncogenic KRAS expression and TBK1 suppression. The purpose of the dataset is to analyze expression of genes induced by KRAS and regulated by TBK1. The proto…
	CSR LATE UP.V1 UP	-1.44665	0.0020284	0.0991684	http://software.broadinstitute.org/gsea/msigdb/geneset_page.jsp?geneSetName=CSR_LATE_UP.V1_UP&keywords=CSR_LATE_UP.V1_UP	Genes up-regulated in late serum response of CRL 2091 cells (foreskin fibroblasts). Foreskin fibroblasts CRL 2091 (ATCC) were serum starved for 48 hours, and harvested at the indicated time points after switching to media with 10% FBS essentially as described (Iyer et al., 1999). RNA from all of the sampled time points were pooled as reference RNA to compare with RNA from individual time points a…
	E2F3 UP.V1 UP	-1.4449	0.0186335	0.0951173	http://software.broadinstitute.org/gsea/msigdb/geneset_page.jsp?geneSetName=E2F3_UP.V1_UP&keywords=E2F3_UP.V1_UP	Genes up-regulated in primary epithelial breast cancer cell culture over-expressing E2F3[GeneID=1871] gene. RNA was extracted from human mammary epithelial cells expressing oncogenes (or GFP control) for gene array analysis. Experiment was performed in replicate.
	MTOR UP.V1 UP	-1.44449	0.01	0.0903609	http://software.broadinstitute.org/gsea/msigdb/geneset_page.jsp?geneSetName=MTOR_UP.V1_UP&keywords=MTOR_UP.V1_UP	Genes up-regulated by everolimus [PubChem=6442177] in prostate tissue. Wild-type littermates were treated with RAD001 or placebo and sacrificed at 12 and 48 h following the beginning of treatment.
	SIRNA EIF4GI DN	-1.44051	0.0176817	0.0904619	http://software.broadinstitute.org/gsea/msigdb/geneset_page.jsp?geneSetName=SIRNA_EIF4GI_DN&keywords=SIRNA_EIF4GI_DN	Genes down-regulated in MCF10A cells vs knockdown of EIF4G1 [GeneID=1981] gene by RNAi. eIF4GI Links Nutrient Sensing by mTOR to Cell Proliferation and Inhibition of Autophagy. Two sets of experiments are presented. First, overall transcriptome changes were determined for control or eIF4GI silenced cells. Next, mRNAs associated with polysomes were compared between control and eIF4GI silenced cell…
	CSR EARLY UP.V1 UP	-1.42704	0.0782779	0.100825	http://software.broadinstitute.org/gsea/msigdb/geneset_page.jsp?geneSetName=CSR_EARLY_UP.V1_UP&keywords=CSR_EARLY_UP.V1_UP	Genes up-regulated in early serum response of CRL 2091 cells (foreskin fibroblasts). Foreskin fibroblasts CRL 2091 (ATCC) were serum starved for 48 hours, and harvested at the indicated time points after switching to media with 10% FBS essentially as described (Iyer et al., 1999). RNA from all of the sampled time points were pooled as reference RNA to compare with RNA from individual time points …
MSigDb	NAME (1456436290417.rpt FibCon 723)	NES	NOM p-val	FDR q-val
C7: Immunologic signatures	GSE1448 CTRL VS ANTI VALPHA2 DP THYMOCYTE UP	-1.61032	0.00581395	0.24347	http://software.broadinstitute.org/gsea/msigdb/geneset_page.jsp?geneSetName=GSE1448_CTRL_VS_ANTI_VALPHA2_DP_THYMOCYTE_UP&keywords=GSE1448_CTRL_VS_ANTI_VALPHA2_DP_THYMOCYTE_UP	Genes up-regulated in comparison of control CD4 [GeneID=920] CD8 thymocytes versus those after stimulation with anti-Valpha2 antibodies. Comparison of gene expression changes in CD4+CD8+ thymocytes following engagement of TCR with anti-Valpha or Vbeta antibodies.
	GSE3982 DC VS TH1 DN	-1.6064	0	0.233946	http://software.broadinstitute.org/gsea/msigdb/geneset_page.jsp?geneSetName=GSE3982_DC_VS_TH1_DN&keywords=GSE3982_DC_VS_TH1_DN	Genes down-regulated in comparison of dendritic cells (DC) versus Th1 cells. In the present study we used Affymetrix oligonucleotide microarrays to produce gene transcription profiles for the major leukocyte types in humans. This comprehensive dataset enabled us to not only establish which genes were expressed in each leukocyte type, but also which genes were expressed in each subset after activa…
	GSE31082 CD4 VS CD8 SP THYMOCYTE DN	-1.5995	0.00202429	0.233834	http://software.broadinstitute.org/gsea/msigdb/geneset_page.jsp?geneSetName=GSE31082_CD4_VS_CD8_SP_THYMOCYTE_DN&keywords=GSE31082_CD4_VS_CD8_SP_THYMOCYTE_DN	Genes down-regulated in comparison of CD4+ [GeneID=920] CD8- thymocytes versus CD4-[GeneID=920] CD8+ thymocytes. Mouse thymocytes can be classified into four major subsets based on expression of CD4 and CD8 co-receptors. CD4-CD8- (double negative, DN) cells become CD4+CD8+ (double positive, DP) cells following productive T cell receptor (TCR) beta chain rearrangement. A small proportion of DP cel…
	GSE3982 DC VS BCELL DN	-1.5914	0.0077821	0.243841	http://software.broadinstitute.org/gsea/msigdb/geneset_page.jsp?geneSetName=GSE3982_DC_VS_BCELL_DN&keywords=GSE3982_DC_VS_BCELL_DN	Genes down-regulated in comparison of dendritic cells (DC) versus B cells. In the present study we used Affymetrix oligonucleotide microarrays to produce gene transcription profiles for the major leukocyte types in humans. This comprehensive dataset enabled us to not only establish which genes were expressed in each leukocyte type, but also which genes were expressed in each subset after activati…
	GSE14350 TREG VS TEFF IN IL2RB KO DN	-1.59013	0.00767754	0.230011	http://software.broadinstitute.org/gsea/msigdb/geneset_page.jsp?geneSetName=GSE14350_TREG_VS_TEFF_IN_IL2RB_KO_DN&keywords=GSE14350_TREG_VS_TEFF_IN_IL2RB_KO_DN	Genes down-regulated in comparison of regulatory T cell (Treg) from IL2RB [GeneID=3560]defficient mice versus effector T cells from IL2RB [GeneID=3560] defficient mice. Interleukin-2 receptor (IL-2R) signaling is essential for T regulatory (Treg) cell development and homeostasis. Here we show that expression of IL-2Rbeta chains that lack tyrosine residues important for the association of the adap…
	GSE26928 NAIVE VS EFF MEMORY CD4 TCELL DN	-1.58983	0	0.214726	http://software.broadinstitute.org/gsea/msigdb/geneset_page.jsp?geneSetName=GSE26928_NAIVE_VS_EFF_MEMORY_CD4_TCELL_DN&keywords=GSE26928_NAIVE_VS_EFF_MEMORY_CD4_TCELL_DN	Genes down-regulated in comparison of naive CD4 [GeneID=920] T cells versus CD4[GeneID=920] effector memory T cells.
	GSE36476 CTRL VS TSST ACT 16H MEMORY CD4 TCELL YOUNG DN	-1.5888	0.0221774	0.20374	http://software.broadinstitute.org/gsea/msigdb/geneset_page.jsp?geneSetName=GSE36476_CTRL_VS_TSST_ACT_16H_MEMORY_CD4_TCELL_YOUNG_DN&keywords=GSE36476_CTRL_VS_TSST_ACT_16H_MEMORY_CD4_TCELL_YOUNG_DN	Genes down-regulated in comparison of untreated CD4 [GeneID=920] memory T cells from young donors versus those treated with TSST at 16 h. With increasing age, the ability of the immune system to protect against recurring infections or to control chronic infections erodes. The objective of the current study was to identify gene expression signatures in elderly CD4 T cell responses
	GSE24142 ADULT VS FETAL EARLY THYMIC PROGENITOR DN	-1.58686	0	0.196481	http://software.broadinstitute.org/gsea/msigdb/geneset_page.jsp?geneSetName=GSE24142_ADULT_VS_FETAL_EARLY_THYMIC_PROGENITOR_DN&keywords=GSE24142_ADULT_VS_FETAL_EARLY_THYMIC_PROGENITOR_DN	Genes down-regulated in comparison of adult thymic progenitors versus fetal thymic progenitors. Development of T-cells provides a unique opportunity to study cell-fate determination due to the accessability and the well defined stages of developmental stages. In order to understand the genetic programs underlying fetal and adult T?cell fate specification we subjected highly purified fetal and adu…
	GSE3982 MAST CELL VS TH2 DN	-1.58498	0.00389105	0.190514	http://software.broadinstitute.org/gsea/msigdb/geneset_page.jsp?geneSetName=GSE3982_MAST_CELL_VS_TH2_DN&keywords=GSE3982_MAST_CELL_VS_TH2_DN	Genes down-regulated in comparison of mast cells versus Th2 cells. In the present study we used Affymetrix oligonucleotide microarrays to produce gene transcription profiles for the major leukocyte types in humans. This comprehensive dataset enabled us to not only establish which genes were expressed in each leukocyte type, but also which genes were expressed in each subset after activation. The …
	GSE26669 CTRL VS COSTIM BLOCK MLR CD4 TCELL UP	-1.58201	0.00787402	0.187245	http://software.broadinstitute.org/gsea/msigdb/geneset_page.jsp?geneSetName=GSE26669_CTRL_VS_COSTIM_BLOCK_MLR_CD4_TCELL_UP&keywords=GSE26669_CTRL_VS_COSTIM_BLOCK_MLR_CD4_TCELL_UP	Genes up-regulated in comparison of untreated CD4 [GeneID=920] T cells versus CD4[GeneID=920] T cells treated with leukocyte costimulatory blockade antibodies. To elucidate the gene expression ?footprint? of antigenically challenged T-cells which had been treated with anti-LFA-1, CTLA4Ig, anti-CD40-ligand antibodies, we performed microarray gene expression analysis comparing the expression profil…
	GSE27786 LIN NEG VS BCELL UP	-1.57788	0	0.189256	http://software.broadinstitute.org/gsea/msigdb/geneset_page.jsp?geneSetName=GSE27786_LIN_NEG_VS_BCELL_UP&keywords=GSE27786_LIN_NEG_VS_BCELL_UP	Genes up-regulated in comparison of lineage negative versus B cells. Each fraction of mouse hematopoietic cells was purified by cell sorting from bone marrow of 8-week-old C57BL/6 mice, and its gene expression was analyzed.
	GSE3982 MAC VS TH2 DN	-1.57747	0.00976562	0.181131	http://software.broadinstitute.org/gsea/msigdb/geneset_page.jsp?geneSetName=GSE3982_MAC_VS_TH2_DN&keywords=GSE3982_MAC_VS_TH2_DN	Genes down-regulated in comparison of macrophages versus Th2 cells. In the present study we used Affymetrix oligonucleotide microarrays to produce gene transcription profiles for the major leukocyte types in humans. This comprehensive dataset enabled us to not only establish which genes were expressed in each leukocyte type, but also which genes were expressed in each subset after activation. The…
	GSE27786 LSK VS LIN NEG CELL DN	-1.57712	0.00591716	0.173211	http://software.broadinstitute.org/gsea/msigdb/geneset_page.jsp?geneSetName=GSE27786_LSK_VS_LIN_NEG_CELL_DN&keywords=GSE27786_LSK_VS_LIN_NEG_CELL_DN	Genes down-regulated in comparison of LSK versus lineage negative cells. Each fraction of mouse hematopoietic cells was purified by cell sorting from bone marrow of 8-week-old C57BL/6 mice, and its gene expression was analyzed.
	GSE10239 KLRG1INT VS KLRG1 HIGH EFF CD8 TCELL UP	-1.57669	0.0239521	0.166492	http://software.broadinstitute.org/gsea/msigdb/geneset_page.jsp?geneSetName=GSE10239_KLRG1INT_VS_KLRG1HIGH_EFF_CD8_TCELL_UP&keywords=GSE10239_KLRG1INT_VS_KLRG1HIGH_EFF_CD8_TCELL_UP	Genes up-regulated in comparison of effector CD8 T cells KRLG1 Int [GeneID=10219] vs those with KRLG1 Hi. Using killer cell lectin-like receptor G1 as a marker to distinguish terminal effector cells from memory precursors, we found that despite their diverse cell fates both subsets possessed remarkably similar gene expression profiles and functioned as equally potent killer cells. However, only t…
	GSE17721 0.5H VS 12H LPS BMDM UP	-1.57459	0.00589391	0.164652	http://software.broadinstitute.org/gsea/msigdb/geneset_page.jsp?geneSetName=GSE17721_0.5H_VS_12H_LPS_BMDM_UP&keywords=GSE17721_0.5H_VS_12H_LPS_BMDM_UP	Genes up-regulated in comparison of dendritic cells (DC) stimulated with LPS (TLR4 agonist) at 0.5 h versus those stimulated at 12 h. mouse primary BMDCs were stimulated with tlr ligands and gene expression changes were profiled on Affymetrix arrays
	GSE17721 CTRL VS LPS 0.5H BMDM UP	-1.57441	0.00406504	0.158119	http://software.broadinstitute.org/gsea/msigdb/geneset_page.jsp?geneSetName=GSE17721_CTRL_VS_LPS_0.5H_BMDM_UP&keywords=GSE17721_CTRL_VS_LPS_0.5H_BMDM_UP	Genes up-regulated in comparison of control dendritic cells (DC) at 0 h versus those stimulated with LPS (TLR4 agonist) at 0.5 h. mouse primary BMDCs were stimulated with tlr ligands and gene expression changes were profiled on Affymetrix arrays
	GSE34205 HEALTHY VS RSV INF INFANT PBMC DN	-1.57412	0.00589391	0.152432	http://software.broadinstitute.org/gsea/msigdb/geneset_page.jsp?geneSetName=GSE34205_HEALTHY_VS_RSV_INF_INFANT_PBMC_DN&keywords=GSE34205_HEALTHY_VS_RSV_INF_INFANT_PBMC_DN	Genes down-regulated in comparison of peripheral blood mononuclear cells (PBMC) from healthy donors versus PBMCs from infanct with acute RSV infection.
	GSE3982 BCELL VS TH1 DN	-1.57335	0.00390625	0.148018	http://software.broadinstitute.org/gsea/msigdb/geneset_page.jsp?geneSetName=GSE3982_BCELL_VS_TH1_DN&keywords=GSE3982_BCELL_VS_TH1_DN	Genes down-regulated in comparison of B cells versus Th1 cells.
	GSE1460 INTRATHYMIC T PROGENITOR VS CD4 THYMOCYTE UP	-1.57192	0.00583658	0.145664	http://software.broadinstitute.org/gsea/msigdb/geneset_page.jsp?geneSetName=GSE1460_INTRATHYMIC_T_PROGENITOR_VS_CD4_THYMOCYTE_UP&keywords=GSE1460_INTRATHYMIC_T_PROGENITOR_VS_CD4_THYMOCYTE_UP	Genes up-regulated in comparison of intrathymic T progenitor cells (ITTP) versus CD4 [GeneID=920]thymocytes.
	GSE360 L DONOVANI VS T GONDII MAC DN	-1.57161	0.00394477	0.141022	http://software.broadinstitute.org/gsea/msigdb/geneset_page.jsp?geneSetName=GSE360_L_DONOVANI_VS_T_GONDII_MAC_DN&keywords=GSE360_L_DONOVANI_VS_T_GONDII_MAC_DN	Genes down-regulated in comparison of macrophages exposed to L. donovani versus macrophages exposed to T. gondii.

## Sheet: D II Normal Fib Rx vs Con
MSigDb	NAME (1456625162030.rpt FibCon 103)	NES	NOM p-val	FDR q-val
C4: Computational gene sets	GNF2_XRCC5	-1.40959	0.0117417	0.249045	http://software.broadinstitute.org/gsea/msigdb/geneset_page.jsp?geneSetName=GNF2_XRCC5&keywords=GNF2_XRCC5	Neighborhood of XRCC5. Neighborhood of XRCC5 X-ray repair complementing defective repair in Chinese hamster cells 5 (double-strand-break rejoining; Ku autoantigen, 80kDa) in the GNF2 expression compendium
	MORF_FBL	-1.4088	0.0943026	0.247968	http://software.broadinstitute.org/gsea/msigdb/geneset_page.jsp?geneSetName=MORF_FBL&keywords=MORF_FBL	Neighborhood of FBL fibrillarin in the MORF expression compendium
	MORF_PPP1CA	-1.40851	0.137066	0.2457	http://software.broadinstitute.org/gsea/msigdb/geneset_page.jsp?geneSetName=MORF_PPP1CA&keywords=MORF_PPP1CA	Neighborhood of PPP1CA protein phosphatase 1, catalytic subunit, alpha isoform in the MORF expression compendium
	GCM_PPP1CC	-1.40837	0.0745098	0.243183	http://software.broadinstitute.org/gsea/msigdb/geneset_page.jsp?geneSetName=GCM_PPP1CC&keywords=GCM_PPP1CC	Neighborhood of PPP1CC protein phosphatase 1, catalytic subunit, gamma isoform in the GCM expression compendium
	GNF2_FBL	-1.40685	0.108949	0.243969	http://software.broadinstitute.org/gsea/msigdb/geneset_page.jsp?geneSetName=GNF2_FBL&keywords=GNF2_FBL	Neighborhood of FBL fibrillarin in the GNF2 expression compendium
	GNF2_HDAC1	-1.40637	0.0197628	0.242477	http://software.broadinstitute.org/gsea/msigdb/geneset_page.jsp?geneSetName=GNF2_HDAC1&keywords=GNF2_HDAC1	Neighborhood of HDAC1 histone deacetylase 1 in the GNF2 expression compendium
	MORF_CUL1	-1.40607	0.0298211	0.240299	http://software.broadinstitute.org/gsea/msigdb/geneset_page.jsp?geneSetName=MORF_CUL1&keywords=MORF_CUL1	Neighborhood of CUL1 cullin 1 in the MORF expression compendium
	MODULE_245	-1.40589	0.0632411	0.238058	http://software.broadinstitute.org/gsea/msigdb/geneset_page.jsp?geneSetName=MODULE_245&keywords=MODULE_245	Genes in the cancer module 245.
	MODULE_118	-1.40498	0.0965795	0.237783	http://software.broadinstitute.org/gsea/msigdb/geneset_page.jsp?geneSetName=MODULE_118&keywords=MODULE_118	cell line expressed genes.
	MODULE_331	-1.4046	0.0177515	0.236116	http://software.broadinstitute.org/gsea/msigdb/geneset_page.jsp?geneSetName=MODULE_331&keywords=MODULE_331	Genes in the cancer module 331.
	MODULE_17	-1.40242	0.0636183	0.238501	http://software.broadinstitute.org/gsea/msigdb/geneset_page.jsp?geneSetName=MODULE_17&keywords=MODULE_17	Genes in the cancer module 17.
	MORF_FANCG	-1.40199	0.100806	0.237097	http://software.broadinstitute.org/gsea/msigdb/geneset_page.jsp?geneSetName=MORF_FANCG&keywords=MORF_FANCG	Neighborhood of FANCG Fanconi anemia, complementation group G in the MORF expression compendium
	MORF_ERH	-1.40006	0.0980769	0.238819	http://software.broadinstitute.org/gsea/msigdb/geneset_page.jsp?geneSetName=MORF_ERH&keywords=MORF_ERH	Neighborhood of ERH enhancer of rudimentary homolog (Drosophila) in the MORF expression compendium
	MODULE_312	-1.39935	0.032	0.237865	http://software.broadinstitute.org/gsea/msigdb/geneset_page.jsp?geneSetName=MODULE_312&keywords=MODULE_312	Viral anti-apoptotic evasion mechanisms.
	MORF_PRKDC	-1.39905	0.0509804	0.236204	http://software.broadinstitute.org/gsea/msigdb/geneset_page.jsp?geneSetName=MORF_PRKDC&keywords=MORF_PRKDC	Neighborhood of PRKDC protein kinase, DNA-activated, catalytic polypeptide in the MORF expression compendium
	MORF_RAD21	-1.39814	0.0717054	0.235745	http://software.broadinstitute.org/gsea/msigdb/geneset_page.jsp?geneSetName=MORF_RAD21&keywords=MORF_RAD21	Neighborhood of RAD21 RAD21 homolog (S. pombe) in the MORF expression compendium
	GCM_ANP32B	-1.39729	0.120623	0.235156	http://software.broadinstitute.org/gsea/msigdb/geneset_page.jsp?geneSetName=GCM_ANP32B&keywords=GCM_ANP32B	Neighborhood of ANP32B acidic (leucine-rich) nuclear phosphoprotein 32 family, member B in the GCM expression compendium
	MORF_GMPS	-1.39358	0.0660194	0.241245	http://software.broadinstitute.org/gsea/msigdb/geneset_page.jsp?geneSetName=MORF_GMPS&keywords=MORF_GMPS	Neighborhood of GMPS guanine monphosphate synthetase in the MORF expression compendium
	MODULE_219	-1.39331	0.0196464	0.239497	http://software.broadinstitute.org/gsea/msigdb/geneset_page.jsp?geneSetName=MODULE_219&keywords=MODULE_219	Genes in the cancer module 219.
	MORF_CDK2	-1.39273	0.0728347	0.238495	http://software.broadinstitute.org/gsea/msigdb/geneset_page.jsp?geneSetName=MORF_CDK2&keywords=MORF_CDK2	Neighborhood of CDK2 cyclin-dependent kinase 2 in the MORF expression compendium
MSigDb	NAME (1456627092792.rpt FibCon 16)	NES	NOM p-val	FDR q-val
C6: Oncogenic Signatures	GCNP_SHH_UP_EARLY.V1_UP	-1.43255	0.0345528	0.248245	http://software.broadinstitute.org/gsea/msigdb/geneset_page.jsp?geneSetName=MORF_CDK2&keywords=MORF_CDK2	Neighborhood of CDK2 cyclin-dependent kinase 2 in the MORF expression compendium
	CSR_EARLY_UP.V1_UP	-1.4299	0.0571992	0.224215	http://software.broadinstitute.org/gsea/msigdb/geneset_page.jsp?geneSetName=CSR_EARLY_UP.V1_UP&keywords=CSR_EARLY_UP.V1_UP	Genes up-regulated in early serum response of CRL 2091 cells (foreskin fibroblasts). Foreskin fibroblasts CRL 2091 (ATCC) were serum starved for 48 hours, and harvested at the indicated time points after switching to media with 10% FBS essentially as described (Iyer et al., 1999). RNA from all of the sampled time points were pooled as reference RNA to compare with RNA from individual time points …
	SRC_UP.V1_DN	-1.42687	0.0241935	0.20486	http://software.broadinstitute.org/gsea/msigdb/geneset_page.jsp?geneSetName=SRC_UP.V1_DN&keywords=SRC_UP.V1_DN	Genes down-regulated in primary epithelial breast cancer cell culture over-expressing SRC[GeneID=6714] gene.
	RB_DN.V1_UP	-1.41859	0.0910931	0.204059	http://software.broadinstitute.org/gsea/msigdb/geneset_page.jsp?geneSetName=RB_DN.V1_UP&keywords=RB_DN.V1_UP	Genes up-regulated in primary keratinocytes from RB1 [GeneID=5925] skin specific knockout mice.
	VEGF_A_UP.V1_DN	-1.41779	0.00199601	0.187204	http://software.broadinstitute.org/gsea/msigdb/geneset_page.jsp?geneSetName=VEGF_A_UP.V1_DN&keywords=VEGF_A_UP.V1_DN	Genes down-regulated in HUVEC cells (endothelium) by treatment with VEGFA [GeneID=7422]. HUVECs (human umbilical cord vein endothelial cells) are treated with the angiogenic factor VEGF-A in low or high serum media.
	HOXA9_DN.V1_DN	-1.41715	0.0125523	0.17231	http://software.broadinstitute.org/gsea/msigdb/geneset_page.jsp?geneSetName=HOXA9_DN.V1_DN&keywords=HOXA9_DN.V1_DN	Genes down-regulated in MOLM-14 cells (AML) with knockdown of HOXA9 [GeneID=3205] gene by RNAi vs controls. RNA was purified from t(9;11) MOLM-14 AML cells 44h after transduction in triplicates with 2 of the two most effective HOXA9shRNA constructs (3 x 1F3-HOXA9shRNA; 3 x 2A5-HOXA9shRNA) or GFP-controlshRNA (6x).
	E2F1_UP.V1_UP	-1.416	0.0409836	0.161423	http://software.broadinstitute.org/gsea/msigdb/geneset_page.jsp?geneSetName=E2F1_UP.V1_UP&keywords=E2F1_UP.V1_UP	Genes up-regulated in mouse fibroblasts over-expressing E2F1 [GeneID=1869] gene. Identification of E2F1-regulated genes that modulate the transition from quiescence into DNA synthesis, or have roles in apoptosis, signal transduction, membrane biology, and transcription repression.
	GCNP_SHH_UP_LATE.V1_UP	-1.40759	0.0506073	0.163224	http://software.broadinstitute.org/gsea/msigdb/geneset_page.jsp?geneSetName=GCNP_SHH_UP_LATE.V1_UP&keywords=GCNP_SHH_UP_LATE.V1_UP	Genes up-regulated in granule cell neuron precursors (GCNPs) after stimulation with Shh for 24h.
	TBK1.DN.48HRS_DN	-1.40746	0.0379242	0.152616	http://software.broadinstitute.org/gsea/msigdb/geneset_page.jsp?geneSetName=TBK1.DN.48HRS_DN&keywords=TBK1.DN.48HRS_DN	Genes down-regulated in epithelial lung cancer cell lines upon over-expression of an oncogenic form of KRAS [GeneID=3845] gene and knockdown of TBK1 [GeneID=29110] gene by RNAi. Profiling of immortalized human lung epithelial cells following oncogenic KRAS expression and TBK1 suppression. The purpose of the dataset is to analyze expression of genes induced by KRAS and regulated by TBK1. The proto…
	MTOR_UP.V1_UP	-1.38554	0.0787879	0.180327	http://software.broadinstitute.org/gsea/msigdb/geneset_page.jsp?geneSetName=MTOR_UP.V1_UP&keywords=MTOR_UP.V1_UP	Genes up-regulated by everolimus [PubChem=6442177] in prostate tissue.
	CSR_LATE_UP.V1_UP	-1.37242	0.0726141	0.194593	http://software.broadinstitute.org/gsea/msigdb/geneset_page.jsp?geneSetName=CSR_LATE_UP.V1_UP&keywords=CSR_LATE_UP.V1_UP	Genes up-regulated in late serum response of CRL 2091 cells (foreskin fibroblasts).
	PDGF_UP.V1_UP	-1.36501	0.0163265	0.198801	http://software.broadinstitute.org/gsea/msigdb/geneset_page.jsp?geneSetName=PDGF_UP.V1_UP&keywords=PDGF_UP.V1_UP	Genes up-regulated in SH-SY5Y cells (neuroblastoma) in response to PDGF [Gene ID=] stimulation. To define ERK/PDGFR activation signature, SH-SY5Y cells were grown to confluence and starved overnight in serum-free medium in order to silence any sustained effects from growth factor signaling. Prior to induction with 50ng/ml PDGF, cells were treated with pathway inhibitors 74 mM Apigenin or 50 mM U0…
	TBK1.DN.48HRS_UP	-1.35077	0.0744467	0.219881	http://software.broadinstitute.org/gsea/msigdb/geneset_page.jsp?geneSetName=TBK1.DN.48HRS_UP&keywords=TBK1.DN.48HRS_UP	Genes up-regulated in epithelial lung cancer cell lines upon over-expression of an oncogenic form of KRAS [GeneID=3845] gene and knockdown of TBK1 [GeneID=29110] gene by RNAi. Profiling of immortalized human lung epithelial cells following oncogenic KRAS expression and TBK1 suppression. The purpose of the dataset is to analyze expression of genes induced by KRAS and regulated by TBK1. The proto-o…
	MYC_UP.V1_UP	-1.34065	0.122699	0.231825	http://software.broadinstitute.org/gsea/msigdb/geneset_page.jsp?geneSetName=MYC_UP.V1_UP&keywords=MYC_UP.V1_UP	Genes up-regulated in primary epithelial breast cancer cell culture over-expressing MYC[GeneID=4609] gene.
	E2F3_UP.V1_UP	-1.33968	0.103814	0.222453	http://software.broadinstitute.org/gsea/msigdb/geneset_page.jsp?geneSetName=E2F3_UP.V1_UP&keywords=E2F3_UP.V1_UP	Genes up-regulated in primary epithelial breast cancer cell culture over-expressing E2F3[GeneID=1871] gene.
	RB_P130_DN.V1_UP	-1.32478	0.145161	0.24628	http://software.broadinstitute.org/gsea/msigdb/geneset_page.jsp?geneSetName=RB_P130_DN.V1_UP&keywords=RB_P130_DN.V1_UP	Genes up-regulated in primary keratinocytes from RB1 and RBL2 [GeneID=5925][GeneID=5934] skin specific knockout mice.
MSigDb	NAME (1456627254757.rpt FibCon 554)	NES	NOM p-val	FDR q-val
C7: Immunologic signatures	GSE24634_NAIVE_CD4_TCELL_VS_DAY7_IL4_CONV_TREG_DN	-1.44002	0.0176471	0.249005	http://software.broadinstitute.org/gsea/msigdb/geneset_page.jsp?geneSetName=GSE24634_NAIVE_CD4_TCELL_VS_DAY7_IL4_CONV_TREG_DN&keywords=GSE24634_NAIVE_CD4_TCELL_VS_DAY7_IL4_CONV_TREG_DN	Genes down-regulated in comparison of naive T cells at day 0 versus CD25+ regulatory T cell (Treg) treated with IL4 [GeneID=3565] at day 7. CD25+ regulatory T cells develop in the thymus (nTregs), but may also be generated in the periphery upon stimulation of naive CD4 T cells under appropriate conditions (iTregs). The mechanisms that regulate the generation of peripheral iTregs are largely unkno…
	GSE15930_NAIVE_VS_72H_IN_VITRO_STIM_TRICHOSTATINA_CD8_TCELL_DN	-1.43776	0.0467836	0.249674	http://software.broadinstitute.org/gsea/msigdb/geneset_page.jsp?geneSetName=GSE15930_NAIVE_VS_72H_IN_VITRO_STIM_TRICHOSTATINA_CD8_TCELL_DN&keywords=GSE15930_NAIVE_VS_72H_IN_VITRO_STIM_TRICHOSTATINA_CD8_TCELL_DN	Genes down-regulated in comparison of CD8 T cells at 0 h versus those at 72 h after treatment with trichostatin A (TSA)[PubChem=5562]. Differentiation of naive CD8 T cells into cytotoxic effector cells requires three distinct signals- antigen (signal 1), costimulation -B7-1 (signal 2) and cytokine, either interleukin-12 or interferon-a/b (signal 3). Interaction of naive CD8 T cells with antigen a…
	GSE36476_YOUNG_VS_OLD_DONOR_MEMORY_CD4_TCELL_UP	-1.43728	0.0154143	0.248223	http://software.broadinstitute.org/gsea/msigdb/geneset_page.jsp?geneSetName=GSE36476_YOUNG_VS_OLD_DONOR_MEMORY_CD4_TCELL_UP&keywords=GSE36476_YOUNG_VS_OLD_DONOR_MEMORY_CD4_TCELL_UP	Genes up-regulated in comparison of untreated memory CD4 [GeneID=920] T cells from young donors versus those from old donors. With increasing age, the ability of the immune system to protect against recurring infections or to control chronic infections erodes. The objective of the current study was to identify gene expression signatures in elderly CD4 T cell responses
	GSE11924_TFH_VS_TH17_CD4_TCELL_DN	-1.43667	0.0174081	0.24727	http://software.broadinstitute.org/gsea/msigdb/geneset_page.jsp?geneSetName=GSE11924_TFH_VS_TH17_CD4_TCELL_DN&keywords=GSE11924_TFH_VS_TH17_CD4_TCELL_DN	Genes down-regulated in comparison of T follicular helper (Tfh) cells versus Th17 cells. After activation, CD4+ helper T (Th) cells differentiate into distinct effector subsets. Although chemokine (C-X-C motif) receptor 5-expressing T follicular helper (Tfh) cells are important in humoral immunity, their developmental regulation is unclear. Here we show that Tfh cells had a distinct gene expressi…
	GSE17721_LPS_VS_GARDIQUIMOD_12H_BMDM_UP	-1.43653	0.00404858	0.245102	http://software.broadinstitute.org/gsea/msigdb/geneset_page.jsp?geneSetName=GSE17721_LPS_VS_GARDIQUIMOD_12H_BMDM_UP&keywords=GSE17721_LPS_VS_GARDIQUIMOD_12H_BMDM_UP	Genes up-regulated in comparison of dendritic cells (DC) stimulated with LPS (TLR4 agonist) at 12 h versus DC cells stimulated with Gardiquimod (TLR7 agonist) at 12 h.
	GSE1460_INTRATHYMIC_T_PROGENITOR_VS_CD4_THYMOCYTE_UP	-1.43586	0.0392157	0.244663	http://software.broadinstitute.org/gsea/msigdb/geneset_page.jsp?geneSetName=GSE1460_INTRATHYMIC_T_PROGENITOR_VS_CD4_THYMOCYTE_UP&keywords=GSE1460_INTRATHYMIC_T_PROGENITOR_VS_CD4_THYMOCYTE_UP	Genes up-regulated in comparison of intrathymic T progenitor cells (ITTP) versus CD4 [GeneID=920]thymocytes. Subpopulations of human fetal thymocyte and circulating naïve T cells were obtained through FACS sorting, including CD3-CD4+CD8- intrathymic T progenitor cells (ITTP), CD3intCD4+CD8+ \double positive\ thymocytes (DP), CD3highCD4+CD8- \single positive\ thymocytes (SP4), CD3+CD4+CD8-CD45RA+C…
	GSE7764_NKCELL_VS_SPLENOCYTE_DN	-1.43578	0.0159046	0.242394	http://software.broadinstitute.org/gsea/msigdb/geneset_page.jsp?geneSetName=GSE7764_NKCELL_VS_SPLENOCYTE_DN&keywords=GSE7764_NKCELL_VS_SPLENOCYTE_DN	Genes down-regulated in comparison of NK cells versus total splenocytes. Murine NK cells were compared at rest and following 24 hours of IL-15 stimulation for their mRNA expression profiles on the Affymetrix MOE430_2 microarray platform. Additional comparators included resting bulk splenocytes.
	GSE22886_UNSTIM_VS_STIM_MEMORY_TCELL_DN	-1.4355	0.0244821	0.240657	http://software.broadinstitute.org/gsea/msigdb/geneset_page.jsp?geneSetName=GSE22886_UNSTIM_VS_STIM_MEMORY_TCELL_DN&keywords=GSE22886_UNSTIM_VS_STIM_MEMORY_TCELL_DN	Genes down-regulated in comparison of unstimulated memory CD4 [GeneID=920] CD8 T cells versus stimulated CD4 [GeneID=920] CD8 T cells. Immune cell-specific expression is one indication of the importance of a gene's role in the immune response. In order to identify such patterns, we set out to broadly profile gene expression in a variety of immune cells.
	GSE29618_LAIV_VS_TIV_FLU_VACCINE_DAY7_MONOCYTE_UP	-1.43518	0.0121704	0.239248	http://software.broadinstitute.org/gsea/msigdb/geneset_page.jsp?geneSetName=GSE29618_LAIV_VS_TIV_FLU_VACCINE_DAY7_MONOCYTE_UP&keywords=GSE29618_LAIV_VS_TIV_FLU_VACCINE_DAY7_MONOCYTE_UP	Genes up-regulated in comparison of monocytes from LAIV influenza vaccinee at day 7 post-vaccination vesus those from TIV influenza vaccinee at day 7. Systems vaccinology has emerged as an interdisciplinary field that combines systems wide measurements and network and predictive modeling applied to vaccinology. Here we used the systems vaccinology approach to study the molecular mechanisms underl…
	GSE17721_PAM3CSK4_VS_CPG_24H_BMDM_DN	-1.43441	0.0153257	0.238882	http://software.broadinstitute.org/gsea/msigdb/geneset_page.jsp?geneSetName=GSE17721_PAM3CSK4_VS_CPG_24H_BMDM_DN&keywords=GSE17721_PAM3CSK4_VS_CPG_24H_BMDM_DN	Genes down-regulated in comparison of dendritic cells (DC) stimulated with Pam3Csk4 (TLR1/2 agonist) at 24 h versus DC cells stimulated with CpG DNA (TLR9 agonist) at 24 h. mouse primary BMDCs were stimulated with tlr ligands and gene expression changes were profiled on Affymetrix arrays
	GSE9006_HEALTHY_VS_TYPE_1_DIABETES_PBMC_4MONTH_POST_DX_UP	-1.43411	0.0199203	0.237129	http://software.broadinstitute.org/gsea/msigdb/geneset_page.jsp?geneSetName=GSE9006_HEALTHY_VS_TYPE_1_DIABETES_PBMC_4MONTH_POST_DX_UP&keywords=GSE9006_HEALTHY_VS_TYPE_1_DIABETES_PBMC_4MONTH_POST_DX_UP	Genes up-regulated in comparison of peripheral blood mononuclear cells (PBMC) from healthy donors versus PBMCs from patients with type 1 diabetes at 4 month after the diagnosis. Objective: We hypothesized that type 1 diabetes (T1D) is accompanied by changes in gene expression in peripheral blood mononuclear cells (PBMCs) due to dysregulation of adaptive and innate immunity, counterregulatory resp…
	GSE17721_PAM3CSK4_VS_CPG_6H_BMDM_UP	-1.43345	0	0.236583	http://software.broadinstitute.org/gsea/msigdb/geneset_page.jsp?geneSetName=GSE17721_PAM3CSK4_VS_CPG_6H_BMDM_UP&keywords=GSE17721_PAM3CSK4_VS_CPG_6H_BMDM_UP	Genes up-regulated in comparison of dendritic cells (DC) stimulated with Pam3Csk4 (TLR1/2 agonist) at 6 h versus DC cells stimulated with CpG DNA (TLR9 agonist) at 6 h. mouse primary BMDCs were stimulated with tlr ligands and gene expression changes were profiled on Affymetrix arrays
	GSE24634_TEFF_VS_TCONV_DAY10_IN_CULTURE_UP	-1.43303	0.00974659	0.235408	http://software.broadinstitute.org/gsea/msigdb/geneset_page.jsp?geneSetName=GSE24634_TEFF_VS_TCONV_DAY10_IN_CULTURE_UP&keywords=GSE24634_TEFF_VS_TCONV_DAY10_IN_CULTURE_UP	Genes up-regulated in comparison of untreated CD25+ T effector cells at day 10 versus untreated CD25- T cells at day 10. CD25+ regulatory T cells develop in the thymus (nTregs), but may also be generated in the periphery upon stimulation of naive CD4 T cells under appropriate conditions (iTregs). The mechanisms that regulate the generation of peripheral iTregs are largely unknown. We used microar…
	GSE27786_NKTCELL_VS_MONO_MAC_UP	-1.43296	0.0176125	0.233291	http://software.broadinstitute.org/gsea/msigdb/geneset_page.jsp?geneSetName=GSE27786_NKTCELL_VS_MONO_MAC_UP&keywords=GSE27786_NKTCELL_VS_MONO_MAC_UP	Genes up-regulated in comparison of NKT cells versus monocyte macrophages. Each fraction of mouse hematopoietic cells was purified by cell sorting from bone marrow of 8-week-old C57BL/6 mice, and its gene expression was analyzed.
	GSE17721_0.5H_VS_12H_LPS_BMDM_UP	-1.43276	0.0767717	0.23165	http://software.broadinstitute.org/gsea/msigdb/geneset_page.jsp?geneSetName=GSE17721_0.5H_VS_12H_LPS_BMDM_UP&keywords=GSE17721_0.5H_VS_12H_LPS_BMDM_UP	Genes up-regulated in comparison of dendritic cells (DC) stimulated with LPS (TLR4 agonist) at 0.5 h versus those stimulated at 12 h.
	GSE17721_0.5H_VS_24H_GARDIQUIMOD_BMDM_UP	-1.43223	0.0451745	0.23086	http://software.broadinstitute.org/gsea/msigdb/geneset_page.jsp?geneSetName=GSE17721_0.5H_VS_24H_GARDIQUIMOD_BMDM_UP&keywords=GSE17721_0.5H_VS_24H_GARDIQUIMOD_BMDM_UP	Genes up-regulated in comparison of dendritic cells (DC) stimulated with Gardiquimod (TLR7 agonist) at 0.5 h versus those stimulated with Gardiquimod (TLR7 agonist) at 24 h.
	GSE36392_TYPE_2_MYELOID_VS_NEUTROPHIL_IL25_TREATED_LUNG_DN	-1.43191	0.0386847	0.229577	http://software.broadinstitute.org/gsea/msigdb/geneset_page.jsp?geneSetName=GSE36392_TYPE_2_MYELOID_VS_NEUTROPHIL_IL25_TREATED_LUNG_DN&keywords=GSE36392_TYPE_2_MYELOID_VS_NEUTROPHIL_IL25_TREATED_LUNG_DN	Genes down-regulated in comparison of type 2 myeloid (T2M) cells treated with IL25 [GeneID=64806] versus neutrophils treated with IL25 [GeneID=64806]. Many symptoms associated with allergic asthma result from the sequelae of type 2 inflammation. Interleukin (IL)-25 promotes type 2 inflammatory responses, and T2M cells represent an IL-4 and IL-13 producing granulocytic IL-25 responsive population.…
	GSE17721_CTRL_VS_LPS_8H_BMDM_UP	-1.43187	0.0137795	0.227536	http://software.broadinstitute.org/gsea/msigdb/geneset_page.jsp?geneSetName=GSE17721_CTRL_VS_LPS_8H_BMDM_UP&keywords=GSE17721_CTRL_VS_LPS_8H_BMDM_UP	Genes up-regulated in comparison of control dendritic cells (DC) at 8 h versus those stimulated with LPS (TLR4 agonist) at 8 h.
	GSE17721_0.5H_VS_8H_POLYIC_BMDM_UP	-1.43155	0.032882	0.226235	http://software.broadinstitute.org/gsea/msigdb/geneset_page.jsp?geneSetName=GSE17721_0.5H_VS_8H_POLYIC_BMDM_UP&keywords=GSE17721_0.5H_VS_8H_POLYIC_BMDM_UP	Genes up-regulated in comparison of dendritic cells (DC) stimulated with poly(I:C) (TLR3 agonist) at 0.5 h versus those stimulated at 24 h.
	GSE7460_CTRL_VS_TGFB_TREATED_ACT_CD8_TCELL_UP	-1.43135	0.0473373	0.224711	http://software.broadinstitute.org/gsea/msigdb/geneset_page.jsp?geneSetName=GSE7460_CTRL_VS_TGFB_TREATED_ACT_CD8_TCELL_UP&keywords=GSE7460_CTRL_VS_TGFB_TREATED_ACT_CD8_TCELL_UP	Genes up-regulated in comparsion of ActCD8 versus ActCD8TGF (see Fig. 1 in the paper for details). The transcription factor Foxp3 is usually considered the master regulator for the CD4+CD25+ "Treg" lineage, which plays a key role in controlling immune and autoimmune responses, and is characterized by a unique transcriptional signature. We have performed a meta-analysis of this signature in Treg c…

## Sheet: E II Normal Ker Rx vs Con
MSigDb	NAME (1456324971561.rpt KerCon 5)	NES	NOM p-val	FDR q-val
h.all: Hallmarks	HALLMARK_MYC_TARGETS_V1	-1.64386	0.0120724	0.121364	http://software.broadinstitute.org/gsea/msigdb/geneset_page.jsp?geneSetName=HALLMARK_MYC_TARGETS_V1&keywords=HALLMARK_MYC_TARGETS_V1	A subgroup of genes regulated by MYC - version 1 (v1).
	HALLMARK_DNA_REPAIR	-1.54018	0.024948	0.181471	http://software.broadinstitute.org/gsea/msigdb/geneset_page.jsp?geneSetName=HALLMARK_DNA_REPAIR&keywords=HALLMARK_DNA_REPAIR	Genes involved in DNA repair.
	HALLMARK_MTORC1_SIGNALING	-1.48864	0.00639659	0.197057	http://software.broadinstitute.org/gsea/msigdb/geneset_page.jsp?geneSetName=HALLMARK_MTORC1_SIGNALING&keywords=HALLMARK_MTORC1_SIGNALING	Genes up-regulated through activation of mTORC1 complex.
	HALLMARK_MYC_TARGETS_V2	-1.45133	0.0184805	0.209184	http://software.broadinstitute.org/gsea/msigdb/geneset_page.jsp?geneSetName=HALLMARK_MYC_TARGETS_V2&keywords=HALLMARK_MYC_TARGETS_V2	A subgroup of genes regulated by MYC - version 2 (v2).
	HALLMARK_OXIDATIVE_PHOSPHORYLATION	-1.43828	0.155462	0.185524	http://software.broadinstitute.org/gsea/msigdb/geneset_page.jsp?geneSetName=HALLMARK_OXIDATIVE_PHOSPHORYLATION&keywords=HALLMARK_OXIDATIVE_PHOSPHORYLATION	Genes encoding proteins involved in oxidative phosphorylation.
MSigDb	NAME (1456328328316.rpt KerCon 117)	NES	NOM p-val	FDR q-val
C4: Computational gene sets	MORF_AP2M1	-1.7712	0.0474308	0.22593	http://software.broadinstitute.org/gsea/msigdb/geneset_page.jsp?geneSetName=MORF_AP2M1&keywords=MORF_AP2M1	Neighborhood of AP2M1. Neighborhood of AP2M1 adaptor-related protein complex 2, mu 1 subunit in the MORF expression compendium
	MORF_RAD23B	-1.76989	0.00205761	0.192343	http://software.broadinstitute.org/gsea/msigdb/geneset_page.jsp?geneSetName=MORF_RAD23B&keywords=MORF_RAD23B	Neighborhood of RAD23B. Neighborhood of RAD23B RAD23 homolog B (S. cerevisiae) in the MORF expression compendium
	MORF_PSMC1	-1.76904	0.0242915	0.167225	http://software.broadinstitute.org/gsea/msigdb/geneset_page.jsp?geneSetName=MORF_PSMC1&keywords=MORF_PSMC1	Neighborhood of PSMC1. Neighborhood of PSMC1 proteasome (prosome, macropain) 26S subunit, ATPase, 1 in the MORF expression compendium
	MORF_G22P1	-1.76411	0.0273438	0.155001	http://software.broadinstitute.org/gsea/msigdb/geneset_page.jsp?geneSetName=MORF_G22P1&keywords=MORF_G22P1	Neighborhood of G22P1. Neighborhood of G22P1 NULL in the MORF expression compendium
	MORF_CSNK2B	-1.75323	0.0160321	0.156529	http://software.broadinstitute.org/gsea/msigdb/geneset_page.jsp?geneSetName=MORF_CSNK2B&keywords=MORF_CSNK2B	Neighborhood of CSNK2B. Neighborhood of CSNK2B casein kinase 2, beta polypeptide in the MORF expression compendium
	MORF_PPP1CA	-1.74797	0.0507099	0.147196	http://software.broadinstitute.org/gsea/msigdb/geneset_page.jsp?geneSetName=MORF_PPP1CA&keywords=MORF_PPP1CA	Neighborhood of PPP1CA. Neighborhood of PPP1CA protein phosphatase 1, catalytic subunit, alpha isoform in the MORF expression compendium
	MORF_SOD1	-1.73783	0.00607287	0.147211	http://software.broadinstitute.org/gsea/msigdb/geneset_page.jsp?geneSetName=MORF_SOD1&keywords=MORF_SOD1	Neighborhood of SOD1. Neighborhood of SOD1 superoxide dismutase 1, soluble (amyotrophic lateral sclerosis 1 (adult)) in the MORF expression compendium
	MORF_AP3D1	-1.73338	0.00609756	0.141707	http://software.broadinstitute.org/gsea/msigdb/geneset_page.jsp?geneSetName=MORF_AP3D1&keywords=MORF_AP3D1	Neighborhood of AP3D1. Neighborhood of AP3D1 adaptor-related protein complex 3, delta 1 subunit in the MORF expression compendium
	MORF_UBE2I	-1.71947	0.0565657	0.149941	http://software.broadinstitute.org/gsea/msigdb/geneset_page.jsp?geneSetName=MORF_UBE2I&keywords=MORF_UBE2I	Neighborhood of UBE2I. Neighborhood of UBE2I ubiquitin-conjugating enzyme E2I (UBC9 homolog, yeast) in the MORF expression compendium
	MORF_DAP3	-1.71661	0.0143443	0.143725	http://software.broadinstitute.org/gsea/msigdb/geneset_page.jsp?geneSetName=MORF_DAP3&keywords=MORF_DAP3	Neighborhood of DAP3 death associated protein 3 in the MORF expression compendium
	GCM_PFN1	-1.70903	0.0206612	0.144768	http://software.broadinstitute.org/gsea/msigdb/geneset_page.jsp?geneSetName=GCM_PFN1&keywords=GCM_PFN1	Neighborhood of PFN1 profilin 1 in the GCM expression compendium
	MORF_RAD21	-1.70865	0.0302419	0.135919	http://software.broadinstitute.org/gsea/msigdb/geneset_page.jsp?geneSetName=MORF_RAD21&keywords=MORF_RAD21	Neighborhood of RAD21 RAD21 homolog (S. pombe) in the MORF expression compendium
	MORF_HDAC1	-1.70392	0.0264228	0.134844	http://software.broadinstitute.org/gsea/msigdb/geneset_page.jsp?geneSetName=MORF_HDAC1&keywords=MORF_HDAC1	Neighborhood of HDAC1 histone deacetylase 1 in the MORF expression compendium
	MORF_FBL	-1.69403	0.0218254	0.141597	http://software.broadinstitute.org/gsea/msigdb/geneset_page.jsp?geneSetName=MORF_FBL&keywords=MORF_FBL	Neighborhood of FBL fibrillarin in the MORF expression compendium
	MORF_ANP32B	-1.69029	0.0613861	0.138921	http://software.broadinstitute.org/gsea/msigdb/geneset_page.jsp?geneSetName=MORF_ANP32B&keywords=MORF_ANP32B	Neighborhood of ANP32B acidic (leucine-rich) nuclear phosphoprotein 32 family, member B in the MORF expression compendium
	MORF_DEK	-1.67958	0.01417	0.146701	http://software.broadinstitute.org/gsea/msigdb/geneset_page.jsp?geneSetName=MORF_DEK&keywords=MORF_DEK	Neighborhood of DEK DEK oncogene (DNA binding) in the MORF expression compendium
	MORF_PRDX3	-1.65805	0.036	0.169941	http://software.broadinstitute.org/gsea/msigdb/geneset_page.jsp?geneSetName=MORF_PRDX3&keywords=MORF_PRDX3	Neighborhood of PRDX3 peroxiredoxin 3 in the MORF expression compendium
	GCM_APEX1	-1.63831	0.0406504	0.194572	http://software.broadinstitute.org/gsea/msigdb/geneset_page.jsp?geneSetName=GCM_APEX1&keywords=GCM_APEX1	Neighborhood of APEX1 APEX nuclease (multifunctional DNA repair enzyme) 1 in the GCM expression compendium
	MORF_PSMC2	-1.63169	0.0142566	0.198031	http://software.broadinstitute.org/gsea/msigdb/geneset_page.jsp?geneSetName=MORF_PSMC2&keywords=MORF_PSMC2	Neighborhood of PSMC2 proteasome (prosome, macropain) 26S subunit, ATPase, 2 in the MORF expression compendium
	GCM_CSNK2B	-1.62715	0.0623782	0.197918	http://software.broadinstitute.org/gsea/msigdb/geneset_page.jsp?geneSetName=GCM_CSNK2B&keywords=GCM_CSNK2B	Neighborhood of CSNK2B casein kinase 2, beta polypeptide in the GCM expression compendium
MSigDb	NAME (1456336235711.rpt KerCon 509)	NES	NOM p-val	FDR q-val
C7: Immunologic signatures	GSE3982_CENT_MEMORY_CD4_TCELL_VS_TH1_DN	-1.4449	0.016129	0.248134	http://software.broadinstitute.org/gsea/msigdb/geneset_page.jsp?geneSetName=GSE3982_CENT_MEMORY_CD4_TCELL_VS_TH1_DN&keywords=GSE3982_CENT_MEMORY_CD4_TCELL_VS_TH1_DN	Genes down-regulated in comparison of central memory CD4 [GeneID=920] T cells versus Th1 cells. In the present study we used Affymetrix oligonucleotide microarrays to produce gene transcription profiles for the major leukocyte types in humans. This comprehensive dataset enabled us to not only establish which genes were expressed in each leukocyte type, but also which genes were expressed in each …
	GSE11864_CSF1_VS_CSF1_IFNG_IN_MAC_DN	-1.44459	0.0162933	0.245344	http://software.broadinstitute.org/gsea/msigdb/geneset_page.jsp?geneSetName=GSE11864_CSF1_VS_CSF1_IFNG_IN_MAC_DN&keywords=GSE11864_CSF1_VS_CSF1_IFNG_IN_MAC_DN	Genes down-regulated in comparison of macrophages cultured with M-CSF [GeneID=1435]versus macrophages cultured with M-CSF [GeneID=1435] and IFNG [GeneID=3458].
	GSE1460_INTRATHYMIC_T_PROGENITOR_VS_NAIVE_CD4_TCELL_CORD_BLOOD_UP	-1.4433	0.0314342	0.246567	http://software.broadinstitute.org/gsea/msigdb/geneset_page.jsp?geneSetName=GSE1460_INTRATHYMIC_T_PROGENITOR_VS_NAIVE_CD4_TCELL_CORD_BLOOD_UP&keywords=GSE1460_INTRATHYMIC_T_PROGENITOR_VS_NAIVE_CD4_TCELL_CORD_BLOOD_UP	Genes down-regulated in comparison of macrophages cultured with M-CSF [GeneID=1435]versus macrophages cultured with M-CSF [GeneID=1435] and IFNG [GeneID=3458].
	GSE17721_CTRL_VS_PAM3CSK4_0.5H_BMDM_UP	-1.44304	0.00816326	0.243745	http://software.broadinstitute.org/gsea/msigdb/geneset_page.jsp?geneSetName=GSE17721_CTRL_VS_PAM3CSK4_0.5H_BMDM_UP&keywords=GSE17721_CTRL_VS_PAM3CSK4_0.5H_BMDM_UP	Genes up-regulated in comparison of control dendritic cells (DC) at 0 h versus those stimulated with Pam3Csk4 (TLR1/2 agonist) at 0.5 h.
	GSE17721_POLYIC_VS_GARDIQUIMOD_2H_BMDM_UP	-1.4428	0.0140845	0.24123	http://software.broadinstitute.org/gsea/msigdb/geneset_page.jsp?geneSetName=GSE17721_POLYIC_VS_GARDIQUIMOD_2H_BMDM_UP&keywords=GSE17721_POLYIC_VS_GARDIQUIMOD_2H_BMDM_UP	Genes up-regulated in comparison of dendritic cells (DC) stimulated with poly(I:C) (TLR3 agonist) at 2 h versus DC cells stimulated with Gardiquimod (TLR7 agonist) at 2 h.
	GSE339_EX_VIVO_VS_IN_CULTURE_CD4CD8DN_DC_UP	-1.44183	0.046748	0.240923	http://software.broadinstitute.org/gsea/msigdb/geneset_page.jsp?geneSetName=GSE339_EX_VIVO_VS_IN_CULTURE_CD4CD8DN_DC_UP&keywords=GSE339_EX_VIVO_VS_IN_CULTURE_CD4CD8DN_DC_UP	Genes up-regulated in comparison of ex vivo CD4- [GeneID=920] CD8- dendritic cells (DC) versus cultured CD4- [GeneID=920] CD8- DCs.
	GSE360_L_MAJOR_VS_B_MALAYI_LOW_DOSE_MAC_DN	-1.44039	0.0219561	0.242854	http://software.broadinstitute.org/gsea/msigdb/geneset_page.jsp?geneSetName=GSE360_L_MAJOR_VS_B_MALAYI_LOW_DOSE_MAC_DN&keywords=GSE360_L_MAJOR_VS_B_MALAYI_LOW_DOSE_MAC_DN	Genes down-regulated in comparison of macrophages exposed to L. major versus macrophages exposed to 5 worms/well B. malayi.
	GSE17721_LPS_VS_CPG_1H_BMDM_UP	-1.43952	0.0291262	0.242622	http://software.broadinstitute.org/gsea/msigdb/geneset_page.jsp?geneSetName=GSE17721_LPS_VS_CPG_1H_BMDM_UP&keywords=GSE17721_LPS_VS_CPG_1H_BMDM_UP	Genes up-regulated in comparison of dendritic cells (DC) stimulated with LPS (TLR4 agonist) at 1 h versus DC cells stimulated with CpG DNA (TLR9 agonist) at 1 h.
	GSE17974_0H_VS_6H_IN_VITRO_ACT_CD4_TCELL_DN	-1.43921	0.0254902	0.24041	http://software.broadinstitute.org/gsea/msigdb/geneset_page.jsp?geneSetName=GSE17974_0H_VS_6H_IN_VITRO_ACT_CD4_TCELL_DN&keywords=GSE17974_0H_VS_6H_IN_VITRO_ACT_CD4_TCELL_DN	Genes down-regulated in comparison of untreated CD4 [GeneID=920] T cells at 0 h versus the untreated cells at 6 h.
	GSE26669_CTRL_VS_COSTIM_BLOCK_MLR_CD8_TCELL_UP	-1.4386	0.019685	0.238999	http://software.broadinstitute.org/gsea/msigdb/geneset_page.jsp?geneSetName=GSE26669_CTRL_VS_COSTIM_BLOCK_MLR_CD8_TCELL_UP&keywords=GSE26669_CTRL_VS_COSTIM_BLOCK_MLR_CD8_TCELL_UP	Genes up-regulated in comparison of untreated CD8 T cells versus CD8 T cells treated with leukocyte costimulatory blockade antibodies.
	GSE17721_POLYIC_VS_GARDIQUIMOD_12H_BMDM_DN	-1.43808	0.0571992	0.237522	http://software.broadinstitute.org/gsea/msigdb/geneset_page.jsp?geneSetName=GSE17721_POLYIC_VS_GARDIQUIMOD_12H_BMDM_DN&keywords=GSE17721_POLYIC_VS_GARDIQUIMOD_12H_BMDM_DN	Genes down-regulated in comparison of dendritic cells (DC) stimulated with poly(I:C) (TLR3 agonist) at 12 h versus DC cells stimulated with Gardiquimod (TLR7 agonist) at 12 h.
	GSE22886_CD8_VS_CD4_NAIVE_TCELL_UP	-1.43804	0.0421456	0.234537	http://software.broadinstitute.org/gsea/msigdb/geneset_page.jsp?geneSetName=GSE22886_CD8_VS_CD4_NAIVE_TCELL_UP&keywords=GSE22886_CD8_VS_CD4_NAIVE_TCELL_UP	Genes up-regulated in comparison of naive CD8 T cells versus naive CD4 [GeneID=920] T cells.
	GSE14308_TH2_VS_TH17_UP	-1.43681	0.0120724	0.235293	http://software.broadinstitute.org/gsea/msigdb/geneset_page.jsp?geneSetName=GSE14308_TH2_VS_TH17_UP&keywords=GSE14308_TH2_VS_TH17_UP	Genes up-regulated in comparison of Th2 cells versus Th17 cells.
	GSE3982_BASOPHIL_VS_TH2_DN	-1.43565	0.029703	0.236296	http://software.broadinstitute.org/gsea/msigdb/geneset_page.jsp?geneSetName=GSE3982_BASOPHIL_VS_TH2_DN&keywords=GSE3982_BASOPHIL_VS_TH2_DN	Genes down-regulated in comparison of basophils versus Th2 cells.
	GSE18791_CTRL_VS_NEWCASTLE_VIRUS_DC_16H_UP	-1.43536	0.00782779	0.23425	http://software.broadinstitute.org/gsea/msigdb/geneset_page.jsp?geneSetName=GSE18791_CTRL_VS_NEWCASTLE_VIRUS_DC_16H_UP&keywords=GSE18791_CTRL_VS_NEWCASTLE_VIRUS_DC_16H_UP	Genes up-regulated in comparison of control conventional dendritic cells (cDC) at 0 h versus cDCs infected with Newcastle disease virus (NDV) at 16 h.
	GSE24634_TREG_VS_TCONV_POST_DAY3_IL4_CONVERSION_UP	-1.43527	0.00595238	0.231667	http://software.broadinstitute.org/gsea/msigdb/geneset_page.jsp?geneSetName=GSE24634_TREG_VS_TCONV_POST_DAY3_IL4_CONVERSION_UP&keywords=GSE24634_TREG_VS_TCONV_POST_DAY3_IL4_CONVERSION_UP	Genes up-regulated in comparison of CD25+ regulatory T cell (Treg) treated with IL4[GeneID=3565] at day 3 versus CD25- T cells incubated with IL4 [GeneID=3565] at day 3.
	GSE3982_EOSINOPHIL_VS_MAST_CELL_DN	-1.43484	0.0325203	0.230297	http://software.broadinstitute.org/gsea/msigdb/geneset_page.jsp?geneSetName=GSE3982_EOSINOPHIL_VS_MAST_CELL_DN&keywords=GSE3982_EOSINOPHIL_VS_MAST_CELL_DN	Genes down-regulated in comparison of eosinophils versus mast cells.
	GSE14308_TH2_VS_NAIVE_CD4_TCELL_UP	-1.43478	0.0118343	0.227689	http://software.broadinstitute.org/gsea/msigdb/geneset_page.jsp?geneSetName=GSE14308_TH2_VS_NAIVE_CD4_TCELL_UP&keywords=GSE14308_TH2_VS_NAIVE_CD4_TCELL_UP	Genes up-regulated in comparison of Th2 cells versus naive CD4 [GeneID=620] T cells.
	GSE17721_POLYIC_VS_CPG_8H_BMDM_DN	-1.43461	0.0329457	0.22541	http://software.broadinstitute.org/gsea/msigdb/geneset_page.jsp?geneSetName=GSE17721_POLYIC_VS_CPG_8H_BMDM_DN&keywords=GSE17721_POLYIC_VS_CPG_8H_BMDM_DN	Genes down-regulated in comparison of dendritic cells (DC) stimulated with poly(I:C) (TLR3 agonist) at 8 h versus DC cells stimulated with CpG DNA (TLR9 agonist) at 8 h.
	GSE31082_DN_VS_CD8_SP_THYMOCYTE_UP	-1.43354	0.026	0.22608	http://software.broadinstitute.org/gsea/msigdb/geneset_page.jsp?geneSetName=GSE31082_DN_VS_CD8_SP_THYMOCYTE_UP&keywords=GSE31082_DN_VS_CD8_SP_THYMOCYTE_UP	Genes up-regulated in comparison of CD4- [GeneID=920] CD8- thymocytes versus CD4-[GeneID=920] CD8+ thymocytes.

## Sheet: F III Ker BCNS Rx vs Nor Rx
MSigDb	NAME (1456343389730.rpt KerRx 5)	NES	NOM p-val	FDR q-val
h.all: Hallmarks	HALLMARK_MYC_TARGETS_V2	1.48215	0.0782241	0.140925	http://software.broadinstitute.org/gsea/msigdb/geneset_page.jsp?geneSetName=HALLMARK_MYC_TARGETS_V2&keywords=HALLMARK_MYC_TARGETS_V2	A subgroup of genes regulated by MYC - version 2 (v2).
	HALLMARK_E2F_TARGETS	1.52002	0	0.11899	http://software.broadinstitute.org/gsea/msigdb/geneset_page.jsp?geneSetName=HALLMARK_E2F_TARGETS&keywords=HALLMARK_E2F_TARGETS	Genes encoding cell cycle related targets of E2F transcription factors.
	HALLMARK_MYC_TARGETS_V1	1.53104	0.0775862	0.13993	http://software.broadinstitute.org/gsea/msigdb/geneset_page.jsp?geneSetName=HALLMARK_MYC_TARGETS_V1&keywords=HALLMARK_MYC_TARGETS_V1	A subgroup of genes regulated by MYC - version 1 (v1).
	HALLMARK_G2M_CHECKPOINT	1.55392	0	0.163886	http://software.broadinstitute.org/gsea/msigdb/geneset_page.jsp?geneSetName=HALLMARK_G2M_CHECKPOINT&keywords=HALLMARK_G2M_CHECKPOINT	Genes involved in the G2/M checkpoint, as in progression through the cell division cycle.
	HALLMARK_MITOTIC_SPINDLE	1.61592	0	0.19032	http://software.broadinstitute.org/gsea/msigdb/geneset_page.jsp?geneSetName=HALLMARK_MITOTIC_SPINDLE&keywords=HALLMARK_MITOTIC_SPINDLE	Genes important for mitotic spindle assembly.
MSigDb	NAME (1456414410916.rpt KerRx 134)	NES	NOM p-val	FDR q-val
C2: CGP Chemical and genetic perturbations	ZHANG_TLX_TARGETS_36HR_DN	1.53266	0.0019685	0.249198	http://software.broadinstitute.org/gsea/msigdb/geneset_page.jsp?geneSetName=ZHANG_TLX_TARGETS_36HR_DN&keywords=ZHANG_TLX_TARGETS_36HR_DN	Genes down-regulated in neural stem cells (NSC) at 36 h after cre-lox knockout of TLX (NR2E1)[GeneID=7101].
	MMS_MOUSE_LYMPH_HIGH_4HRS_UP	1.53158	0.0219561	0.24951	http://software.broadinstitute.org/gsea/msigdb/geneset_page.jsp?geneSetName=MMS_MOUSE_LYMPH_HIGH_4HRS_UP&keywords=MMS_MOUSE_LYMPH_HIGH_4HRS_UP	Up-regulated at 4 hours following treatment of mouse lymphocytes (TK 3.7.2C) with a high dose of methyl methanesulfonate (MMS)
	OUELLET_OVARIAN_CANCER_INVASIVE_VS_LMP_UP	1.53118	0.0608519	0.248193	http://software.broadinstitute.org/gsea/msigdb/geneset_page.jsp?geneSetName=OUELLET_OVARIAN_CANCER_INVASIVE_VS_LMP_UP&keywords=OUELLET_OVARIAN_CANCER_INVASIVE_VS_LMP_UP	Genes up-regulated in epithelial ovarian cancer (EOC) biopsies: invasive (TOV) vs low malignant potential (LMP) tumors.
	MARKEY_RB1_ACUTE_LOF_DN	1.53034	0.0178218	0.247633	http://software.broadinstitute.org/gsea/msigdb/geneset_page.jsp?geneSetName=MARKEY_RB1_ACUTE_LOF_DN&keywords=MARKEY_RB1_ACUTE_LOF_DN	Genes down-regulated in adult fibroblasts with inactivated RB1 [GeneID=5925] by Cre-lox: acute loss of function (LOF) of RB1.
	PYEON_CANCER_HEAD_AND_NECK_VS_CERVICAL_UP	1.53024	0	0.245463	http://software.broadinstitute.org/gsea/msigdb/geneset_page.jsp?geneSetName=PYEON_CANCER_HEAD_AND_NECK_VS_CERVICAL_UP&keywords=PYEON_CANCER_HEAD_AND_NECK_VS_CERVICAL_UP	Up-regulated genes in head and neck cancer compared to cervical carcinoma samples.
	XU_HGF_SIGNALING_NOT_VIA_AKT1_6HR	1.52862	0.0392927	0.247512	http://software.broadinstitute.org/gsea/msigdb/geneset_page.jsp?geneSetName=XU_HGF_SIGNALING_NOT_VIA_AKT1_6HR&keywords=XU_HGF_SIGNALING_NOT_VIA_AKT1_6HR	Genes changed similarly in DU-145 cells (prostate cancer) in the absence and presence of a dominant negative form of AKT1 [GeneID=207] upon exposure to HGF [GeneID=3082] for 6 h.
	WANG_TUMOR_INVASIVENESS_UP	1.52851	0.0176471	0.245396	http://software.broadinstitute.org/gsea/msigdb/geneset_page.jsp?geneSetName=WANG_TUMOR_INVASIVENESS_UP&keywords=WANG_TUMOR_INVASIVENESS_UP	Up-regulated genes in the subpopulation of invasive PyMT cells (breast cancer) compared to the general population of PyMT cells.
	AMIT_EGF_RESPONSE_240_MCF10A	1.52829	0.0116505	0.24359	http://software.broadinstitute.org/gsea/msigdb/geneset_page.jsp?geneSetName=AMIT_EGF_RESPONSE_240_MCF10A&keywords=AMIT_EGF_RESPONSE_240_MCF10A	Genes whose expression peaked at 240 min after stimulation of MCF10A cells with EGF[GeneID=1950].
	HOFFMANN_LARGE_TO_SMALL_PRE_BII_LYMPHOCYTE_UP	1.52814	0.0119522	0.241536	http://software.broadinstitute.org/gsea/msigdb/geneset_page.jsp?geneSetName=HOFFMANN_LARGE_TO_SMALL_PRE_BII_LYMPHOCYTE_UP&keywords=HOFFMANN_LARGE_TO_SMALL_PRE_BII_LYMPHOCYTE_UP	Genes up-regulated during differentiation from large pre-BII to small pre-BII lymphocyte.
	LE_EGR2_TARGETS_UP	1.526	0.0218688	0.244848	http://software.broadinstitute.org/gsea/msigdb/geneset_page.jsp?geneSetName=LE_EGR2_TARGETS_UP&keywords=LE_EGR2_TARGETS_UP	Genes up-regulated in P14 nerves of transgenic mice having hypomorhic (reduced function) allele of EGR2 [GeneID=1959].
	STONER_ESOPHAGEAL_CARCINOGENESIS_UP	1.52518	0.0119284	0.244672	http://software.broadinstitute.org/gsea/msigdb/geneset_page.jsp?geneSetName=STONER_ESOPHAGEAL_CARCINOGENESIS_UP&keywords=STONER_ESOPHAGEAL_CARCINOGENESIS_UP	Genes up-regulated in esophagus by the carcinogen NMBA [PubChem=13643] and brought back to normal by a diet with PEITC [PubChem=16741] or black raspberries.
	CHIANG_LIVER_CANCER_SUBCLASS_PROLIFERATION_UP	1.52505	0.014	0.243003	http://software.broadinstitute.org/gsea/msigdb/geneset_page.jsp?geneSetName=CHIANG_LIVER_CANCER_SUBCLASS_PROLIFERATION_UP&keywords=CHIANG_LIVER_CANCER_SUBCLASS_PROLIFERATION_UP	Top 200 marker genes up-regulated in the 'proliferation' subclass of hepatocellular carcinoma (HCC); characterized by increased proliferation, high levels of serum AFP [GeneID=174], and chromosomal instability.
	FERRANDO_T_ALL_WITH_MLL_ENL_FUSION_DN	1.52488	0.0729783	0.241131	http://software.broadinstitute.org/gsea/msigdb/geneset_page.jsp?geneSetName=FERRANDO_T_ALL_WITH_MLL_ENL_FUSION_DN&keywords=FERRANDO_T_ALL_WITH_MLL_ENL_FUSION_DN	Top 100 genes negatively associated with T-cell acute lymphoblastic leukemia MLL T-ALL) expressing MLL-ENL fusion [GeneID=4297;4298].
	SHEPARD_CRUSH_AND_BURN_MUTANT_DN	1.5244	0.0416667	0.240302	http://software.broadinstitute.org/gsea/msigdb/geneset_page.jsp?geneSetName=SHEPARD_CRUSH_AND_BURN_MUTANT_DN&keywords=SHEPARD_CRUSH_AND_BURN_MUTANT_DN	Human orthologs of genes down-regulated in the crb ('crash and burn') zebrafish mutant that represents a loss-of-function mutation in BMYB [GeneID=4605].
	BHATI_G2M_ARREST_BY_2METHOXYESTRADIOL_UP	1.52439	0.0118343	0.238176	http://software.broadinstitute.org/gsea/msigdb/geneset_page.jsp?geneSetName=BHATI_G2M_ARREST_BY_2METHOXYESTRADIOL_UP&keywords=BHATI_G2M_ARREST_BY_2METHOXYESTRADIOL_UP	Up-regulated genes in MDA-MB-435 cells (breast cancer) undergoing G2/M arrest after treatment with 2-methoxyestradiol (2ME2)[PubChem=1573].
	BAE_BRCA1_TARGETS_DN	1.5236	0.0279441	0.23804	http://software.broadinstitute.org/gsea/msigdb/geneset_page.jsp?geneSetName=BAE_BRCA1_TARGETS_DN&keywords=BAE_BRCA1_TARGETS_DN	Genes concordantly down-regulated in DU-145 and MCF-7 cells (lprostate, breast cancer) upon expression of BRCA1.
	PETROVA_PROX1_TARGETS_UP	1.52283	0.026	0.237818	http://software.broadinstitute.org/gsea/msigdb/geneset_page.jsp?geneSetName=PETROVA_PROX1_TARGETS_UP&keywords=PETROVA_PROX1_TARGETS_UP	Genes specific to LEC (lymphatic endothelium cells) induced in BEC (blood endothelium cells) by expression of PROX1 [GeneID=5629] off adenovirus vector.
	ENK_UV_RESPONSE_KERATINOCYTE_DN	1.5225	0.0223124	0.236537	http://software.broadinstitute.org/gsea/msigdb/geneset_page.jsp?geneSetName=ENK_UV_RESPONSE_KERATINOCYTE_DN&keywords=ENK_UV_RESPONSE_KERATINOCYTE_DN	Genes down-regulated in NHEK cells (normal epidermal keratinocytes) after UVB irradiation.
	BAKER_HEMATOPOIESIS_STAT3_TARGETS	1.52123	0.0368852	0.237675	http://software.broadinstitute.org/gsea/msigdb/geneset_page.jsp?geneSetName=BAKER_HEMATOPOIESIS_STAT3_TARGETS&keywords=BAKER_HEMATOPOIESIS_STAT3_TARGETS	STAT3 [GeneID=6774] targets in hematopoietic signaling.
	GEORGES_CELL_CYCLE_MIR192_TARGETS	1.51888	0.00592885	0.241529	http://software.broadinstitute.org/gsea/msigdb/geneset_page.jsp?geneSetName=GEORGES_CELL_CYCLE_MIR192_TARGETS&keywords=GEORGES_CELL_CYCLE_MIR192_TARGETS	Experimentally validated direct targets of MIR192 [GeneID=406967] microRNA; MIR192 caused cell cycle arrest in HCT116 cells (colon cancer).
MSigDb	NAME (1456345652931.rpt KerRx 15)	NES	NOM p-val	FDR q-val
C3: Motif gene sets	V$E2F1_Q6	1.54545	0.0186722	0.242874	http://software.broadinstitute.org/gsea/msigdb/geneset_page.jsp?geneSetName=V$E2F1_Q6&keywords=V$E2F1_Q6	Genes with promoter regions [-2kb,2kb] around transcription start site containing the motif TTTSGCGS which matches annotation for E2F1: E2F transcription factor 1
	V$E2F4DP2_01	1.54489	0.0210084	0.171254	http://software.broadinstitute.org/gsea/msigdb/geneset_page.jsp?geneSetName=V$E2F4DP2_01&keywords=V$E2F4DP2_01	Genes with promoter regions [-2kb,2kb] around transcription start site containing the motif TTTCSCGC which matches annotation for E2F4: E2F transcription factor 4, p107/p130-binding TFDP2: transcription factor Dp-2 (E2F dimerization partner 2)
	V$E2F1DP2_01	1.54489	0.0210084	0.190282	http://software.broadinstitute.org/gsea/msigdb/geneset_page.jsp?geneSetName=V$E2F4DP2_01&keywords=V$E2F4DP2_01	Genes with promoter regions [-2kb,2kb] around transcription start site containing the motif TTTCSCGC which matches annotation for E2F4: E2F transcription factor 4, p107/p130-binding TFDP2: transcription factor Dp-2 (E2F dimerization partner 2)
	V$E2F1DP1_01	1.54489	0.0210084	0.214068	http://software.broadinstitute.org/gsea/msigdb/geneset_page.jsp?geneSetName=V$E2F1DP1_01&keywords=V$E2F1DP1_01	Genes with promoter regions [-2kb,2kb] around transcription start site containing the motif TTTCSCGC which matches annotation for E2F1: E2F transcription factor 1 TFDP1: transcription factor Dp-1
	V$E2F_Q4	1.52888	0.0162933	0.192756	http://software.broadinstitute.org/gsea/msigdb/geneset_page.jsp?geneSetName=V$E2F_Q4&keywords=V$E2F_Q4	Genes with promoter regions [-2kb,2kb] around transcription start site containing motif TTTSGCGS. Motif does not match any known transcription factor
	V$E2F_01	1.5272	0.0083682	0.181332	http://software.broadinstitute.org/gsea/msigdb/geneset_page.jsp?geneSetName=V$E2F_01&keywords=V$E2F_01	Genes with promoter regions [-2kb,2kb] around transcription start site containing motif TWSGCGCGAAAAYKR. Motif does not match any known transcription factor
	V$E2F_Q4_01	1.52226	0.00618557	0.176438	http://software.broadinstitute.org/gsea/msigdb/geneset_page.jsp?geneSetName=V$E2F_Q4_01&keywords=V$E2F_Q4_01	Genes with promoter regions [-2kb,2kb] around transcription start site containing the motif NCSCGCSAAAN which matches annotation for E2F TFDP1: transcription factor Dp-1
	V$E2F1DP1RB_01	1.51461	0.0246914	0.18064	http://software.broadinstitute.org/gsea/msigdb/geneset_page.jsp?geneSetName=V$E2F1DP1RB_01&keywords=V$E2F1DP1RB_01	Genes with promoter regions [-2kb,2kb] around transcription start site containing the motif TTTSGCGC which matches annotation for E2F1: E2F transcription factor 1 TFDP1: transcription factor Dp-1 RB1: retinoblastoma 1 (including osteosarcoma)
	V$E2F_Q6	1.51308	0.0186722	0.171553	http://software.broadinstitute.org/gsea/msigdb/geneset_page.jsp?geneSetName=V$E2F_Q6&keywords=V$E2F_Q6	Genes with promoter regions [-2kb,2kb] around transcription start site containing motif TTTSGCGS. Motif does not match any known transcription factor
	V$E2F1_Q6_01	1.49643	0.0227273	0.196659	http://software.broadinstitute.org/gsea/msigdb/geneset_page.jsp?geneSetName=V$E2F1_Q6_01&keywords=V$E2F1_Q6_01	Genes with promoter regions [-2kb,2kb] around transcription start site containing the motif NTTTCGCGCS which matches annotation for E2F1: E2F transcription factor 1
	GCGNNANTTCC_UNKNOWN	1.48218	0.0351967	0.221166	http://software.broadinstitute.org/gsea/msigdb/geneset_page.jsp?geneSetName=GCGNNANTTCC_UNKNOWN&keywords=GCGNNANTTCC_UNKNOWN	Genes with promoter regions [-2kb,2kb] around transcription start site containing motif GCGNNANTTCC. Motif does not match any known transcription factor
	V$E2F1_Q4_01	1.47382	0.0184805	0.229681	http://software.broadinstitute.org/gsea/msigdb/geneset_page.jsp?geneSetName=V$E2F1_Q4_01&keywords=V$E2F1_Q4_01	Genes with promoter regions [-2kb,2kb] around transcription start site containing the motif TTTSGCGSG which matches annotation for E2F TFDP1: transcription factor Dp-1
	SGCGSSAAA_V$E2F1DP2_01	1.46996	0.0288066	0.228171	http://software.broadinstitute.org/gsea/msigdb/geneset_page.jsp?geneSetName=SGCGSSAAA_V$E2F1DP2_01&keywords=SGCGSSAAA_V$E2F1DP2_01	Genes with promoter regions [-2kb,2kb] around transcription start site containing the motif SGCGSSAAA which matches annotation for E2F1: E2F transcription factor 1 TFDP1: transcription factor Dp-1 RB1: retinoblastoma 1 (including osteosarcoma)
	V$E2F1_Q4	1.46232	0.022541	0.236276	http://software.broadinstitute.org/gsea/msigdb/geneset_page.jsp?geneSetName=V$E2F1_Q4&keywords=V$E2F1_Q4	Genes with promoter regions [-2kb,2kb] around transcription start site containing the motif NTTSGCGG which matches annotation for E2F1: E2F transcription factor 1
	V$E2F_Q3_01	1.45836	0.0185567	0.23576	http://software.broadinstitute.org/gsea/msigdb/geneset_page.jsp?geneSetName=V$E2F_Q3_01&keywords=V$E2F_Q3_01	Genes with promoter regions [-2kb,2kb] around transcription start site containing the motif TTTSGCGSG which matches annotation for E2F TFDP1: transcription factor Dp-1
MSigDb	NAME (1456348401423.rpt KerRx 21)	NES	NOM p-val	FDR q-val
C6: Oncogenic Signatures	E2F1_UP.V1_UP	1.60636	0	0.176572	http://software.broadinstitute.org/gsea/msigdb/geneset_page.jsp?geneSetName=E2F1_UP.V1_UP&keywords=E2F1_UP.V1_UP	Genes up-regulated in mouse fibroblasts over-expressing E2F1 [GeneID=1869] gene. Identification of E2F1-regulated genes that modulate the transition from quiescence into DNA synthesis, or have roles in apoptosis, signal transduction, membrane biology, and transcription repression.
	BCAT_BILD_ET_AL_DN	1.57531	0.0119048	0.137076	http://software.broadinstitute.org/gsea/msigdb/geneset_page.jsp?geneSetName=BCAT_BILD_ET_AL_DN&keywords=BCAT_BILD_ET_AL_DN	Genes down-regulated in primary epithelial breast cancer cell culture over-expressing activated CTNNB1 [GeneID=1499] gene.
	VEGF_A_UP.V1_DN	1.5569	0	0.117615	http://software.broadinstitute.org/gsea/msigdb/geneset_page.jsp?geneSetName=VEGF_A_UP.V1_DN&keywords=VEGF_A_UP.V1_DN	Genes down-regulated in HUVEC cells (endothelium) by treatment with VEGFA [GeneID=7422].
	SRC_UP.V1_DN	1.55358	0.00195312	0.0930407	http://software.broadinstitute.org/gsea/msigdb/geneset_page.jsp?geneSetName=SRC_UP.V1_DN&keywords=SRC_UP.V1_DN	Genes down-regulated in primary epithelial breast cancer cell culture over-expressing SRC[GeneID=6714] gene.
	GCNP_SHH_UP_LATE.V1_UP	1.55091	0.0117417	0.0784996	http://software.broadinstitute.org/gsea/msigdb/geneset_page.jsp?geneSetName=GCNP_SHH_UP_LATE.V1_UP&keywords=GCNP_SHH_UP_LATE.V1_UP	Genes up-regulated in granule cell neuron precursors (GCNPs) after stimulation with Shh for 24h.
	CORDENONSI_YAP_CONSERVED_SIGNATURE	1.54608	0.00766283	0.0702143	http://software.broadinstitute.org/gsea/msigdb/geneset_page.jsp?geneSetName=CORDENONSI_YAP_CONSERVED_SIGNATURE&keywords=CORDENONSI_YAP_CONSERVED_SIGNATURE	YAP conserved signature. Cancer stem cells (CSCs) are proposed to drive tumor initiation and progression. Yet, our understanding of the cellular and molecular mechanisms that underlie CSC properties is limited. Here we show that the activity of TAZ, a transducer of the Hippo pathway, is required to sustain self-renewal and tumor-initiation capacities in breast CSCs. TAZ protein levels and activit…
	CSR_LATE_UP.V1_UP	1.52928	0	0.0792681	http://software.broadinstitute.org/gsea/msigdb/geneset_page.jsp?geneSetName=CSR_LATE_UP.V1_UP&keywords=CSR_LATE_UP.V1_UP	Genes up-regulated in late serum response of CRL 2091 cells (foreskin fibroblasts).
	ERB2_UP.V1_DN	1.49848	0.0193798	0.109478	http://software.broadinstitute.org/gsea/msigdb/geneset_page.jsp?geneSetName=ERB2_UP.V1_DN&keywords=ERB2_UP.V1_DN	Genes down-regulated in MCF-7 cells (breast cancer) positive for ESR1 [GeneID=2099] and engineered to express ligand-activatable ERBB2 [GeneID=2064].
	TBK1.DF_DN	1.47477	0.0143149	0.132808	http://software.broadinstitute.org/gsea/msigdb/geneset_page.jsp?geneSetName=TBK1.DF_DN&keywords=TBK1.DF_DN	Genes down-regulated in epithelial lung cancer cell lines upon over-expression of an oncogenic form of KRAS [GeneID=3845] gene and knockdown of TBK1 [GeneID=29110] gene by RNAi.
	GCNP_SHH_UP_EARLY.V1_UP	1.46914	0.0318091	0.128646	http://software.broadinstitute.org/gsea/msigdb/geneset_page.jsp?geneSetName=GCNP_SHH_UP_EARLY.V1_UP&keywords=GCNP_SHH_UP_EARLY.V1_UP	Genes up-regulated in granule cell neuron precursors (GCNPs) after stimulation with Shh for 3h.
	HOXA9_DN.V1_DN	1.46413	0.00591716	0.124796	http://software.broadinstitute.org/gsea/msigdb/geneset_page.jsp?geneSetName=HOXA9_DN.V1_DN&keywords=HOXA9_DN.V1_DN	Genes down-regulated in MOLM-14 cells (AML) with knockdown of HOXA9 [GeneID=3205] gene by RNAi vs controls.
	E2F3_UP.V1_UP	1.4275	0.0232108	0.175156	http://software.broadinstitute.org/gsea/msigdb/geneset_page.jsp?geneSetName=E2F3_UP.V1_UP&keywords=E2F3_UP.V1_UP	Genes up-regulated in primary epithelial breast cancer cell culture over-expressing E2F3[GeneID=1871] gene.
	PRC2_EZH2_UP.V1_UP	1.42405	0.0630975	0.16635	http://software.broadinstitute.org/gsea/msigdb/geneset_page.jsp?geneSetName=PRC2_EZH2_UP.V1_UP&keywords=PRC2_EZH2_UP.V1_UP	Genes up-regulated in TIG3 cells (fibroblasts) upon knockdown of EZH2 [GeneID=2146] gene. The identification of gene expression changes in human embryonic fibroblast cells depleted of EZH2.
	PRC2_EDD_UP.V1_UP	1.4223	0.0815534	0.157202	http://software.broadinstitute.org/gsea/msigdb/geneset_page.jsp?geneSetName=PRC2_EDD_UP.V1_UP&keywords=PRC2_EDD_UP.V1_UP	Genes up-regulated in TIG3 cells (fibroblasts) upon knockdown of EED [GeneID=8726] gene. The identification of gene expression changes in human embryonic fibroblast cells depleted of EED.
	CSR_EARLY_UP.V1_UP	1.41779	0.0582121	0.154007	http://software.broadinstitute.org/gsea/msigdb/geneset_page.jsp?geneSetName=CSR_EARLY_UP.V1_UP&keywords=CSR_EARLY_UP.V1_UP	Genes up-regulated in early serum response of CRL 2091 cells (foreskin fibroblasts).
	RPS14_DN.V1_DN	1.4096	0.0572519	0.158036	http://software.broadinstitute.org/gsea/msigdb/geneset_page.jsp?geneSetName=RPS14_DN.V1_DN&keywords=RPS14_DN.V1_DN	Genes down-regulated in CD34+ hematopoietic progenitor cells after knockdown of RPS14[GeneID=6208] by RNAi.
	SIRNA_EIF4GI_DN	1.40274	0.0647619	0.160066	http://software.broadinstitute.org/gsea/msigdb/geneset_page.jsp?geneSetName=SIRNA_EIF4GI_DN&keywords=SIRNA_EIF4GI_DN	Genes down-regulated in MCF10A cells vs knockdown of EIF4G1 [GeneID=1981] gene by RNAi. eIF4GI Links Nutrient Sensing by mTOR to Cell Proliferation and Inhibition of Autophagy. Two sets of experiments are presented. First, overall transcriptome changes were determined for control or eIF4GI silenced cells. Next, mRNAs associated with polysomes were compared between control and eIF4GI silenced cell…
	PIGF_UP.V1_UP	1.39854	0.0550098	0.158065	http://software.broadinstitute.org/gsea/msigdb/geneset_page.jsp?geneSetName=PIGF_UP.V1_UP&keywords=PIGF_UP.V1_UP	Genes up-regulated in HUVEC cells (endothelium) by treatment with PIGF [GeneID=5281]. HUVECs (human umbilical cord vein endothelial cells) are treated with the angiogenic factor PlGF (placental growth factor) in low or high serum media.
	TBK1.DF_UP	1.37741	0.0319361	0.183555	http://software.broadinstitute.org/gsea/msigdb/geneset_page.jsp?geneSetName=TBK1.DF_UP&keywords=TBK1.DF_UP	Genes up-regulated in epithelial lung cancer cell lines upon over-expression of an oncogenic form of KRAS [GeneID=3845] gene and knockdown of TBK1 [GeneID=29110] gene by RNAi. Profiling of immortalized human lung epithelial cells following oncogenic KRAS expression and TBK1 suppression. The purpose of the dataset is to analyze expression of genes induced by KRAS and regulated by TBK1. The proto-o…
	RB_P107_DN.V1_UP	1.37404	0.111984	0.180287	http://software.broadinstitute.org/gsea/msigdb/geneset_page.jsp?geneSetName=RB_P107_DN.V1_UP&keywords=RB_P107_DN.V1_UP	Genes up-regulated in primary keratinocytes from RB1 and RBL1 [GeneID=5925][GeneID=5933] skin specific knockout mice.
