# Supplementary material for: Global gene expression of histologically normal primary skin cells from BCNS subjects reveals “single-hit” effects that are influenced by rapamycin
Source: Oncotarget. 2019 Feb 15;10(14):1360–87. doi: 10.18632/oncotarget.26640 (PMC6402716; doi:10.18632/oncotarget.26640)
Supplement: Supplementary file 4 [file oncotarget-10-1360-s004.xlsx]

## Sheet: MSigDb
1	H	hallmark gene sets are coherently expressed signatures derived by aggregating many MSigDB gene sets to represent well-defined biological states or processes.
2	C1	positional gene sets for each human chromosome and cytogenetic band.
	C2	curated gene sets from online pathway databases, publications in PubMed, and knowledge of domain experts.
3	C2: CGP	Gene sets represent expression signatures of genetic and chemical perturbations. A number of these gene sets come in pairs: an xxx_UP (xxx_DN) gene set representing genes induced (repressed) by the perturbation. The gene set page for each gene set lists the PubMed citation on which it is based.
4	C2: CP	Gene sets from the pathway databases. Usually, these gene sets are canonical representations of a biological process compiled by domain experts.
5	C3	motif gene sets based on conserved cis-regulatory motifs from a comparative analysis of the human, mouse, rat, and dog genomes.
6	C4	computational gene sets defined by mining large collections of cancer-oriented microarray data.
7	C5	GO gene sets consist of genes annotated by the same GO terms.
8	C6	oncogenic signatures defined directly from microarray gene expression data from cancer gene perturbations.
9	C7	immunologic signatures defined directly from microarray gene expression data from immunologic studies.

## Sheet: Ker BCNS Rx vs Normal Rx
MSigDb	NAME	NES	NOM p-val	FDR q-val
h.all: Hallmarks	HALLMARK_MYC_TARGETS_V2	1.48215	0.0782241	0.140925
	HALLMARK_E2F_TARGETS	1.52002	0	0.11899
	HALLMARK_MYC_TARGETS_V1	1.53104	0.0775862	0.13993
	HALLMARK_G2M_CHECKPOINT	1.55392	0	0.163886
	HALLMARK_MITOTIC_SPINDLE	1.61592	0	0.19032
C2: CGP Chemical and genetic perturbations	ZHANG_TLX_TARGETS_36HR_DN	1.53266	0.0019685	0.249198
	MMS_MOUSE_LYMPH_HIGH_4HRS_UP	1.53158	0.0219561	0.24951
	MARKEY_RB1_ACUTE_LOF_DN	1.53034	0.0178218	0.247633
	PYEON_CANCER_HEAD_AND_NECK_VS_CERVICAL_UP	1.53024	0	0.245463
	STONER_ESOPHAGEAL_CARCINOGENESIS_UP	1.52518	0.0119284	0.244672
	ENK_UV_RESPONSE_KERATINOCYTE_DN	1.5225	0.0223124	0.236537
C6: Oncogenic Signatures	E2F1_UP.V1_UP	1.60636	0	0.176572
	BCAT_BILD_ET_AL_DN	1.57531	0.0119048	0.137076
	VEGF_A_UP.V1_DN	1.5569	0	0.117615
	SRC_UP.V1_DN	1.55358	0.00195312	0.0930407
	GCNP_SHH_UP_LATE.V1_UP	1.55091	0.0117417	0.0784996
	CORDENONSI_YAP_CONSERVED_SIGNATURE	1.54608	0.00766283	0.0702143
	TBK1.DF_DN	1.47477	0.0143149	0.132808
	GCNP_SHH_UP_EARLY.V1_UP	1.46914	0.0318091	0.128646
	HOXA9_DN.V1_DN	1.46413	0.00591716	0.124796
	E2F3_UP.V1_UP	1.4275	0.0232108	0.175156
	RPS14_DN.V1_DN	1.4096	0.0572519	0.158036
	PIGF_UP.V1_UP	1.39854	0.0550098	0.158065
	TBK1.DF_UP	1.37741	0.0319361	0.183555
	RB_P107_DN.V1_UP	1.37404	0.111984	0.180287

## Sheet: BCNS Fib Rx vs BCNS Fib control
MSigDb	NAME	NES	NOM p-val	FDR q-val
h.all: Hallmarks	GLYCOLYSIS	-1.64035	0.00625	0.0987116
	PI3K/AKT/MTOR SIGNALING	-1.63344	0.00420168	0.053895
	MTORC1 SIGNALING	-1.54508	0.0290456	0.0726288
	MITOTIC SPINDLE ASSEMBLY	-1.54015	0	0.0613037
	MYC TARGETS V1	-1.51767	0.00631579	0.0652603
	DNA REPAIR GENES	-1.51442	0.0182556	0.0581478
	ESTROGEN LATE RESPONSE	-1.51312	0	0.0517023
	MYC TARGETS V2	-1.46455	0.0371179	0.0810892
	G2M CHECKPOINT	-1.38467	0.00856531	0.155908
C2: CGP Chemical and genetic perturbations	MENSSEN MYC TARGETS	-1.55405	0.0121457	0.249786
	SANSOM APC TARGETS REQUIRE MYC	-1.5522	0.0120482	0.244869
	FERNANDEZ BOUND BY MYC	-1.55217	0.00808081	0.241796
	SHAFFER IRF4 TARGETS IN ACTIVATED DENDRITIC CELL	-1.55185	0.00204082	0.239618
	PARK HSC AND MULTIPOTENT PROGENITORS	-1.5512	0.010101	0.238429
	GROSS HYPOXIA VIA ELK3 UP	-1.55022	0.00601202	0.238073
	DANG MYC TARGETS UP	-1.54872	0.008	0.230354
	YANG BCL3 TARGETS UP	-1.54795	0	0.229148
	HAHTOLA MYCOSIS FUNGOIDES SKIN DN	-1.5475	0.0102249	0.227597
	HAHTOLA SEZARY SYNDROM UP	-1.54094	0.00628931	0.226306
C6: Oncogenic Signatures	PRC2 EDD UP.V1 UP	-1.59609	0.0180723	0.213967
	PRC2 EZH2 UP.V1 UP	-1.58023	0	0.136492
	RB DN.V1 UP	-1.53966	0.00416667	0.151683
	MYC UP.V1 UP	-1.52735	0.022541	0.135322
	CORDENONSI YAP CONSERVED SIGNATURE	-1.52241	0	0.114211
	RB P130 DN.V1 UP	-1.49732	0.024	0.0906419
	GCNP SHH UP LATE.V1 UP	-1.4972	0.00406504	0.0817222
	HOXA9 DN.V1 DN	-1.49566	0.00402414	0.0760417
	RB P107 DN.V1 UP	-1.4918	0.0141129	0.0728695
	GCNP SHH UP EARLY.V1 UP	-1.4786	0.0182556	0.0790833
	VEGF A UP.V1 DN	-1.47418	0.00204499	0.0783779
	TBK1.DN.48HRS DN	-1.46233	0.0213178	0.0867151
	MTOR UP.V1 UP	-1.44449	0.01	0.0903609
