# Supplementary material for: Global gene expression of histologically normal primary skin cells from BCNS subjects reveals “single-hit” effects that are influenced by rapamycin
Source: Oncotarget. 2019 Feb 15;10(14):1360–87. doi: 10.18632/oncotarget.26640 (PMC6402716; doi:10.18632/oncotarget.26640)
Supplement: Supplementary file 5 [file oncotarget-10-1360-s005.xlsx]

## Sheet: Sheet1
Column #	Probeset ID	Entrez Gene	Gene Symbol	Gene Title	RefSeq Transcript ID	p-value(GENDER)	p-value(PTCH1 Mutation)	p-value(SIROLIMUS)	p-value(GENDER * PTCH1 Mutation * SIROLIMUS)	p-value(PTCH1 Mutation * SIROLIMUS)	p-value(MALE WT NORMAL S10S50Rx vs. MALE WT NORMAL CONTROL)	Ratio(MALE WT NORMAL S10S50Rx vs. MALE WT NORMAL CONTROL)	Fold-Change(MALE WT NORMAL S10S50Rx vs. MALE WT NORMAL CONTROL)	Fold-Change(MALE WT NORMAL S10S50Rx vs. MALE WT NORMAL CONTROL) (Description)	p-value(MALE MISS BCNS S10S50Rx vs. MALE MISS BCNS CONTROL)	Ratio(MALE MISS BCNS S10S50Rx vs. MALE MISS BCNS CONTROL)	Fold-Change(MALE MISS BCNS S10S50Rx vs. MALE MISS BCNS CONTROL)	Fold-Change(MALE MISS BCNS S10S50Rx vs. MALE MISS BCNS CONTROL) (Description)	p-value(MALE TRUN BCNS S10S50Rx vs. MALE TRUN BCNS CONTROL)	Ratio(MALE TRUN BCNS S10S50Rx vs. MALE TRUN BCNS CONTROL)	Fold-Change(MALE TRUN BCNS S10S50Rx vs. MALE TRUN BCNS CONTROL)	Fold-Change(MALE TRUN BCNS S10S50Rx vs. MALE TRUN BCNS CONTROL) (Description)	p-value(FEMALE WT NORMAL S10S50Rx vs. FEMALE WT NORMAL CONTROL)	Ratio(FEMALE WT NORMAL S10S50Rx vs. FEMALE WT NORMAL CONTROL)	Fold-Change(FEMALE WT NORMAL S10S50Rx vs. FEMALE WT NORMAL CONTROL)	Fold-Change(FEMALE WT NORMAL S10S50Rx vs. FEMALE WT NORMAL CONTROL) (Description)	p-value(FEMALE MISS BCNS S10S50Rx vs. FEMALE MISS BCNS CONTROL)	Ratio(FEMALE MISS BCNS S10S50Rx vs. FEMALE MISS BCNS CONTROL)	Fold-Change(FEMALE MISS BCNS S10S50Rx vs. FEMALE MISS BCNS CONTROL)	Fold-Change(FEMALE MISS BCNS S10S50Rx vs. FEMALE MISS BCNS CONTROL) (Description)	p-value(MALE BCNS CONTROL vs. MALE NORMAL CONTROL)	Ratio(MALE BCNS CONTROL vs. MALE NORMAL CONTROL)	Fold-Change(MALE BCNS CONTROL vs. MALE NORMAL CONTROL)	Fold-Change(MALE BCNS CONTROL vs. MALE NORMAL CONTROL) (Description)	p-value(FEMALE BCNS CONTROL vs. FEMALE NORMAL CONTROL)	Ratio(FEMALE BCNS CONTROL vs. FEMALE NORMAL CONTROL)	Fold-Change(FEMALE BCNS CONTROL vs. FEMALE NORMAL CONTROL)	Fold-Change(FEMALE BCNS CONTROL vs. FEMALE NORMAL CONTROL) (Description)	p-value(FEMALE WT NORMAL CONTROL vs. MALE WT NORMAL CONTROL)	Ratio(FEMALE WT NORMAL CONTROL vs. MALE WT NORMAL CONTROL)	Fold-Change(FEMALE WT NORMAL CONTROL vs. MALE WT NORMAL CONTROL)	Fold-Change(FEMALE WT NORMAL CONTROL vs. MALE WT NORMAL CONTROL) (Description)	p-value(FEMALE TRUN BCNS CONTROL vs. MALE TRUN BCNS CONTROL)	Ratio(FEMALE TRUN BCNS CONTROL vs. MALE TRUN BCNS CONTROL)	Fold-Change(FEMALE TRUN BCNS CONTROL vs. MALE TRUN BCNS CONTROL)	Fold-Change(FEMALE TRUN BCNS CONTROL vs. MALE TRUN BCNS CONTROL) (Description)	p-value(FEMALE MISS BCNS CONTROL vs. MALE MISS BCNS CONTROL)	Ratio(FEMALE MISS BCNS CONTROL vs. MALE MISS BCNS CONTROL)	Fold-Change(FEMALE MISS BCNS CONTROL vs. MALE MISS BCNS CONTROL)
34422	225154_at	94056	SYAP1	synapse associated protein 1	NM_032796 /// NR_033181	6.99363e-06	0.483555	0.000173167	0.733591	0.165784	0.00172021	0.73272	-1.36478	MALE WT NORMAL S10S50Rx down vs MALE WT NORMAL CONTROL	0.00170925	0.698188	-1.43228	MALE MISS BCNS S10S50Rx down vs MALE MISS BCNS CONTROL	0.00310403	0.702761	-1.42296	MALE TRUN BCNS S10S50Rx down vs MALE TRUN BCNS CONTROL	0.000202253	0.671651	-1.48887	FEMALE WT NORMAL S10S50Rx down vs FEMALE WT NORMAL CONTROL	0.00454215	0.714466	-1.39965	FEMALE MISS BCNS S10S50Rx down vs FEMALE MISS BCNS CONTROL	0.82681	0.984312	-1.01594	MALE BCNS CONTROL down vs MALE NORMAL CONTROL	0.619964	0.962928	-1.0385	FEMALE BCNS CONTROL down vs FEMALE NORMAL CONTROL	0.00125745	1.32852	1.32852	FEMALE WT NORMAL CONTROL up vs MALE WT NORMAL CONTROL	0.0737834	1.20756	1.20756	FEMALE TRUN BCNS CONTROL up vs MALE TRUN BCNS CONTROL	0.00205118	1.39878	1.39878
13310	203852_s_at	6606 /// 6607	SMN1 /// SMN2	survival of motor neuron 1, telomeric /// survival of motor neuron 2, centromeric	NM_000344 /// NM_017411 /// NM_022874 /// NM_022875 /// NM_022876 /// NM_022877	0.000196847	0.0738517	0.00532319	0.00639007	0.678462	0.00300248	0.451906	-2.21285	MALE WT NORMAL S10S50Rx down vs MALE WT NORMAL CONTROL	0.0125356	0.509732	-1.96181	MALE MISS BCNS S10S50Rx down vs MALE MISS BCNS CONTROL	0.000852474	0.373138	-2.67997	MALE TRUN BCNS S10S50Rx down vs MALE TRUN BCNS CONTROL	0.00808578	0.505552	-1.97804	FEMALE WT NORMAL S10S50Rx down vs FEMALE WT NORMAL CONTROL	0.00158114	0.395223	-2.53022	FEMALE MISS BCNS S10S50Rx down vs FEMALE MISS BCNS CONTROL	0.0370519	1.30493	1.30493	MALE BCNS CONTROL up vs MALE NORMAL CONTROL	0.195146	0.849912	-1.17659	FEMALE BCNS CONTROL down vs FEMALE NORMAL CONTROL	0.419305	0.910342	-1.09849	FEMALE WT NORMAL CONTROL down vs MALE WT NORMAL CONTROL	4.97738e-05	0.428418	-2.33417	FEMALE TRUN BCNS CONTROL down vs MALE TRUN BCNS CONTROL	0.176477	0.820564	-1.21867
34548	225280_x_at	414	ARSD	arylsulfatase D	NM_001669 /// NM_009589	0.000763477	0.208853	0.0047043	0.965236	0.703504	0.0033589	1.83516	1.83516	MALE WT NORMAL S10S50Rx up vs MALE WT NORMAL CONTROL	0.198401	1.31419	1.31419	MALE MISS BCNS S10S50Rx up vs MALE MISS BCNS CONTROL	0.119869	1.48519	1.48519	MALE TRUN BCNS S10S50Rx up vs MALE TRUN BCNS CONTROL	0.0200491	1.5737	1.5737	FEMALE WT NORMAL S10S50Rx up vs FEMALE WT NORMAL CONTROL	0.39086	1.23606	1.23606	FEMALE MISS BCNS S10S50Rx up vs FEMALE MISS BCNS CONTROL	0.0618516	1.44972	1.44972	MALE BCNS CONTROL up vs MALE NORMAL CONTROL	0.379243	1.19096	1.19096	FEMALE BCNS CONTROL up vs FEMALE NORMAL CONTROL	0.010428	1.74813	1.74813	FEMALE WT NORMAL CONTROL up vs MALE WT NORMAL CONTROL	0.306092	1.32894	1.32894	FEMALE TRUN BCNS CONTROL up vs MALE TRUN BCNS CONTROL	0.0934512	1.55193	1.55193
32463	223174_at	84280	BTBD10	BTB (POZ) domain containing 10	NM_032320	0.00156176	0.330101	0.000175509	0.11314	0.249488	0.00240828	0.671817	-1.4885	MALE WT NORMAL S10S50Rx down vs MALE WT NORMAL CONTROL	0.0391453	0.751474	-1.33072	MALE MISS BCNS S10S50Rx down vs MALE MISS BCNS CONTROL	0.00207711	0.607391	-1.64639	MALE TRUN BCNS S10S50Rx down vs MALE TRUN BCNS CONTROL	0.00778176	0.716081	-1.39649	FEMALE WT NORMAL S10S50Rx down vs FEMALE WT NORMAL CONTROL	0.00182247	0.59996	-1.66678	FEMALE MISS BCNS S10S50Rx down vs FEMALE MISS BCNS CONTROL	0.0830848	1.20789	1.20789	MALE BCNS CONTROL up vs MALE NORMAL CONTROL	0.754047	1.03471	1.03471	FEMALE BCNS CONTROL up vs FEMALE NORMAL CONTROL	0.742962	0.966145	-1.03504	FEMALE WT NORMAL CONTROL down vs MALE WT NORMAL CONTROL	0.0697415	0.758356	-1.31864	FEMALE TRUN BCNS CONTROL down vs MALE TRUN BCNS CONTROL	0.44611	0.903211	-1.10716
48480	239220_at	---	---	---	---	0.00184758	0.0608152	7.56642e-08	0.125636	0.225278	0.000231382	1.4468	1.4468	MALE WT NORMAL S10S50Rx up vs MALE WT NORMAL CONTROL	0.160306	1.14009	1.14009	MALE MISS BCNS S10S50Rx up vs MALE MISS BCNS CONTROL	0.000156164	1.72335	1.72335	MALE TRUN BCNS S10S50Rx up vs MALE TRUN BCNS CONTROL	1.16685e-05	1.63709	1.63709	FEMALE WT NORMAL S10S50Rx up vs FEMALE WT NORMAL CONTROL	0.000592314	1.60141	1.60141	FEMALE MISS BCNS S10S50Rx up vs FEMALE MISS BCNS CONTROL	0.988235	1.0013	1.0013	MALE BCNS CONTROL up vs MALE NORMAL CONTROL	0.280751	1.10615	1.10615	FEMALE BCNS CONTROL up vs FEMALE NORMAL CONTROL	0.936172	0.992685	-1.00737	FEMALE WT NORMAL CONTROL down vs MALE WT NORMAL CONTROL	0.0383844	1.33565	1.33565	FEMALE TRUN BCNS CONTROL up vs MALE TRUN BCNS CONTROL	0.381555	0.900388	-1.11063
47482	238222_at	200504	GKN2	gastrokine 2	NM_182536	0.00193142	0.469167	8.74306e-05	0.10608	0.690219	0.0108808	1.3395	1.3395	MALE WT NORMAL S10S50Rx up vs MALE WT NORMAL CONTROL	0.401403	1.10554	1.10554	MALE MISS BCNS S10S50Rx up vs MALE MISS BCNS CONTROL	0.0767202	1.31057	1.31057	MALE TRUN BCNS S10S50Rx up vs MALE TRUN BCNS CONTROL	0.0147331	1.31944	1.31944	FEMALE WT NORMAL S10S50Rx up vs FEMALE WT NORMAL CONTROL	0.00121241	1.76126	1.76126	FEMALE MISS BCNS S10S50Rx up vs FEMALE MISS BCNS CONTROL	0.961255	0.994521	-1.00551	MALE BCNS CONTROL down vs MALE NORMAL CONTROL	0.439551	1.09664	1.09664	FEMALE BCNS CONTROL up vs FEMALE NORMAL CONTROL	0.814626	1.02811	1.02811	FEMALE WT NORMAL CONTROL up vs MALE WT NORMAL CONTROL	0.0752259	1.369	1.369	FEMALE TRUN BCNS CONTROL up vs MALE TRUN BCNS CONTROL	0.679745	0.938812	-1.06518
34554	225286_at	414	ARSD	arylsulfatase D	NM_001669 /// NM_009589	0.00196635	0.216273	0.00668208	0.739799	0.520535	0.00835557	1.73664	1.73664	MALE WT NORMAL S10S50Rx up vs MALE WT NORMAL CONTROL	0.547834	1.13962	1.13962	MALE MISS BCNS S10S50Rx up vs MALE MISS BCNS CONTROL	0.0779687	1.57228	1.57228	MALE TRUN BCNS S10S50Rx up vs MALE TRUN BCNS CONTROL	0.00344913	1.87912	1.87912	FEMALE WT NORMAL S10S50Rx up vs FEMALE WT NORMAL CONTROL	0.206184	1.37214	1.37214	FEMALE MISS BCNS S10S50Rx up vs FEMALE MISS BCNS CONTROL	0.0232461	1.56172	1.56172	MALE BCNS CONTROL up vs MALE NORMAL CONTROL	0.39751	1.17541	1.17541	FEMALE BCNS CONTROL up vs FEMALE NORMAL CONTROL	0.0327035	1.53091	1.53091	FEMALE WT NORMAL CONTROL up vs MALE WT NORMAL CONTROL	0.912633	1.02848	1.02848	FEMALE TRUN BCNS CONTROL up vs MALE TRUN BCNS CONTROL	0.285817	1.29086	1.29086
21665	212349_at	23509	POFUT1	protein O-fucosyltransferase 1	NM_015352 /// NM_172236	0.00206741	0.390784	5.33755e-08	0.175378	0.465162	2.05061e-05	0.629466	-1.58865	MALE WT NORMAL S10S50Rx down vs MALE WT NORMAL CONTROL	0.00135877	0.70897	-1.4105	MALE MISS BCNS S10S50Rx down vs MALE MISS BCNS CONTROL	0.000667423	0.631973	-1.58235	MALE TRUN BCNS S10S50Rx down vs MALE TRUN BCNS CONTROL	7.78149e-05	0.665035	-1.50368	FEMALE WT NORMAL S10S50Rx down vs FEMALE WT NORMAL CONTROL	0.00484207	0.701445	-1.42563	FEMALE MISS BCNS S10S50Rx down vs FEMALE MISS BCNS CONTROL	0.674391	1.0377	1.0377	MALE BCNS CONTROL up vs MALE NORMAL CONTROL	0.13885	0.868465	-1.15146	FEMALE BCNS CONTROL down vs FEMALE NORMAL CONTROL	0.768614	0.973335	-1.0274	FEMALE WT NORMAL CONTROL down vs MALE WT NORMAL CONTROL	0.107959	0.804039	-1.24372	FEMALE TRUN BCNS CONTROL down vs MALE TRUN BCNS CONTROL	0.119991	0.825289	-1.2117
19626	210213_s_at	3692	EIF6	eukaryotic translation initiation factor 6	NM_002212 /// NM_181466 /// NM_181468	0.00292269	0.618715	8.52942e-08	0.011866	0.998695	4.00919e-06	0.573263	-1.7444	MALE WT NORMAL S10S50Rx down vs MALE WT NORMAL CONTROL	0.0011034	0.689474	-1.45038	MALE MISS BCNS S10S50Rx down vs MALE MISS BCNS CONTROL	0.000103722	0.577423	-1.73183	MALE TRUN BCNS S10S50Rx down vs MALE TRUN BCNS CONTROL	2.62206e-05	0.625129	-1.59967	FEMALE WT NORMAL S10S50Rx down vs FEMALE WT NORMAL CONTROL	2.12493e-05	0.527404	-1.89608	FEMALE MISS BCNS S10S50Rx down vs FEMALE MISS BCNS CONTROL	0.333118	1.09052	1.09052	MALE BCNS CONTROL up vs MALE NORMAL CONTROL	0.0771661	0.841411	-1.18848	FEMALE BCNS CONTROL down vs FEMALE NORMAL CONTROL	0.696183	1.03622	1.03622	FEMALE WT NORMAL CONTROL up vs MALE WT NORMAL CONTROL	0.0308536	0.742378	-1.34702	FEMALE TRUN BCNS CONTROL down vs MALE TRUN BCNS CONTROL	0.210838	0.86106	-1.16136
28097	218802_at	55013	CCDC109B	coiled-coil domain containing 109B	NM_017918	0.00294006	0.0206307	0.00191821	0.0256393	0.062728	0.00293623	0.507006	-1.97236	MALE WT NORMAL S10S50Rx down vs MALE WT NORMAL CONTROL	0.192618	0.753802	-1.32661	MALE MISS BCNS S10S50Rx down vs MALE MISS BCNS CONTROL	0.000914482	0.422906	-2.36459	MALE TRUN BCNS S10S50Rx down vs MALE TRUN BCNS CONTROL	0.000274139	0.40619	-2.4619	FEMALE WT NORMAL S10S50Rx down vs FEMALE WT NORMAL CONTROL	0.00301255	0.472892	-2.11465	FEMALE MISS BCNS S10S50Rx down vs FEMALE MISS BCNS CONTROL	0.39218	1.1042	1.1042	MALE BCNS CONTROL up vs MALE NORMAL CONTROL	0.307606	0.884389	-1.13072	FEMALE BCNS CONTROL down vs FEMALE NORMAL CONTROL	0.242143	1.14366	1.14366	FEMALE WT NORMAL CONTROL up vs MALE WT NORMAL CONTROL	0.137179	0.793841	-1.2597	FEMALE TRUN BCNS CONTROL down vs MALE TRUN BCNS CONTROL	0.688928	1.05695	1.05695
33195	223908_at	55869	HDAC8	histone deacetylase 8	NM_001166418 /// NM_001166419 /// NM_001166420 /// NM_001166422 /// NM_001166448 /// NM	0.00325463	0.0493374	8.80323e-06	0.0175241	0.148821	0.00181702	0.628388	-1.59137	MALE WT NORMAL S10S50Rx down vs MALE WT NORMAL CONTROL	0.000108671	0.479194	-2.08684	MALE MISS BCNS S10S50Rx down vs MALE MISS BCNS CONTROL	1.44545e-05	0.386313	-2.58857	MALE TRUN BCNS S10S50Rx down vs MALE TRUN BCNS CONTROL	0.000106116	0.52632	-1.89998	FEMALE WT NORMAL S10S50Rx down vs FEMALE WT NORMAL CONTROL	0.000319634	0.494026	-2.02418	FEMALE MISS BCNS S10S50Rx down vs FEMALE MISS BCNS CONTROL	0.000246288	1.62804	1.62804	MALE BCNS CONTROL up vs MALE NORMAL CONTROL	0.611099	0.945851	-1.05725	FEMALE BCNS CONTROL down vs FEMALE NORMAL CONTROL	0.162466	1.16323	1.16323	FEMALE WT NORMAL CONTROL up vs MALE WT NORMAL CONTROL	0.000323609	0.52154	-1.9174	FEMALE TRUN BCNS CONTROL down vs MALE TRUN BCNS CONTROL	0.320409	0.875697	-1.14195
39396	230131_x_at	414	ARSD	arylsulfatase D	NM_001669 /// NM_009589	0.00348273	0.123616	0.00258824	0.74367	0.879717	0.0139713	1.56822	1.56822	MALE WT NORMAL S10S50Rx up vs MALE WT NORMAL CONTROL	0.3533	1.19593	1.19593	MALE MISS BCNS S10S50Rx up vs MALE MISS BCNS CONTROL	0.0633764	1.58191	1.58191	MALE TRUN BCNS S10S50Rx up vs MALE TRUN BCNS CONTROL	0.0298587	1.47423	1.47423	FEMALE WT NORMAL S10S50Rx up vs FEMALE WT NORMAL CONTROL	0.21148	1.34796	1.34796	FEMALE MISS BCNS S10S50Rx up vs FEMALE MISS BCNS CONTROL	0.0790106	1.40078	1.40078	MALE BCNS CONTROL up vs MALE NORMAL CONTROL	0.823029	1.04343	1.04343	FEMALE BCNS CONTROL up vs FEMALE NORMAL CONTROL	0.0169421	1.65141	1.65141	FEMALE WT NORMAL CONTROL up vs MALE WT NORMAL CONTROL	0.545183	1.17765	1.17765	FEMALE TRUN BCNS CONTROL up vs MALE TRUN BCNS CONTROL	0.314987	1.28492	1.28492
19286	209869_at	150	ADRA2A	adrenergic, alpha-2A-, receptor	NM_000681	0.00386736	0.948603	0.000124672	0.320722	0.988292	0.206044	1.54156	1.54156	MALE WT NORMAL S10S50Rx up vs MALE WT NORMAL CONTROL	0.0909624	1.9825	1.9825	MALE MISS BCNS S10S50Rx up vs MALE MISS BCNS CONTROL	0.0501752	2.66401	2.66401	MALE TRUN BCNS S10S50Rx up vs MALE TRUN BCNS CONTROL	0.000137551	5.26117	5.26117	FEMALE WT NORMAL S10S50Rx up vs FEMALE WT NORMAL CONTROL	0.0074082	4.15183	4.15183	FEMALE MISS BCNS S10S50Rx up vs FEMALE MISS BCNS CONTROL	0.718769	0.848593	-1.17842	MALE BCNS CONTROL down vs MALE NORMAL CONTROL	0.75132	1.16289	1.16289	FEMALE BCNS CONTROL up vs FEMALE NORMAL CONTROL	0.5083	1.3721	1.3721	FEMALE WT NORMAL CONTROL up vs MALE WT NORMAL CONTROL	0.0909985	3.29178	3.29178	FEMALE TRUN BCNS CONTROL up vs MALE TRUN BCNS CONTROL	0.907179	1.07404	1.07404
42300	233036_at	---	---	---	---	0.00451389	0.0201161	8.49732e-05	0.0274656	0.381383	0.00237393	1.72414	1.72414	MALE WT NORMAL S10S50Rx up vs MALE WT NORMAL CONTROL	0.0995818	1.35473	1.35473	MALE MISS BCNS S10S50Rx up vs MALE MISS BCNS CONTROL	0.0236084	1.69216	1.69216	MALE TRUN BCNS S10S50Rx up vs MALE TRUN BCNS CONTROL	0.00474025	1.63905	1.63905	FEMALE WT NORMAL S10S50Rx up vs FEMALE WT NORMAL CONTROL	0.0617891	1.52427	1.52427	FEMALE MISS BCNS S10S50Rx up vs FEMALE MISS BCNS CONTROL	0.0396416	0.686649	-1.45635	MALE BCNS CONTROL down vs MALE NORMAL CONTROL	0.547326	1.11342	1.11342	FEMALE BCNS CONTROL up vs FEMALE NORMAL CONTROL	0.659495	0.92484	-1.08127	FEMALE WT NORMAL CONTROL down vs MALE WT NORMAL CONTROL	0.0137373	1.9827	1.9827	FEMALE TRUN BCNS CONTROL up vs MALE TRUN BCNS CONTROL	0.582207	1.13428	1.13428
26753	217457_s_at	5910	RAP1GDS1	RAP1, GTP-GDP dissociation stimulator 1	NM_001100426 /// NM_001100427 /// NM_001100428 /// NM_001100429 /// NM_001100430 /// NM	0.00494093	0.118325	3.40062e-05	0.113329	0.00774586	0.00013081	0.58602	-1.70643	MALE WT NORMAL S10S50Rx down vs MALE WT NORMAL CONTROL	0.00167393	0.647022	-1.54554	MALE MISS BCNS S10S50Rx down vs MALE MISS BCNS CONTROL	1.88961e-05	0.50079	-1.99685	MALE TRUN BCNS S10S50Rx down vs MALE TRUN BCNS CONTROL	6.89599e-05	0.570312	-1.75343	FEMALE WT NORMAL S10S50Rx down vs FEMALE WT NORMAL CONTROL	0.000396218	0.588078	-1.70045	FEMALE MISS BCNS S10S50Rx down vs FEMALE MISS BCNS CONTROL	0.910583	1.0106	1.0106	MALE BCNS CONTROL up vs MALE NORMAL CONTROL	0.18183	0.873891	-1.14431	FEMALE BCNS CONTROL down vs FEMALE NORMAL CONTROL	0.524682	0.942055	-1.06151	FEMALE WT NORMAL CONTROL down vs MALE WT NORMAL CONTROL	0.0351993	0.746612	-1.33938	FEMALE TRUN BCNS CONTROL down vs MALE TRUN BCNS CONTROL	0.324964	0.888811	-1.1251
34089	224820_at	116228	FAM36A	family with sequence similarity 36, member A	NM_198076	0.00503758	0.543602	0.00154282	0.165341	0.33293	0.0142437	0.469096	-2.13176	MALE WT NORMAL S10S50Rx down vs MALE WT NORMAL CONTROL	0.0279444	0.481263	-2.07787	MALE MISS BCNS S10S50Rx down vs MALE MISS BCNS CONTROL	0.00116358	0.294728	-3.39296	MALE TRUN BCNS S10S50Rx down vs MALE TRUN BCNS CONTROL	0.00124969	0.339954	-2.94157	FEMALE WT NORMAL S10S50Rx down vs FEMALE WT NORMAL CONTROL	0.000834168	0.275518	-3.62952	FEMALE MISS BCNS S10S50Rx down vs FEMALE MISS BCNS CONTROL	0.231612	1.25112	1.25112	MALE BCNS CONTROL up vs MALE NORMAL CONTROL	0.911027	1.02143	1.02143	FEMALE BCNS CONTROL up vs FEMALE NORMAL CONTROL	0.732984	1.06354	1.06354	FEMALE WT NORMAL CONTROL up vs MALE WT NORMAL CONTROL	0.195237	0.724753	-1.37978	FEMALE TRUN BCNS CONTROL down vs MALE TRUN BCNS CONTROL	0.859431	1.04025	1.04025
10896	201437_s_at	1977	EIF4E	eukaryotic translation initiation factor 4E	NM_001130678 /// NM_001130679 /// NM_001968	0.00540767	0.316048	0.00246404	0.64267	0.249674	0.0102285	0.361078	-2.76948	MALE WT NORMAL S10S50Rx down vs MALE WT NORMAL CONTROL	0.0166456	0.370652	-2.69795	MALE MISS BCNS S10S50Rx down vs MALE MISS BCNS CONTROL	0.00214748	0.251986	-3.96847	MALE TRUN BCNS S10S50Rx down vs MALE TRUN BCNS CONTROL	0.0020216	0.274307	-3.64555	FEMALE WT NORMAL S10S50Rx down vs FEMALE WT NORMAL CONTROL	0.00331951	0.269611	-3.70905	FEMALE MISS BCNS S10S50Rx down vs FEMALE MISS BCNS CONTROL	0.82896	1.03709	1.03709	MALE BCNS CONTROL up vs MALE NORMAL CONTROL	0.798501	0.956719	-1.04524	FEMALE BCNS CONTROL down vs FEMALE NORMAL CONTROL	0.936939	1.01306	1.01306	FEMALE WT NORMAL CONTROL up vs MALE WT NORMAL CONTROL	0.432946	0.842191	-1.18738	FEMALE TRUN BCNS CONTROL down vs MALE TRUN BCNS CONTROL	0.855998	1.03704	1.03704
43368	234107_s_at	92675	DTD1	D-tyrosyl-tRNA deacylase 1 homolog (S. cerevisiae)	NM_080820	0.00634565	0.579753	1.47148e-06	0.0346192	0.0927479	2.14207e-05	0.62626	-1.59678	MALE WT NORMAL S10S50Rx down vs MALE WT NORMAL CONTROL	3.76891e-05	0.603319	-1.6575	MALE MISS BCNS S10S50Rx down vs MALE MISS BCNS CONTROL	4.6876e-05	0.605847	-1.65058	MALE TRUN BCNS S10S50Rx down vs MALE TRUN BCNS CONTROL	3.01976e-05	0.64053	-1.56121	FEMALE WT NORMAL S10S50Rx down vs FEMALE WT NORMAL CONTROL	8.40404e-06	0.547536	-1.82636	FEMALE MISS BCNS S10S50Rx down vs FEMALE MISS BCNS CONTROL	0.0648628	1.19609	1.19609	MALE BCNS CONTROL up vs MALE NORMAL CONTROL	0.385475	1.08784	1.08784	FEMALE BCNS CONTROL up vs FEMALE NORMAL CONTROL	0.428214	0.928398	-1.07712	FEMALE WT NORMAL CONTROL down vs MALE WT NORMAL CONTROL	0.0225884	0.725141	-1.37904	FEMALE TRUN BCNS CONTROL down vs MALE TRUN BCNS CONTROL	0.885754	0.983202	-1.01709
18874	209450_at	55644	OSGEP	O-sialoglycoprotein endopeptidase	NM_017807	0.00833513	0.243981	1.14178e-05	0.321231	0.326614	0.0244325	0.768248	-1.30166	MALE WT NORMAL S10S50Rx down vs MALE WT NORMAL CONTROL	0.0088048	0.69133	-1.44649	MALE MISS BCNS S10S50Rx down vs MALE MISS BCNS CONTROL	0.000565176	0.532426	-1.8782	MALE TRUN BCNS S10S50Rx down vs MALE TRUN BCNS CONTROL	0.00629762	0.716126	-1.3964	FEMALE WT NORMAL S10S50Rx down vs FEMALE WT NORMAL CONTROL	0.000270676	0.504584	-1.98183	FEMALE MISS BCNS S10S50Rx down vs FEMALE MISS BCNS CONTROL	0.0109671	1.43788	1.43788	MALE BCNS CONTROL up vs MALE NORMAL CONTROL	0.404068	1.11916	1.11916	FEMALE BCNS CONTROL up vs FEMALE NORMAL CONTROL	0.789007	0.965203	-1.03605	FEMALE WT NORMAL CONTROL down vs MALE WT NORMAL CONTROL	0.0142055	0.602009	-1.66111	FEMALE TRUN BCNS CONTROL down vs MALE TRUN BCNS CONTROL	0.705037	0.937508	-1.06666
18066	208638_at	10130	PDIA6	protein disulfide isomerase family A, member 6	NM_005742	0.00851924	0.105891	0.00129765	0.40655	0.586223	0.00582979	0.611192	-1.63615	MALE WT NORMAL S10S50Rx down vs MALE WT NORMAL CONTROL	0.01112	0.608252	-1.64405	MALE MISS BCNS S10S50Rx down vs MALE MISS BCNS CONTROL	0.0145282	0.615569	-1.62451	MALE TRUN BCNS S10S50Rx down vs MALE TRUN BCNS CONTROL	0.00118153	0.543851	-1.83874	FEMALE WT NORMAL S10S50Rx down vs FEMALE WT NORMAL CONTROL	0.013819	0.608648	-1.64299	FEMALE MISS BCNS S10S50Rx down vs FEMALE MISS BCNS CONTROL	0.211024	0.860209	-1.16251	MALE BCNS CONTROL down vs MALE NORMAL CONTROL	0.88556	1.01776	1.01776	FEMALE BCNS CONTROL up vs FEMALE NORMAL CONTROL	0.1298	0.832202	-1.20163	FEMALE WT NORMAL CONTROL down vs MALE WT NORMAL CONTROL	0.9581	0.991767	-1.0083	FEMALE TRUN BCNS CONTROL down vs MALE TRUN BCNS CONTROL	0.875452	0.977526	-1.02299
32422	223133_at	81853	TMEM14B	transmembrane protein 14B	NM_001127711 /// NM_030969	0.00870713	0.696068	7.238e-05	0.112927	0.154994	0.0067909	0.669957	-1.49263	MALE WT NORMAL S10S50Rx down vs MALE WT NORMAL CONTROL	0.00077105	0.54202	-1.84495	MALE MISS BCNS S10S50Rx down vs MALE MISS BCNS CONTROL	0.000551592	0.515704	-1.9391	MALE TRUN BCNS S10S50Rx down vs MALE TRUN BCNS CONTROL	0.00135785	0.607124	-1.64711	FEMALE WT NORMAL S10S50Rx down vs FEMALE WT NORMAL CONTROL	0.000151352	0.463073	-2.15949	FEMALE MISS BCNS S10S50Rx down vs FEMALE MISS BCNS CONTROL	0.0137136	1.34791	1.34791	MALE BCNS CONTROL up vs MALE NORMAL CONTROL	0.8067	0.972463	-1.02832	FEMALE BCNS CONTROL down vs FEMALE NORMAL CONTROL	0.253711	1.13595	1.13595	FEMALE WT NORMAL CONTROL up vs MALE WT NORMAL CONTROL	0.043825	0.724904	-1.37949	FEMALE TRUN BCNS CONTROL down vs MALE TRUN BCNS CONTROL	0.578875	0.926537	-1.07929
28577	219282_s_at	51393	TRPV2	transient receptor potential cation channel, subfamily V, member 2	NM_016113	0.0088377	0.302147	0.000543451	0.0753909	0.939011	0.000206344	0.572327	-1.74725	MALE WT NORMAL S10S50Rx down vs MALE WT NORMAL CONTROL	0.0140944	0.694583	-1.43971	MALE MISS BCNS S10S50Rx down vs MALE MISS BCNS CONTROL	0.0184897	0.702711	-1.42306	MALE TRUN BCNS S10S50Rx down vs MALE TRUN BCNS CONTROL	0.0139729	0.731	-1.36799	FEMALE WT NORMAL S10S50Rx down vs FEMALE WT NORMAL CONTROL	0.00586315	0.644478	-1.55164	FEMALE MISS BCNS S10S50Rx down vs FEMALE MISS BCNS CONTROL	0.741286	0.952501	-1.04987	MALE BCNS CONTROL down vs MALE NORMAL CONTROL	0.806925	0.962975	-1.03845	FEMALE BCNS CONTROL down vs FEMALE NORMAL CONTROL	0.0599512	0.740668	-1.35013	FEMALE WT NORMAL CONTROL down vs MALE WT NORMAL CONTROL	0.00479949	0.507582	-1.97013	FEMALE TRUN BCNS CONTROL down vs MALE TRUN BCNS CONTROL	0.60395	1.10469	1.10469
31543	222253_s_at	29774	POM121L9P	POM121 membrane glycoprotein-like 9, pseudogene	NR_003714	0.00911807	0.782652	0.00194919	0.841031	0.689348	0.054862	1.27462	1.27462	MALE WT NORMAL S10S50Rx up vs MALE WT NORMAL CONTROL	0.712682	1.0518	1.0518	MALE MISS BCNS S10S50Rx up vs MALE MISS BCNS CONTROL	0.143305	1.28987	1.28987	MALE TRUN BCNS S10S50Rx up vs MALE TRUN BCNS CONTROL	0.00880101	1.42009	1.42009	FEMALE WT NORMAL S10S50Rx up vs FEMALE WT NORMAL CONTROL	0.0537269	1.41198	1.41198	FEMALE MISS BCNS S10S50Rx up vs FEMALE MISS BCNS CONTROL	0.749655	1.04355	1.04355	MALE BCNS CONTROL up vs MALE NORMAL CONTROL	0.747361	0.956046	-1.04597	FEMALE BCNS CONTROL down vs FEMALE NORMAL CONTROL	0.321918	1.15065	1.15065	FEMALE WT NORMAL CONTROL up vs MALE WT NORMAL CONTROL	0.374018	1.19425	1.19425	FEMALE TRUN BCNS CONTROL up vs MALE TRUN BCNS CONTROL	0.68958	0.930508	-1.07468
40289	231024_at	572558	LOC572558	hypothetical locus LOC572558	NR_015423	0.00970361	0.827716	7.05144e-06	0.443626	0.534431	0.00689508	1.41889	1.41889	MALE WT NORMAL S10S50Rx up vs MALE WT NORMAL CONTROL	0.0435623	1.32918	1.32918	MALE MISS BCNS S10S50Rx up vs MALE MISS BCNS CONTROL	0.00349479	1.72845	1.72845	MALE TRUN BCNS S10S50Rx up vs MALE TRUN BCNS CONTROL	0.0416713	1.28278	1.28278	FEMALE WT NORMAL S10S50Rx up vs FEMALE WT NORMAL CONTROL	0.00158545	1.83718	1.83718	FEMALE MISS BCNS S10S50Rx up vs FEMALE MISS BCNS CONTROL	0.485278	0.91535	-1.09248	MALE BCNS CONTROL down vs MALE NORMAL CONTROL	0.421732	0.89884	-1.11254	FEMALE BCNS CONTROL down vs FEMALE NORMAL CONTROL	0.282206	1.15491	1.15491	FEMALE WT NORMAL CONTROL up vs MALE WT NORMAL CONTROL	0.176	1.29604	1.29604	FEMALE TRUN BCNS CONTROL up vs MALE TRUN BCNS CONTROL	0.96385	0.992348	-1.00771
36951	227686_at	92106	OXNAD1	oxidoreductase NAD-binding domain containing 1	NM_138381	0.00995602	0.140242	0.000876585	0.0426558	0.151189	0.0339793	0.759086	-1.31737	MALE WT NORMAL S10S50Rx down vs MALE WT NORMAL CONTROL	0.20707	0.836657	-1.19523	MALE MISS BCNS S10S50Rx down vs MALE MISS BCNS CONTROL	0.000448682	0.527327	-1.89636	MALE TRUN BCNS S10S50Rx down vs MALE TRUN BCNS CONTROL	0.00207386	0.643983	-1.55284	FEMALE WT NORMAL S10S50Rx down vs FEMALE WT NORMAL CONTROL	0.00121026	0.563835	-1.77357	FEMALE MISS BCNS S10S50Rx down vs FEMALE MISS BCNS CONTROL	0.0219717	1.27221	1.27221	MALE BCNS CONTROL up vs MALE NORMAL CONTROL	0.317132	1.10762	1.10762	FEMALE BCNS CONTROL up vs FEMALE NORMAL CONTROL	0.493349	1.06867	1.06867	FEMALE WT NORMAL CONTROL up vs MALE WT NORMAL CONTROL	0.0337049	0.740489	-1.35046	FEMALE TRUN BCNS CONTROL down vs MALE TRUN BCNS CONTROL	0.206553	1.16906	1.16906
27595	218299_at	53838	C11orf24	chromosome 11 open reading frame 24	NM_022338	0.0105729	0.387628	0.000156234	0.122696	0.281737	0.00219597	0.710713	-1.40704	MALE WT NORMAL S10S50Rx down vs MALE WT NORMAL CONTROL	0.681571	0.955778	-1.04627	MALE MISS BCNS S10S50Rx down vs MALE MISS BCNS CONTROL	0.00463625	0.671912	-1.48829	MALE TRUN BCNS S10S50Rx down vs MALE TRUN BCNS CONTROL	0.00352738	0.725841	-1.37771	FEMALE WT NORMAL S10S50Rx down vs FEMALE WT NORMAL CONTROL	0.00222609	0.643249	-1.55461	FEMALE MISS BCNS S10S50Rx down vs FEMALE MISS BCNS CONTROL	0.664228	0.962258	-1.03922	MALE BCNS CONTROL down vs MALE NORMAL CONTROL	0.866728	1.01573	1.01573	FEMALE BCNS CONTROL up vs FEMALE NORMAL CONTROL	0.732609	0.969579	-1.03138	FEMALE WT NORMAL CONTROL down vs MALE WT NORMAL CONTROL	0.434563	0.906084	-1.10365	FEMALE TRUN BCNS CONTROL down vs MALE TRUN BCNS CONTROL	0.217655	1.15604	1.15604
19017	209596_at	25878	MXRA5	matrix-remodelling associated 5	NM_015419	0.0108285	0.76721	0.000861338	0.928702	0.584244	0.00177157	2.10003	2.10003	MALE WT NORMAL S10S50Rx up vs MALE WT NORMAL CONTROL	0.0902779	1.51089	1.51089	MALE MISS BCNS S10S50Rx up vs MALE MISS BCNS CONTROL	0.000920854	2.73718	2.73718	MALE TRUN BCNS S10S50Rx up vs MALE TRUN BCNS CONTROL	0.0027818	2.00104	2.00104	FEMALE WT NORMAL S10S50Rx up vs FEMALE WT NORMAL CONTROL	0.0675627	1.62503	1.62503	FEMALE MISS BCNS S10S50Rx up vs FEMALE MISS BCNS CONTROL	0.956861	1.01172	1.01172	MALE BCNS CONTROL up vs MALE NORMAL CONTROL	0.781612	0.939071	-1.06488	FEMALE BCNS CONTROL down vs FEMALE NORMAL CONTROL	0.0372415	1.64064	1.64064	FEMALE WT NORMAL CONTROL up vs MALE WT NORMAL CONTROL	0.095929	1.70498	1.70498	FEMALE TRUN BCNS CONTROL up vs MALE TRUN BCNS CONTROL	0.281579	1.36013	1.36013
7701	1564630_at	1906	EDN1	endothelin 1	NM_001168319 /// NM_001955	0.0109156	0.881187	0.00372116	0.204902	0.891361	0.0968223	1.20516	1.20516	MALE WT NORMAL S10S50Rx up vs MALE WT NORMAL CONTROL	0.125626	1.21798	1.21798	MALE MISS BCNS S10S50Rx up vs MALE MISS BCNS CONTROL	0.18253	1.19768	1.19768	MALE TRUN BCNS S10S50Rx up vs MALE TRUN BCNS CONTROL	0.00193385	1.48385	1.48385	FEMALE WT NORMAL S10S50Rx up vs FEMALE WT NORMAL CONTROL	0.00324598	1.57495	1.57495	FEMALE MISS BCNS S10S50Rx up vs FEMALE MISS BCNS CONTROL	0.86966	0.984793	-1.01544	MALE BCNS CONTROL down vs MALE NORMAL CONTROL	0.616896	1.0505	1.0505	FEMALE BCNS CONTROL up vs FEMALE NORMAL CONTROL	0.578589	0.948718	-1.05405	FEMALE WT NORMAL CONTROL down vs MALE WT NORMAL CONTROL	0.964148	0.99422	-1.00581	FEMALE TRUN BCNS CONTROL down vs MALE TRUN BCNS CONTROL	0.802479	1.03013	1.03013
30302	221007_s_at	81608	FIP1L1	FIP1 like 1 (S. cerevisiae)	NM_001134937 /// NM_001134938 /// NM_030917	0.0109372	0.375625	0.000117431	0.30168	0.200705	0.000507948	0.545857	-1.83198	MALE WT NORMAL S10S50Rx down vs MALE WT NORMAL CONTROL	0.113623	0.766622	-1.30442	MALE MISS BCNS S10S50Rx down vs MALE MISS BCNS CONTROL	0.000817036	0.496109	-2.01568	MALE TRUN BCNS S10S50Rx down vs MALE TRUN BCNS CONTROL	0.000384429	0.535297	-1.86812	FEMALE WT NORMAL S10S50Rx down vs FEMALE WT NORMAL CONTROL	0.00444368	0.568292	-1.75966	FEMALE MISS BCNS S10S50Rx down vs FEMALE MISS BCNS CONTROL	0.589826	0.93798	-1.06612	MALE BCNS CONTROL down vs MALE NORMAL CONTROL	0.552587	0.928542	-1.07696	FEMALE BCNS CONTROL down vs FEMALE NORMAL CONTROL	0.716375	0.957537	-1.04435	FEMALE WT NORMAL CONTROL down vs MALE WT NORMAL CONTROL	0.180798	0.798862	-1.25178	FEMALE TRUN BCNS CONTROL down vs MALE TRUN BCNS CONTROL	0.436765	1.12475	1.12475
45188	235928_at	---	---	---	---	0.0116011	0.135524	3.77981e-08	0.182639	0.0380148	1.74735e-05	1.50497	1.50497	MALE WT NORMAL S10S50Rx up vs MALE WT NORMAL CONTROL	0.000134752	1.48102	1.48102	MALE MISS BCNS S10S50Rx up vs MALE MISS BCNS CONTROL	1.97624e-05	1.71294	1.71294	MALE TRUN BCNS S10S50Rx up vs MALE TRUN BCNS CONTROL	6.18727e-06	1.56267	1.56267	FEMALE WT NORMAL S10S50Rx up vs FEMALE WT NORMAL CONTROL	5.8263e-05	1.62718	1.62718	FEMALE MISS BCNS S10S50Rx up vs FEMALE MISS BCNS CONTROL	0.780151	0.977031	-1.02351	MALE BCNS CONTROL down vs MALE NORMAL CONTROL	0.0866669	1.17031	1.17031	FEMALE BCNS CONTROL up vs FEMALE NORMAL CONTROL	0.83404	1.0182	1.0182	FEMALE WT NORMAL CONTROL up vs MALE WT NORMAL CONTROL	0.0016299	1.57555	1.57555	FEMALE TRUN BCNS CONTROL up vs MALE TRUN BCNS CONTROL	0.603761	0.944103	-1.05921
10726	201267_s_at	5702	PSMC3	proteasome (prosome, macropain) 26S subunit, ATPase, 3	NM_002804	0.0117933	0.877715	3.12151e-10	0.0400127	0.56607	4.21789e-07	0.371494	-2.69183	MALE WT NORMAL S10S50Rx down vs MALE WT NORMAL CONTROL	3.80192e-05	0.458307	-2.18195	MALE MISS BCNS S10S50Rx down vs MALE MISS BCNS CONTROL	3.58021e-06	0.314379	-3.18087	MALE TRUN BCNS S10S50Rx down vs MALE TRUN BCNS CONTROL	1.69894e-06	0.413315	-2.41946	FEMALE WT NORMAL S10S50Rx down vs FEMALE WT NORMAL CONTROL	6.627e-06	0.333699	-2.99671	FEMALE MISS BCNS S10S50Rx down vs FEMALE MISS BCNS CONTROL	0.0757316	1.30201	1.30201	MALE BCNS CONTROL up vs MALE NORMAL CONTROL	0.374379	0.875915	-1.14166	FEMALE BCNS CONTROL down vs FEMALE NORMAL CONTROL	0.517915	1.10007	1.10007	FEMALE WT NORMAL CONTROL up vs MALE WT NORMAL CONTROL	0.0559091	0.656368	-1.52354	FEMALE TRUN BCNS CONTROL down vs MALE TRUN BCNS CONTROL	0.344905	0.834425	-1.19843
10179	200720_s_at	10121	ACTR1A	ARP1 actin-related protein 1 homolog A, centractin alpha (yeast)	NM_005736	0.0118213	0.431223	4.91292e-06	0.01667	0.285643	4.43583e-05	0.571778	-1.74893	MALE WT NORMAL S10S50Rx down vs MALE WT NORMAL CONTROL	0.000802216	0.624753	-1.60063	MALE MISS BCNS S10S50Rx down vs MALE MISS BCNS CONTROL	0.000109188	0.54005	-1.85168	MALE TRUN BCNS S10S50Rx down vs MALE TRUN BCNS CONTROL	0.000162874	0.610999	-1.63666	FEMALE WT NORMAL S10S50Rx down vs FEMALE WT NORMAL CONTROL	2.55771e-05	0.490077	-2.04049	FEMALE MISS BCNS S10S50Rx down vs FEMALE MISS BCNS CONTROL	0.130659	1.13133	1.13133	MALE BCNS CONTROL up vs MALE NORMAL CONTROL	0.969409	0.996853	-1.00316	FEMALE BCNS CONTROL down vs FEMALE NORMAL CONTROL	0.467027	1.05941	1.05941	FEMALE WT NORMAL CONTROL up vs MALE WT NORMAL CONTROL	0.157243	0.85539	-1.16906	FEMALE TRUN BCNS CONTROL down vs MALE TRUN BCNS CONTROL	0.850373	1.01871	1.01871
30933	221641_s_at	23597	ACOT9	acyl-CoA thioesterase 9	NM_001033583 /// NM_001037171	0.0119824	0.716683	0.00256173	0.497183	0.58712	0.0114687	0.708227	-1.41198	MALE WT NORMAL S10S50Rx down vs MALE WT NORMAL CONTROL	0.00132672	0.600775	-1.66452	MALE MISS BCNS S10S50Rx down vs MALE MISS BCNS CONTROL	0.0030663	0.633099	-1.57953	MALE TRUN BCNS S10S50Rx down vs MALE TRUN BCNS CONTROL	0.00302961	0.657027	-1.52201	FEMALE WT NORMAL S10S50Rx down vs FEMALE WT NORMAL CONTROL	0.00396574	0.637941	-1.56754	FEMALE MISS BCNS S10S50Rx down vs FEMALE MISS BCNS CONTROL	0.0133199	1.23656	1.23656	MALE BCNS CONTROL up vs MALE NORMAL CONTROL	0.837376	0.983752	-1.01652	FEMALE BCNS CONTROL down vs FEMALE NORMAL CONTROL	0.563821	1.04478	1.04478	FEMALE WT NORMAL CONTROL up vs MALE WT NORMAL CONTROL	0.0719863	0.824385	-1.21303	FEMALE TRUN BCNS CONTROL down vs MALE TRUN BCNS CONTROL	0.0738687	0.838033	-1.19327
12670	203211_s_at	8898	MTMR2	myotubularin related protein 2	NM_016156 /// NM_201278 /// NM_201281 /// NR_023356	0.0121911	0.368233	0.000191738	0.0969867	0.455806	0.000107869	0.488336	-2.04777	MALE WT NORMAL S10S50Rx down vs MALE WT NORMAL CONTROL	0.00466879	0.604929	-1.65309	MALE MISS BCNS S10S50Rx down vs MALE MISS BCNS CONTROL	0.000572727	0.518243	-1.92959	MALE TRUN BCNS S10S50Rx down vs MALE TRUN BCNS CONTROL	0.000422419	0.541582	-1.84644	FEMALE WT NORMAL S10S50Rx down vs FEMALE WT NORMAL CONTROL	0.000239509	0.475394	-2.10352	FEMALE MISS BCNS S10S50Rx down vs FEMALE MISS BCNS CONTROL	0.213256	1.15139	1.15139	MALE BCNS CONTROL up vs MALE NORMAL CONTROL	0.980303	1.00284	1.00284	FEMALE BCNS CONTROL up vs FEMALE NORMAL CONTROL	0.843653	0.978686	-1.02178	FEMALE WT NORMAL CONTROL down vs MALE WT NORMAL CONTROL	0.145204	0.798729	-1.25199	FEMALE TRUN BCNS CONTROL down vs MALE TRUN BCNS CONTROL	0.492459	0.90972	-1.09924
1599	1554469_at	29068	ZBTB44	zinc finger and BTB domain containing 44	NM_014155	0.0124177	0.972991	0.00543235	0.180104	0.121695	0.00662306	1.63853	1.63853	MALE WT NORMAL S10S50Rx up vs MALE WT NORMAL CONTROL	0.14271	1.31024	1.31024	MALE MISS BCNS S10S50Rx up vs MALE MISS BCNS CONTROL	0.023199	1.57066	1.57066	MALE TRUN BCNS S10S50Rx up vs MALE TRUN BCNS CONTROL	0.0152797	1.5341	1.5341	FEMALE WT NORMAL S10S50Rx up vs FEMALE WT NORMAL CONTROL	0.0100818	1.70316	1.70316	FEMALE MISS BCNS S10S50Rx up vs FEMALE MISS BCNS CONTROL	0.790958	0.970408	-1.03049	MALE BCNS CONTROL down vs MALE NORMAL CONTROL	0.787513	0.968688	-1.03232	FEMALE BCNS CONTROL down vs FEMALE NORMAL CONTROL	0.584311	1.06364	1.06364	FEMALE WT NORMAL CONTROL up vs MALE WT NORMAL CONTROL	0.909563	0.982998	-1.0173	FEMALE TRUN BCNS CONTROL down vs MALE TRUN BCNS CONTROL	0.332616	1.14683	1.14683
35560	226293_at	219541	MED19	mediator complex subunit 19	NM_153450	0.0126148	0.99857	7.93781e-05	0.550296	0.247255	0.00168146	0.741	-1.34953	MALE WT NORMAL S10S50Rx down vs MALE WT NORMAL CONTROL	0.000745379	0.681697	-1.46693	MALE MISS BCNS S10S50Rx down vs MALE MISS BCNS CONTROL	9.9762e-05	0.603114	-1.65806	MALE TRUN BCNS S10S50Rx down vs MALE TRUN BCNS CONTROL	0.00916545	0.791332	-1.26369	FEMALE WT NORMAL S10S50Rx down vs FEMALE WT NORMAL CONTROL	0.00180036	0.692319	-1.44442	FEMALE MISS BCNS S10S50Rx down vs FEMALE MISS BCNS CONTROL	0.0836759	1.14211	1.14211	MALE BCNS CONTROL up vs MALE NORMAL CONTROL	0.612361	1.03977	1.03977	FEMALE BCNS CONTROL up vs FEMALE NORMAL CONTROL	0.195696	0.906331	-1.10335	FEMALE WT NORMAL CONTROL down vs MALE WT NORMAL CONTROL	0.0186737	0.768928	-1.30051	FEMALE TRUN BCNS CONTROL down vs MALE TRUN BCNS CONTROL	0.203637	0.885419	-1.12941
33750	224478_s_at	84310	C7orf50	chromosome 7 open reading frame 50	NM_001134395 /// NM_001134396 /// NM_032350	0.0131193	0.746202	9.27798e-09	0.0209565	0.176608	1.35671e-06	0.544348	-1.83706	MALE WT NORMAL S10S50Rx down vs MALE WT NORMAL CONTROL	0.0673338	0.835552	-1.19681	MALE MISS BCNS S10S50Rx down vs MALE MISS BCNS CONTROL	0.000182362	0.577068	-1.7329	MALE TRUN BCNS S10S50Rx down vs MALE TRUN BCNS CONTROL	9.00056e-06	0.595845	-1.67829	FEMALE WT NORMAL S10S50Rx down vs FEMALE WT NORMAL CONTROL	5.73194e-05	0.539317	-1.8542	FEMALE MISS BCNS S10S50Rx down vs FEMALE MISS BCNS CONTROL	0.212803	1.17784	1.17784	MALE BCNS CONTROL up vs MALE NORMAL CONTROL	0.20174	0.83911	-1.19174	FEMALE BCNS CONTROL down vs FEMALE NORMAL CONTROL	0.542591	1.08531	1.08531	FEMALE WT NORMAL CONTROL up vs MALE WT NORMAL CONTROL	0.0503005	0.673384	-1.48504	FEMALE TRUN BCNS CONTROL down vs MALE TRUN BCNS CONTROL	0.493554	0.887778	-1.12641
42664	233402_at	---	---	---	---	0.0139926	0.886787	0.00301983	0.540342	0.266865	0.00416961	1.58742	1.58742	MALE WT NORMAL S10S50Rx up vs MALE WT NORMAL CONTROL	0.00712157	1.61541	1.61541	MALE MISS BCNS S10S50Rx up vs MALE MISS BCNS CONTROL	0.00345641	1.74295	1.74295	MALE TRUN BCNS S10S50Rx up vs MALE TRUN BCNS CONTROL	0.0247627	1.40823	1.40823	FEMALE WT NORMAL S10S50Rx up vs FEMALE WT NORMAL CONTROL	0.0489869	1.41379	1.41379	FEMALE MISS BCNS S10S50Rx up vs FEMALE MISS BCNS CONTROL	0.134887	0.856071	-1.16813	MALE BCNS CONTROL down vs MALE NORMAL CONTROL	0.862242	0.982052	-1.01828	FEMALE BCNS CONTROL down vs FEMALE NORMAL CONTROL	0.489772	1.07171	1.07171	FEMALE WT NORMAL CONTROL up vs MALE WT NORMAL CONTROL	0.280381	1.15896	1.15896	FEMALE TRUN BCNS CONTROL up vs MALE TRUN BCNS CONTROL	0.0449905	1.30416	1.30416
41202	231937_at	---	---	---	---	0.0141097	0.0678963	0.000347403	0.0947523	0.0837447	2.02315e-05	2.30365	2.30365	MALE WT NORMAL S10S50Rx up vs MALE WT NORMAL CONTROL	0.409868	1.14372	1.14372	MALE MISS BCNS S10S50Rx up vs MALE MISS BCNS CONTROL	0.0114535	1.61812	1.61812	MALE TRUN BCNS S10S50Rx up vs MALE TRUN BCNS CONTROL	0.00159689	1.68432	1.68432	FEMALE WT NORMAL S10S50Rx up vs FEMALE WT NORMAL CONTROL	0.024192	1.52645	1.52645	FEMALE MISS BCNS S10S50Rx up vs FEMALE MISS BCNS CONTROL	0.998503	1.00026	1.00026	MALE BCNS CONTROL up vs MALE NORMAL CONTROL	0.845902	0.971678	-1.02915	FEMALE BCNS CONTROL down vs FEMALE NORMAL CONTROL	0.22012	1.19702	1.19702	FEMALE WT NORMAL CONTROL up vs MALE WT NORMAL CONTROL	0.122494	1.37335	1.37335	FEMALE TRUN BCNS CONTROL up vs MALE TRUN BCNS CONTROL	0.931408	0.984549	-1.01569
10140	200681_at	2739	GLO1	glyoxalase I	NM_006708	0.014441	0.129492	3.14094e-10	0.2818	0.287489	1.18686e-05	0.673045	-1.48579	MALE WT NORMAL S10S50Rx down vs MALE WT NORMAL CONTROL	1.5708e-05	0.640288	-1.5618	MALE MISS BCNS S10S50Rx down vs MALE MISS BCNS CONTROL	3.34969e-05	0.600928	-1.66409	MALE TRUN BCNS S10S50Rx down vs MALE TRUN BCNS CONTROL	1.54982e-06	0.624121	-1.60225	FEMALE WT NORMAL S10S50Rx down vs FEMALE WT NORMAL CONTROL	6.91039e-06	0.555826	-1.79912	FEMALE MISS BCNS S10S50Rx down vs FEMALE MISS BCNS CONTROL	0.0140526	1.22684	1.22684	MALE BCNS CONTROL up vs MALE NORMAL CONTROL	0.205808	1.10697	1.10697	FEMALE BCNS CONTROL up vs FEMALE NORMAL CONTROL	0.581752	1.04421	1.04421	FEMALE WT NORMAL CONTROL up vs MALE WT NORMAL CONTROL	0.28886	0.887366	-1.12693	FEMALE TRUN BCNS CONTROL down vs MALE TRUN BCNS CONTROL	0.99673	1.00041	1.00041
11210	201751_at	9929	JOSD1	Josephin domain containing 1	NM_014876	0.0144482	0.00392437	0.0155712	0.00532379	0.294631	0.0137223	0.761862	-1.31257	MALE WT NORMAL S10S50Rx down vs MALE WT NORMAL CONTROL	0.73989	0.96302	-1.0384	MALE MISS BCNS S10S50Rx down vs MALE MISS BCNS CONTROL	0.193541	0.851964	-1.17376	MALE TRUN BCNS S10S50Rx down vs MALE TRUN BCNS CONTROL	0.0118843	0.756044	-1.32267	FEMALE WT NORMAL S10S50Rx down vs FEMALE WT NORMAL CONTROL	0.0970191	0.810859	-1.23326	FEMALE MISS BCNS S10S50Rx down vs FEMALE MISS BCNS CONTROL	0.71104	1.0295	1.0295	MALE BCNS CONTROL up vs MALE NORMAL CONTROL	0.181891	0.893189	-1.11958	FEMALE BCNS CONTROL down vs FEMALE NORMAL CONTROL	0.135021	1.12977	1.12977	FEMALE WT NORMAL CONTROL up vs MALE WT NORMAL CONTROL	0.837704	0.97838	-1.0221	FEMALE TRUN BCNS CONTROL down vs MALE TRUN BCNS CONTROL	0.853188	0.98199	-1.01834
28209	218914_at	51093	C1orf66	chromosome 1 open reading frame 66	NM_001142560 /// NM_015997	0.0147553	0.663101	7.27816e-06	0.581274	0.0900112	1.14665e-05	1.81913	1.81913	MALE WT NORMAL S10S50Rx up vs MALE WT NORMAL CONTROL	0.18696	1.16038	1.16038	MALE MISS BCNS S10S50Rx up vs MALE MISS BCNS CONTROL	0.0494498	1.32521	1.32521	MALE TRUN BCNS S10S50Rx up vs MALE TRUN BCNS CONTROL	0.000390808	1.52644	1.52644	FEMALE WT NORMAL S10S50Rx up vs FEMALE WT NORMAL CONTROL	0.128	1.23645	1.23645	FEMALE MISS BCNS S10S50Rx up vs FEMALE MISS BCNS CONTROL	0.12482	1.20273	1.20273	MALE BCNS CONTROL up vs MALE NORMAL CONTROL	0.212856	1.16684	1.16684	FEMALE BCNS CONTROL up vs FEMALE NORMAL CONTROL	0.187951	1.17774	1.17774	FEMALE WT NORMAL CONTROL up vs MALE WT NORMAL CONTROL	0.455153	1.13722	1.13722	FEMALE TRUN BCNS CONTROL up vs MALE TRUN BCNS CONTROL	0.381553	1.14801	1.14801
24219	214913_at	9508	ADAMTS3	ADAM metallopeptidase with thrombospondin type 1 motif, 3	NM_014243	0.0153406	0.225789	0.00965569	0.328257	0.171331	0.000199865	0.596181	-1.67734	MALE WT NORMAL S10S50Rx down vs MALE WT NORMAL CONTROL	0.476184	0.913626	-1.09454	MALE MISS BCNS S10S50Rx down vs MALE MISS BCNS CONTROL	0.202493	0.833749	-1.1994	MALE TRUN BCNS S10S50Rx down vs MALE TRUN BCNS CONTROL	0.0389436	0.786535	-1.2714	FEMALE WT NORMAL S10S50Rx down vs FEMALE WT NORMAL CONTROL	0.104186	0.78943	-1.26674	FEMALE MISS BCNS S10S50Rx down vs FEMALE MISS BCNS CONTROL	0.0141553	0.761433	-1.31331	MALE BCNS CONTROL down vs MALE NORMAL CONTROL	0.352694	0.905628	-1.10421	FEMALE BCNS CONTROL down vs FEMALE NORMAL CONTROL	0.0243575	0.778145	-1.28511	FEMALE WT NORMAL CONTROL down vs MALE WT NORMAL CONTROL	0.155102	0.812701	-1.23046	FEMALE TRUN BCNS CONTROL down vs MALE TRUN BCNS CONTROL	0.685079	1.05397	1.05397
27623	218327_s_at	9342	SNAP29	synaptosomal-associated protein, 29kDa	NM_004782	0.015917	0.142641	9.72127e-08	0.0663631	0.114113	9.39107e-05	0.682374	-1.46547	MALE WT NORMAL S10S50Rx down vs MALE WT NORMAL CONTROL	0.0218732	0.807291	-1.23871	MALE MISS BCNS S10S50Rx down vs MALE MISS BCNS CONTROL	0.000301097	0.619445	-1.61435	MALE TRUN BCNS S10S50Rx down vs MALE TRUN BCNS CONTROL	0.000420487	0.721478	-1.38604	FEMALE WT NORMAL S10S50Rx down vs FEMALE WT NORMAL CONTROL	0.00230067	0.686827	-1.45597	FEMALE MISS BCNS S10S50Rx down vs FEMALE MISS BCNS CONTROL	0.110979	1.14538	1.14538	MALE BCNS CONTROL up vs MALE NORMAL CONTROL	0.580978	1.04836	1.04836	FEMALE BCNS CONTROL up vs FEMALE NORMAL CONTROL	0.928998	1.00761	1.00761	FEMALE WT NORMAL CONTROL up vs MALE WT NORMAL CONTROL	0.122688	0.823953	-1.21366	FEMALE TRUN BCNS CONTROL down vs MALE TRUN BCNS CONTROL	0.772681	1.0323	1.0323
31769	222479_s_at	51143	DYNC1LI1	dynein, cytoplasmic 1, light intermediate chain 1	NM_016141	0.0159282	0.664802	0.000141673	0.506278	0.720547	0.000918122	0.635667	-1.57315	MALE WT NORMAL S10S50Rx down vs MALE WT NORMAL CONTROL	0.0313602	0.737778	-1.35542	MALE MISS BCNS S10S50Rx down vs MALE MISS BCNS CONTROL	0.00103609	0.567337	-1.76262	MALE TRUN BCNS S10S50Rx down vs MALE TRUN BCNS CONTROL	0.00110985	0.641675	-1.55842	FEMALE WT NORMAL S10S50Rx down vs FEMALE WT NORMAL CONTROL	0.00457142	0.627079	-1.5947	FEMALE MISS BCNS S10S50Rx down vs FEMALE MISS BCNS CONTROL	0.318075	1.10749	1.10749	MALE BCNS CONTROL up vs MALE NORMAL CONTROL	0.563399	0.940397	-1.06338	FEMALE BCNS CONTROL down vs FEMALE NORMAL CONTROL	0.921252	0.989947	-1.01015	FEMALE WT NORMAL CONTROL down vs MALE WT NORMAL CONTROL	0.0337338	0.723724	-1.38174	FEMALE TRUN BCNS CONTROL down vs MALE TRUN BCNS CONTROL	0.852901	0.976316	-1.02426
11439	201980_s_at	6251	RSU1	Ras suppressor protein 1	NM_012425 /// NM_152724	0.0163215	0.104309	0.00595448	0.0458346	0.516423	0.000354593	0.660727	-1.51348	MALE WT NORMAL S10S50Rx down vs MALE WT NORMAL CONTROL	0.111836	0.838675	-1.19236	MALE MISS BCNS S10S50Rx down vs MALE MISS BCNS CONTROL	0.498132	0.925756	-1.0802	MALE TRUN BCNS S10S50Rx down vs MALE TRUN BCNS CONTROL	0.0602019	0.832069	-1.20182	FEMALE WT NORMAL S10S50Rx down vs FEMALE WT NORMAL CONTROL	0.403725	0.908482	-1.10074	FEMALE MISS BCNS S10S50Rx down vs FEMALE MISS BCNS CONTROL	0.310551	0.923054	-1.08336	MALE BCNS CONTROL down vs MALE NORMAL CONTROL	0.866496	0.986391	-1.0138	FEMALE BCNS CONTROL down vs FEMALE NORMAL CONTROL	0.136604	0.885971	-1.12871	FEMALE WT NORMAL CONTROL down vs MALE WT NORMAL CONTROL	0.968463	1.00424	1.00424	FEMALE TRUN BCNS CONTROL up vs MALE TRUN BCNS CONTROL	0.258186	0.89258	-1.12035
41228	231963_at	651746	ANKRD33B	ankyrin repeat domain 33B	NM_001164440	0.0169685	0.916881	0.00496758	0.823138	0.752366	0.128064	1.19336	1.19336	MALE WT NORMAL S10S50Rx up vs MALE WT NORMAL CONTROL	0.68892	1.05308	1.05308	MALE MISS BCNS S10S50Rx up vs MALE MISS BCNS CONTROL	0.143556	1.27066	1.27066	MALE TRUN BCNS S10S50Rx up vs MALE TRUN BCNS CONTROL	0.00554518	1.42629	1.42629	FEMALE WT NORMAL S10S50Rx up vs FEMALE WT NORMAL CONTROL	0.335884	1.16684	1.16684	FEMALE MISS BCNS S10S50Rx up vs FEMALE MISS BCNS CONTROL	0.377539	1.12467	1.12467	MALE BCNS CONTROL up vs MALE NORMAL CONTROL	0.832358	1.02949	1.02949	FEMALE BCNS CONTROL up vs FEMALE NORMAL CONTROL	0.254055	1.17356	1.17356	FEMALE WT NORMAL CONTROL up vs MALE WT NORMAL CONTROL	0.527371	1.13143	1.13143	FEMALE TRUN BCNS CONTROL up vs MALE TRUN BCNS CONTROL	0.911159	1.01996	1.01996
28927	219632_s_at	7442	TRPV1	transient receptor potential cation channel, subfamily V, member 1	NM_018727 /// NM_080704 /// NM_080705 /// NM_080706	0.017246	0.15822	2.05773e-05	0.0407808	0.422378	0.00253392	1.35731	1.35731	MALE WT NORMAL S10S50Rx up vs MALE WT NORMAL CONTROL	0.0207176	1.28668	1.28668	MALE MISS BCNS S10S50Rx up vs MALE MISS BCNS CONTROL	0.38791	1.11205	1.11205	MALE TRUN BCNS S10S50Rx up vs MALE TRUN BCNS CONTROL	0.00334867	1.34182	1.34182	FEMALE WT NORMAL S10S50Rx up vs FEMALE WT NORMAL CONTROL	0.0152723	1.38671	1.38671	FEMALE MISS BCNS S10S50Rx up vs FEMALE MISS BCNS CONTROL	0.36209	0.915972	-1.09174	MALE BCNS CONTROL down vs MALE NORMAL CONTROL	0.716452	1.03676	1.03676	FEMALE BCNS CONTROL up vs FEMALE NORMAL CONTROL	0.470719	0.930377	-1.07483	FEMALE WT NORMAL CONTROL down vs MALE WT NORMAL CONTROL	0.935978	1.01133	1.01133	FEMALE TRUN BCNS CONTROL up vs MALE TRUN BCNS CONTROL	0.475555	1.09651	1.09651
31038	221747_at	7145	TNS1	tensin 1	NM_022648	0.0178111	0.132212	0.0227887	0.53783	0.171881	0.00085517	0.633158	-1.57938	MALE WT NORMAL S10S50Rx down vs MALE WT NORMAL CONTROL	0.940389	1.00972	1.00972	MALE MISS BCNS S10S50Rx up vs MALE MISS BCNS CONTROL	0.186616	0.806099	-1.24054	MALE TRUN BCNS S10S50Rx down vs MALE TRUN BCNS CONTROL	0.0892999	0.818673	-1.22149	FEMALE WT NORMAL S10S50Rx down vs FEMALE WT NORMAL CONTROL	0.964528	0.992982	-1.00707	FEMALE MISS BCNS S10S50Rx down vs FEMALE MISS BCNS CONTROL	0.0290129	0.743687	-1.34465	MALE BCNS CONTROL down vs MALE NORMAL CONTROL	0.126545	0.812798	-1.23032	FEMALE BCNS CONTROL down vs FEMALE NORMAL CONTROL	0.0485531	0.759515	-1.31663	FEMALE WT NORMAL CONTROL down vs MALE WT NORMAL CONTROL	0.633035	0.915477	-1.09233	FEMALE TRUN BCNS CONTROL down vs MALE TRUN BCNS CONTROL	0.106421	0.75268	-1.32859
13367	203909_at	10479	SLC9A6	solute carrier family 9 (sodium/hydrogen exchanger), member 6	NM_001042537 /// NM_001177651 /// NM_006359	0.017971	0.359604	0.0017277	0.0105036	0.517658	0.0122808	0.757607	-1.31995	MALE WT NORMAL S10S50Rx down vs MALE WT NORMAL CONTROL	0.203684	0.862611	-1.15927	MALE MISS BCNS S10S50Rx down vs MALE MISS BCNS CONTROL	0.109801	0.824317	-1.21313	MALE TRUN BCNS S10S50Rx down vs MALE TRUN BCNS CONTROL	0.00658904	0.738168	-1.35471	FEMALE WT NORMAL S10S50Rx down vs FEMALE WT NORMAL CONTROL	0.0034076	0.668651	-1.49555	FEMALE MISS BCNS S10S50Rx down vs FEMALE MISS BCNS CONTROL	0.0299642	1.25901	1.25901	MALE BCNS CONTROL up vs MALE NORMAL CONTROL	0.989375	0.998637	-1.00136	FEMALE BCNS CONTROL down vs FEMALE NORMAL CONTROL	0.150681	1.15811	1.15811	FEMALE WT NORMAL CONTROL up vs MALE WT NORMAL CONTROL	0.294663	0.865295	-1.15567	FEMALE TRUN BCNS CONTROL down vs MALE TRUN BCNS CONTROL	0.840047	0.97519	-1.02544
45213	235953_at	162963	ZNF610	zinc finger protein 610	NM_001161425 /// NM_001161426 /// NM_001161427 /// NM_173530	0.0180553	0.0477299	4.57184e-05	0.908195	0.405812	0.00167761	1.61703	1.61703	MALE WT NORMAL S10S50Rx up vs MALE WT NORMAL CONTROL	0.207046	1.21123	1.21123	MALE MISS BCNS S10S50Rx up vs MALE MISS BCNS CONTROL	0.00879169	1.70867	1.70867	MALE TRUN BCNS S10S50Rx up vs MALE TRUN BCNS CONTROL	0.00776296	1.47181	1.47181	FEMALE WT NORMAL S10S50Rx up vs FEMALE WT NORMAL CONTROL	0.0638959	1.42765	1.42765	FEMALE MISS BCNS S10S50Rx up vs FEMALE MISS BCNS CONTROL	0.224979	1.19253	1.19253	MALE BCNS CONTROL up vs MALE NORMAL CONTROL	0.323639	1.15987	1.15987	FEMALE BCNS CONTROL up vs FEMALE NORMAL CONTROL	0.259078	1.18585	1.18585	FEMALE WT NORMAL CONTROL up vs MALE WT NORMAL CONTROL	0.164489	1.35036	1.35036	FEMALE TRUN BCNS CONTROL up vs MALE TRUN BCNS CONTROL	0.93737	0.985121	-1.0151
1625	1554500_a_at	6000	RGS7	regulator of G-protein signaling 7	NM_002924	0.0180911	0.610321	0.000393967	0.879217	0.587778	0.0119823	1.37824	1.37824	MALE WT NORMAL S10S50Rx up vs MALE WT NORMAL CONTROL	0.00185049	1.6304	1.6304	MALE MISS BCNS S10S50Rx up vs MALE MISS BCNS CONTROL	0.311004	1.18113	1.18113	MALE TRUN BCNS S10S50Rx up vs MALE TRUN BCNS CONTROL	0.00485176	1.44855	1.44855	FEMALE WT NORMAL S10S50Rx up vs FEMALE WT NORMAL CONTROL	0.255833	1.20632	1.20632	FEMALE MISS BCNS S10S50Rx up vs FEMALE MISS BCNS CONTROL	0.46946	1.12525	1.12525	MALE BCNS CONTROL up vs MALE NORMAL CONTROL	0.74628	1.05626	1.05626	FEMALE BCNS CONTROL up vs FEMALE NORMAL CONTROL	0.296473	0.835568	-1.19679	FEMALE WT NORMAL CONTROL down vs MALE WT NORMAL CONTROL	0.168772	0.712058	-1.40438	FEMALE TRUN BCNS CONTROL down vs MALE TRUN BCNS CONTROL	0.505605	0.863956	-1.15747
35908	226642_s_at	134492	NUDCD2	NudC domain containing 2	NM_145266	0.0183362	0.71674	0.000323548	0.0317903	0.0340311	0.035632	0.638444	-1.56631	MALE WT NORMAL S10S50Rx down vs MALE WT NORMAL CONTROL	0.00465551	0.508127	-1.96801	MALE MISS BCNS S10S50Rx down vs MALE MISS BCNS CONTROL	0.000641181	0.418308	-2.39059	MALE TRUN BCNS S10S50Rx down vs MALE TRUN BCNS CONTROL	0.00095096	0.452933	-2.20783	FEMALE WT NORMAL S10S50Rx down vs FEMALE WT NORMAL CONTROL	0.0016423	0.453436	-2.20538	FEMALE MISS BCNS S10S50Rx down vs FEMALE MISS BCNS CONTROL	0.00799116	1.34428	1.34428	MALE BCNS CONTROL up vs MALE NORMAL CONTROL	0.209076	0.877225	-1.13996	FEMALE BCNS CONTROL down vs FEMALE NORMAL CONTROL	0.0199554	1.27679	1.27679	FEMALE WT NORMAL CONTROL up vs MALE WT NORMAL CONTROL	0.0192317	0.718797	-1.39121	FEMALE TRUN BCNS CONTROL down vs MALE TRUN BCNS CONTROL	0.768273	0.965773	-1.03544
32410	223121_s_at	6423	SFRP2	secreted frizzled-related protein 2	NM_003013	0.0184123	0.306602	0.028036	0.783222	0.419614	0.0103715	2.6662	2.6662	MALE WT NORMAL S10S50Rx up vs MALE WT NORMAL CONTROL	0.0464043	2.24483	2.24483	MALE MISS BCNS S10S50Rx up vs MALE MISS BCNS CONTROL	0.0131192	2.82035	2.82035	MALE TRUN BCNS S10S50Rx up vs MALE TRUN BCNS CONTROL	0.00439228	3.00291	3.00291	FEMALE WT NORMAL S10S50Rx up vs FEMALE WT NORMAL CONTROL	0.528081	1.28297	1.28297	FEMALE MISS BCNS S10S50Rx up vs FEMALE MISS BCNS CONTROL	0.391598	1.45183	1.45183	MALE BCNS CONTROL up vs MALE NORMAL CONTROL	0.183038	1.85321	1.85321	FEMALE BCNS CONTROL up vs FEMALE NORMAL CONTROL	0.110157	2.0687	2.0687	FEMALE WT NORMAL CONTROL up vs MALE WT NORMAL CONTROL	0.066166	3.26	3.26	FEMALE TRUN BCNS CONTROL up vs MALE TRUN BCNS CONTROL	0.184089	2.13893	2.13893
32411	223122_s_at	6423	SFRP2	secreted frizzled-related protein 2	NM_003013	0.0184416	0.188078	0.0480957	0.42346	0.139744	0.00285133	4.94947	4.94947	MALE WT NORMAL S10S50Rx up vs MALE WT NORMAL CONTROL	0.0808745	2.54867	2.54867	MALE MISS BCNS S10S50Rx up vs MALE MISS BCNS CONTROL	0.00832698	4.52442	4.52442	MALE TRUN BCNS S10S50Rx up vs MALE TRUN BCNS CONTROL	0.0116631	3.55305	3.55305	FEMALE WT NORMAL S10S50Rx up vs FEMALE WT NORMAL CONTROL	0.841284	0.900245	-1.11081	FEMALE MISS BCNS S10S50Rx down vs FEMALE MISS BCNS CONTROL	0.144724	2.05396	2.05396	MALE BCNS CONTROL up vs MALE NORMAL CONTROL	0.0831067	2.47927	2.47927	FEMALE BCNS CONTROL up vs FEMALE NORMAL CONTROL	0.033716	2.99861	2.99861	FEMALE WT NORMAL CONTROL up vs MALE WT NORMAL CONTROL	0.0440357	4.17009	4.17009	FEMALE TRUN BCNS CONTROL up vs MALE TRUN BCNS CONTROL	0.0738162	3.14166	3.14166
44542	235282_at	100506295	LOC100506295	hypothetical LOC100506295	XR_109394 /// XR_109395 /// XR_111708 /// XR_111709 /// XR_115112 /// XR_115113	0.0184878	0.00795105	0.0103371	0.0326345	0.0753428	0.065474	1.32886	1.32886	MALE WT NORMAL S10S50Rx up vs MALE WT NORMAL CONTROL	0.546819	0.902068	-1.10856	MALE MISS BCNS S10S50Rx down vs MALE MISS BCNS CONTROL	0.0100138	1.75463	1.75463	MALE TRUN BCNS S10S50Rx up vs MALE TRUN BCNS CONTROL	0.00101494	1.78879	1.78879	FEMALE WT NORMAL S10S50Rx up vs FEMALE WT NORMAL CONTROL	0.744501	1.06545	1.06545	FEMALE MISS BCNS S10S50Rx up vs FEMALE MISS BCNS CONTROL	0.0104519	1.51835	1.51835	MALE BCNS CONTROL up vs MALE NORMAL CONTROL	0.382791	1.14445	1.14445	FEMALE BCNS CONTROL up vs FEMALE NORMAL CONTROL	0.695853	0.943097	-1.06034	FEMALE WT NORMAL CONTROL down vs MALE WT NORMAL CONTROL	0.0252714	0.600632	-1.66491	FEMALE TRUN BCNS CONTROL down vs MALE TRUN BCNS CONTROL	0.372283	0.841297	-1.18864
11277	201818_at	79888	LPCAT1	lysophosphatidylcholine acyltransferase 1	NM_024830	0.0185539	0.0516274	0.00393114	0.610432	0.794987	0.0115893	0.76474	-1.30763	MALE WT NORMAL S10S50Rx down vs MALE WT NORMAL CONTROL	0.289872	0.890714	-1.12269	MALE MISS BCNS S10S50Rx down vs MALE MISS BCNS CONTROL	0.00234101	0.669005	-1.49476	MALE TRUN BCNS S10S50Rx down vs MALE TRUN BCNS CONTROL	0.00252491	0.713037	-1.40245	FEMALE WT NORMAL S10S50Rx down vs FEMALE WT NORMAL CONTROL	0.00664705	0.705447	-1.41754	FEMALE MISS BCNS S10S50Rx down vs FEMALE MISS BCNS CONTROL	0.521294	1.04664	1.04664	MALE BCNS CONTROL up vs MALE NORMAL CONTROL	0.781713	1.02067	1.02067	FEMALE BCNS CONTROL up vs FEMALE NORMAL CONTROL	0.68791	0.972051	-1.02875	FEMALE WT NORMAL CONTROL down vs MALE WT NORMAL CONTROL	0.108675	0.85267	-1.17279	FEMALE TRUN BCNS CONTROL down vs MALE TRUN BCNS CONTROL	0.551612	1.05383	1.05383
27065	217769_s_at	51371	POMP	proteasome maturation protein	NM_015932	0.0191425	0.305686	2.0795e-07	0.28393	0.17226	1.14825e-05	0.7045	-1.41945	MALE WT NORMAL S10S50Rx down vs MALE WT NORMAL CONTROL	0.00295844	0.797772	-1.25349	MALE MISS BCNS S10S50Rx down vs MALE MISS BCNS CONTROL	0.000294365	0.715919	-1.39681	MALE TRUN BCNS S10S50Rx down vs MALE TRUN BCNS CONTROL	3.19982e-05	0.728011	-1.3736	FEMALE WT NORMAL S10S50Rx down vs FEMALE WT NORMAL CONTROL	0.000154033	0.698637	-1.43136	FEMALE MISS BCNS S10S50Rx down vs FEMALE MISS BCNS CONTROL	0.285603	1.07348	1.07348	MALE BCNS CONTROL up vs MALE NORMAL CONTROL	0.336563	1.06905	1.06905	FEMALE BCNS CONTROL up vs FEMALE NORMAL CONTROL	0.552867	0.960717	-1.04089	FEMALE WT NORMAL CONTROL down vs MALE WT NORMAL CONTROL	0.292715	0.904291	-1.10584	FEMALE TRUN BCNS CONTROL down vs MALE TRUN BCNS CONTROL	0.887279	1.01225	1.01225
34799	225531_at	91768	CABLES1	Cdk5 and Abl enzyme substrate 1	NM_001100619 /// NM_138375 /// NR_023359	0.0193163	0.947169	2.14918e-07	0.202881	0.751303	0.00427524	1.47938	1.47938	MALE WT NORMAL S10S50Rx up vs MALE WT NORMAL CONTROL	0.0140054	1.45342	1.45342	MALE MISS BCNS S10S50Rx up vs MALE MISS BCNS CONTROL	0.00201976	1.84792	1.84792	MALE TRUN BCNS S10S50Rx up vs MALE TRUN BCNS CONTROL	1.41389e-05	2.08386	2.08386	FEMALE WT NORMAL S10S50Rx up vs FEMALE WT NORMAL CONTROL	9.56946e-05	2.37918	2.37918	FEMALE MISS BCNS S10S50Rx up vs FEMALE MISS BCNS CONTROL	0.271811	0.823001	-1.21507	MALE BCNS CONTROL down vs MALE NORMAL CONTROL	0.296892	1.21256	1.21256	FEMALE BCNS CONTROL up vs FEMALE NORMAL CONTROL	0.37539	0.849655	-1.17695	FEMALE WT NORMAL CONTROL down vs MALE WT NORMAL CONTROL	0.161629	1.44963	1.44963	FEMALE TRUN BCNS CONTROL up vs MALE TRUN BCNS CONTROL	0.739771	1.08102	1.08102
11668	202209_at	27258	LSM3	LSM3 homolog, U6 small nuclear RNA associated (S. cerevisiae)	NM_014463	0.0194449	0.990507	1.72762e-05	0.0172935	0.00245765	0.0120359	0.734803	-1.36091	MALE WT NORMAL S10S50Rx down vs MALE WT NORMAL CONTROL	0.00212569	0.638254	-1.56677	MALE MISS BCNS S10S50Rx down vs MALE MISS BCNS CONTROL	2.47938e-06	0.408191	-2.44983	MALE TRUN BCNS S10S50Rx down vs MALE TRUN BCNS CONTROL	3.71961e-05	0.541145	-1.84793	FEMALE WT NORMAL S10S50Rx down vs FEMALE WT NORMAL CONTROL	2.03126e-05	0.465593	-2.1478	FEMALE MISS BCNS S10S50Rx down vs FEMALE MISS BCNS CONTROL	0.0019981	1.45031	1.45031	MALE BCNS CONTROL up vs MALE NORMAL CONTROL	0.709451	0.961216	-1.04035	FEMALE BCNS CONTROL down vs FEMALE NORMAL CONTROL	0.0416974	1.2488	1.2488	FEMALE WT NORMAL CONTROL up vs MALE WT NORMAL CONTROL	0.00962308	0.666567	-1.50022	FEMALE TRUN BCNS CONTROL down vs MALE TRUN BCNS CONTROL	0.83087	1.02768	1.02768
19338	209921_at	23657	SLC7A11	solute carrier family 7, (cationic amino acid transporter, y+ system) member 11	NM_014331	0.0196016	0.17096	0.178602	0.0349912	0.0269871	0.00225869	0.569561	-1.75574	MALE WT NORMAL S10S50Rx down vs MALE WT NORMAL CONTROL	0.545335	1.11717	1.11717	MALE MISS BCNS S10S50Rx up vs MALE MISS BCNS CONTROL	0.571487	1.11966	1.11966	MALE TRUN BCNS S10S50Rx up vs MALE TRUN BCNS CONTROL	0.0373096	0.706842	-1.41474	FEMALE WT NORMAL S10S50Rx down vs FEMALE WT NORMAL CONTROL	0.00676962	0.539951	-1.85202	FEMALE MISS BCNS S10S50Rx down vs FEMALE MISS BCNS CONTROL	0.22579	0.777907	-1.2855	MALE BCNS CONTROL down vs MALE NORMAL CONTROL	0.0230196	0.58955	-1.69621	FEMALE BCNS CONTROL down vs FEMALE NORMAL CONTROL	0.868647	0.966124	-1.03506	FEMALE WT NORMAL CONTROL down vs MALE WT NORMAL CONTROL	0.217192	0.691597	-1.44593	FEMALE TRUN BCNS CONTROL down vs MALE TRUN BCNS CONTROL	0.346508	0.775172	-1.29004
33829	224559_at	378938	MALAT1	metastasis associated lung adenocarcinoma transcript 1 (non-protein coding)	NR_002819	0.0196843	0.10622	0.0143156	0.306041	0.741841	0.00242367	0.482836	-2.07109	MALE WT NORMAL S10S50Rx down vs MALE WT NORMAL CONTROL	0.0221387	0.551678	-1.81265	MALE MISS BCNS S10S50Rx down vs MALE MISS BCNS CONTROL	0.27704	0.755541	-1.32355	MALE TRUN BCNS S10S50Rx down vs MALE TRUN BCNS CONTROL	0.0460638	0.651306	-1.53538	FEMALE WT NORMAL S10S50Rx down vs FEMALE WT NORMAL CONTROL	0.894017	0.966553	-1.0346	FEMALE MISS BCNS S10S50Rx down vs FEMALE MISS BCNS CONTROL	0.0115072	0.393561	-2.5409	MALE BCNS CONTROL down vs MALE NORMAL CONTROL	0.683958	0.868494	-1.15142	FEMALE BCNS CONTROL down vs FEMALE NORMAL CONTROL	0.955623	0.981229	-1.01913	FEMALE WT NORMAL CONTROL down vs MALE WT NORMAL CONTROL	0.0576892	2.62443	2.62443	FEMALE TRUN BCNS CONTROL up vs MALE TRUN BCNS CONTROL	0.19658	1.78655	1.78655
18284	208858_s_at	23344	ESYT1	extended synaptotagmin-like protein 1	NM_001184796 /// NM_015292	0.0197271	0.259209	9.87437e-05	0.530496	0.106555	0.000822504	0.596627	-1.67609	MALE WT NORMAL S10S50Rx down vs MALE WT NORMAL CONTROL	0.0101112	0.659932	-1.51531	MALE MISS BCNS S10S50Rx down vs MALE MISS BCNS CONTROL	0.00134403	0.563571	-1.7744	MALE TRUN BCNS S10S50Rx down vs MALE TRUN BCNS CONTROL	0.000149913	0.538646	-1.85651	FEMALE WT NORMAL S10S50Rx down vs FEMALE WT NORMAL CONTROL	0.0172922	0.67308	-1.48571	FEMALE MISS BCNS S10S50Rx down vs FEMALE MISS BCNS CONTROL	0.752944	1.03524	1.03524	MALE BCNS CONTROL up vs MALE NORMAL CONTROL	0.862099	0.980189	-1.02021	FEMALE BCNS CONTROL down vs FEMALE NORMAL CONTROL	0.752732	0.965767	-1.03545	FEMALE WT NORMAL CONTROL down vs MALE WT NORMAL CONTROL	0.385858	0.876073	-1.14146	FEMALE TRUN BCNS CONTROL down vs MALE TRUN BCNS CONTROL	0.736743	0.954422	-1.04775
12914	203456_at	11230	PRAF2	PRA1 domain family, member 2	NM_007213	0.0197763	0.140783	0.00109797	0.766975	0.48832	0.00135522	1.52173	1.52173	MALE WT NORMAL S10S50Rx up vs MALE WT NORMAL CONTROL	0.0543416	1.29818	1.29818	MALE MISS BCNS S10S50Rx up vs MALE MISS BCNS CONTROL	0.228107	1.19733	1.19733	MALE TRUN BCNS S10S50Rx up vs MALE TRUN BCNS CONTROL	0.00135246	1.52057	1.52057	FEMALE WT NORMAL S10S50Rx up vs FEMALE WT NORMAL CONTROL	0.167637	1.23117	1.23117	FEMALE MISS BCNS S10S50Rx up vs FEMALE MISS BCNS CONTROL	0.188923	1.17363	1.17363	MALE BCNS CONTROL up vs MALE NORMAL CONTROL	0.503054	0.919605	-1.08742	FEMALE BCNS CONTROL down vs FEMALE NORMAL CONTROL	0.958255	0.993627	-1.00641	FEMALE WT NORMAL CONTROL down vs MALE WT NORMAL CONTROL	0.103987	0.747492	-1.33781	FEMALE TRUN BCNS CONTROL down vs MALE TRUN BCNS CONTROL	0.1933	0.810928	-1.23315
47851	238591_at	284004	HEXDC	Hexosaminidase (glycosyl hydrolase family 20, catalytic domain) containing	NM_173620	0.0203932	0.673947	4.56204e-08	0.173465	0.382013	1.09691e-05	1.72614	1.72614	MALE WT NORMAL S10S50Rx up vs MALE WT NORMAL CONTROL	0.000559791	1.53143	1.53143	MALE MISS BCNS S10S50Rx up vs MALE MISS BCNS CONTROL	0.00798205	1.44198	1.44198	MALE TRUN BCNS S10S50Rx up vs MALE TRUN BCNS CONTROL	4.11529e-05	1.62181	1.62181	FEMALE WT NORMAL S10S50Rx up vs FEMALE WT NORMAL CONTROL	0.0178192	1.37504	1.37504	FEMALE MISS BCNS S10S50Rx up vs FEMALE MISS BCNS CONTROL	0.472438	1.07142	1.07142	MALE BCNS CONTROL up vs MALE NORMAL CONTROL	0.435968	0.924744	-1.08138	FEMALE BCNS CONTROL down vs FEMALE NORMAL CONTROL	0.130277	1.16938	1.16938	FEMALE WT NORMAL CONTROL up vs MALE WT NORMAL CONTROL	0.689173	0.945185	-1.05799	FEMALE TRUN BCNS CONTROL down vs MALE TRUN BCNS CONTROL	0.561795	1.07775	1.07775
16980	207528_s_at	23657	SLC7A11	solute carrier family 7, (cationic amino acid transporter, y+ system) member 11	NM_014331	0.0204388	0.36545	0.0122516	0.282326	0.854943	0.0175853	0.532951	-1.87634	MALE WT NORMAL S10S50Rx down vs MALE WT NORMAL CONTROL	0.142595	0.65438	-1.52816	MALE MISS BCNS S10S50Rx down vs MALE MISS BCNS CONTROL	0.0627822	0.554621	-1.80303	MALE TRUN BCNS S10S50Rx down vs MALE TRUN BCNS CONTROL	0.00822464	0.489019	-2.04491	FEMALE WT NORMAL S10S50Rx down vs FEMALE WT NORMAL CONTROL	0.0283601	0.488802	-2.04582	FEMALE MISS BCNS S10S50Rx down vs FEMALE MISS BCNS CONTROL	0.489459	1.17324	1.17324	MALE BCNS CONTROL up vs MALE NORMAL CONTROL	0.0385015	0.583995	-1.71234	FEMALE BCNS CONTROL down vs FEMALE NORMAL CONTROL	0.419032	1.20976	1.20976	FEMALE WT NORMAL CONTROL up vs MALE WT NORMAL CONTROL	0.0490997	0.508766	-1.96554	FEMALE TRUN BCNS CONTROL down vs MALE TRUN BCNS CONTROL	0.26077	0.712723	-1.40307
41451	232186_at	128486	FITM2	fat storage-inducing transmembrane protein 2	NM_001080472	0.0207293	0.424118	0.00352224	0.242453	0.124101	0.0099228	0.740696	-1.35008	MALE WT NORMAL S10S50Rx down vs MALE WT NORMAL CONTROL	0.0245517	0.744549	-1.34309	MALE MISS BCNS S10S50Rx down vs MALE MISS BCNS CONTROL	0.0117402	0.695913	-1.43696	MALE TRUN BCNS S10S50Rx down vs MALE TRUN BCNS CONTROL	0.0290888	0.782751	-1.27755	FEMALE WT NORMAL S10S50Rx down vs FEMALE WT NORMAL CONTROL	0.0563387	0.768808	-1.30071	FEMALE MISS BCNS S10S50Rx down vs FEMALE MISS BCNS CONTROL	0.237463	1.12261	1.12261	MALE BCNS CONTROL up vs MALE NORMAL CONTROL	0.159175	0.863797	-1.15768	FEMALE BCNS CONTROL down vs FEMALE NORMAL CONTROL	0.836463	1.02023	1.02023	FEMALE WT NORMAL CONTROL up vs MALE WT NORMAL CONTROL	0.0275412	0.726136	-1.37715	FEMALE TRUN BCNS CONTROL down vs MALE TRUN BCNS CONTROL	0.19321	0.848692	-1.17828
54547	59697_at	376267	RAB15	RAB15, member RAS onocogene family	NM_198686	0.0209964	0.0975895	3.0887e-06	0.00776516	0.354468	1.68844e-05	0.697465	-1.43376	MALE WT NORMAL S10S50Rx down vs MALE WT NORMAL CONTROL	0.561277	0.960939	-1.04065	MALE MISS BCNS S10S50Rx down vs MALE MISS BCNS CONTROL	0.00354835	0.753045	-1.32794	MALE TRUN BCNS S10S50Rx down vs MALE TRUN BCNS CONTROL	0.00435575	0.823037	-1.21501	FEMALE WT NORMAL S10S50Rx down vs FEMALE WT NORMAL CONTROL	0.000501652	0.695848	-1.4371	FEMALE MISS BCNS S10S50Rx down vs FEMALE MISS BCNS CONTROL	0.613317	0.959976	-1.04169	MALE BCNS CONTROL down vs MALE NORMAL CONTROL	0.271439	0.909929	-1.09899	FEMALE BCNS CONTROL down vs FEMALE NORMAL CONTROL	0.423654	0.934264	-1.07036	FEMALE WT NORMAL CONTROL down vs MALE WT NORMAL CONTROL	0.00191372	0.644734	-1.55103	FEMALE TRUN BCNS CONTROL down vs MALE TRUN BCNS CONTROL	0.0864031	1.21633	1.21633
25852	216551_x_at	5335	PLCG1	phospholipase C, gamma 1	NM_002660 /// NM_182811	0.021199	0.255639	0.0313656	0.497841	0.494477	0.0101967	1.37032	1.37032	MALE WT NORMAL S10S50Rx up vs MALE WT NORMAL CONTROL	0.0877073	1.24165	1.24165	MALE MISS BCNS S10S50Rx up vs MALE MISS BCNS CONTROL	0.119928	1.21916	1.21916	MALE TRUN BCNS S10S50Rx up vs MALE TRUN BCNS CONTROL	0.0103132	1.36737	1.36737	FEMALE WT NORMAL S10S50Rx up vs FEMALE WT NORMAL CONTROL	0.333224	1.1298	1.1298	FEMALE MISS BCNS S10S50Rx up vs FEMALE MISS BCNS CONTROL	0.0927679	1.14268	1.14268	MALE BCNS CONTROL up vs MALE NORMAL CONTROL	0.0920178	1.14918	1.14918	FEMALE BCNS CONTROL up vs FEMALE NORMAL CONTROL	0.163362	1.11362	1.11362	FEMALE WT NORMAL CONTROL up vs MALE WT NORMAL CONTROL	0.780101	1.02846	1.02846	FEMALE TRUN BCNS CONTROL up vs MALE TRUN BCNS CONTROL	0.045475	1.21958	1.21958
24259	214953_s_at	351	APP	amyloid beta (A4) precursor protein	NM_000484 /// NM_001136129 /// NM_001136130 /// NM_201413 /// NM_201414	0.0217843	0.0112556	3.14693e-07	0.567155	0.262304	5.1321e-05	2.41566	2.41566	MALE WT NORMAL S10S50Rx up vs MALE WT NORMAL CONTROL	0.000494494	2.25178	2.25178	MALE MISS BCNS S10S50Rx up vs MALE MISS BCNS CONTROL	3.01967e-06	4.25249	4.25249	MALE TRUN BCNS S10S50Rx up vs MALE TRUN BCNS CONTROL	1.1982e-05	2.74792	2.74792	FEMALE WT NORMAL S10S50Rx up vs FEMALE WT NORMAL CONTROL	8.73416e-05	2.91174	2.91174	FEMALE MISS BCNS S10S50Rx up vs FEMALE MISS BCNS CONTROL	0.596657	0.925836	-1.08011	MALE BCNS CONTROL down vs MALE NORMAL CONTROL	0.309877	1.17069	1.17069	FEMALE BCNS CONTROL up vs FEMALE NORMAL CONTROL	0.948677	1.00954	1.00954	FEMALE WT NORMAL CONTROL up vs MALE WT NORMAL CONTROL	0.0487002	1.53514	1.53514	FEMALE TRUN BCNS CONTROL up vs MALE TRUN BCNS CONTROL	0.749449	1.06148	1.06148
16503	207046_at	554313 /// 8370	HIST2H4A /// HIST2H4B	histone cluster 2, H4a /// histone cluster 2, H4b	NM_001034077 /// NM_003548	0.0219197	0.85632	5.566e-05	0.141415	0.844365	0.00998725	1.41397	1.41397	MALE WT NORMAL S10S50Rx up vs MALE WT NORMAL CONTROL	0.100622	1.26799	1.26799	MALE MISS BCNS S10S50Rx up vs MALE MISS BCNS CONTROL	0.0863702	1.35669	1.35669	MALE TRUN BCNS S10S50Rx up vs MALE TRUN BCNS CONTROL	0.00407146	1.48882	1.48882	FEMALE WT NORMAL S10S50Rx up vs FEMALE WT NORMAL CONTROL	0.00712756	1.67766	1.67766	FEMALE MISS BCNS S10S50Rx up vs FEMALE MISS BCNS CONTROL	0.259202	0.850556	-1.1757	MALE BCNS CONTROL down vs MALE NORMAL CONTROL	0.522422	1.09902	1.09902	FEMALE BCNS CONTROL up vs FEMALE NORMAL CONTROL	0.47518	0.89979	-1.11137	FEMALE WT NORMAL CONTROL down vs MALE WT NORMAL CONTROL	0.274648	1.26008	1.26008	FEMALE TRUN BCNS CONTROL up vs MALE TRUN BCNS CONTROL	0.711286	1.07273	1.07273
10434	200975_at	5538	PPT1	palmitoyl-protein thioesterase 1	NM_000310 /// NM_001142604	0.0221276	0.096293	0.00039061	0.699492	0.519474	0.00474704	0.701141	-1.42625	MALE WT NORMAL S10S50Rx down vs MALE WT NORMAL CONTROL	0.00480492	0.662569	-1.50928	MALE MISS BCNS S10S50Rx down vs MALE MISS BCNS CONTROL	0.00582892	0.653716	-1.52972	MALE TRUN BCNS S10S50Rx down vs MALE TRUN BCNS CONTROL	0.00449659	0.701038	-1.42646	FEMALE WT NORMAL S10S50Rx down vs FEMALE WT NORMAL CONTROL	0.0475549	0.749744	-1.33379	FEMALE MISS BCNS S10S50Rx down vs FEMALE MISS BCNS CONTROL	0.045109	1.27454	1.27454	MALE BCNS CONTROL up vs MALE NORMAL CONTROL	0.451401	1.0944	1.0944	FEMALE BCNS CONTROL up vs FEMALE NORMAL CONTROL	0.631852	0.946198	-1.05686	FEMALE WT NORMAL CONTROL down vs MALE WT NORMAL CONTROL	0.212217	0.815769	-1.22584	FEMALE TRUN BCNS CONTROL down vs MALE TRUN BCNS CONTROL	0.160412	0.809182	-1.23582
28424	219129_s_at	79685	SAP30L	SAP30-like	NM_001131062 /// NM_001131063 /// NM_024632 /// NR_024084	0.0224489	0.264012	0.05094	0.119987	0.102698	0.0214144	0.704285	-1.41988	MALE WT NORMAL S10S50Rx down vs MALE WT NORMAL CONTROL	0.698451	1.06121	1.06121	MALE MISS BCNS S10S50Rx up vs MALE MISS BCNS CONTROL	0.0281204	0.688498	-1.45244	MALE TRUN BCNS S10S50Rx down vs MALE TRUN BCNS CONTROL	0.00275076	0.61403	-1.62858	FEMALE WT NORMAL S10S50Rx down vs FEMALE WT NORMAL CONTROL	0.145201	0.787569	-1.26973	FEMALE MISS BCNS S10S50Rx down vs FEMALE MISS BCNS CONTROL	0.132419	0.86857	-1.15132	MALE BCNS CONTROL down vs MALE NORMAL CONTROL	0.908302	0.98929	-1.01083	FEMALE BCNS CONTROL down vs FEMALE NORMAL CONTROL	0.31344	1.09539	1.09539	FEMALE WT NORMAL CONTROL up vs MALE WT NORMAL CONTROL	0.996723	0.999512	-1.00049	FEMALE TRUN BCNS CONTROL down vs MALE TRUN BCNS CONTROL	0.000930063	1.55735	1.55735
12505	203045_at	4814	NINJ1	ninjurin 1	NM_004148	0.0226443	0.291748	1.33707e-07	0.670908	0.0741553	4.50633e-06	1.65197	1.65197	MALE WT NORMAL S10S50Rx up vs MALE WT NORMAL CONTROL	0.239387	1.10727	1.10727	MALE MISS BCNS S10S50Rx up vs MALE MISS BCNS CONTROL	0.00232134	1.45183	1.45183	MALE TRUN BCNS S10S50Rx up vs MALE TRUN BCNS CONTROL	3.17579e-06	1.67725	1.67725	FEMALE WT NORMAL S10S50Rx up vs FEMALE WT NORMAL CONTROL	0.00162922	1.47764	1.47764	FEMALE MISS BCNS S10S50Rx up vs FEMALE MISS BCNS CONTROL	0.0170292	1.31937	1.31937	MALE BCNS CONTROL up vs MALE NORMAL CONTROL	0.316352	1.11833	1.11833	FEMALE BCNS CONTROL up vs FEMALE NORMAL CONTROL	0.0918577	1.21446	1.21446	FEMALE WT NORMAL CONTROL up vs MALE WT NORMAL CONTROL	0.622808	1.07964	1.07964	FEMALE TRUN BCNS CONTROL up vs MALE TRUN BCNS CONTROL	0.895264	0.981522	-1.01883
12473	203013_at	11319	ECD	ecdysoneless homolog (Drosophila)	NM_001135752 /// NM_001135753 /// NM_007265 /// NR_024203	0.0228368	0.738469	0.000269404	0.494216	0.164187	0.00582955	0.691194	-1.44677	MALE WT NORMAL S10S50Rx down vs MALE WT NORMAL CONTROL	0.000938565	0.584803	-1.70998	MALE MISS BCNS S10S50Rx down vs MALE MISS BCNS CONTROL	0.000990591	0.577843	-1.73057	MALE TRUN BCNS S10S50Rx down vs MALE TRUN BCNS CONTROL	0.00586639	0.693237	-1.44251	FEMALE WT NORMAL S10S50Rx down vs FEMALE WT NORMAL CONTROL	0.000494243	0.546897	-1.8285	FEMALE MISS BCNS S10S50Rx down vs FEMALE MISS BCNS CONTROL	0.0131616	1.31866	1.31866	MALE BCNS CONTROL up vs MALE NORMAL CONTROL	0.450242	1.08317	1.08317	FEMALE BCNS CONTROL up vs FEMALE NORMAL CONTROL	0.849958	1.01917	1.01917	FEMALE WT NORMAL CONTROL up vs MALE WT NORMAL CONTROL	0.0670511	0.766843	-1.30405	FEMALE TRUN BCNS CONTROL down vs MALE TRUN BCNS CONTROL	0.478077	0.913947	-1.09415
13369	203911_at	5909	RAP1GAP	RAP1 GTPase activating protein	NM_001145657 /// NM_001145658 /// NM_002885	0.0229303	0.412759	0.000270647	0.0551407	0.0851317	0.000205986	1.42368	1.42368	MALE WT NORMAL S10S50Rx up vs MALE WT NORMAL CONTROL	0.109476	1.15215	1.15215	MALE MISS BCNS S10S50Rx up vs MALE MISS BCNS CONTROL	0.000763865	1.43501	1.43501	MALE TRUN BCNS S10S50Rx up vs MALE TRUN BCNS CONTROL	0.000189086	1.42266	1.42266	FEMALE WT NORMAL S10S50Rx up vs FEMALE WT NORMAL CONTROL	0.0119929	1.2831	1.2831	FEMALE MISS BCNS S10S50Rx up vs FEMALE MISS BCNS CONTROL	0.971188	1.00264	1.00264	MALE BCNS CONTROL up vs MALE NORMAL CONTROL	0.289021	1.08615	1.08615	FEMALE BCNS CONTROL up vs FEMALE NORMAL CONTROL	0.732161	1.02558	1.02558	FEMALE WT NORMAL CONTROL up vs MALE WT NORMAL CONTROL	0.106619	1.18651	1.18651	FEMALE TRUN BCNS CONTROL up vs MALE TRUN BCNS CONTROL	0.671843	1.04031	1.04031
32897	223610_at	54437	SEMA5B	sema domain, seven thrombospondin repeats (type 1 and type 1-like), transmembrane domai	NM_001031702	0.0229318	0.903765	9.28443e-06	0.10247	0.51209	0.000217651	1.62357	1.62357	MALE WT NORMAL S10S50Rx up vs MALE WT NORMAL CONTROL	0.0449506	1.2918	1.2918	MALE MISS BCNS S10S50Rx up vs MALE MISS BCNS CONTROL	0.0105681	1.48005	1.48005	MALE TRUN BCNS S10S50Rx up vs MALE TRUN BCNS CONTROL	0.0060095	1.37731	1.37731	FEMALE WT NORMAL S10S50Rx up vs FEMALE WT NORMAL CONTROL	0.000701309	1.76962	1.76962	FEMALE MISS BCNS S10S50Rx up vs FEMALE MISS BCNS CONTROL	0.656601	1.04684	1.04684	MALE BCNS CONTROL up vs MALE NORMAL CONTROL	0.492832	0.928178	-1.07738	FEMALE BCNS CONTROL down vs FEMALE NORMAL CONTROL	0.279414	1.12383	1.12383	FEMALE WT NORMAL CONTROL up vs MALE WT NORMAL CONTROL	0.207166	1.21125	1.21125	FEMALE TRUN BCNS CONTROL up vs MALE TRUN BCNS CONTROL	0.155994	0.819718	-1.21993
35124	225856_at	---	---	---	---	0.0237273	0.644893	0.0121293	0.258809	0.103305	0.0132357	0.621309	-1.6095	MALE WT NORMAL S10S50Rx down vs MALE WT NORMAL CONTROL	0.229745	0.796705	-1.25517	MALE MISS BCNS S10S50Rx down vs MALE MISS BCNS CONTROL	0.0064052	0.561334	-1.78147	MALE TRUN BCNS S10S50Rx down vs MALE TRUN BCNS CONTROL	0.0013622	0.515917	-1.9383	FEMALE WT NORMAL S10S50Rx down vs FEMALE WT NORMAL CONTROL	0.0535819	0.678645	-1.47352	FEMALE MISS BCNS S10S50Rx down vs FEMALE MISS BCNS CONTROL	0.942957	1.00684	1.00684	MALE BCNS CONTROL up vs MALE NORMAL CONTROL	0.0914574	0.840022	-1.19045	FEMALE BCNS CONTROL down vs FEMALE NORMAL CONTROL	0.29611	1.10409	1.10409	FEMALE WT NORMAL CONTROL up vs MALE WT NORMAL CONTROL	0.444586	0.908745	-1.10042	FEMALE TRUN BCNS CONTROL down vs MALE TRUN BCNS CONTROL	0.551433	0.933747	-1.07095
38378	229113_s_at	199990	C1orf86	chromosome 1 open reading frame 86	NM_001146310 /// NM_182533	0.0240386	0.29088	0.0100565	0.868165	0.30608	0.0180432	1.39223	1.39223	MALE WT NORMAL S10S50Rx up vs MALE WT NORMAL CONTROL	0.203612	1.20974	1.20974	MALE MISS BCNS S10S50Rx up vs MALE MISS BCNS CONTROL	0.00196073	1.76837	1.76837	MALE TRUN BCNS S10S50Rx up vs MALE TRUN BCNS CONTROL	0.00242765	1.57587	1.57587	FEMALE WT NORMAL S10S50Rx up vs FEMALE WT NORMAL CONTROL	0.38858	1.14568	1.14568	FEMALE MISS BCNS S10S50Rx up vs FEMALE MISS BCNS CONTROL	0.308564	0.898314	-1.1132	MALE BCNS CONTROL down vs MALE NORMAL CONTROL	0.545155	1.06832	1.06832	FEMALE BCNS CONTROL up vs FEMALE NORMAL CONTROL	0.082119	0.826337	-1.21016	FEMALE WT NORMAL CONTROL down vs MALE WT NORMAL CONTROL	0.644627	1.06784	1.06784	FEMALE TRUN BCNS CONTROL up vs MALE TRUN BCNS CONTROL	0.445605	0.904388	-1.10572
25111	215807_s_at	5364	PLXNB1	plexin B1	NM_001130082 /// NM_002673	0.0241576	0.333117	1.77082e-05	0.558564	0.0852803	0.00134767	1.48989	1.48989	MALE WT NORMAL S10S50Rx up vs MALE WT NORMAL CONTROL	0.000357491	1.71373	1.71373	MALE MISS BCNS S10S50Rx up vs MALE MISS BCNS CONTROL	0.000305532	1.80331	1.80331	MALE TRUN BCNS S10S50Rx up vs MALE TRUN BCNS CONTROL	0.00937442	1.35423	1.35423	FEMALE WT NORMAL S10S50Rx up vs FEMALE WT NORMAL CONTROL	0.000225874	1.84325	1.84325	FEMALE MISS BCNS S10S50Rx up vs FEMALE MISS BCNS CONTROL	0.0410986	0.823352	-1.21455	MALE BCNS CONTROL down vs MALE NORMAL CONTROL	0.0454222	0.81915	-1.22078	FEMALE BCNS CONTROL down vs FEMALE NORMAL CONTROL	0.284103	1.10267	1.10267	FEMALE WT NORMAL CONTROL up vs MALE WT NORMAL CONTROL	0.190097	1.17977	1.17977	FEMALE TRUN BCNS CONTROL up vs MALE TRUN BCNS CONTROL	0.859702	1.02011	1.02011
29166	219871_at	79667	FLJ13197	hypothetical FLJ13197	NR_026804	0.024211	0.610053	0.0177194	0.199085	0.130512	0.0114625	1.29477	1.29477	MALE WT NORMAL S10S50Rx up vs MALE WT NORMAL CONTROL	0.292874	1.11369	1.11369	MALE MISS BCNS S10S50Rx up vs MALE MISS BCNS CONTROL	0.0143275	1.32418	1.32418	MALE TRUN BCNS S10S50Rx up vs MALE TRUN BCNS CONTROL	0.00137391	1.4216	1.4216	FEMALE WT NORMAL S10S50Rx up vs FEMALE WT NORMAL CONTROL	0.0469119	1.2482	1.2482	FEMALE MISS BCNS S10S50Rx up vs FEMALE MISS BCNS CONTROL	0.0465032	1.13043	1.13043	MALE BCNS CONTROL up vs MALE NORMAL CONTROL	0.40446	1.05157	1.05157	FEMALE BCNS CONTROL up vs FEMALE NORMAL CONTROL	0.38259	0.95114	-1.05137	FEMALE WT NORMAL CONTROL down vs MALE WT NORMAL CONTROL	0.295489	0.92253	-1.08398	FEMALE TRUN BCNS CONTROL down vs MALE TRUN BCNS CONTROL	0.0303228	0.848586	-1.17843
5234	1560199_x_at	728153	LOC728153	similar to FAM133B protein	XM_001128002 /// XM_001722995	0.0247757	0.224435	2.75921e-05	0.0567067	0.841241	3.58859e-05	2.5382	2.5382	MALE WT NORMAL S10S50Rx up vs MALE WT NORMAL CONTROL	0.00342574	1.91349	1.91349	MALE MISS BCNS S10S50Rx up vs MALE MISS BCNS CONTROL	0.000112986	2.85607	2.85607	MALE TRUN BCNS S10S50Rx up vs MALE TRUN BCNS CONTROL	0.0021367	1.8159	1.8159	FEMALE WT NORMAL S10S50Rx up vs FEMALE WT NORMAL CONTROL	0.00191086	2.14704	2.14704	FEMALE MISS BCNS S10S50Rx up vs FEMALE MISS BCNS CONTROL	0.177667	0.816215	-1.22517	MALE BCNS CONTROL down vs MALE NORMAL CONTROL	0.523978	1.10355	1.10355	FEMALE BCNS CONTROL up vs FEMALE NORMAL CONTROL	0.435604	1.12384	1.12384	FEMALE WT NORMAL CONTROL up vs MALE WT NORMAL CONTROL	0.00200851	2.11166	2.11166	FEMALE TRUN BCNS CONTROL up vs MALE TRUN BCNS CONTROL	0.634702	1.09335	1.09335
51191	241931_at	7499	XG	Xg blood group	NM_001141919 /// NM_001141920 /// NM_175569	0.0248048	0.71222	0.0113529	0.597974	0.869604	0.0119658	1.56742	1.56742	MALE WT NORMAL S10S50Rx up vs MALE WT NORMAL CONTROL	0.0967787	1.37648	1.37648	MALE MISS BCNS S10S50Rx up vs MALE MISS BCNS CONTROL	0.00695456	1.80155	1.80155	MALE TRUN BCNS S10S50Rx up vs MALE TRUN BCNS CONTROL	0.00253567	1.76154	1.76154	FEMALE WT NORMAL S10S50Rx up vs FEMALE WT NORMAL CONTROL	0.0510916	1.49703	1.49703	FEMALE MISS BCNS S10S50Rx up vs FEMALE MISS BCNS CONTROL	0.473395	0.903756	-1.10649	MALE BCNS CONTROL down vs MALE NORMAL CONTROL	0.206701	1.20988	1.20988	FEMALE BCNS CONTROL up vs FEMALE NORMAL CONTROL	0.865989	1.02407	1.02407	FEMALE WT NORMAL CONTROL up vs MALE WT NORMAL CONTROL	0.00950331	1.75489	1.75489	FEMALE TRUN BCNS CONTROL up vs MALE TRUN BCNS CONTROL	0.698923	1.07102	1.07102
22324	213010_at	112464	PRKCDBP	protein kinase C, delta binding protein	NM_145040	0.0248483	0.677547	2.81163e-07	0.36203	0.793474	0.000855162	0.65899	-1.51747	MALE WT NORMAL S10S50Rx down vs MALE WT NORMAL CONTROL	0.00158483	0.639952	-1.56262	MALE MISS BCNS S10S50Rx down vs MALE MISS BCNS CONTROL	0.0438484	0.731437	-1.36717	MALE TRUN BCNS S10S50Rx down vs MALE TRUN BCNS CONTROL	0.000714122	0.653108	-1.53114	FEMALE WT NORMAL S10S50Rx down vs FEMALE WT NORMAL CONTROL	0.000423122	0.52752	-1.89566	FEMALE MISS BCNS S10S50Rx down vs FEMALE MISS BCNS CONTROL	0.24098	1.22074	1.22074	MALE BCNS CONTROL up vs MALE NORMAL CONTROL	0.453985	1.14017	1.14017	FEMALE BCNS CONTROL up vs FEMALE NORMAL CONTROL	0.667724	0.928007	-1.07758	FEMALE WT NORMAL CONTROL down vs MALE WT NORMAL CONTROL	0.379802	0.803823	-1.24406	FEMALE TRUN BCNS CONTROL down vs MALE TRUN BCNS CONTROL	0.763106	0.934619	-1.06996
39985	230720_at	221687	RNF182	ring finger protein 182	NM_001165032 /// NM_001165033 /// NM_001165034 /// NM_152737	0.025101	0.178219	0.000475406	0.12926	0.622484	0.000181952	0.453973	-2.20277	MALE WT NORMAL S10S50Rx down vs MALE WT NORMAL CONTROL	0.234549	0.792887	-1.26121	MALE MISS BCNS S10S50Rx down vs MALE MISS BCNS CONTROL	0.786231	0.943355	-1.06005	MALE TRUN BCNS S10S50Rx down vs MALE TRUN BCNS CONTROL	0.00800558	0.614607	-1.62706	FEMALE WT NORMAL S10S50Rx down vs FEMALE WT NORMAL CONTROL	0.00338642	0.479217	-2.08674	FEMALE MISS BCNS S10S50Rx down vs FEMALE MISS BCNS CONTROL	0.00166156	0.4297	-2.3272	MALE BCNS CONTROL down vs MALE NORMAL CONTROL	0.869552	1.03946	1.03946	FEMALE BCNS CONTROL up vs FEMALE NORMAL CONTROL	0.83966	0.954009	-1.04821	FEMALE WT NORMAL CONTROL down vs MALE WT NORMAL CONTROL	0.00588305	2.79866	2.79866	FEMALE TRUN BCNS CONTROL up vs MALE TRUN BCNS CONTROL	0.0445604	1.903	1.903
44760	235500_at	3183	HNRNPC	heterogeneous nuclear ribonucleoprotein C (C1/C2)	NM_001077442 /// NM_001077443 /// NM_004500 /// NM_031314	0.0251411	0.46929	0.00192275	0.16275	0.539831	0.00583703	1.51989	1.51989	MALE WT NORMAL S10S50Rx up vs MALE WT NORMAL CONTROL	0.312264	1.17113	1.17113	MALE MISS BCNS S10S50Rx up vs MALE MISS BCNS CONTROL	0.0426632	1.43424	1.43424	MALE TRUN BCNS S10S50Rx up vs MALE TRUN BCNS CONTROL	0.0416405	1.33782	1.33782	FEMALE WT NORMAL S10S50Rx up vs FEMALE WT NORMAL CONTROL	0.00147489	1.88622	1.88622	FEMALE MISS BCNS S10S50Rx up vs FEMALE MISS BCNS CONTROL	0.429377	1.09645	1.09645	MALE BCNS CONTROL up vs MALE NORMAL CONTROL	0.288296	0.877042	-1.1402	FEMALE BCNS CONTROL down vs FEMALE NORMAL CONTROL	0.235552	1.1524	1.1524	FEMALE WT NORMAL CONTROL up vs MALE WT NORMAL CONTROL	0.882802	0.97668	-1.02388	FEMALE TRUN BCNS CONTROL down vs MALE TRUN BCNS CONTROL	0.350814	0.870001	-1.14942
11202	201743_at	929	CD14	CD14 molecule	NM_000591 /// NM_001040021 /// NM_001174104 /// NM_001174105	0.0253342	0.0101449	0.00109641	0.626523	0.215613	0.00587206	1.93191	1.93191	MALE WT NORMAL S10S50Rx up vs MALE WT NORMAL CONTROL	0.549829	0.863929	-1.1575	MALE MISS BCNS S10S50Rx down vs MALE MISS BCNS CONTROL	0.0291079	1.97113	1.97113	MALE TRUN BCNS S10S50Rx up vs MALE TRUN BCNS CONTROL	0.0175209	1.72853	1.72853	FEMALE WT NORMAL S10S50Rx up vs FEMALE WT NORMAL CONTROL	0.0801834	1.6954	1.6954	FEMALE MISS BCNS S10S50Rx up vs FEMALE MISS BCNS CONTROL	0.0961573	1.48056	1.48056	MALE BCNS CONTROL up vs MALE NORMAL CONTROL	0.430718	1.20641	1.20641	FEMALE BCNS CONTROL up vs FEMALE NORMAL CONTROL	0.371437	1.23514	1.23514	FEMALE WT NORMAL CONTROL up vs MALE WT NORMAL CONTROL	0.824745	1.07529	1.07529	FEMALE TRUN BCNS CONTROL up vs MALE TRUN BCNS CONTROL	0.841922	0.941985	-1.06159
11496	202037_s_at	6422	SFRP1	secreted frizzled-related protein 1	NM_003012	0.0255374	0.575726	0.00108726	0.00828631	0.952388	0.0261956	1.81095	1.81095	MALE WT NORMAL S10S50Rx up vs MALE WT NORMAL CONTROL	0.368076	0.770028	-1.29865	MALE MISS BCNS S10S50Rx down vs MALE MISS BCNS CONTROL	0.319961	1.37787	1.37787	MALE TRUN BCNS S10S50Rx up vs MALE TRUN BCNS CONTROL	0.000499126	2.86648	2.86648	FEMALE WT NORMAL S10S50Rx up vs FEMALE WT NORMAL CONTROL	0.000186086	4.65784	4.65784	FEMALE MISS BCNS S10S50Rx up vs FEMALE MISS BCNS CONTROL	0.970196	0.981941	-1.01839	MALE BCNS CONTROL down vs MALE NORMAL CONTROL	0.765397	1.16485	1.16485	FEMALE BCNS CONTROL up vs FEMALE NORMAL CONTROL	0.886221	1.07524	1.07524	FEMALE WT NORMAL CONTROL up vs MALE WT NORMAL CONTROL	0.898291	1.09553	1.09553	FEMALE TRUN BCNS CONTROL up vs MALE TRUN BCNS CONTROL	0.546707	1.48511	1.48511
10099	200640_at	7534	YWHAZ	tyrosine 3-monooxygenase/tryptophan 5-monooxygenase activation protein, zeta polypeptid	NM_001135699 /// NM_001135700 /// NM_001135701 /// NM_001135702 /// NM_003406 /// NM_14	0.0255667	0.400961	4.48505e-06	0.850831	0.930573	0.000498305	0.746061	-1.34037	MALE WT NORMAL S10S50Rx down vs MALE WT NORMAL CONTROL	0.000478458	0.709297	-1.40985	MALE MISS BCNS S10S50Rx down vs MALE MISS BCNS CONTROL	0.00147675	0.721618	-1.38577	MALE TRUN BCNS S10S50Rx down vs MALE TRUN BCNS CONTROL	7.32024e-05	0.700362	-1.42783	FEMALE WT NORMAL S10S50Rx down vs FEMALE WT NORMAL CONTROL	0.000284627	0.672313	-1.4874	FEMALE MISS BCNS S10S50Rx down vs FEMALE MISS BCNS CONTROL	0.895765	1.00956	1.00956	MALE BCNS CONTROL up vs MALE NORMAL CONTROL	0.716518	0.972604	-1.02817	FEMALE BCNS CONTROL down vs FEMALE NORMAL CONTROL	0.683269	0.970045	-1.03088	FEMALE WT NORMAL CONTROL down vs MALE WT NORMAL CONTROL	0.467173	0.927087	-1.07865	FEMALE TRUN BCNS CONTROL down vs MALE TRUN BCNS CONTROL	0.530713	0.942047	-1.06152
26974	217678_at	23657	SLC7A11	solute carrier family 7, (cationic amino acid transporter, y+ system) member 11	NM_014331	0.0257265	0.370437	0.269324	0.116298	0.00633578	0.000523541	0.48372	-2.06731	MALE WT NORMAL S10S50Rx down vs MALE WT NORMAL CONTROL	0.215119	1.28413	1.28413	MALE MISS BCNS S10S50Rx up vs MALE MISS BCNS CONTROL	0.293903	1.26988	1.26988	MALE TRUN BCNS S10S50Rx up vs MALE TRUN BCNS CONTROL	0.00973481	0.614572	-1.62715	FEMALE WT NORMAL S10S50Rx down vs FEMALE WT NORMAL CONTROL	0.123	0.698002	-1.43266	FEMALE MISS BCNS S10S50Rx down vs FEMALE MISS BCNS CONTROL	0.0675164	0.641765	-1.5582	MALE BCNS CONTROL down vs MALE NORMAL CONTROL	0.0136466	0.5173	-1.93311	FEMALE BCNS CONTROL down vs FEMALE NORMAL CONTROL	0.711907	0.915984	-1.09172	FEMALE WT NORMAL CONTROL down vs MALE WT NORMAL CONTROL	0.404673	0.755225	-1.32411	FEMALE TRUN BCNS CONTROL down vs MALE TRUN BCNS CONTROL	0.293437	0.721826	-1.38538
21882	212566_at	4134	MAP4	microtubule-associated protein 4	NM_001134364 /// NM_002375 /// NM_030885	0.025843	0.96108	6.21823e-05	0.436507	0.484982	0.00102732	1.44704	1.44704	MALE WT NORMAL S10S50Rx up vs MALE WT NORMAL CONTROL	0.0048394	1.42062	1.42062	MALE MISS BCNS S10S50Rx up vs MALE MISS BCNS CONTROL	0.000134236	1.82247	1.82247	MALE TRUN BCNS S10S50Rx up vs MALE TRUN BCNS CONTROL	0.000873955	1.4575	1.4575	FEMALE WT NORMAL S10S50Rx up vs FEMALE WT NORMAL CONTROL	0.134684	1.20557	1.20557	FEMALE MISS BCNS S10S50Rx up vs FEMALE MISS BCNS CONTROL	0.737383	0.970416	-1.03049	MALE BCNS CONTROL down vs MALE NORMAL CONTROL	0.611928	1.04909	1.04909	FEMALE BCNS CONTROL up vs FEMALE NORMAL CONTROL	0.493404	0.938803	-1.06519	FEMALE WT NORMAL CONTROL down vs MALE WT NORMAL CONTROL	0.694601	0.951302	-1.05119	FEMALE TRUN BCNS CONTROL down vs MALE TRUN BCNS CONTROL	0.497457	1.08278	1.08278
40121	230856_at	---	---	---	---	0.0258684	0.165674	0.000153586	0.0408276	0.115961	0.000428178	1.96379	1.96379	MALE WT NORMAL S10S50Rx up vs MALE WT NORMAL CONTROL	0.0100646	1.61961	1.61961	MALE MISS BCNS S10S50Rx up vs MALE MISS BCNS CONTROL	0.00085058	1.97361	1.97361	MALE TRUN BCNS S10S50Rx up vs MALE TRUN BCNS CONTROL	0.0014343	1.78493	1.78493	FEMALE WT NORMAL S10S50Rx up vs FEMALE WT NORMAL CONTROL	5.60125e-05	2.53397	2.53397	FEMALE MISS BCNS S10S50Rx up vs FEMALE MISS BCNS CONTROL	0.485776	1.07949	1.07949	MALE BCNS CONTROL up vs MALE NORMAL CONTROL	0.960165	1.00567	1.00567	FEMALE BCNS CONTROL up vs FEMALE NORMAL CONTROL	0.256974	1.13233	1.13233	FEMALE WT NORMAL CONTROL up vs MALE WT NORMAL CONTROL	0.267818	1.17863	1.17863	FEMALE TRUN BCNS CONTROL up vs MALE TRUN BCNS CONTROL	0.668179	0.944145	-1.05916
27460	218164_at	64847	SPATA20	spermatogenesis associated 20	NM_022827	0.0261767	0.997272	0.00389486	0.237952	0.532032	0.0243959	1.42352	1.42352	MALE WT NORMAL S10S50Rx up vs MALE WT NORMAL CONTROL	0.0662515	1.3858	1.3858	MALE MISS BCNS S10S50Rx up vs MALE MISS BCNS CONTROL	0.0011072	2.04304	2.04304	MALE TRUN BCNS S10S50Rx up vs MALE TRUN BCNS CONTROL	0.00922097	1.51663	1.51663	FEMALE WT NORMAL S10S50Rx up vs FEMALE WT NORMAL CONTROL	0.371529	1.1792	1.1792	FEMALE MISS BCNS S10S50Rx up vs FEMALE MISS BCNS CONTROL	0.219577	1.29971	1.29971	MALE BCNS CONTROL up vs MALE NORMAL CONTROL	0.267208	0.780891	-1.28059	FEMALE BCNS CONTROL down vs FEMALE NORMAL CONTROL	0.635608	1.10752	1.10752	FEMALE WT NORMAL CONTROL up vs MALE WT NORMAL CONTROL	0.365016	0.758767	-1.31793	FEMALE TRUN BCNS CONTROL down vs MALE TRUN BCNS CONTROL	0.0649064	0.583553	-1.71364
10114	200655_s_at	801	CALM1	calmodulin 1 (phosphorylase kinase, delta)	NM_001166106 /// NM_006888	0.0267912	0.734814	1.07833e-06	0.361193	0.828517	8.06582e-05	0.636563	-1.57094	MALE WT NORMAL S10S50Rx down vs MALE WT NORMAL CONTROL	0.00076854	0.662301	-1.50989	MALE MISS BCNS S10S50Rx down vs MALE MISS BCNS CONTROL	0.000791536	0.644223	-1.55226	MALE TRUN BCNS S10S50Rx down vs MALE TRUN BCNS CONTROL	3.68881e-06	0.551015	-1.81483	FEMALE WT NORMAL S10S50Rx down vs FEMALE WT NORMAL CONTROL	5.62167e-05	0.556766	-1.79609	FEMALE MISS BCNS S10S50Rx down vs FEMALE MISS BCNS CONTROL	0.999174	1.00009	1.00009	MALE BCNS CONTROL up vs MALE NORMAL CONTROL	0.580861	0.953015	-1.0493	FEMALE BCNS CONTROL down vs FEMALE NORMAL CONTROL	0.571452	1.04886	1.04886	FEMALE WT NORMAL CONTROL up vs MALE WT NORMAL CONTROL	0.870746	0.981373	-1.01898	FEMALE TRUN BCNS CONTROL down vs MALE TRUN BCNS CONTROL	0.866873	1.01794	1.01794
11184	201725_at	8872	CDC123	cell division cycle 123 homolog (S. cerevisiae)	NM_006023	0.0269156	0.660558	0.000114152	0.291956	0.0897536	0.00282414	0.715715	-1.3972	MALE WT NORMAL S10S50Rx down vs MALE WT NORMAL CONTROL	0.000581617	0.630659	-1.58564	MALE MISS BCNS S10S50Rx down vs MALE MISS BCNS CONTROL	7.90018e-05	0.557676	-1.79316	MALE TRUN BCNS S10S50Rx down vs MALE TRUN BCNS CONTROL	0.00124165	0.691005	-1.44717	FEMALE WT NORMAL S10S50Rx down vs FEMALE WT NORMAL CONTROL	0.000715151	0.625917	-1.59765	FEMALE MISS BCNS S10S50Rx down vs FEMALE MISS BCNS CONTROL	0.0139956	1.24187	1.24187	MALE BCNS CONTROL up vs MALE NORMAL CONTROL	0.787637	0.977895	-1.0226	FEMALE BCNS CONTROL down vs FEMALE NORMAL CONTROL	0.551803	1.04858	1.04858	FEMALE WT NORMAL CONTROL up vs MALE WT NORMAL CONTROL	0.0782728	0.818513	-1.22173	FEMALE TRUN BCNS CONTROL down vs MALE TRUN BCNS CONTROL	0.0804464	0.832943	-1.20056
37710	228445_at	84883	AIFM2	apoptosis-inducing factor, mitochondrion-associated, 2	NM_001198696 /// NM_032797	0.0270572	0.950049	4.59352e-06	0.00964656	0.00123669	0.0017311	1.29964	1.29964	MALE WT NORMAL S10S50Rx up vs MALE WT NORMAL CONTROL	7.15e-05	1.52651	1.52651	MALE MISS BCNS S10S50Rx up vs MALE MISS BCNS CONTROL	1.40503e-06	1.83316	1.83316	MALE TRUN BCNS S10S50Rx up vs MALE TRUN BCNS CONTROL	0.000151822	1.40537	1.40537	FEMALE WT NORMAL S10S50Rx up vs FEMALE WT NORMAL CONTROL	0.00085696	1.39962	1.39962	FEMALE MISS BCNS S10S50Rx up vs FEMALE MISS BCNS CONTROL	0.00525464	0.782345	-1.27821	MALE BCNS CONTROL down vs MALE NORMAL CONTROL	0.572451	1.04654	1.04654	FEMALE BCNS CONTROL up vs FEMALE NORMAL CONTROL	0.507302	0.949618	-1.05306	FEMALE WT NORMAL CONTROL down vs MALE WT NORMAL CONTROL	0.08213	1.21656	1.21656	FEMALE TRUN BCNS CONTROL up vs MALE TRUN BCNS CONTROL	0.0103932	1.32641	1.32641
32316	223026_s_at	51699	VPS29	vacuolar protein sorting 29 homolog (S. cerevisiae)	NM_016226 /// NM_057180	0.0270729	0.851937	0.000113893	0.203738	0.689305	0.000551976	0.662496	-1.50944	MALE WT NORMAL S10S50Rx down vs MALE WT NORMAL CONTROL	0.00327373	0.688917	-1.45155	MALE MISS BCNS S10S50Rx down vs MALE MISS BCNS CONTROL	0.000527485	0.618016	-1.61808	MALE TRUN BCNS S10S50Rx down vs MALE TRUN BCNS CONTROL	0.000957471	0.681315	-1.46775	FEMALE WT NORMAL S10S50Rx down vs FEMALE WT NORMAL CONTROL	0.000572825	0.616628	-1.62172	FEMALE MISS BCNS S10S50Rx down vs FEMALE MISS BCNS CONTROL	0.233415	1.10031	1.10031	MALE BCNS CONTROL up vs MALE NORMAL CONTROL	0.628587	1.04057	1.04057	FEMALE BCNS CONTROL up vs FEMALE NORMAL CONTROL	0.623588	0.962162	-1.03933	FEMALE WT NORMAL CONTROL down vs MALE WT NORMAL CONTROL	0.0217157	0.765085	-1.30704	FEMALE TRUN BCNS CONTROL down vs MALE TRUN BCNS CONTROL	0.424606	1.08218	1.08218
3148	1556649_at	---	---	---	---	0.0274809	0.522658	1.48746e-06	0.856605	0.947928	0.00310131	1.27713	1.27713	MALE WT NORMAL S10S50Rx up vs MALE WT NORMAL CONTROL	0.00102478	1.38535	1.38535	MALE MISS BCNS S10S50Rx up vs MALE MISS BCNS CONTROL	0.0200034	1.29155	1.29155	MALE TRUN BCNS S10S50Rx up vs MALE TRUN BCNS CONTROL	0.000435498	1.36592	1.36592	FEMALE WT NORMAL S10S50Rx up vs FEMALE WT NORMAL CONTROL	0.0180779	1.29801	1.29801	FEMALE MISS BCNS S10S50Rx up vs FEMALE MISS BCNS CONTROL	0.695362	0.969785	-1.03116	MALE BCNS CONTROL down vs MALE NORMAL CONTROL	0.869813	1.01347	1.01347	FEMALE BCNS CONTROL up vs FEMALE NORMAL CONTROL	0.831437	1.01754	1.01754	FEMALE WT NORMAL CONTROL up vs MALE WT NORMAL CONTROL	0.840272	1.02355	1.02355	FEMALE TRUN BCNS CONTROL up vs MALE TRUN BCNS CONTROL	0.351628	1.10475	1.10475
35352	226085_at	23468	CBX5	chromobox homolog 5	NM_001127321 /// NM_001127322 /// NM_012117	0.0275636	0.785169	0.000313479	0.638508	0.139075	6.91453e-05	0.260484	-3.839	MALE WT NORMAL S10S50Rx down vs MALE WT NORMAL CONTROL	0.039081	0.53641	-1.86424	MALE MISS BCNS S10S50Rx down vs MALE MISS BCNS CONTROL	0.000734681	0.313619	-3.18859	MALE TRUN BCNS S10S50Rx down vs MALE TRUN BCNS CONTROL	0.000121999	0.286335	-3.49242	FEMALE WT NORMAL S10S50Rx down vs FEMALE WT NORMAL CONTROL	0.00615045	0.40458	-2.4717	FEMALE MISS BCNS S10S50Rx down vs FEMALE MISS BCNS CONTROL	0.332116	0.780366	-1.28145	MALE BCNS CONTROL down vs MALE NORMAL CONTROL	0.191418	0.701988	-1.42453	FEMALE BCNS CONTROL down vs FEMALE NORMAL CONTROL	0.0388667	1.75345	1.75345	FEMALE WT NORMAL CONTROL up vs MALE WT NORMAL CONTROL	0.141146	1.70177	1.70177	FEMALE TRUN BCNS CONTROL up vs MALE TRUN BCNS CONTROL	0.245094	1.462	1.462
34978	225710_at	59345	GNB4	guanine nucleotide binding protein (G protein), beta polypeptide 4	NM_021629	0.0278221	0.482941	0.00373552	0.0282998	0.796006	0.00322206	0.509592	-1.96235	MALE WT NORMAL S10S50Rx down vs MALE WT NORMAL CONTROL	0.17817	0.74185	-1.34798	MALE MISS BCNS S10S50Rx down vs MALE MISS BCNS CONTROL	0.167291	0.731111	-1.36778	MALE TRUN BCNS S10S50Rx down vs MALE TRUN BCNS CONTROL	0.00540609	0.535172	-1.86856	FEMALE WT NORMAL S10S50Rx down vs FEMALE WT NORMAL CONTROL	0.00420222	0.479234	-2.08666	FEMALE MISS BCNS S10S50Rx down vs FEMALE MISS BCNS CONTROL	0.286949	0.875222	-1.14257	MALE BCNS CONTROL down vs MALE NORMAL CONTROL	0.763616	1.03907	1.03907	FEMALE BCNS CONTROL up vs FEMALE NORMAL CONTROL	0.966465	0.994931	-1.00509	FEMALE WT NORMAL CONTROL down vs MALE WT NORMAL CONTROL	0.31118	1.181	1.181	FEMALE TRUN BCNS CONTROL up vs MALE TRUN BCNS CONTROL	0.27303	1.18138	1.18138
28588	219293_s_at	29789	OLA1	Obg-like ATPase 1	NM_001011708 /// NM_013341	0.0279929	0.140705	4.20689e-07	0.0463929	0.603508	0.00116832	0.766205	-1.30513	MALE WT NORMAL S10S50Rx down vs MALE WT NORMAL CONTROL	0.0466981	0.84638	-1.1815	MALE MISS BCNS S10S50Rx down vs MALE MISS BCNS CONTROL	0.00320718	0.718864	-1.39108	MALE TRUN BCNS S10S50Rx down vs MALE TRUN BCNS CONTROL	0.00146407	0.771881	-1.29554	FEMALE WT NORMAL S10S50Rx down vs FEMALE WT NORMAL CONTROL	0.00015088	0.622774	-1.60572	FEMALE MISS BCNS S10S50Rx down vs FEMALE MISS BCNS CONTROL	0.028143	1.23826	1.23826	MALE BCNS CONTROL up vs MALE NORMAL CONTROL	0.800099	1.02396	1.02396	FEMALE BCNS CONTROL up vs FEMALE NORMAL CONTROL	0.312855	1.1007	1.1007	FEMALE WT NORMAL CONTROL up vs MALE WT NORMAL CONTROL	0.151165	0.821587	-1.21716	FEMALE TRUN BCNS CONTROL down vs MALE TRUN BCNS CONTROL	0.94477	1.00839	1.00839
44279	235019_at	1368	CPM	carboxypeptidase M	NM_001005502 /// NM_001874 /// NM_198320	0.0287243	0.142227	0.00122978	0.760433	0.410313	0.0228844	2.0838	2.0838	MALE WT NORMAL S10S50Rx up vs MALE WT NORMAL CONTROL	0.859627	0.941598	-1.06202	MALE MISS BCNS S10S50Rx down vs MALE MISS BCNS CONTROL	0.0118068	3.23352	3.23352	MALE TRUN BCNS S10S50Rx up vs MALE TRUN BCNS CONTROL	0.00278471	2.81366	2.81366	FEMALE WT NORMAL S10S50Rx up vs FEMALE WT NORMAL CONTROL	0.186916	1.76214	1.76214	FEMALE MISS BCNS S10S50Rx up vs FEMALE MISS BCNS CONTROL	0.0639139	2.08986	2.08986	MALE BCNS CONTROL up vs MALE NORMAL CONTROL	0.245634	1.59211	1.59211	FEMALE BCNS CONTROL up vs FEMALE NORMAL CONTROL	0.152616	1.78598	1.78598	FEMALE WT NORMAL CONTROL up vs MALE WT NORMAL CONTROL	0.381963	1.63277	1.63277	FEMALE TRUN BCNS CONTROL up vs MALE TRUN BCNS CONTROL	0.803901	1.13381	1.13381
18927	209503_s_at	5705	PSMC5	proteasome (prosome, macropain) 26S subunit, ATPase, 5	NM_002805	0.028776	0.694699	4.9729e-05	0.493881	0.0654986	0.000402052	0.632652	-1.58065	MALE WT NORMAL S10S50Rx down vs MALE WT NORMAL CONTROL	0.000762481	0.622088	-1.60749	MALE MISS BCNS S10S50Rx down vs MALE MISS BCNS CONTROL	1.17864e-05	0.481264	-2.07786	MALE TRUN BCNS S10S50Rx down vs MALE TRUN BCNS CONTROL	0.000432768	0.637582	-1.56843	FEMALE WT NORMAL S10S50Rx down vs FEMALE WT NORMAL CONTROL	0.000152036	0.557389	-1.79408	FEMALE MISS BCNS S10S50Rx down vs FEMALE MISS BCNS CONTROL	0.0979649	1.1513	1.1513	MALE BCNS CONTROL up vs MALE NORMAL CONTROL	0.905246	1.01014	1.01014	FEMALE BCNS CONTROL up vs FEMALE NORMAL CONTROL	0.751779	0.97475	-1.0259	FEMALE WT NORMAL CONTROL down vs MALE WT NORMAL CONTROL	0.0159209	0.746303	-1.33994	FEMALE TRUN BCNS CONTROL down vs MALE TRUN BCNS CONTROL	0.841777	0.980066	-1.02034
29693	220398_at	79158	GNPTAB	N-acetylglucosamine-1-phosphate transferase, alpha and beta subunits	NM_024312	0.0291505	0.513568	0.00298684	0.0909282	0.587153	0.00167447	1.36263	1.36263	MALE WT NORMAL S10S50Rx up vs MALE WT NORMAL CONTROL	0.489634	1.06936	1.06936	MALE MISS BCNS S10S50Rx up vs MALE MISS BCNS CONTROL	0.663937	1.04847	1.04847	MALE TRUN BCNS S10S50Rx up vs MALE TRUN BCNS CONTROL	0.0085149	1.27785	1.27785	FEMALE WT NORMAL S10S50Rx up vs FEMALE WT NORMAL CONTROL	0.00337959	1.45017	1.45017	FEMALE MISS BCNS S10S50Rx up vs FEMALE MISS BCNS CONTROL	0.504391	1.05551	1.05551	MALE BCNS CONTROL up vs MALE NORMAL CONTROL	0.951139	1.00519	1.00519	FEMALE BCNS CONTROL up vs FEMALE NORMAL CONTROL	0.759498	1.0256	1.0256	FEMALE WT NORMAL CONTROL up vs MALE WT NORMAL CONTROL	0.370943	1.10967	1.10967	FEMALE TRUN BCNS CONTROL up vs MALE TRUN BCNS CONTROL	0.164227	0.859678	-1.16323
38457	229192_s_at	6904	TBCD	tubulin folding cofactor D	NM_005993	0.029153	0.0780598	0.000627222	0.0599265	0.220961	9.50055e-05	0.548077	-1.82456	MALE WT NORMAL S10S50Rx down vs MALE WT NORMAL CONTROL	0.0595613	0.76435	-1.3083	MALE MISS BCNS S10S50Rx down vs MALE MISS BCNS CONTROL	0.571706	0.923359	-1.083	MALE TRUN BCNS S10S50Rx down vs MALE TRUN BCNS CONTROL	0.000629859	0.614682	-1.62686	FEMALE WT NORMAL S10S50Rx down vs FEMALE WT NORMAL CONTROL	0.00320181	0.613302	-1.63052	FEMALE MISS BCNS S10S50Rx down vs FEMALE MISS BCNS CONTROL	0.00142895	0.637798	-1.56789	MALE BCNS CONTROL down vs MALE NORMAL CONTROL	0.785319	0.966946	-1.03418	FEMALE BCNS CONTROL down vs FEMALE NORMAL CONTROL	0.764159	1.03643	1.03643	FEMALE WT NORMAL CONTROL up vs MALE WT NORMAL CONTROL	0.000579215	2.01566	2.01566	FEMALE TRUN BCNS CONTROL up vs MALE TRUN BCNS CONTROL	0.19103	1.2249	1.2249
20285	210907_s_at	11235	PDCD10	programmed cell death 10	NM_007217 /// NM_145859 /// NM_145860	0.0295321	0.166229	0.000416676	0.268883	0.829535	0.00304692	0.701141	-1.42625	MALE WT NORMAL S10S50Rx down vs MALE WT NORMAL CONTROL	0.00857826	0.715635	-1.39736	MALE MISS BCNS S10S50Rx down vs MALE MISS BCNS CONTROL	0.00417415	0.681619	-1.46709	MALE TRUN BCNS S10S50Rx down vs MALE TRUN BCNS CONTROL	0.00100957	0.66371	-1.50668	FEMALE WT NORMAL S10S50Rx down vs FEMALE WT NORMAL CONTROL	0.00129462	0.635958	-1.57243	FEMALE MISS BCNS S10S50Rx down vs FEMALE MISS BCNS CONTROL	0.427268	1.05274	1.05274	MALE BCNS CONTROL up vs MALE NORMAL CONTROL	0.792119	1.01768	1.01768	FEMALE BCNS CONTROL up vs FEMALE NORMAL CONTROL	0.669948	1.02734	1.02734	FEMALE WT NORMAL CONTROL up vs MALE WT NORMAL CONTROL	0.46812	0.940178	-1.06363	FEMALE TRUN BCNS CONTROL down vs MALE TRUN BCNS CONTROL	0.54055	1.04906	1.04906
38010	228745_at	54557	SGTB	small glutamine-rich tetratricopeptide repeat (TPR)-containing, beta	NM_019072	0.029581	0.48569	0.00166142	0.156421	0.766831	0.010235	0.544318	-1.83716	MALE WT NORMAL S10S50Rx down vs MALE WT NORMAL CONTROL	0.0139463	0.542328	-1.8439	MALE MISS BCNS S10S50Rx down vs MALE MISS BCNS CONTROL	0.00533135	0.488008	-2.04914	MALE TRUN BCNS S10S50Rx down vs MALE TRUN BCNS CONTROL	0.000507403	0.402549	-2.48417	FEMALE WT NORMAL S10S50Rx down vs FEMALE WT NORMAL CONTROL	0.00177046	0.428394	-2.3343	FEMALE MISS BCNS S10S50Rx down vs FEMALE MISS BCNS CONTROL	0.784024	1.03023	1.03023	MALE BCNS CONTROL up vs MALE NORMAL CONTROL	0.348811	1.11221	1.11221	FEMALE BCNS CONTROL up vs FEMALE NORMAL CONTROL	0.989681	0.998635	-1.00137	FEMALE WT NORMAL CONTROL down vs MALE WT NORMAL CONTROL	0.495853	1.10135	1.10135	FEMALE TRUN BCNS CONTROL up vs MALE TRUN BCNS CONTROL	0.679044	1.05535	1.05535
22182	212866_at	203069	R3HCC1	R3H domain and coiled-coil containing 1	NM_001136108	0.0297108	0.727696	8.99233e-07	0.0385784	0.700908	8.31103e-05	0.616824	-1.62121	MALE WT NORMAL S10S50Rx down vs MALE WT NORMAL CONTROL	0.00977251	0.733988	-1.36242	MALE MISS BCNS S10S50Rx down vs MALE MISS BCNS CONTROL	0.00365285	0.643802	-1.55327	MALE TRUN BCNS S10S50Rx down vs MALE TRUN BCNS CONTROL	0.00996817	0.765714	-1.30597	FEMALE WT NORMAL S10S50Rx down vs FEMALE WT NORMAL CONTROL	0.000253801	0.543733	-1.83914	FEMALE MISS BCNS S10S50Rx down vs FEMALE MISS BCNS CONTROL	0.378646	1.09569	1.09569	MALE BCNS CONTROL up vs MALE NORMAL CONTROL	0.933968	0.991175	-1.0089	FEMALE BCNS CONTROL down vs FEMALE NORMAL CONTROL	0.712435	0.961248	-1.04031	FEMALE WT NORMAL CONTROL down vs MALE WT NORMAL CONTROL	0.167704	0.805965	-1.24075	FEMALE TRUN BCNS CONTROL down vs MALE TRUN BCNS CONTROL	0.645176	0.938167	-1.06591
34435	225167_at	55691	FRMD4A	FERM domain containing 4A	NM_018027	0.0299024	0.0226242	9.96295e-08	0.226226	0.00395382	3.6111e-07	0.502223	-1.99115	MALE WT NORMAL S10S50Rx down vs MALE WT NORMAL CONTROL	0.0899316	0.845301	-1.18301	MALE MISS BCNS S10S50Rx down vs MALE MISS BCNS CONTROL	1.74843e-05	0.495496	-2.01818	MALE TRUN BCNS S10S50Rx down vs MALE TRUN BCNS CONTROL	2.82796e-05	0.62184	-1.60813	FEMALE WT NORMAL S10S50Rx down vs FEMALE WT NORMAL CONTROL	0.254369	0.874084	-1.14406	FEMALE MISS BCNS S10S50Rx down vs FEMALE MISS BCNS CONTROL	0.00409757	0.581084	-1.72092	MALE BCNS CONTROL down vs MALE NORMAL CONTROL	0.052545	0.702706	-1.42307	FEMALE BCNS CONTROL down vs FEMALE NORMAL CONTROL	0.875297	1.02712	1.02712	FEMALE WT NORMAL CONTROL up vs MALE WT NORMAL CONTROL	0.898296	0.969658	-1.03129	FEMALE TRUN BCNS CONTROL down vs MALE TRUN BCNS CONTROL	0.0486074	1.59107	1.59107
32409	223120_at	2519	FUCA2	fucosidase, alpha-L- 2, plasma	NM_032020	0.0301635	0.465565	1.15378e-06	0.0523086	0.294764	2.53224e-05	0.559823	-1.78628	MALE WT NORMAL S10S50Rx down vs MALE WT NORMAL CONTROL	2.12266e-05	0.507034	-1.97225	MALE MISS BCNS S10S50Rx down vs MALE MISS BCNS CONTROL	0.00027391	0.575592	-1.73734	MALE TRUN BCNS S10S50Rx down vs MALE TRUN BCNS CONTROL	0.000113486	0.607252	-1.64676	FEMALE WT NORMAL S10S50Rx down vs FEMALE WT NORMAL CONTROL	4.30606e-05	0.51033	-1.95952	FEMALE MISS BCNS S10S50Rx down vs FEMALE MISS BCNS CONTROL	0.293821	1.10335	1.10335	MALE BCNS CONTROL up vs MALE NORMAL CONTROL	0.439175	1.07836	1.07836	FEMALE BCNS CONTROL up vs FEMALE NORMAL CONTROL	0.550083	0.945652	-1.05747	FEMALE WT NORMAL CONTROL down vs MALE WT NORMAL CONTROL	0.106631	0.806387	-1.2401	FEMALE TRUN BCNS CONTROL down vs MALE TRUN BCNS CONTROL	0.62413	1.05931	1.05931
33906	224636_at	80829	ZFP91	zinc finger protein 91 homolog (mouse)	NM_001197051 /// NM_053023	0.0301847	0.522241	0.00073645	0.0306653	0.835298	0.00185599	0.656488	-1.52326	MALE WT NORMAL S10S50Rx down vs MALE WT NORMAL CONTROL	0.262307	0.860168	-1.16256	MALE MISS BCNS S10S50Rx down vs MALE MISS BCNS CONTROL	0.0223682	0.701053	-1.42643	MALE TRUN BCNS S10S50Rx down vs MALE TRUN BCNS CONTROL	0.00711025	0.705725	-1.41698	FEMALE WT NORMAL S10S50Rx down vs FEMALE WT NORMAL CONTROL	0.00271391	0.605411	-1.65177	FEMALE MISS BCNS S10S50Rx down vs FEMALE MISS BCNS CONTROL	0.687423	1.04039	1.04039	MALE BCNS CONTROL up vs MALE NORMAL CONTROL	0.516393	0.934795	-1.06975	FEMALE BCNS CONTROL down vs FEMALE NORMAL CONTROL	0.459363	1.07702	1.07702	FEMALE WT NORMAL CONTROL up vs MALE WT NORMAL CONTROL	0.581325	0.927299	-1.0784	FEMALE TRUN BCNS CONTROL down vs MALE TRUN BCNS CONTROL	0.937385	1.00988	1.00988
12671	203212_s_at	8898	MTMR2	myotubularin related protein 2	NM_016156 /// NM_201278 /// NM_201281 /// NR_023356	0.0303287	0.153905	0.00300368	0.0185523	0.798179	0.00356419	0.724807	-1.37968	MALE WT NORMAL S10S50Rx down vs MALE WT NORMAL CONTROL	0.0426547	0.791329	-1.2637	MALE MISS BCNS S10S50Rx down vs MALE MISS BCNS CONTROL	0.21512	0.870981	-1.14813	MALE TRUN BCNS S10S50Rx down vs MALE TRUN BCNS CONTROL	0.039992	0.813565	-1.22916	FEMALE WT NORMAL S10S50Rx down vs FEMALE WT NORMAL CONTROL	0.00181179	0.660708	-1.51353	FEMALE MISS BCNS S10S50Rx down vs FEMALE MISS BCNS CONTROL	0.49138	1.07277	1.07277	MALE BCNS CONTROL up vs MALE NORMAL CONTROL	0.0736143	1.22217	1.22217	FEMALE BCNS CONTROL up vs FEMALE NORMAL CONTROL	0.18651	0.869994	-1.14943	FEMALE WT NORMAL CONTROL down vs MALE WT NORMAL CONTROL	0.893482	1.0191	1.0191	FEMALE TRUN BCNS CONTROL up vs MALE TRUN BCNS CONTROL	0.777384	0.963979	-1.03737
11246	201787_at	2192	FBLN1	fibulin 1	NM_001996 /// NM_006485 /// NM_006486 /// NM_006487	0.0303725	0.168659	1.66916e-05	0.962346	0.255005	0.000203595	2.80673	2.80673	MALE WT NORMAL S10S50Rx up vs MALE WT NORMAL CONTROL	0.0112446	2.04269	2.04269	MALE MISS BCNS S10S50Rx up vs MALE MISS BCNS CONTROL	0.000376951	3.37732	3.37732	MALE TRUN BCNS S10S50Rx up vs MALE TRUN BCNS CONTROL	4.97551e-05	3.24694	3.24694	FEMALE WT NORMAL S10S50Rx up vs FEMALE WT NORMAL CONTROL	0.0273844	1.92835	1.92835	FEMALE MISS BCNS S10S50Rx up vs FEMALE MISS BCNS CONTROL	0.416771	1.23772	1.23772	MALE BCNS CONTROL up vs MALE NORMAL CONTROL	0.0550792	1.74723	1.74723	FEMALE BCNS CONTROL up vs FEMALE NORMAL CONTROL	0.690029	1.11254	1.11254	FEMALE WT NORMAL CONTROL up vs MALE WT NORMAL CONTROL	0.119048	1.82942	1.82942	FEMALE TRUN BCNS CONTROL up vs MALE TRUN BCNS CONTROL	0.385993	1.34826	1.34826
34203	224934_at	81555	YIPF5	Yip1 domain family, member 5	NM_001024947 /// NM_030799	0.0305178	0.8509	0.00175822	0.031241	0.983049	0.000823158	0.578655	-1.72815	MALE WT NORMAL S10S50Rx down vs MALE WT NORMAL CONTROL	0.016827	0.679392	-1.4719	MALE MISS BCNS S10S50Rx down vs MALE MISS BCNS CONTROL	0.0666439	0.752518	-1.32887	MALE TRUN BCNS S10S50Rx down vs MALE TRUN BCNS CONTROL	0.0113416	0.687481	-1.45459	FEMALE WT NORMAL S10S50Rx down vs FEMALE WT NORMAL CONTROL	0.000720283	0.535896	-1.86603	FEMALE MISS BCNS S10S50Rx down vs FEMALE MISS BCNS CONTROL	0.715287	0.964587	-1.03671	MALE BCNS CONTROL down vs MALE NORMAL CONTROL	0.810593	1.02492	1.02492	FEMALE BCNS CONTROL up vs FEMALE NORMAL CONTROL	0.409852	0.922009	-1.08459	FEMALE WT NORMAL CONTROL down vs MALE WT NORMAL CONTROL	0.986131	1.0023	1.0023	FEMALE TRUN BCNS CONTROL up vs MALE TRUN BCNS CONTROL	0.721923	0.957574	-1.04431
12239	202780_at	5019	OXCT1	3-oxoacid CoA transferase 1	NM_000436	0.0306403	0.102688	5.5607e-05	0.781852	0.388056	0.000302656	0.351991	-2.84098	MALE WT NORMAL S10S50Rx down vs MALE WT NORMAL CONTROL	0.0269658	0.531236	-1.8824	MALE MISS BCNS S10S50Rx down vs MALE MISS BCNS CONTROL	0.00129383	0.338987	-2.94996	MALE TRUN BCNS S10S50Rx down vs MALE TRUN BCNS CONTROL	0.000107877	0.312804	-3.19689	FEMALE WT NORMAL S10S50Rx down vs FEMALE WT NORMAL CONTROL	0.00200192	0.357127	-2.80013	FEMALE MISS BCNS S10S50Rx down vs FEMALE MISS BCNS CONTROL	0.382394	0.839993	-1.19049	MALE BCNS CONTROL down vs MALE NORMAL CONTROL	0.637762	0.906825	-1.10275	FEMALE BCNS CONTROL down vs FEMALE NORMAL CONTROL	0.644686	0.912036	-1.09645	FEMALE WT NORMAL CONTROL down vs MALE WT NORMAL CONTROL	0.796649	0.932227	-1.0727	FEMALE TRUN BCNS CONTROL down vs MALE TRUN BCNS CONTROL	0.875695	1.03991	1.03991
27654	218358_at	79174	CRELD2	cysteine-rich with EGF-like domains 2	NM_001135101 /// NM_024324	0.0307014	0.503555	0.0117802	0.574839	0.609415	0.00435715	0.600775	-1.66452	MALE WT NORMAL S10S50Rx down vs MALE WT NORMAL CONTROL	0.103037	0.748093	-1.33673	MALE MISS BCNS S10S50Rx down vs MALE MISS BCNS CONTROL	0.0118285	0.619406	-1.61445	MALE TRUN BCNS S10S50Rx down vs MALE TRUN BCNS CONTROL	0.010661	0.645209	-1.54989	FEMALE WT NORMAL S10S50Rx down vs FEMALE WT NORMAL CONTROL	0.022561	0.64665	-1.54643	FEMALE MISS BCNS S10S50Rx down vs FEMALE MISS BCNS CONTROL	0.133519	0.830279	-1.20441	MALE BCNS CONTROL down vs MALE NORMAL CONTROL	0.343354	1.12693	1.12693	FEMALE BCNS CONTROL up vs FEMALE NORMAL CONTROL	0.012614	0.719878	-1.38912	FEMALE WT NORMAL CONTROL down vs MALE WT NORMAL CONTROL	0.777521	0.95563	-1.04643	FEMALE TRUN BCNS CONTROL down vs MALE TRUN BCNS CONTROL	0.99469	0.999018	-1.00098
23211	213901_x_at	23543	RBFOX2	RNA binding protein, fox-1 homolog (C. elegans) 2	NM_001031695 /// NM_001082576 /// NM_001082577 /// NM_001082578 /// NM_001082579 /// NM	0.0307209	0.331885	2.38369e-07	0.109013	0.513436	2.68774e-05	0.630628	-1.58572	MALE WT NORMAL S10S50Rx down vs MALE WT NORMAL CONTROL	0.00190202	0.714287	-1.4	MALE MISS BCNS S10S50Rx down vs MALE MISS BCNS CONTROL	0.0292779	0.767776	-1.30246	MALE TRUN BCNS S10S50Rx down vs MALE TRUN BCNS CONTROL	0.000390445	0.703189	-1.42209	FEMALE WT NORMAL S10S50Rx down vs FEMALE WT NORMAL CONTROL	0.0188141	0.74917	-1.33481	FEMALE MISS BCNS S10S50Rx down vs FEMALE MISS BCNS CONTROL	0.651578	0.960065	-1.0416	MALE BCNS CONTROL down vs MALE NORMAL CONTROL	0.349371	0.914627	-1.09334	FEMALE BCNS CONTROL down vs FEMALE NORMAL CONTROL	0.847913	0.982135	-1.01819	FEMALE WT NORMAL CONTROL down vs MALE WT NORMAL CONTROL	0.672522	1.05794	1.05794	FEMALE TRUN BCNS CONTROL up vs MALE TRUN BCNS CONTROL	0.133226	0.8275	-1.20846
30324	221029_s_at	81029	WNT5B	wingless-type MMTV integration site family, member 5B	NM_030775 /// NM_032642	0.0309102	0.0428641	3.89658e-06	0.484736	0.311457	1.20589e-05	0.443355	-2.25553	MALE WT NORMAL S10S50Rx down vs MALE WT NORMAL CONTROL	0.114635	0.781895	-1.27894	MALE MISS BCNS S10S50Rx down vs MALE MISS BCNS CONTROL	0.149834	0.761051	-1.31397	MALE TRUN BCNS S10S50Rx down vs MALE TRUN BCNS CONTROL	0.000290758	0.550738	-1.81575	FEMALE WT NORMAL S10S50Rx down vs FEMALE WT NORMAL CONTROL	0.00219601	0.515154	-1.94117	FEMALE MISS BCNS S10S50Rx down vs FEMALE MISS BCNS CONTROL	0.108727	0.72358	-1.38202	MALE BCNS CONTROL down vs MALE NORMAL CONTROL	0.289449	0.804448	-1.24309	FEMALE BCNS CONTROL down vs FEMALE NORMAL CONTROL	0.220578	0.776244	-1.28826	FEMALE WT NORMAL CONTROL down vs MALE WT NORMAL CONTROL	0.350934	0.763541	-1.30969	FEMALE TRUN BCNS CONTROL down vs MALE TRUN BCNS CONTROL	0.923746	0.975407	-1.02521
16270	206813_at	1489	CTF1	cardiotrophin 1	NM_001142544 /// NM_001330	0.0310075	0.989878	0.00876558	0.132059	0.175029	0.00538163	1.61012	1.61012	MALE WT NORMAL S10S50Rx up vs MALE WT NORMAL CONTROL	0.113178	1.33058	1.33058	MALE MISS BCNS S10S50Rx up vs MALE MISS BCNS CONTROL	0.000895237	2.09966	2.09966	MALE TRUN BCNS S10S50Rx up vs MALE TRUN BCNS CONTROL	0.00398981	1.63996	1.63996	FEMALE WT NORMAL S10S50Rx up vs FEMALE WT NORMAL CONTROL	0.822024	1.04236	1.04236	FEMALE MISS BCNS S10S50Rx up vs FEMALE MISS BCNS CONTROL	0.385256	1.13612	1.13612	MALE BCNS CONTROL up vs MALE NORMAL CONTROL	0.697359	1.06126	1.06126	FEMALE BCNS CONTROL up vs FEMALE NORMAL CONTROL	0.947244	1.0098	1.0098	FEMALE WT NORMAL CONTROL up vs MALE WT NORMAL CONTROL	0.67598	1.08874	1.08874	FEMALE TRUN BCNS CONTROL up vs MALE TRUN BCNS CONTROL	0.287756	0.817217	-1.22366
15741	206284_x_at	1212	CLTB	clathrin, light chain B	NM_001834 /// NM_007097	0.0310795	0.698003	1.04019e-07	0.164959	0.139212	1.84407e-06	0.638931	-1.56511	MALE WT NORMAL S10S50Rx down vs MALE WT NORMAL CONTROL	0.147915	0.900317	-1.11072	MALE MISS BCNS S10S50Rx down vs MALE MISS BCNS CONTROL	0.000524657	0.690533	-1.44816	MALE TRUN BCNS S10S50Rx down vs MALE TRUN BCNS CONTROL	0.000489094	0.76803	-1.30203	FEMALE WT NORMAL S10S50Rx down vs FEMALE WT NORMAL CONTROL	0.00312003	0.743498	-1.34499	FEMALE MISS BCNS S10S50Rx down vs FEMALE MISS BCNS CONTROL	0.383995	0.924505	-1.08166	MALE BCNS CONTROL down vs MALE NORMAL CONTROL	0.971909	0.996732	-1.00328	FEMALE BCNS CONTROL down vs FEMALE NORMAL CONTROL	0.102224	0.852887	-1.17249	FEMALE WT NORMAL CONTROL down vs MALE WT NORMAL CONTROL	0.148384	0.82119	-1.21775	FEMALE TRUN BCNS CONTROL down vs MALE TRUN BCNS CONTROL	0.808004	1.02962	1.02962
36255	226989_at	285704	RGMB	RGM domain family, member B	NM_001012761	0.0319218	0.378854	4.67146e-06	0.107504	0.879904	5.95585e-05	0.390533	-2.5606	MALE WT NORMAL S10S50Rx down vs MALE WT NORMAL CONTROL	0.12096	0.720512	-1.3879	MALE MISS BCNS S10S50Rx down vs MALE MISS BCNS CONTROL	0.000970058	0.408334	-2.44898	MALE TRUN BCNS S10S50Rx down vs MALE TRUN BCNS CONTROL	3.74714e-05	0.378365	-2.64295	FEMALE WT NORMAL S10S50Rx down vs FEMALE WT NORMAL CONTROL	5.93059e-05	0.296828	-3.36896	FEMALE MISS BCNS S10S50Rx down vs FEMALE MISS BCNS CONTROL	0.870972	1.05924	1.05924	MALE BCNS CONTROL up vs MALE NORMAL CONTROL	0.0831277	0.508198	-1.96774	FEMALE BCNS CONTROL down vs FEMALE NORMAL CONTROL	0.81775	1.08858	1.08858	FEMALE WT NORMAL CONTROL up vs MALE WT NORMAL CONTROL	0.117171	0.428674	-2.33278	FEMALE TRUN BCNS CONTROL down vs MALE TRUN BCNS CONTROL	0.346984	0.63631	-1.57156
12607	203148_s_at	9830	TRIM14	tripartite motif-containing 14	NM_014788 /// NM_033219 /// NM_033220	0.0322054	0.155228	8.52111e-05	0.330951	0.577891	0.000277239	0.423562	-2.36093	MALE WT NORMAL S10S50Rx down vs MALE WT NORMAL CONTROL	0.000113219	0.346195	-2.88854	MALE MISS BCNS S10S50Rx down vs MALE MISS BCNS CONTROL	0.00250122	0.473323	-2.11272	MALE TRUN BCNS S10S50Rx down vs MALE TRUN BCNS CONTROL	0.000333776	0.436147	-2.29281	FEMALE WT NORMAL S10S50Rx down vs FEMALE WT NORMAL CONTROL	0.000127606	0.338402	-2.95507	FEMALE MISS BCNS S10S50Rx down vs FEMALE MISS BCNS CONTROL	0.289981	1.21217	1.21217	MALE BCNS CONTROL up vs MALE NORMAL CONTROL	0.61068	1.10013	1.10013	FEMALE BCNS CONTROL up vs FEMALE NORMAL CONTROL	0.354199	0.845052	-1.18336	FEMALE WT NORMAL CONTROL down vs MALE WT NORMAL CONTROL	0.0169106	0.521989	-1.91575	FEMALE TRUN BCNS CONTROL down vs MALE TRUN BCNS CONTROL	0.598737	1.12687	1.12687
18119	208693_s_at	2617	GARS	glycyl-tRNA synthetase	NM_002047	0.0326888	0.105761	0.00013314	0.0472191	0.631093	0.000803191	0.632389	-1.58131	MALE WT NORMAL S10S50Rx down vs MALE WT NORMAL CONTROL	0.399632	0.895343	-1.11689	MALE MISS BCNS S10S50Rx down vs MALE MISS BCNS CONTROL	0.0257524	0.716268	-1.39613	MALE TRUN BCNS S10S50Rx down vs MALE TRUN BCNS CONTROL	9.64979e-05	0.567291	-1.76276	FEMALE WT NORMAL S10S50Rx down vs FEMALE WT NORMAL CONTROL	0.000200615	0.513738	-1.94652	FEMALE MISS BCNS S10S50Rx down vs FEMALE MISS BCNS CONTROL	0.728984	0.934937	-1.06959	MALE BCNS CONTROL down vs MALE NORMAL CONTROL	0.20324	0.766712	-1.30427	FEMALE BCNS CONTROL down vs FEMALE NORMAL CONTROL	0.971493	1.00719	1.00719	FEMALE WT NORMAL CONTROL up vs MALE WT NORMAL CONTROL	0.593348	0.85996	-1.16284	FEMALE TRUN BCNS CONTROL down vs MALE TRUN BCNS CONTROL	0.374304	0.793308	-1.26054
29026	219731_at	387707	CC2D2B	Coiled-coil and C2 domain containing 2B	NM_001001732 /// NM_001159747	0.0339161	0.128125	0.00883474	0.945887	0.183662	0.0135486	0.626287	-1.59671	MALE WT NORMAL S10S50Rx down vs MALE WT NORMAL CONTROL	0.324443	0.820841	-1.21826	MALE MISS BCNS S10S50Rx down vs MALE MISS BCNS CONTROL	0.0370452	0.61988	-1.61322	MALE TRUN BCNS S10S50Rx down vs MALE TRUN BCNS CONTROL	0.00966801	0.608337	-1.64383	FEMALE WT NORMAL S10S50Rx down vs FEMALE WT NORMAL CONTROL	0.49554	0.863691	-1.15782	FEMALE MISS BCNS S10S50Rx down vs FEMALE MISS BCNS CONTROL	0.2096	0.827406	-1.2086	MALE BCNS CONTROL down vs MALE NORMAL CONTROL	0.367503	0.868346	-1.15162	FEMALE BCNS CONTROL down vs FEMALE NORMAL CONTROL	0.420676	0.885925	-1.12876	FEMALE WT NORMAL CONTROL down vs MALE WT NORMAL CONTROL	0.834161	0.958185	-1.04364	FEMALE TRUN BCNS CONTROL down vs MALE TRUN BCNS CONTROL	0.584619	0.902179	-1.10843
21510	212193_s_at	23367	LARP1	La ribonucleoprotein domain family, member 1	NM_015315	0.0343491	0.418915	0.169324	0.571946	0.0776559	0.00380904	0.444728	-2.24856	MALE WT NORMAL S10S50Rx down vs MALE WT NORMAL CONTROL	0.89106	0.963984	-1.03736	MALE MISS BCNS S10S50Rx down vs MALE MISS BCNS CONTROL	0.290538	0.743182	-1.34557	MALE TRUN BCNS S10S50Rx down vs MALE TRUN BCNS CONTROL	0.0297384	0.565847	-1.76726	FEMALE WT NORMAL S10S50Rx down vs FEMALE WT NORMAL CONTROL	0.121752	0.638328	-1.56659	FEMALE MISS BCNS S10S50Rx down vs FEMALE MISS BCNS CONTROL	0.00545218	0.596284	-1.67705	MALE BCNS CONTROL down vs MALE NORMAL CONTROL	0.460526	0.882009	-1.13377	FEMALE BCNS CONTROL down vs FEMALE NORMAL CONTROL	0.670111	0.933776	-1.07092	FEMALE WT NORMAL CONTROL down vs MALE WT NORMAL CONTROL	0.281102	1.26663	1.26663	FEMALE TRUN BCNS CONTROL up vs MALE TRUN BCNS CONTROL	0.0530039	1.50617	1.50617
21155	211828_s_at	23043	TNIK	TRAF2 and NCK interacting kinase	NM_001161560 /// NM_001161561 /// NM_001161562 /// NM_001161563 /// NM_001161564 /// NM	0.034385	0.698563	0.000296029	0.67029	0.0832878	0.000248442	0.345176	-2.89707	MALE WT NORMAL S10S50Rx down vs MALE WT NORMAL CONTROL	0.0394702	0.556541	-1.79681	MALE MISS BCNS S10S50Rx down vs MALE MISS BCNS CONTROL	0.00378753	0.385979	-2.59081	MALE TRUN BCNS S10S50Rx down vs MALE TRUN BCNS CONTROL	6.29287e-05	0.29766	-3.35953	FEMALE WT NORMAL S10S50Rx down vs FEMALE WT NORMAL CONTROL	0.503579	0.825181	-1.21185	FEMALE MISS BCNS S10S50Rx down vs FEMALE MISS BCNS CONTROL	0.11506	0.65142	-1.53511	MALE BCNS CONTROL down vs MALE NORMAL CONTROL	0.354723	0.773302	-1.29316	FEMALE BCNS CONTROL down vs FEMALE NORMAL CONTROL	0.439836	1.23147	1.23147	FEMALE WT NORMAL CONTROL up vs MALE WT NORMAL CONTROL	0.465838	1.31365	1.31365	FEMALE TRUN BCNS CONTROL up vs MALE TRUN BCNS CONTROL	0.16585	1.62685	1.62685
10476	201017_at	1964	EIF1AX	eukaryotic translation initiation factor 1A, X-linked	NM_001412	0.0346779	0.180535	0.00866276	0.213769	0.276592	0.00835458	0.478118	-2.09153	MALE WT NORMAL S10S50Rx down vs MALE WT NORMAL CONTROL	0.328584	0.765252	-1.30676	MALE MISS BCNS S10S50Rx down vs MALE MISS BCNS CONTROL	0.00358703	0.402825	-2.48246	MALE TRUN BCNS S10S50Rx down vs MALE TRUN BCNS CONTROL	0.00295923	0.426839	-2.3428	FEMALE WT NORMAL S10S50Rx down vs FEMALE WT NORMAL CONTROL	0.00804665	0.436836	-2.28919	FEMALE MISS BCNS S10S50Rx down vs FEMALE MISS BCNS CONTROL	0.447875	0.866754	-1.15373	MALE BCNS CONTROL down vs MALE NORMAL CONTROL	0.150094	0.748574	-1.33587	FEMALE BCNS CONTROL down vs FEMALE NORMAL CONTROL	0.0118093	1.67973	1.67973	FEMALE WT NORMAL CONTROL up vs MALE WT NORMAL CONTROL	0.204157	1.38716	1.38716	FEMALE TRUN BCNS CONTROL up vs MALE TRUN BCNS CONTROL	0.0857934	1.51716	1.51716
10319	200860_s_at	23019	CNOT1	CCR4-NOT transcription complex, subunit 1	NM_016284 /// NM_206999	0.0350554	0.321513	3.92911e-06	0.363679	0.515611	0.00058527	0.708211	-1.41201	MALE WT NORMAL S10S50Rx down vs MALE WT NORMAL CONTROL	0.0436413	0.815179	-1.22672	MALE MISS BCNS S10S50Rx down vs MALE MISS BCNS CONTROL	0.0202036	0.755341	-1.3239	MALE TRUN BCNS S10S50Rx down vs MALE TRUN BCNS CONTROL	8.94726e-05	0.656576	-1.52305	FEMALE WT NORMAL S10S50Rx down vs FEMALE WT NORMAL CONTROL	0.00548757	0.704562	-1.41932	FEMALE MISS BCNS S10S50Rx down vs FEMALE MISS BCNS CONTROL	0.793634	0.977388	-1.02313	MALE BCNS CONTROL down vs MALE NORMAL CONTROL	0.695324	0.964667	-1.03663	FEMALE BCNS CONTROL down vs FEMALE NORMAL CONTROL	0.764601	1.02748	1.02748	FEMALE WT NORMAL CONTROL up vs MALE WT NORMAL CONTROL	0.967428	1.00519	1.00519	FEMALE TRUN BCNS CONTROL up vs MALE TRUN BCNS CONTROL	0.844052	1.0231	1.0231
36864	227599_at	151963	C3orf59	chromosome 3 open reading frame 59	NM_178496	0.0351142	0.62051	0.000120085	0.0940861	0.440438	0.000947343	0.57728	-1.73226	MALE WT NORMAL S10S50Rx down vs MALE WT NORMAL CONTROL	0.0115538	0.645318	-1.54962	MALE MISS BCNS S10S50Rx down vs MALE MISS BCNS CONTROL	1.57169e-05	0.379879	-2.63242	MALE TRUN BCNS S10S50Rx down vs MALE TRUN BCNS CONTROL	0.000131558	0.50975	-1.96175	FEMALE WT NORMAL S10S50Rx down vs FEMALE WT NORMAL CONTROL	0.000947623	0.522431	-1.91413	FEMALE MISS BCNS S10S50Rx down vs FEMALE MISS BCNS CONTROL	0.111292	1.25175	1.25175	MALE BCNS CONTROL up vs MALE NORMAL CONTROL	0.0359302	0.725862	-1.37767	FEMALE BCNS CONTROL down vs FEMALE NORMAL CONTROL	0.264614	1.16771	1.16771	FEMALE WT NORMAL CONTROL up vs MALE WT NORMAL CONTROL	0.00592059	0.554653	-1.80293	FEMALE TRUN BCNS CONTROL down vs MALE TRUN BCNS CONTROL	0.277416	0.826649	-1.2097
10595	201136_at	5355	PLP2	proteolipid protein 2 (colonic epithelium-enriched)	NM_002668	0.0351856	0.806928	0.000576759	0.159139	0.788329	0.0107605	0.632712	-1.5805	MALE WT NORMAL S10S50Rx down vs MALE WT NORMAL CONTROL	0.00519404	0.573275	-1.74436	MALE MISS BCNS S10S50Rx down vs MALE MISS BCNS CONTROL	0.000534148	0.478037	-2.09189	MALE TRUN BCNS S10S50Rx down vs MALE TRUN BCNS CONTROL	0.000136732	0.45481	-2.19872	FEMALE WT NORMAL S10S50Rx down vs FEMALE WT NORMAL CONTROL	0.000920172	0.487538	-2.05112	FEMALE MISS BCNS S10S50Rx down vs FEMALE MISS BCNS CONTROL	0.315947	1.14332	1.14332	MALE BCNS CONTROL up vs MALE NORMAL CONTROL	0.234456	0.846583	-1.18122	FEMALE BCNS CONTROL down vs FEMALE NORMAL CONTROL	0.42224	1.11103	1.11103	FEMALE WT NORMAL CONTROL up vs MALE WT NORMAL CONTROL	0.0873309	0.725743	-1.3779	FEMALE TRUN BCNS CONTROL down vs MALE TRUN BCNS CONTROL	0.670425	0.932549	-1.07233
25497	216194_s_at	1155	TBCB	tubulin folding cofactor B	NM_001281	0.0351954	0.687364	0.000173826	0.383813	0.502328	0.00368753	0.756176	-1.32244	MALE WT NORMAL S10S50Rx down vs MALE WT NORMAL CONTROL	0.0146732	0.770235	-1.29831	MALE MISS BCNS S10S50Rx down vs MALE MISS BCNS CONTROL	0.00160356	0.678537	-1.47376	MALE TRUN BCNS S10S50Rx down vs MALE TRUN BCNS CONTROL	0.00297898	0.751763	-1.33021	FEMALE WT NORMAL S10S50Rx down vs FEMALE WT NORMAL CONTROL	0.00510208	0.716387	-1.39589	FEMALE MISS BCNS S10S50Rx down vs FEMALE MISS BCNS CONTROL	0.197806	1.12983	1.12983	MALE BCNS CONTROL up vs MALE NORMAL CONTROL	0.40688	0.921974	-1.08463	FEMALE BCNS CONTROL down vs FEMALE NORMAL CONTROL	0.714213	1.03517	1.03517	FEMALE WT NORMAL CONTROL up vs MALE WT NORMAL CONTROL	0.101544	0.799252	-1.25117	FEMALE TRUN BCNS CONTROL down vs MALE TRUN BCNS CONTROL	0.350807	0.892784	-1.12009
20356	210978_s_at	8407	TAGLN2	transgelin 2	NM_003564	0.0359586	0.737539	0.000168499	0.401517	0.552747	0.00165826	0.670595	-1.49121	MALE WT NORMAL S10S50Rx down vs MALE WT NORMAL CONTROL	0.0145364	0.714387	-1.3998	MALE MISS BCNS S10S50Rx down vs MALE MISS BCNS CONTROL	0.000139191	0.515235	-1.94086	MALE TRUN BCNS S10S50Rx down vs MALE TRUN BCNS CONTROL	0.00608424	0.718513	-1.39176	FEMALE WT NORMAL S10S50Rx down vs FEMALE WT NORMAL CONTROL	0.00628308	0.658146	-1.51942	FEMALE MISS BCNS S10S50Rx down vs FEMALE MISS BCNS CONTROL	0.226977	1.15944	1.15944	MALE BCNS CONTROL up vs MALE NORMAL CONTROL	0.325653	0.882134	-1.13361	FEMALE BCNS CONTROL down vs FEMALE NORMAL CONTROL	0.684836	0.95146	-1.05102	FEMALE WT NORMAL CONTROL down vs MALE WT NORMAL CONTROL	0.0344482	0.678158	-1.47458	FEMALE TRUN BCNS CONTROL down vs MALE TRUN BCNS CONTROL	0.112719	0.77272	-1.29413
27696	218400_at	4940	OAS3	2'-5'-oligoadenylate synthetase 3, 100kDa	NM_006187	0.036028	0.590047	0.00623684	0.109937	0.166114	0.0331086	0.625518	-1.59867	MALE WT NORMAL S10S50Rx down vs MALE WT NORMAL CONTROL	0.00886733	0.520131	-1.92259	MALE MISS BCNS S10S50Rx down vs MALE MISS BCNS CONTROL	0.0136404	0.550561	-1.81633	MALE TRUN BCNS S10S50Rx down vs MALE TRUN BCNS CONTROL	0.00123612	0.458171	-2.18259	FEMALE WT NORMAL S10S50Rx down vs FEMALE WT NORMAL CONTROL	0.0472855	0.614585	-1.62711	FEMALE MISS BCNS S10S50Rx down vs FEMALE MISS BCNS CONTROL	0.309922	1.26721	1.26721	MALE BCNS CONTROL up vs MALE NORMAL CONTROL	0.71336	0.915696	-1.09207	FEMALE BCNS CONTROL down vs FEMALE NORMAL CONTROL	0.00685561	2.03117	2.03117	FEMALE WT NORMAL CONTROL up vs MALE WT NORMAL CONTROL	0.33299	1.37058	1.37058	FEMALE TRUN BCNS CONTROL up vs MALE TRUN BCNS CONTROL	0.137869	1.5718	1.5718
26942	217646_at	6834	SURF1	surfeit 1	NM_003172	0.0362503	0.872697	0.00342794	0.931229	0.153623	0.00399305	1.45529	1.45529	MALE WT NORMAL S10S50Rx up vs MALE WT NORMAL CONTROL	0.00529426	1.49669	1.49669	MALE MISS BCNS S10S50Rx up vs MALE MISS BCNS CONTROL	0.0650579	1.2848	1.2848	MALE TRUN BCNS S10S50Rx up vs MALE TRUN BCNS CONTROL	0.0065552	1.4133	1.4133	FEMALE WT NORMAL S10S50Rx up vs FEMALE WT NORMAL CONTROL	0.00171426	1.62853	1.62853	FEMALE MISS BCNS S10S50Rx up vs FEMALE MISS BCNS CONTROL	0.969703	1.00335	1.00335	MALE BCNS CONTROL up vs MALE NORMAL CONTROL	0.546787	0.945711	-1.05741	FEMALE BCNS CONTROL down vs FEMALE NORMAL CONTROL	0.242557	1.11074	1.11074	FEMALE WT NORMAL CONTROL up vs MALE WT NORMAL CONTROL	0.505728	1.08304	1.08304	FEMALE TRUN BCNS CONTROL up vs MALE TRUN BCNS CONTROL	0.913216	1.01201	1.01201
33689	224415_s_at	84681	HINT2	histidine triad nucleotide binding protein 2	NM_032593	0.0365642	0.208828	5.44015e-05	0.0352294	0.756098	0.000728619	0.682755	-1.46465	MALE WT NORMAL S10S50Rx down vs MALE WT NORMAL CONTROL	0.092361	0.827415	-1.20858	MALE MISS BCNS S10S50Rx down vs MALE MISS BCNS CONTROL	0.0172837	0.733843	-1.36269	MALE TRUN BCNS S10S50Rx down vs MALE TRUN BCNS CONTROL	0.0132775	0.776822	-1.2873	FEMALE WT NORMAL S10S50Rx down vs FEMALE WT NORMAL CONTROL	0.000407462	0.591944	-1.68935	FEMALE MISS BCNS S10S50Rx down vs FEMALE MISS BCNS CONTROL	0.161935	1.14351	1.14351	MALE BCNS CONTROL up vs MALE NORMAL CONTROL	0.285518	1.11205	1.11205	FEMALE BCNS CONTROL up vs FEMALE NORMAL CONTROL	0.960677	1.00469	1.00469	FEMALE WT NORMAL CONTROL up vs MALE WT NORMAL CONTROL	0.243364	0.854654	-1.17006	FEMALE TRUN BCNS CONTROL down vs MALE TRUN BCNS CONTROL	0.36574	1.11696	1.11696
32361	223071_at	51124	IER3IP1	immediate early response 3 interacting protein 1	NM_016097	0.0376931	0.613215	0.00791694	0.152363	0.31366	0.0314168	0.755646	-1.32337	MALE WT NORMAL S10S50Rx down vs MALE WT NORMAL CONTROL	0.130354	0.81198	-1.23156	MALE MISS BCNS S10S50Rx down vs MALE MISS BCNS CONTROL	0.00839053	0.666852	-1.49958	MALE TRUN BCNS S10S50Rx down vs MALE TRUN BCNS CONTROL	0.00356002	0.665078	-1.50358	FEMALE WT NORMAL S10S50Rx down vs FEMALE WT NORMAL CONTROL	0.0082507	0.663435	-1.50731	FEMALE MISS BCNS S10S50Rx down vs FEMALE MISS BCNS CONTROL	0.695686	1.0304	1.0304	MALE BCNS CONTROL up vs MALE NORMAL CONTROL	0.646942	0.964227	-1.0371	FEMALE BCNS CONTROL down vs FEMALE NORMAL CONTROL	0.329379	1.07753	1.07753	FEMALE WT NORMAL CONTROL up vs MALE WT NORMAL CONTROL	0.494498	0.933035	-1.07177	FEMALE TRUN BCNS CONTROL down vs MALE TRUN BCNS CONTROL	0.361957	1.08969	1.08969
33089	223802_s_at	5930	RBBP6	retinoblastoma binding protein 6	NM_006910 /// NM_018703 /// NM_032626	0.037933	0.219029	4.31995e-07	0.219976	0.681224	0.00017157	1.63897	1.63897	MALE WT NORMAL S10S50Rx up vs MALE WT NORMAL CONTROL	0.000201222	1.75257	1.75257	MALE MISS BCNS S10S50Rx up vs MALE MISS BCNS CONTROL	0.000484511	1.8674	1.8674	MALE TRUN BCNS S10S50Rx up vs MALE TRUN BCNS CONTROL	0.00222852	1.44291	1.44291	FEMALE WT NORMAL S10S50Rx up vs FEMALE WT NORMAL CONTROL	0.0347039	1.38709	1.38709	FEMALE MISS BCNS S10S50Rx up vs FEMALE MISS BCNS CONTROL	0.0309979	0.769366	-1.29977	MALE BCNS CONTROL down vs MALE NORMAL CONTROL	0.785936	1.03232	1.03232	FEMALE BCNS CONTROL up vs FEMALE NORMAL CONTROL	0.8685	1.01957	1.01957	FEMALE WT NORMAL CONTROL up vs MALE WT NORMAL CONTROL	0.0880009	1.3457	1.3457	FEMALE TRUN BCNS CONTROL up vs MALE TRUN BCNS CONTROL	0.0421917	1.39075	1.39075
38271	229006_at	---	---	---	---	0.038181	0.754176	9.84742e-06	0.272291	0.994842	0.00038795	1.53258	1.53258	MALE WT NORMAL S10S50Rx up vs MALE WT NORMAL CONTROL	0.0331415	1.29112	1.29112	MALE MISS BCNS S10S50Rx up vs MALE MISS BCNS CONTROL	0.195671	1.19454	1.19454	MALE TRUN BCNS S10S50Rx up vs MALE TRUN BCNS CONTROL	0.00405351	1.37464	1.37464	FEMALE WT NORMAL S10S50Rx up vs FEMALE WT NORMAL CONTROL	0.00160309	1.65557	1.65557	FEMALE MISS BCNS S10S50Rx up vs FEMALE MISS BCNS CONTROL	0.590464	1.0576	1.0576	MALE BCNS CONTROL up vs MALE NORMAL CONTROL	0.50356	0.929584	-1.07575	FEMALE BCNS CONTROL down vs FEMALE NORMAL CONTROL	0.428019	1.09023	1.09023	FEMALE WT NORMAL CONTROL up vs MALE WT NORMAL CONTROL	0.402312	0.879016	-1.13764	FEMALE TRUN BCNS CONTROL down vs MALE TRUN BCNS CONTROL	0.753615	1.04466	1.04466
17367	207920_x_at	7543	ZFX	zinc finger protein, X-linked	NM_001178084 /// NM_001178085 /// NM_001178086 /// NM_001178095 /// NM_003410	0.0383606	0.329065	0.0115888	0.65692	0.79579	0.00510877	0.650829	-1.5365	MALE WT NORMAL S10S50Rx down vs MALE WT NORMAL CONTROL	0.118369	0.776906	-1.28716	MALE MISS BCNS S10S50Rx down vs MALE MISS BCNS CONTROL	0.683957	0.935261	-1.06922	MALE TRUN BCNS S10S50Rx down vs MALE TRUN BCNS CONTROL	0.0477157	0.75625	-1.32231	FEMALE WT NORMAL S10S50Rx down vs FEMALE WT NORMAL CONTROL	0.0162591	0.643414	-1.55421	FEMALE MISS BCNS S10S50Rx down vs FEMALE MISS BCNS CONTROL	0.185915	0.803583	-1.24443	MALE BCNS CONTROL down vs MALE NORMAL CONTROL	0.374078	1.16389	1.16389	FEMALE BCNS CONTROL up vs FEMALE NORMAL CONTROL	0.701337	1.06519	1.06519	FEMALE WT NORMAL CONTROL up vs MALE WT NORMAL CONTROL	0.0532442	1.60193	1.60193	FEMALE TRUN BCNS CONTROL up vs MALE TRUN BCNS CONTROL	0.0735088	1.48584	1.48584
19327	209910_at	8034	SLC25A16	solute carrier family 25 (mitochondrial carrier; Graves disease autoantigen), member 16	NM_152707	0.0385897	0.14965	4.61804e-05	0.712222	0.397266	0.00291014	0.728958	-1.37182	MALE WT NORMAL S10S50Rx down vs MALE WT NORMAL CONTROL	0.000423137	0.626144	-1.59708	MALE MISS BCNS S10S50Rx down vs MALE MISS BCNS CONTROL	0.0055909	0.687117	-1.45536	MALE TRUN BCNS S10S50Rx down vs MALE TRUN BCNS CONTROL	0.00391015	0.738173	-1.3547	FEMALE WT NORMAL S10S50Rx down vs FEMALE WT NORMAL CONTROL	0.000624816	0.606146	-1.64977	FEMALE MISS BCNS S10S50Rx down vs FEMALE MISS BCNS CONTROL	0.0218535	1.24241	1.24241	MALE BCNS CONTROL up vs MALE NORMAL CONTROL	0.483598	1.06623	1.06623	FEMALE BCNS CONTROL up vs FEMALE NORMAL CONTROL	0.949811	0.994455	-1.00558	FEMALE WT NORMAL CONTROL down vs MALE WT NORMAL CONTROL	0.156851	0.8356	-1.19674	FEMALE TRUN BCNS CONTROL down vs MALE TRUN BCNS CONTROL	0.232894	0.871655	-1.14724
41918	232653_at	---	---	---	---	0.0386181	0.0916032	0.0247073	0.494502	0.519213	0.107084	1.33865	1.33865	MALE WT NORMAL S10S50Rx up vs MALE WT NORMAL CONTROL	0.376374	1.19616	1.19616	MALE MISS BCNS S10S50Rx up vs MALE MISS BCNS CONTROL	0.548714	1.15909	1.15909	MALE TRUN BCNS S10S50Rx up vs MALE TRUN BCNS CONTROL	0.00491793	1.75155	1.75155	FEMALE WT NORMAL S10S50Rx up vs FEMALE WT NORMAL CONTROL	0.717357	1.09283	1.09283	FEMALE MISS BCNS S10S50Rx up vs FEMALE MISS BCNS CONTROL	0.329033	0.820585	-1.21864	MALE BCNS CONTROL down vs MALE NORMAL CONTROL	0.268931	1.26493	1.26493	FEMALE BCNS CONTROL up vs FEMALE NORMAL CONTROL	0.473512	0.86026	-1.16244	FEMALE WT NORMAL CONTROL down vs MALE WT NORMAL CONTROL	0.229238	1.43746	1.43746	FEMALE TRUN BCNS CONTROL up vs MALE TRUN BCNS CONTROL	0.457409	1.22335	1.22335
17806	208374_s_at	829	CAPZA1	capping protein (actin filament) muscle Z-line, alpha 1	NM_006135	0.0389462	0.536855	2.88301e-09	0.763835	0.120913	0.000152574	0.760864	-1.3143	MALE WT NORMAL S10S50Rx down vs MALE WT NORMAL CONTROL	4.04658e-05	0.697874	-1.43292	MALE MISS BCNS S10S50Rx down vs MALE MISS BCNS CONTROL	0.000114347	0.671638	-1.4889	MALE TRUN BCNS S10S50Rx down vs MALE TRUN BCNS CONTROL	0.000106259	0.753113	-1.32782	FEMALE WT NORMAL S10S50Rx down vs FEMALE WT NORMAL CONTROL	9.48166e-06	0.604698	-1.65372	FEMALE MISS BCNS S10S50Rx down vs FEMALE MISS BCNS CONTROL	0.0569883	1.16684	1.16684	MALE BCNS CONTROL up vs MALE NORMAL CONTROL	0.124464	1.13565	1.13565	FEMALE BCNS CONTROL up vs FEMALE NORMAL CONTROL	0.711075	0.970923	-1.02995	FEMALE WT NORMAL CONTROL down vs MALE WT NORMAL CONTROL	0.338418	0.896455	-1.1155	FEMALE TRUN BCNS CONTROL down vs MALE TRUN BCNS CONTROL	0.96966	0.996105	-1.00391
10799	201340_s_at	8507	ENC1	ectodermal-neural cortex 1 (with BTB-like domain)	NM_003633	0.0390575	0.392891	9.42482e-07	0.569809	0.199944	1.57276e-05	0.254703	-3.92614	MALE WT NORMAL S10S50Rx down vs MALE WT NORMAL CONTROL	0.00394766	0.418945	-2.38695	MALE MISS BCNS S10S50Rx down vs MALE MISS BCNS CONTROL	0.00083448	0.293441	-3.40784	MALE TRUN BCNS S10S50Rx down vs MALE TRUN BCNS CONTROL	4.27607e-05	0.288469	-3.46658	FEMALE WT NORMAL S10S50Rx down vs FEMALE WT NORMAL CONTROL	0.0533605	0.538929	-1.85553	FEMALE MISS BCNS S10S50Rx down vs FEMALE MISS BCNS CONTROL	0.083254	0.621306	-1.60951	MALE BCNS CONTROL down vs MALE NORMAL CONTROL	0.540628	1.18349	1.18349	FEMALE BCNS CONTROL up vs FEMALE NORMAL CONTROL	0.643985	0.882348	-1.13334	FEMALE WT NORMAL CONTROL down vs MALE WT NORMAL CONTROL	0.107359	1.89206	1.89206	FEMALE TRUN BCNS CONTROL up vs MALE TRUN BCNS CONTROL	0.257584	1.49301	1.49301
18395	208969_at	4704	NDUFA9	NADH dehydrogenase (ubiquinone) 1 alpha subcomplex, 9, 39kDa	NM_005002	0.0407126	0.571706	3.15907e-05	0.188079	0.596343	0.00144104	0.689058	-1.45126	MALE WT NORMAL S10S50Rx down vs MALE WT NORMAL CONTROL	0.00332517	0.681872	-1.46655	MALE MISS BCNS S10S50Rx down vs MALE MISS BCNS CONTROL	0.000363796	0.595092	-1.68041	MALE TRUN BCNS S10S50Rx down vs MALE TRUN BCNS CONTROL	0.000123749	0.616017	-1.62333	FEMALE WT NORMAL S10S50Rx down vs FEMALE WT NORMAL CONTROL	7.99265e-05	0.539179	-1.85467	FEMALE MISS BCNS S10S50Rx down vs FEMALE MISS BCNS CONTROL	0.0271774	1.27666	1.27666	MALE BCNS CONTROL up vs MALE NORMAL CONTROL	0.966237	1.00452	1.00452	FEMALE BCNS CONTROL up vs FEMALE NORMAL CONTROL	0.298376	1.11517	1.11517	FEMALE WT NORMAL CONTROL up vs MALE WT NORMAL CONTROL	0.088513	0.775512	-1.28947	FEMALE TRUN BCNS CONTROL down vs MALE TRUN BCNS CONTROL	0.955613	0.992778	-1.00727
27362	218066_at	10723	SLC12A7	solute carrier family 12 (potassium/chloride transporters), member 7	NM_006598	0.0412217	0.0777682	4.52465e-08	0.057185	0.655082	0.000548955	1.28194	1.28194	MALE WT NORMAL S10S50Rx up vs MALE WT NORMAL CONTROL	0.0160801	1.19478	1.19478	MALE MISS BCNS S10S50Rx up vs MALE MISS BCNS CONTROL	1.43329e-05	1.65879	1.65879	MALE TRUN BCNS S10S50Rx up vs MALE TRUN BCNS CONTROL	1.66199e-06	1.53854	1.53854	FEMALE WT NORMAL S10S50Rx up vs FEMALE WT NORMAL CONTROL	0.000407748	1.43795	1.43795	FEMALE MISS BCNS S10S50Rx up vs FEMALE MISS BCNS CONTROL	0.0666803	1.23846	1.23846	MALE BCNS CONTROL up vs MALE NORMAL CONTROL	0.247319	1.14568	1.14568	FEMALE BCNS CONTROL up vs FEMALE NORMAL CONTROL	0.100911	1.21831	1.21831	FEMALE WT NORMAL CONTROL up vs MALE WT NORMAL CONTROL	0.125545	1.2959	1.2959	FEMALE TRUN BCNS CONTROL up vs MALE TRUN BCNS CONTROL	0.892602	0.980171	-1.02023
37050	227785_at	10806	SDCCAG8	serologically defined colon cancer antigen 8	NM_006642	0.0412595	0.410017	0.000495941	0.267261	0.289459	0.000256409	0.682299	-1.46563	MALE WT NORMAL S10S50Rx down vs MALE WT NORMAL CONTROL	0.133512	0.861539	-1.16071	MALE MISS BCNS S10S50Rx down vs MALE MISS BCNS CONTROL	0.0176729	0.76083	-1.31435	MALE TRUN BCNS S10S50Rx down vs MALE TRUN BCNS CONTROL	0.0297395	0.825334	-1.21163	FEMALE WT NORMAL S10S50Rx down vs FEMALE WT NORMAL CONTROL	0.0976151	0.833569	-1.19966	FEMALE MISS BCNS S10S50Rx down vs FEMALE MISS BCNS CONTROL	0.844633	0.982357	-1.01796	MALE BCNS CONTROL down vs MALE NORMAL CONTROL	0.408963	1.08298	1.08298	FEMALE BCNS CONTROL up vs FEMALE NORMAL CONTROL	0.0832966	0.843747	-1.18519	FEMALE WT NORMAL CONTROL down vs MALE WT NORMAL CONTROL	0.400751	0.895704	-1.11644	FEMALE TRUN BCNS CONTROL down vs MALE TRUN BCNS CONTROL	0.770789	0.96597	-1.03523
14003	204545_at	5190	PEX6	peroxisomal biogenesis factor 6	NM_000287	0.0415534	0.15969	2.07907e-06	0.502247	0.144648	0.000212807	1.85409	1.85409	MALE WT NORMAL S10S50Rx up vs MALE WT NORMAL CONTROL	0.0725392	1.32846	1.32846	MALE MISS BCNS S10S50Rx up vs MALE MISS BCNS CONTROL	0.000977564	2.0865	2.0865	MALE TRUN BCNS S10S50Rx up vs MALE TRUN BCNS CONTROL	0.000254472	1.83269	1.83269	FEMALE WT NORMAL S10S50Rx up vs FEMALE WT NORMAL CONTROL	0.0924254	1.38224	1.38224	FEMALE MISS BCNS S10S50Rx up vs FEMALE MISS BCNS CONTROL	0.237648	0.754853	-1.32476	MALE BCNS CONTROL down vs MALE NORMAL CONTROL	0.55106	1.15679	1.15679	FEMALE BCNS CONTROL up vs FEMALE NORMAL CONTROL	0.805517	1.06168	1.06168	FEMALE WT NORMAL CONTROL up vs MALE WT NORMAL CONTROL	0.0138665	2.56171	2.56171	FEMALE TRUN BCNS CONTROL up vs MALE TRUN BCNS CONTROL	0.916704	1.03334	1.03334
15219	205761_s_at	11062	DUS4L	dihydrouridine synthase 4-like (S. cerevisiae)	NM_181581	0.04161	0.905301	0.000450812	0.557682	0.41146	0.0015829	0.556896	-1.79567	MALE WT NORMAL S10S50Rx down vs MALE WT NORMAL CONTROL	0.0250301	0.647239	-1.54502	MALE MISS BCNS S10S50Rx down vs MALE MISS BCNS CONTROL	0.000632599	0.457282	-2.18683	MALE TRUN BCNS S10S50Rx down vs MALE TRUN BCNS CONTROL	0.000369168	0.501439	-1.99426	FEMALE WT NORMAL S10S50Rx down vs FEMALE WT NORMAL CONTROL	0.0291022	0.641268	-1.55941	FEMALE MISS BCNS S10S50Rx down vs FEMALE MISS BCNS CONTROL	0.170611	1.22363	1.22363	MALE BCNS CONTROL up vs MALE NORMAL CONTROL	0.178426	0.81239	-1.23094	FEMALE BCNS CONTROL down vs FEMALE NORMAL CONTROL	0.462612	1.1126	1.1126	FEMALE WT NORMAL CONTROL up vs MALE WT NORMAL CONTROL	0.0641279	0.678722	-1.47336	FEMALE TRUN BCNS CONTROL down vs MALE TRUN BCNS CONTROL	0.239535	0.80392	-1.24391
34027	224758_at	647087	PL-5283	PL-5283 protein	NM_001130929	0.0417067	0.210847	0.00179839	0.0552006	0.60855	0.00689628	0.563924	-1.77329	MALE WT NORMAL S10S50Rx down vs MALE WT NORMAL CONTROL	0.124756	0.715262	-1.39809	MALE MISS BCNS S10S50Rx down vs MALE MISS BCNS CONTROL	0.0116236	0.551521	-1.81317	MALE TRUN BCNS S10S50Rx down vs MALE TRUN BCNS CONTROL	0.00801254	0.576602	-1.7343	FEMALE WT NORMAL S10S50Rx down vs FEMALE WT NORMAL CONTROL	0.000442117	0.384984	-2.59751	FEMALE MISS BCNS S10S50Rx down vs FEMALE MISS BCNS CONTROL	0.113538	1.36579	1.36579	MALE BCNS CONTROL up vs MALE NORMAL CONTROL	0.381633	1.19122	1.19122	FEMALE BCNS CONTROL up vs FEMALE NORMAL CONTROL	0.9592	1.00976	1.00976	FEMALE WT NORMAL CONTROL up vs MALE WT NORMAL CONTROL	0.196814	0.706505	-1.41542	FEMALE TRUN BCNS CONTROL down vs MALE TRUN BCNS CONTROL	0.698054	1.09784	1.09784
21536	212219_at	23198	PSME4	proteasome (prosome, macropain) activator subunit 4	NM_014614	0.042001	0.795545	0.000205335	0.273895	0.919418	0.000620075	0.535993	-1.86569	MALE WT NORMAL S10S50Rx down vs MALE WT NORMAL CONTROL	0.0113099	0.622032	-1.60763	MALE MISS BCNS S10S50Rx down vs MALE MISS BCNS CONTROL	0.0135488	0.625714	-1.59818	MALE TRUN BCNS S10S50Rx down vs MALE TRUN BCNS CONTROL	0.000255529	0.506905	-1.97275	FEMALE WT NORMAL S10S50Rx down vs FEMALE WT NORMAL CONTROL	0.000382689	0.459006	-2.17862	FEMALE MISS BCNS S10S50Rx down vs FEMALE MISS BCNS CONTROL	0.88661	0.979869	-1.02054	MALE BCNS CONTROL down vs MALE NORMAL CONTROL	0.457715	0.89405	-1.11851	FEMALE BCNS CONTROL down vs FEMALE NORMAL CONTROL	0.855079	1.02659	1.02659	FEMALE WT NORMAL CONTROL up vs MALE WT NORMAL CONTROL	0.409897	0.848342	-1.17877	FEMALE TRUN BCNS CONTROL down vs MALE TRUN BCNS CONTROL	0.852723	1.03422	1.03422
36606	227340_s_at	285704	RGMB	RGM domain family, member B	NM_001012761	0.0421927	0.281554	1.57229e-08	0.263176	0.377404	1.57978e-06	0.310296	-3.22273	MALE WT NORMAL S10S50Rx down vs MALE WT NORMAL CONTROL	0.0114517	0.599754	-1.66735	MALE MISS BCNS S10S50Rx down vs MALE MISS BCNS CONTROL	0.000844014	0.405079	-2.46866	MALE TRUN BCNS S10S50Rx down vs MALE TRUN BCNS CONTROL	2.28945e-06	0.321532	-3.11011	FEMALE WT NORMAL S10S50Rx down vs FEMALE WT NORMAL CONTROL	3.84228e-05	0.286508	-3.4903	FEMALE MISS BCNS S10S50Rx down vs FEMALE MISS BCNS CONTROL	0.883408	0.940971	-1.06273	MALE BCNS CONTROL down vs MALE NORMAL CONTROL	0.0490271	0.401531	-2.49047	FEMALE BCNS CONTROL down vs FEMALE NORMAL CONTROL	0.940962	1.0326	1.0326	FEMALE WT NORMAL CONTROL up vs MALE WT NORMAL CONTROL	0.153141	0.403888	-2.47594	FEMALE TRUN BCNS CONTROL down vs MALE TRUN BCNS CONTROL	0.202817	0.480721	-2.08021
43235	233974_s_at	64855	FAM129B	family with sequence similarity 129, member B	NM_001035534 /// NM_022833	0.0434129	0.0249148	0.000214131	0.352736	0.805984	0.00208826	0.75718	-1.32069	MALE WT NORMAL S10S50Rx down vs MALE WT NORMAL CONTROL	0.00122992	0.714706	-1.39918	MALE MISS BCNS S10S50Rx down vs MALE MISS BCNS CONTROL	0.000575289	0.681397	-1.46757	MALE TRUN BCNS S10S50Rx down vs MALE TRUN BCNS CONTROL	0.000256332	0.699774	-1.42903	FEMALE WT NORMAL S10S50Rx down vs FEMALE WT NORMAL CONTROL	0.0008526	0.691197	-1.44677	FEMALE MISS BCNS S10S50Rx down vs FEMALE MISS BCNS CONTROL	0.309085	1.0595	1.0595	MALE BCNS CONTROL up vs MALE NORMAL CONTROL	0.123223	0.910614	-1.09816	FEMALE BCNS CONTROL down vs FEMALE NORMAL CONTROL	0.305192	1.05978	1.05978	FEMALE WT NORMAL CONTROL up vs MALE WT NORMAL CONTROL	0.0337401	0.841646	-1.18815	FEMALE TRUN BCNS CONTROL down vs MALE TRUN BCNS CONTROL	0.835753	0.98576	-1.01445
34116	224847_at	1021	CDK6	cyclin-dependent kinase 6	NM_001145306 /// NM_001259	0.0435579	0.0806651	0.00469725	0.0818447	0.162926	0.00125133	0.485768	-2.0586	MALE WT NORMAL S10S50Rx down vs MALE WT NORMAL CONTROL	0.707466	0.924817	-1.0813	MALE MISS BCNS S10S50Rx down vs MALE MISS BCNS CONTROL	0.033005	0.616607	-1.62178	MALE TRUN BCNS S10S50Rx down vs MALE TRUN BCNS CONTROL	0.00254929	0.52193	-1.91597	FEMALE WT NORMAL S10S50Rx down vs FEMALE WT NORMAL CONTROL	0.0286586	0.600024	-1.6666	FEMALE MISS BCNS S10S50Rx down vs FEMALE MISS BCNS CONTROL	0.416743	0.87254	-1.14608	MALE BCNS CONTROL down vs MALE NORMAL CONTROL	0.1254	0.758018	-1.31923	FEMALE BCNS CONTROL down vs FEMALE NORMAL CONTROL	0.755585	1.05313	1.05313	FEMALE WT NORMAL CONTROL up vs MALE WT NORMAL CONTROL	0.572708	0.879082	-1.13755	FEMALE TRUN BCNS CONTROL down vs MALE TRUN BCNS CONTROL	0.814689	0.952198	-1.0502
39395	230130_at	---	---	---	---	0.0443415	0.815926	0.000279036	0.952756	0.00418413	0.000177307	0.502515	-1.98999	MALE WT NORMAL S10S50Rx down vs MALE WT NORMAL CONTROL	0.344279	0.855966	-1.16827	MALE MISS BCNS S10S50Rx down vs MALE MISS BCNS CONTROL	8.75664e-05	0.424874	-2.35364	MALE TRUN BCNS S10S50Rx down vs MALE TRUN BCNS CONTROL	5.47888e-05	0.469039	-2.13202	FEMALE WT NORMAL S10S50Rx down vs FEMALE WT NORMAL CONTROL	0.0921481	0.741491	-1.34863	FEMALE MISS BCNS S10S50Rx down vs FEMALE MISS BCNS CONTROL	0.906611	0.972421	-1.02836	MALE BCNS CONTROL down vs MALE NORMAL CONTROL	0.755009	0.924967	-1.08112	FEMALE BCNS CONTROL down vs FEMALE NORMAL CONTROL	0.235074	0.74204	-1.34764	FEMALE WT NORMAL CONTROL down vs MALE WT NORMAL CONTROL	0.146008	0.595678	-1.67876	FEMALE TRUN BCNS CONTROL down vs MALE TRUN BCNS CONTROL	0.571634	0.836349	-1.19567
31702	222412_s_at	6747	SSR3	signal sequence receptor, gamma (translocon-associated protein gamma)	NM_007107	0.0443752	0.153211	0.00979582	0.14032	0.472684	0.00691604	0.393033	-2.54432	MALE WT NORMAL S10S50Rx down vs MALE WT NORMAL CONTROL	0.0245106	0.456089	-2.19255	MALE MISS BCNS S10S50Rx down vs MALE MISS BCNS CONTROL	0.0314605	0.479844	-2.08401	MALE TRUN BCNS S10S50Rx down vs MALE TRUN BCNS CONTROL	0.00413994	0.36823	-2.71569	FEMALE WT NORMAL S10S50Rx down vs FEMALE WT NORMAL CONTROL	0.0143933	0.410196	-2.43786	FEMALE MISS BCNS S10S50Rx down vs FEMALE MISS BCNS CONTROL	0.196305	0.741531	-1.34856	MALE BCNS CONTROL down vs MALE NORMAL CONTROL	0.282335	0.773834	-1.29227	FEMALE BCNS CONTROL down vs FEMALE NORMAL CONTROL	0.479471	0.854468	-1.17032	FEMALE WT NORMAL CONTROL down vs MALE WT NORMAL CONTROL	0.994489	1.00211	1.00211	FEMALE TRUN BCNS CONTROL up vs MALE TRUN BCNS CONTROL	0.413275	0.793439	-1.26034
18381	208955_at	1854	DUT	deoxyuridine triphosphatase	NM_001025248 /// NM_001025249 /// NM_001948	0.044421	0.887917	6.55725e-05	0.243658	0.144347	0.000171028	0.32817	-3.0472	MALE WT NORMAL S10S50Rx down vs MALE WT NORMAL CONTROL	0.000974527	0.372623	-2.68368	MALE MISS BCNS S10S50Rx down vs MALE MISS BCNS CONTROL	8.73992e-06	0.204723	-4.88464	MALE TRUN BCNS S10S50Rx down vs MALE TRUN BCNS CONTROL	2.84098e-05	0.267698	-3.73555	FEMALE WT NORMAL S10S50Rx down vs FEMALE WT NORMAL CONTROL	6.36844e-05	0.25938	-3.85534	FEMALE MISS BCNS S10S50Rx down vs FEMALE MISS BCNS CONTROL	0.182768	1.21956	1.21956	MALE BCNS CONTROL up vs MALE NORMAL CONTROL	0.64416	0.932945	-1.07187	FEMALE BCNS CONTROL down vs FEMALE NORMAL CONTROL	0.599121	1.07759	1.07759	FEMALE WT NORMAL CONTROL up vs MALE WT NORMAL CONTROL	0.05363	0.675116	-1.48123	FEMALE TRUN BCNS CONTROL down vs MALE TRUN BCNS CONTROL	0.970433	1.00653	1.00653
47804	238544_at	---	---	---	---	0.0444981	0.00513268	0.00102049	0.441078	0.853764	0.0221088	1.35419	1.35419	MALE WT NORMAL S10S50Rx up vs MALE WT NORMAL CONTROL	0.193306	1.20545	1.20545	MALE MISS BCNS S10S50Rx up vs MALE MISS BCNS CONTROL	0.00881449	1.65788	1.65788	MALE TRUN BCNS S10S50Rx up vs MALE TRUN BCNS CONTROL	0.02669	1.33894	1.33894	FEMALE WT NORMAL S10S50Rx up vs FEMALE WT NORMAL CONTROL	0.260901	1.2169	1.2169	FEMALE MISS BCNS S10S50Rx up vs FEMALE MISS BCNS CONTROL	0.0405094	0.74492	-1.34243	MALE BCNS CONTROL down vs MALE NORMAL CONTROL	0.674485	0.942928	-1.06053	FEMALE BCNS CONTROL down vs FEMALE NORMAL CONTROL	0.799066	1.03619	1.03619	FEMALE WT NORMAL CONTROL up vs MALE WT NORMAL CONTROL	0.0185676	1.66888	1.66888	FEMALE TRUN BCNS CONTROL up vs MALE TRUN BCNS CONTROL	0.866142	1.03084	1.03084
11820	202361_at	9632	SEC24C	SEC24 family, member C (S. cerevisiae)	NM_004922 /// NM_198597	0.0448143	0.363091	0.00155775	0.939919	0.535622	0.00841338	0.768417	-1.30138	MALE WT NORMAL S10S50Rx down vs MALE WT NORMAL CONTROL	0.00308464	0.710347	-1.40776	MALE MISS BCNS S10S50Rx down vs MALE MISS BCNS CONTROL	0.00468192	0.722306	-1.38445	MALE TRUN BCNS S10S50Rx down vs MALE TRUN BCNS CONTROL	0.0055555	0.757229	-1.32061	FEMALE WT NORMAL S10S50Rx down vs FEMALE WT NORMAL CONTROL	0.00466979	0.717041	-1.39462	FEMALE MISS BCNS S10S50Rx down vs FEMALE MISS BCNS CONTROL	0.756885	1.02301	1.02301	MALE BCNS CONTROL up vs MALE NORMAL CONTROL	0.452678	0.943557	-1.05982	FEMALE BCNS CONTROL down vs FEMALE NORMAL CONTROL	0.665268	0.968767	-1.03224	FEMALE WT NORMAL CONTROL down vs MALE WT NORMAL CONTROL	0.191199	0.874562	-1.14343	FEMALE TRUN BCNS CONTROL down vs MALE TRUN BCNS CONTROL	0.327623	0.912904	-1.09541
30316	221021_s_at	56259	CTNNBL1	catenin, beta like 1	NM_030877	0.0448987	0.395702	1.72796e-05	0.25019	0.0718191	0.000458773	0.679587	-1.47148	MALE WT NORMAL S10S50Rx down vs MALE WT NORMAL CONTROL	0.0020618	0.689112	-1.45114	MALE MISS BCNS S10S50Rx down vs MALE MISS BCNS CONTROL	2.27622e-05	0.527266	-1.89658	MALE TRUN BCNS S10S50Rx down vs MALE TRUN BCNS CONTROL	0.00121105	0.709488	-1.40947	FEMALE WT NORMAL S10S50Rx down vs FEMALE WT NORMAL CONTROL	0.000523678	0.625335	-1.59914	FEMALE MISS BCNS S10S50Rx down vs FEMALE MISS BCNS CONTROL	0.00721852	1.2821	1.2821	MALE BCNS CONTROL up vs MALE NORMAL CONTROL	0.59582	1.04661	1.04661	FEMALE BCNS CONTROL up vs FEMALE NORMAL CONTROL	0.779617	1.02334	1.02334	FEMALE WT NORMAL CONTROL up vs MALE WT NORMAL CONTROL	0.00792602	0.711573	-1.40534	FEMALE TRUN BCNS CONTROL down vs MALE TRUN BCNS CONTROL	0.851452	0.980729	-1.01965
21742	212426_s_at	10971	YWHAQ	tyrosine 3-monooxygenase/tryptophan 5-monooxygenase activation protein, theta polypepti	NM_006826	0.0449814	0.29824	0.000410684	0.18581	0.5181	0.0083914	0.714537	-1.39951	MALE WT NORMAL S10S50Rx down vs MALE WT NORMAL CONTROL	0.00604755	0.675813	-1.4797	MALE MISS BCNS S10S50Rx down vs MALE MISS BCNS CONTROL	0.000537724	0.58008	-1.7239	MALE TRUN BCNS S10S50Rx down vs MALE TRUN BCNS CONTROL	0.000125941	0.569007	-1.75745	FEMALE WT NORMAL S10S50Rx down vs FEMALE WT NORMAL CONTROL	0.000428203	0.566567	-1.76502	FEMALE MISS BCNS S10S50Rx down vs FEMALE MISS BCNS CONTROL	0.018268	1.23367	1.23367	MALE BCNS CONTROL up vs MALE NORMAL CONTROL	0.795748	1.02199	1.02199	FEMALE BCNS CONTROL up vs FEMALE NORMAL CONTROL	0.108228	1.14345	1.14345	FEMALE WT NORMAL CONTROL up vs MALE WT NORMAL CONTROL	0.201391	0.868197	-1.15181	FEMALE TRUN BCNS CONTROL down vs MALE TRUN BCNS CONTROL	0.739874	1.03351	1.03351
27485	218189_s_at	54187	NANS	N-acetylneuraminic acid synthase	NM_018946	0.0450026	0.455534	3.06343e-05	0.49392	0.235419	0.000187015	0.588463	-1.69934	MALE WT NORMAL S10S50Rx down vs MALE WT NORMAL CONTROL	0.00194508	0.628849	-1.59021	MALE MISS BCNS S10S50Rx down vs MALE MISS BCNS CONTROL	0.000208537	0.535981	-1.86574	MALE TRUN BCNS S10S50Rx down vs MALE TRUN BCNS CONTROL	0.000289999	0.605557	-1.65137	FEMALE WT NORMAL S10S50Rx down vs FEMALE WT NORMAL CONTROL	0.000775833	0.579094	-1.72684	FEMALE MISS BCNS S10S50Rx down vs FEMALE MISS BCNS CONTROL	0.164645	1.16136	1.16136	MALE BCNS CONTROL up vs MALE NORMAL CONTROL	0.804832	0.973337	-1.02739	FEMALE BCNS CONTROL down vs FEMALE NORMAL CONTROL	0.873168	1.01694	1.01694	FEMALE WT NORMAL CONTROL up vs MALE WT NORMAL CONTROL	0.290077	0.855874	-1.1684	FEMALE TRUN BCNS CONTROL down vs MALE TRUN BCNS CONTROL	0.227549	0.848725	-1.17824
12313	202854_at	3251	HPRT1	hypoxanthine phosphoribosyltransferase 1	NM_000194	0.0460021	0.560557	3.32494e-05	0.172215	0.0262618	0.0025609	0.599163	-1.66899	MALE WT NORMAL S10S50Rx down vs MALE WT NORMAL CONTROL	0.00168303	0.543467	-1.84004	MALE MISS BCNS S10S50Rx down vs MALE MISS BCNS CONTROL	4.98317e-05	0.407502	-2.45398	MALE TRUN BCNS S10S50Rx down vs MALE TRUN BCNS CONTROL	0.000103805	0.48343	-2.06855	FEMALE WT NORMAL S10S50Rx down vs FEMALE WT NORMAL CONTROL	0.000101343	0.420916	-2.37577	FEMALE MISS BCNS S10S50Rx down vs FEMALE MISS BCNS CONTROL	0.07781	1.35504	1.35504	MALE BCNS CONTROL up vs MALE NORMAL CONTROL	0.505795	0.891778	-1.12136	FEMALE BCNS CONTROL down vs FEMALE NORMAL CONTROL	0.291917	1.19396	1.19396	FEMALE WT NORMAL CONTROL up vs MALE WT NORMAL CONTROL	0.0818717	0.657505	-1.5209	FEMALE TRUN BCNS CONTROL down vs MALE TRUN BCNS CONTROL	0.764436	0.939047	-1.06491
15949	206492_at	2272	FHIT	fragile histidine triad gene	NM_001166243 /// NM_002012	0.0460894	0.015199	9.82677e-07	0.816483	0.497357	0.0114008	1.27872	1.27872	MALE WT NORMAL S10S50Rx up vs MALE WT NORMAL CONTROL	0.00504837	1.38157	1.38157	MALE MISS BCNS S10S50Rx up vs MALE MISS BCNS CONTROL	0.00688424	1.45877	1.45877	MALE TRUN BCNS S10S50Rx up vs MALE TRUN BCNS CONTROL	0.000816143	1.42759	1.42759	FEMALE WT NORMAL S10S50Rx up vs FEMALE WT NORMAL CONTROL	0.000205033	1.79894	1.79894	FEMALE MISS BCNS S10S50Rx up vs FEMALE MISS BCNS CONTROL	0.354431	1.10879	1.10879	MALE BCNS CONTROL up vs MALE NORMAL CONTROL	0.426396	1.09667	1.09667	FEMALE BCNS CONTROL up vs FEMALE NORMAL CONTROL	0.716144	1.04271	1.04271	FEMALE WT NORMAL CONTROL up vs MALE WT NORMAL CONTROL	0.529226	1.10829	1.10829	FEMALE TRUN BCNS CONTROL up vs MALE TRUN BCNS CONTROL	0.78157	0.959699	-1.04199
22114	212798_s_at	57037	ANKMY2	ankyrin repeat and MYND domain containing 2	NM_020319	0.0461327	0.5506	1.70443e-05	0.201593	0.178586	0.00210376	0.736883	-1.35707	MALE WT NORMAL S10S50Rx down vs MALE WT NORMAL CONTROL	0.0128489	0.761953	-1.31242	MALE MISS BCNS S10S50Rx down vs MALE MISS BCNS CONTROL	0.0122152	0.736081	-1.35855	MALE TRUN BCNS S10S50Rx down vs MALE TRUN BCNS CONTROL	0.00228729	0.740964	-1.34959	FEMALE WT NORMAL S10S50Rx down vs FEMALE WT NORMAL CONTROL	0.0155064	0.744901	-1.34246	FEMALE MISS BCNS S10S50Rx down vs FEMALE MISS BCNS CONTROL	0.431001	1.10014	1.10014	MALE BCNS CONTROL up vs MALE NORMAL CONTROL	0.65503	0.945191	-1.05799	FEMALE BCNS CONTROL down vs FEMALE NORMAL CONTROL	0.865427	1.02127	1.02127	FEMALE WT NORMAL CONTROL up vs MALE WT NORMAL CONTROL	0.278579	0.824859	-1.21233	FEMALE TRUN BCNS CONTROL down vs MALE TRUN BCNS CONTROL	0.665937	0.933345	-1.07141
35095	225827_at	27161	EIF2C2	eukaryotic translation initiation factor 2C, 2	NM_001164623 /// NM_012154	0.0462227	0.674289	0.0256748	0.859697	0.104616	0.00101704	0.554014	-1.80501	MALE WT NORMAL S10S50Rx down vs MALE WT NORMAL CONTROL	0.882589	0.974893	-1.02575	MALE MISS BCNS S10S50Rx down vs MALE MISS BCNS CONTROL	0.452299	0.867255	-1.15306	MALE TRUN BCNS S10S50Rx down vs MALE TRUN BCNS CONTROL	0.00522945	0.622382	-1.60673	FEMALE WT NORMAL S10S50Rx down vs FEMALE WT NORMAL CONTROL	0.470289	0.871835	-1.14701	FEMALE MISS BCNS S10S50Rx down vs FEMALE MISS BCNS CONTROL	0.00951458	0.668266	-1.49641	MALE BCNS CONTROL down vs MALE NORMAL CONTROL	0.423406	0.88917	-1.12464	FEMALE BCNS CONTROL down vs FEMALE NORMAL CONTROL	0.886512	1.02026	1.02026	FEMALE WT NORMAL CONTROL up vs MALE WT NORMAL CONTROL	0.0776169	1.43495	1.43495	FEMALE TRUN BCNS CONTROL up vs MALE TRUN BCNS CONTROL	0.17325	1.28427	1.28427
19306	209889_at	25956	SEC31B	SEC31 homolog B (S. cerevisiae)	NM_015490	0.0464106	0.979396	1.08859e-07	0.11331	0.779967	0.000116451	1.50025	1.50025	MALE WT NORMAL S10S50Rx up vs MALE WT NORMAL CONTROL	0.00605928	1.33615	1.33615	MALE MISS BCNS S10S50Rx up vs MALE MISS BCNS CONTROL	0.0470025	1.27203	1.27203	MALE TRUN BCNS S10S50Rx up vs MALE TRUN BCNS CONTROL	0.000374385	1.43138	1.43138	FEMALE WT NORMAL S10S50Rx up vs FEMALE WT NORMAL CONTROL	2.96942e-05	1.92491	1.92491	FEMALE MISS BCNS S10S50Rx up vs FEMALE MISS BCNS CONTROL	0.803168	1.02717	1.02717	MALE BCNS CONTROL up vs MALE NORMAL CONTROL	0.433771	0.915045	-1.09284	FEMALE BCNS CONTROL down vs FEMALE NORMAL CONTROL	0.561202	1.06779	1.06779	FEMALE WT NORMAL CONTROL up vs MALE WT NORMAL CONTROL	0.799822	0.960508	-1.04112	FEMALE TRUN BCNS CONTROL down vs MALE TRUN BCNS CONTROL	0.681154	0.94204	-1.06153
27261	217965_s_at	29115	SAP30BP	SAP30 binding protein	NM_013260	0.0465398	0.869377	0.0018079	0.409767	0.620264	0.00214597	0.617701	-1.61891	MALE WT NORMAL S10S50Rx down vs MALE WT NORMAL CONTROL	0.0448584	0.728299	-1.37306	MALE MISS BCNS S10S50Rx down vs MALE MISS BCNS CONTROL	0.0016068	0.565105	-1.76958	MALE TRUN BCNS S10S50Rx down vs MALE TRUN BCNS CONTROL	0.0101733	0.682267	-1.4657	FEMALE WT NORMAL S10S50Rx down vs FEMALE WT NORMAL CONTROL	0.00296056	0.587215	-1.70295	FEMALE MISS BCNS S10S50Rx down vs FEMALE MISS BCNS CONTROL	0.794337	1.02403	1.02403	MALE BCNS CONTROL up vs MALE NORMAL CONTROL	0.895686	1.01249	1.01249	FEMALE BCNS CONTROL up vs FEMALE NORMAL CONTROL	0.494211	0.939803	-1.06405	FEMALE WT NORMAL CONTROL down vs MALE WT NORMAL CONTROL	0.0683356	0.791706	-1.2631	FEMALE TRUN BCNS CONTROL down vs MALE TRUN BCNS CONTROL	0.441328	1.09061	1.09061
22883	213571_s_at	9470	EIF4E2	eukaryotic translation initiation factor 4E family member 2	NM_004846	0.0470393	0.336291	0.000638424	0.375664	0.136428	0.0114872	0.709421	-1.4096	MALE WT NORMAL S10S50Rx down vs MALE WT NORMAL CONTROL	0.0643802	0.759738	-1.31624	MALE MISS BCNS S10S50Rx down vs MALE MISS BCNS CONTROL	0.00333397	0.6096	-1.64042	MALE TRUN BCNS S10S50Rx down vs MALE TRUN BCNS CONTROL	0.0165904	0.729254	-1.37126	FEMALE WT NORMAL S10S50Rx down vs FEMALE WT NORMAL CONTROL	0.00156249	0.5721	-1.74795	FEMALE MISS BCNS S10S50Rx down vs FEMALE MISS BCNS CONTROL	0.0957352	1.35953	1.35953	MALE BCNS CONTROL up vs MALE NORMAL CONTROL	0.333804	1.19827	1.19827	FEMALE BCNS CONTROL up vs FEMALE NORMAL CONTROL	0.682924	0.928756	-1.07671	FEMALE WT NORMAL CONTROL down vs MALE WT NORMAL CONTROL	0.186124	0.709394	-1.40965	FEMALE TRUN BCNS CONTROL down vs MALE TRUN BCNS CONTROL	0.805023	0.944606	-1.05864
18868	209444_at	5910	RAP1GDS1	RAP1, GTP-GDP dissociation stimulator 1	NM_001100426 /// NM_001100427 /// NM_001100428 /// NM_001100429 /// NM_001100430 /// NM	0.0472913	0.862706	8.84622e-06	0.0179598	0.0255566	3.45978e-05	0.608874	-1.64238	MALE WT NORMAL S10S50Rx down vs MALE WT NORMAL CONTROL	0.00281036	0.714647	-1.39929	MALE MISS BCNS S10S50Rx down vs MALE MISS BCNS CONTROL	7.01852e-06	0.536646	-1.86343	MALE TRUN BCNS S10S50Rx down vs MALE TRUN BCNS CONTROL	1.59191e-06	0.52841	-1.89247	FEMALE WT NORMAL S10S50Rx down vs FEMALE WT NORMAL CONTROL	1.7519e-05	0.546868	-1.82859	FEMALE MISS BCNS S10S50Rx down vs FEMALE MISS BCNS CONTROL	0.279207	1.12698	1.12698	MALE BCNS CONTROL up vs MALE NORMAL CONTROL	0.469702	0.920781	-1.08604	FEMALE BCNS CONTROL down vs FEMALE NORMAL CONTROL	0.48835	1.07946	1.07946	FEMALE WT NORMAL CONTROL up vs MALE WT NORMAL CONTROL	0.117215	0.77926	-1.28327	FEMALE TRUN BCNS CONTROL down vs MALE TRUN BCNS CONTROL	0.989588	0.998179	-1.00182
12404	202944_at	4668	NAGA	N-acetylgalactosaminidase, alpha-	NM_000262	0.0477483	0.941647	0.00531169	0.265761	0.192507	0.00437984	0.673587	-1.48459	MALE WT NORMAL S10S50Rx down vs MALE WT NORMAL CONTROL	0.0266972	0.714018	-1.40053	MALE MISS BCNS S10S50Rx down vs MALE MISS BCNS CONTROL	0.744716	1.04968	1.04968	MALE TRUN BCNS S10S50Rx up vs MALE TRUN BCNS CONTROL	0.00168908	0.639913	-1.56271	FEMALE WT NORMAL S10S50Rx down vs FEMALE WT NORMAL CONTROL	0.0131099	0.660703	-1.51354	FEMALE MISS BCNS S10S50Rx down vs FEMALE MISS BCNS CONTROL	0.301561	0.874678	-1.14328	MALE BCNS CONTROL down vs MALE NORMAL CONTROL	0.728714	0.954576	-1.04759	FEMALE BCNS CONTROL down vs FEMALE NORMAL CONTROL	0.523657	0.920002	-1.08695	FEMALE WT NORMAL CONTROL down vs MALE WT NORMAL CONTROL	0.893159	0.976145	-1.02444	FEMALE TRUN BCNS CONTROL down vs MALE TRUN BCNS CONTROL	0.845177	1.03273	1.03273
25359	216056_at	960	CD44	CD44 molecule (Indian blood group)	NM_000610 /// NM_001001389 /// NM_001001390 /// NM_001001391 /// NM_001001392	0.0478013	0.23246	2.01143e-06	0.24429	0.00173038	3.91617e-07	0.575691	-1.73704	MALE WT NORMAL S10S50Rx down vs MALE WT NORMAL CONTROL	0.286508	0.920646	-1.08619	MALE MISS BCNS S10S50Rx down vs MALE MISS BCNS CONTROL	0.0325437	0.805892	-1.24086	MALE TRUN BCNS S10S50Rx down vs MALE TRUN BCNS CONTROL	1.60433e-05	0.667774	-1.49751	FEMALE WT NORMAL S10S50Rx down vs FEMALE WT NORMAL CONTROL	0.165927	0.875085	-1.14275	FEMALE MISS BCNS S10S50Rx down vs FEMALE MISS BCNS CONTROL	0.00729892	0.657672	-1.52051	MALE BCNS CONTROL down vs MALE NORMAL CONTROL	0.324585	0.86611	-1.15459	FEMALE BCNS CONTROL down vs FEMALE NORMAL CONTROL	0.957746	1.00763	1.00763	FEMALE WT NORMAL CONTROL up vs MALE WT NORMAL CONTROL	0.138145	1.36698	1.36698	FEMALE TRUN BCNS CONTROL up vs MALE TRUN BCNS CONTROL	0.18489	1.28816	1.28816
11179	201720_s_at	7805	LAPTM5	lysosomal protein transmembrane 5	NM_006762	0.0478916	0.000919642	0.00756201	0.637168	0.0448615	0.00263126	0.593856	-1.68391	MALE WT NORMAL S10S50Rx down vs MALE WT NORMAL CONTROL	0.108712	0.753972	-1.32631	MALE MISS BCNS S10S50Rx down vs MALE MISS BCNS CONTROL	0.00207287	0.526196	-1.90043	MALE TRUN BCNS S10S50Rx down vs MALE TRUN BCNS CONTROL	0.0359519	0.717044	-1.39461	FEMALE WT NORMAL S10S50Rx down vs FEMALE WT NORMAL CONTROL	0.808789	0.957927	-1.04392	FEMALE MISS BCNS S10S50Rx down vs FEMALE MISS BCNS CONTROL	0.705825	1.04782	1.04782	MALE BCNS CONTROL up vs MALE NORMAL CONTROL	0.398605	1.11695	1.11695	FEMALE BCNS CONTROL up vs FEMALE NORMAL CONTROL	0.0218136	0.731898	-1.36631	FEMALE WT NORMAL CONTROL down vs MALE WT NORMAL CONTROL	0.152981	0.778788	-1.28405	FEMALE TRUN BCNS CONTROL down vs MALE TRUN BCNS CONTROL	0.127599	0.781577	-1.27946
27812	218516_s_at	54928	IMPAD1	inositol monophosphatase domain containing 1	NM_017813	0.0482988	0.13514	0.00122038	0.441256	0.56845	0.000664691	0.646004	-1.54798	MALE WT NORMAL S10S50Rx down vs MALE WT NORMAL CONTROL	0.0650344	0.789022	-1.26739	MALE MISS BCNS S10S50Rx down vs MALE MISS BCNS CONTROL	0.0156742	0.70383	-1.4208	MALE TRUN BCNS S10S50Rx down vs MALE TRUN BCNS CONTROL	0.0148244	0.755246	-1.32407	FEMALE WT NORMAL S10S50Rx down vs FEMALE WT NORMAL CONTROL	0.0866007	0.788655	-1.26798	FEMALE MISS BCNS S10S50Rx down vs FEMALE MISS BCNS CONTROL	0.664594	0.957663	-1.04421	MALE BCNS CONTROL down vs MALE NORMAL CONTROL	0.310734	0.897674	-1.11399	FEMALE BCNS CONTROL down vs FEMALE NORMAL CONTROL	0.441625	0.924285	-1.08192	FEMALE WT NORMAL CONTROL down vs MALE WT NORMAL CONTROL	0.276743	0.856275	-1.16785	FEMALE TRUN BCNS CONTROL down vs MALE TRUN BCNS CONTROL	0.313155	0.876618	-1.14075
41785	232520_s_at	55968	NSFL1C	NSFL1 (p97) cofactor (p47)	NM_016143 /// NM_018839 /// NM_182483	0.0494044	0.635232	0.000298625	0.356054	0.344881	0.00330133	0.65845	-1.51872	MALE WT NORMAL S10S50Rx down vs MALE WT NORMAL CONTROL	0.00170656	0.598706	-1.67027	MALE MISS BCNS S10S50Rx down vs MALE MISS BCNS CONTROL	0.000392982	0.531285	-1.88223	MALE TRUN BCNS S10S50Rx down vs MALE TRUN BCNS CONTROL	0.00158288	0.630674	-1.58561	FEMALE WT NORMAL S10S50Rx down vs FEMALE WT NORMAL CONTROL	0.00154021	0.580794	-1.72178	FEMALE MISS BCNS S10S50Rx down vs FEMALE MISS BCNS CONTROL	0.0290237	1.23328	1.23328	MALE BCNS CONTROL up vs MALE NORMAL CONTROL	0.964787	0.99594	-1.00408	FEMALE BCNS CONTROL down vs FEMALE NORMAL CONTROL	0.426326	1.07319	1.07319	FEMALE WT NORMAL CONTROL up vs MALE WT NORMAL CONTROL	0.128982	0.82947	-1.20559	FEMALE TRUN BCNS CONTROL down vs MALE TRUN BCNS CONTROL	0.369509	0.905529	-1.10433
10700	201241_at	1653	DDX1	DEAD (Asp-Glu-Ala-Asp) box polypeptide 1	NM_004939	0.0495812	0.447811	0.00657852	0.903127	0.0474945	0.00507082	0.671184	-1.4899	MALE WT NORMAL S10S50Rx down vs MALE WT NORMAL CONTROL	0.0676642	0.772946	-1.29375	MALE MISS BCNS S10S50Rx down vs MALE MISS BCNS CONTROL	0.0019051	0.612913	-1.63155	MALE TRUN BCNS S10S50Rx down vs MALE TRUN BCNS CONTROL	0.00360406	0.660086	-1.51495	FEMALE WT NORMAL S10S50Rx down vs FEMALE WT NORMAL CONTROL	0.0375892	0.737755	-1.35546	FEMALE MISS BCNS S10S50Rx down vs FEMALE MISS BCNS CONTROL	0.502775	0.947678	-1.05521	MALE BCNS CONTROL down vs MALE NORMAL CONTROL	0.582401	0.955422	-1.04666	FEMALE BCNS CONTROL down vs FEMALE NORMAL CONTROL	0.37295	0.932021	-1.07294	FEMALE WT NORMAL CONTROL down vs MALE WT NORMAL CONTROL	0.230459	0.878601	-1.13817	FEMALE TRUN BCNS CONTROL down vs MALE TRUN BCNS CONTROL	0.959676	1.00491	1.00491
10350	200891_s_at	6745	SSR1	signal sequence receptor, alpha	NM_003144	0.0497479	0.12775	0.000850649	0.458415	0.706306	0.00275393	0.632821	-1.58023	MALE WT NORMAL S10S50Rx down vs MALE WT NORMAL CONTROL	0.00640975	0.633485	-1.57857	MALE MISS BCNS S10S50Rx down vs MALE MISS BCNS CONTROL	0.0270074	0.694997	-1.43886	MALE TRUN BCNS S10S50Rx down vs MALE TRUN BCNS CONTROL	0.00334713	0.641581	-1.55865	FEMALE WT NORMAL S10S50Rx down vs FEMALE WT NORMAL CONTROL	0.00292171	0.586634	-1.70464	FEMALE MISS BCNS S10S50Rx down vs FEMALE MISS BCNS CONTROL	0.4694	0.929304	-1.07607	MALE BCNS CONTROL down vs MALE NORMAL CONTROL	0.70331	1.04088	1.04088	FEMALE BCNS CONTROL up vs FEMALE NORMAL CONTROL	0.438976	0.924676	-1.08146	FEMALE WT NORMAL CONTROL down vs MALE WT NORMAL CONTROL	0.362998	1.13316	1.13316	FEMALE TRUN BCNS CONTROL up vs MALE TRUN BCNS CONTROL	0.661212	0.946615	-1.0564
1596	1554465_s_at	55634 /// 641339	ZNF673 /// ZNF674	zinc finger family member 673 /// zinc finger protein 674	NM_001039891 /// NM_001129898 /// NM_001129899 /// NM_001129900 /// NM_001146291 /// NM	0.0501636	0.937452	0.000162821	0.559563	0.950191	0.0497534	0.815223	-1.22666	MALE WT NORMAL S10S50Rx down vs MALE WT NORMAL CONTROL	0.0215081	0.753042	-1.32795	MALE MISS BCNS S10S50Rx down vs MALE MISS BCNS CONTROL	0.0133609	0.684159	-1.46165	MALE TRUN BCNS S10S50Rx down vs MALE TRUN BCNS CONTROL	0.00118296	0.682516	-1.46517	FEMALE WT NORMAL S10S50Rx down vs FEMALE WT NORMAL CONTROL	0.0254918	0.714804	-1.39899	FEMALE MISS BCNS S10S50Rx down vs FEMALE MISS BCNS CONTROL	0.867122	1.0185	1.0185	MALE BCNS CONTROL up vs MALE NORMAL CONTROL	0.512668	0.927342	-1.07835	FEMALE BCNS CONTROL down vs FEMALE NORMAL CONTROL	0.19576	1.16453	1.16453	FEMALE WT NORMAL CONTROL up vs MALE WT NORMAL CONTROL	0.953106	0.990532	-1.00956	FEMALE TRUN BCNS CONTROL down vs MALE TRUN BCNS CONTROL	0.397011	1.13498	1.13498
31802	222512_at	51667	NUB1	negative regulator of ubiquitin-like proteins 1	NM_016118	0.0504345	0.745328	0.014433	0.432716	0.174304	0.00828443	1.51451	1.51451	MALE WT NORMAL S10S50Rx up vs MALE WT NORMAL CONTROL	0.170357	1.24668	1.24668	MALE MISS BCNS S10S50Rx up vs MALE MISS BCNS CONTROL	0.0032236	1.74381	1.74381	MALE TRUN BCNS S10S50Rx up vs MALE TRUN BCNS CONTROL	0.00249309	1.64229	1.64229	FEMALE WT NORMAL S10S50Rx up vs FEMALE WT NORMAL CONTROL	0.168245	1.26116	1.26116	FEMALE MISS BCNS S10S50Rx up vs FEMALE MISS BCNS CONTROL	0.117518	1.17287	1.17287	MALE BCNS CONTROL up vs MALE NORMAL CONTROL	0.579813	1.05827	1.05827	FEMALE BCNS CONTROL up vs FEMALE NORMAL CONTROL	0.997731	1.00028	1.00028	FEMALE WT NORMAL CONTROL up vs MALE WT NORMAL CONTROL	0.526446	0.920214	-1.0867	FEMALE TRUN BCNS CONTROL down vs MALE TRUN BCNS CONTROL	0.318622	0.885208	-1.12968
22682	213370_s_at	51460	SFMBT1	Scm-like with four mbt domains 1	NM_001005158 /// NM_001005159 /// NM_016329	0.0505463	0.767795	9.27779e-05	0.253644	0.1792	0.00123613	0.673252	-1.48533	MALE WT NORMAL S10S50Rx down vs MALE WT NORMAL CONTROL	0.257048	0.87179	-1.14706	MALE MISS BCNS S10S50Rx down vs MALE MISS BCNS CONTROL	7.86287e-05	0.498287	-2.00688	MALE TRUN BCNS S10S50Rx down vs MALE TRUN BCNS CONTROL	7.60958e-05	0.584416	-1.71111	FEMALE WT NORMAL S10S50Rx down vs FEMALE WT NORMAL CONTROL	0.0253429	0.724123	-1.38098	FEMALE MISS BCNS S10S50Rx down vs FEMALE MISS BCNS CONTROL	0.808153	1.02369	1.02369	MALE BCNS CONTROL up vs MALE NORMAL CONTROL	0.0755122	0.826697	-1.20963	FEMALE BCNS CONTROL down vs FEMALE NORMAL CONTROL	0.0509535	1.22833	1.22833	FEMALE WT NORMAL CONTROL up vs MALE WT NORMAL CONTROL	0.106319	0.793744	-1.25985	FEMALE TRUN BCNS CONTROL down vs MALE TRUN BCNS CONTROL	0.101807	1.23968	1.23968
22833	213521_at	26469	PTPN18	protein tyrosine phosphatase, non-receptor type 18 (brain-derived)	NM_001142370 /// NM_014369	0.0506961	0.480181	5.66067e-07	0.559117	0.263078	0.00141386	0.696389	-1.43598	MALE WT NORMAL S10S50Rx down vs MALE WT NORMAL CONTROL	0.00697582	0.715764	-1.39711	MALE MISS BCNS S10S50Rx down vs MALE MISS BCNS CONTROL	0.000605009	0.567411	-1.76239	MALE TRUN BCNS S10S50Rx down vs MALE TRUN BCNS CONTROL	0.00171262	0.702477	-1.42353	FEMALE WT NORMAL S10S50Rx down vs FEMALE WT NORMAL CONTROL	0.00113995	0.591204	-1.69146	FEMALE MISS BCNS S10S50Rx down vs FEMALE MISS BCNS CONTROL	0.219065	1.1457	1.1457	MALE BCNS CONTROL up vs MALE NORMAL CONTROL	0.407281	1.09903	1.09903	FEMALE BCNS CONTROL up vs FEMALE NORMAL CONTROL	0.621759	0.945735	-1.05738	FEMALE WT NORMAL CONTROL down vs MALE WT NORMAL CONTROL	0.20628	0.813084	-1.22989	FEMALE TRUN BCNS CONTROL down vs MALE TRUN BCNS CONTROL	0.933331	1.01224	1.01224
21756	212440_at	11017	SNRNP27	small nuclear ribonucleoprotein 27kDa (U4/U6.U5)	NM_006857	0.0508912	0.709105	1.48045e-05	0.0860779	0.338548	0.000249848	0.712187	-1.40413	MALE WT NORMAL S10S50Rx down vs MALE WT NORMAL CONTROL	0.0685623	0.849656	-1.17695	MALE MISS BCNS S10S50Rx down vs MALE MISS BCNS CONTROL	0.0438801	0.807987	-1.23764	MALE TRUN BCNS S10S50Rx down vs MALE TRUN BCNS CONTROL	0.00284606	0.776191	-1.28834	FEMALE WT NORMAL S10S50Rx down vs FEMALE WT NORMAL CONTROL	0.0322957	0.795599	-1.25692	FEMALE MISS BCNS S10S50Rx down vs FEMALE MISS BCNS CONTROL	0.987669	1.00116	1.00116	MALE BCNS CONTROL up vs MALE NORMAL CONTROL	0.645277	1.03703	1.03703	FEMALE BCNS CONTROL up vs FEMALE NORMAL CONTROL	0.74577	0.975103	-1.02553	FEMALE WT NORMAL CONTROL down vs MALE WT NORMAL CONTROL	0.884139	1.016	1.016	FEMALE TRUN BCNS CONTROL up vs MALE TRUN BCNS CONTROL	0.967053	1.00412	1.00412
10251	200792_at	2547	XRCC6	X-ray repair complementing defective repair in Chinese hamster cells 6	NM_001469	0.0509164	0.711104	1.28326e-05	0.219008	0.0255112	0.000194925	0.704554	-1.41934	MALE WT NORMAL S10S50Rx down vs MALE WT NORMAL CONTROL	6.41201e-05	0.650897	-1.53634	MALE MISS BCNS S10S50Rx down vs MALE MISS BCNS CONTROL	4.74036e-06	0.581909	-1.71848	MALE TRUN BCNS S10S50Rx down vs MALE TRUN BCNS CONTROL	2.0929e-05	0.650646	-1.53693	FEMALE WT NORMAL S10S50Rx down vs FEMALE WT NORMAL CONTROL	2.80892e-05	0.620979	-1.61036	FEMALE MISS BCNS S10S50Rx down vs FEMALE MISS BCNS CONTROL	0.0241358	1.15841	1.15841	MALE BCNS CONTROL up vs MALE NORMAL CONTROL	0.268399	0.932171	-1.07277	FEMALE BCNS CONTROL down vs FEMALE NORMAL CONTROL	0.13138	1.09716	1.09716	FEMALE WT NORMAL CONTROL up vs MALE WT NORMAL CONTROL	0.11342	0.874955	-1.14292	FEMALE TRUN BCNS CONTROL down vs MALE TRUN BCNS CONTROL	0.134367	0.890885	-1.12248
48277	239017_at	100507273	LOC100507273	collagen alpha-4(VI) chain-like	XM_003118870 /// XM_003119898 /// XM_003120400	0.0510078	0.759879	0.00183459	0.144654	0.512361	0.0065822	1.73828	1.73828	MALE WT NORMAL S10S50Rx up vs MALE WT NORMAL CONTROL	0.279228	1.25627	1.25627	MALE MISS BCNS S10S50Rx up vs MALE MISS BCNS CONTROL	0.000361655	2.66704	2.66704	MALE TRUN BCNS S10S50Rx up vs MALE TRUN BCNS CONTROL	0.00636471	1.73492	1.73492	FEMALE WT NORMAL S10S50Rx up vs FEMALE WT NORMAL CONTROL	0.00291037	2.15583	2.15583	FEMALE MISS BCNS S10S50Rx up vs FEMALE MISS BCNS CONTROL	0.682046	0.927167	-1.07855	MALE BCNS CONTROL down vs MALE NORMAL CONTROL	0.303617	1.22461	1.22461	FEMALE BCNS CONTROL up vs FEMALE NORMAL CONTROL	0.720926	1.06933	1.06933	FEMALE WT NORMAL CONTROL up vs MALE WT NORMAL CONTROL	0.0246519	1.88663	1.88663	FEMALE TRUN BCNS CONTROL up vs MALE TRUN BCNS CONTROL	0.814325	1.05734	1.05734
10478	201019_s_at	1964	EIF1AX	eukaryotic translation initiation factor 1A, X-linked	NM_001412	0.0512613	0.570171	0.000696767	0.582807	0.264502	0.00118075	0.438019	-2.283	MALE WT NORMAL S10S50Rx down vs MALE WT NORMAL CONTROL	0.112605	0.675005	-1.48147	MALE MISS BCNS S10S50Rx down vs MALE MISS BCNS CONTROL	0.00028848	0.32865	-3.04275	MALE TRUN BCNS S10S50Rx down vs MALE TRUN BCNS CONTROL	0.00058326	0.411198	-2.43192	FEMALE WT NORMAL S10S50Rx down vs FEMALE WT NORMAL CONTROL	0.00476162	0.449321	-2.22558	FEMALE MISS BCNS S10S50Rx down vs FEMALE MISS BCNS CONTROL	0.548425	1.11555	1.11555	MALE BCNS CONTROL up vs MALE NORMAL CONTROL	0.771744	0.94646	-1.05657	FEMALE BCNS CONTROL down vs FEMALE NORMAL CONTROL	0.0406017	1.49065	1.49065	FEMALE WT NORMAL CONTROL up vs MALE WT NORMAL CONTROL	0.685889	1.10539	1.10539	FEMALE TRUN BCNS CONTROL up vs MALE TRUN BCNS CONTROL	0.11894	1.44699	1.44699
10458	200999_s_at	10970	CKAP4	cytoskeleton-associated protein 4	NM_006825	0.0512653	0.375489	6.53923e-06	0.104722	0.416053	0.000974841	0.663702	-1.5067	MALE WT NORMAL S10S50Rx down vs MALE WT NORMAL CONTROL	0.00477512	0.680166	-1.47023	MALE MISS BCNS S10S50Rx down vs MALE MISS BCNS CONTROL	0.00181595	0.629488	-1.58859	MALE TRUN BCNS S10S50Rx down vs MALE TRUN BCNS CONTROL	5.22106e-05	0.57587	-1.7365	FEMALE WT NORMAL S10S50Rx down vs FEMALE WT NORMAL CONTROL	2.73899e-05	0.47887	-2.08825	FEMALE MISS BCNS S10S50Rx down vs FEMALE MISS BCNS CONTROL	0.608677	0.929957	-1.07532	MALE BCNS CONTROL down vs MALE NORMAL CONTROL	0.927441	1.01358	1.01358	FEMALE BCNS CONTROL up vs FEMALE NORMAL CONTROL	0.595782	0.92555	-1.08044	FEMALE WT NORMAL CONTROL down vs MALE WT NORMAL CONTROL	0.805813	0.951367	-1.05112	FEMALE TRUN BCNS CONTROL down vs MALE TRUN BCNS CONTROL	0.717156	1.06966	1.06966
47376	238116_at	83657	DYNLRB2	dynein, light chain, roadblock-type 2	NM_130897	0.0515593	0.117577	0.000210143	0.750139	0.813912	0.00105771	1.91584	1.91584	MALE WT NORMAL S10S50Rx up vs MALE WT NORMAL CONTROL	0.0327172	1.55337	1.55337	MALE MISS BCNS S10S50Rx up vs MALE MISS BCNS CONTROL	0.033608	1.61615	1.61615	MALE TRUN BCNS S10S50Rx up vs MALE TRUN BCNS CONTROL	0.00110006	1.9121	1.9121	FEMALE WT NORMAL S10S50Rx up vs FEMALE WT NORMAL CONTROL	0.00227795	2.12758	2.12758	FEMALE MISS BCNS S10S50Rx up vs FEMALE MISS BCNS CONTROL	0.138077	1.25763	1.25763	MALE BCNS CONTROL up vs MALE NORMAL CONTROL	0.633687	1.07777	1.07777	FEMALE BCNS CONTROL up vs FEMALE NORMAL CONTROL	0.429677	1.12855	1.12855	FEMALE WT NORMAL CONTROL up vs MALE WT NORMAL CONTROL	0.91961	0.979129	-1.02132	FEMALE TRUN BCNS CONTROL down vs MALE TRUN BCNS CONTROL	0.81182	0.95532	-1.04677
21193	211873_s_at	56107	PCDHGA9	protocadherin gamma subfamily A, 9	NM_018921 /// NM_032089	0.0524504	0.42847	0.00632727	0.80587	0.57248	0.00378005	1.40878	1.40878	MALE WT NORMAL S10S50Rx up vs MALE WT NORMAL CONTROL	0.0552491	1.2651	1.2651	MALE MISS BCNS S10S50Rx up vs MALE MISS BCNS CONTROL	0.00633624	1.45434	1.45434	MALE TRUN BCNS S10S50Rx up vs MALE TRUN BCNS CONTROL	0.0212507	1.29453	1.29453	FEMALE WT NORMAL S10S50Rx up vs FEMALE WT NORMAL CONTROL	0.0793277	1.25126	1.25126	FEMALE MISS BCNS S10S50Rx up vs FEMALE MISS BCNS CONTROL	0.772503	0.978518	-1.02195	MALE BCNS CONTROL down vs MALE NORMAL CONTROL	0.311325	0.922433	-1.08409	FEMALE BCNS CONTROL down vs FEMALE NORMAL CONTROL	0.11431	1.13121	1.13121	FEMALE WT NORMAL CONTROL up vs MALE WT NORMAL CONTROL	0.361946	1.0978	1.0978	FEMALE TRUN BCNS CONTROL up vs MALE TRUN BCNS CONTROL	0.705504	1.03585	1.03585
11469	202010_s_at	57862	ZNF410	zinc finger protein 410	NM_021188	0.0525815	0.874523	0.000427633	0.0849328	0.985434	0.0012122	0.620222	-1.61232	MALE WT NORMAL S10S50Rx down vs MALE WT NORMAL CONTROL	0.0756047	0.765122	-1.30698	MALE MISS BCNS S10S50Rx down vs MALE MISS BCNS CONTROL	0.020774	0.659471	-1.51637	MALE TRUN BCNS S10S50Rx down vs MALE TRUN BCNS CONTROL	0.0861434	0.80216	-1.24663	FEMALE WT NORMAL S10S50Rx down vs FEMALE WT NORMAL CONTROL	0.00878522	0.615493	-1.62471	FEMALE MISS BCNS S10S50Rx down vs FEMALE MISS BCNS CONTROL	0.327882	1.13067	1.13067	MALE BCNS CONTROL up vs MALE NORMAL CONTROL	0.738768	0.957591	-1.04429	FEMALE BCNS CONTROL down vs FEMALE NORMAL CONTROL	0.803152	0.968729	-1.03228	FEMALE WT NORMAL CONTROL down vs MALE WT NORMAL CONTROL	0.137021	0.759561	-1.31655	FEMALE TRUN BCNS CONTROL down vs MALE TRUN BCNS CONTROL	0.46258	0.886204	-1.12841
39348	230083_at	54532	USP53	ubiquitin specific peptidase 53	NM_019050	0.0530708	0.427365	0.000276496	0.00696739	0.444499	0.133387	1.35863	1.35863	MALE WT NORMAL S10S50Rx up vs MALE WT NORMAL CONTROL	0.00332785	2.17508	2.17508	MALE MISS BCNS S10S50Rx up vs MALE MISS BCNS CONTROL	0.0028518	2.6439	2.6439	MALE TRUN BCNS S10S50Rx up vs MALE TRUN BCNS CONTROL	0.000801981	2.24255	2.24255	FEMALE WT NORMAL S10S50Rx up vs FEMALE WT NORMAL CONTROL	0.0136968	2.1434	2.1434	FEMALE MISS BCNS S10S50Rx up vs FEMALE MISS BCNS CONTROL	0.411003	1.29451	1.29451	MALE BCNS CONTROL up vs MALE NORMAL CONTROL	0.277419	0.698158	-1.43234	FEMALE BCNS CONTROL down vs FEMALE NORMAL CONTROL	0.534984	1.22439	1.22439	FEMALE WT NORMAL CONTROL up vs MALE WT NORMAL CONTROL	0.390215	0.671043	-1.49022	FEMALE TRUN BCNS CONTROL down vs MALE TRUN BCNS CONTROL	0.311498	0.649808	-1.53892
21769	212453_at	26128	KIAA1279	KIAA1279	NM_015634	0.0531996	0.811536	2.6252e-08	0.297369	0.135016	5.47479e-06	0.570572	-1.75263	MALE WT NORMAL S10S50Rx down vs MALE WT NORMAL CONTROL	0.0154208	0.770852	-1.29727	MALE MISS BCNS S10S50Rx down vs MALE MISS BCNS CONTROL	0.000266124	0.58641	-1.70529	MALE TRUN BCNS S10S50Rx down vs MALE TRUN BCNS CONTROL	4.54644e-06	0.565714	-1.76768	FEMALE WT NORMAL S10S50Rx down vs FEMALE WT NORMAL CONTROL	0.000908365	0.628426	-1.59128	FEMALE MISS BCNS S10S50Rx down vs FEMALE MISS BCNS CONTROL	0.49593	0.941341	-1.06231	MALE BCNS CONTROL down vs MALE NORMAL CONTROL	0.690538	0.963827	-1.03753	FEMALE BCNS CONTROL down vs FEMALE NORMAL CONTROL	0.93917	1.007	1.007	FEMALE WT NORMAL CONTROL up vs MALE WT NORMAL CONTROL	0.709344	0.953107	-1.0492	FEMALE TRUN BCNS CONTROL down vs MALE TRUN BCNS CONTROL	0.359719	1.11538	1.11538
11749	202290_at	11333	PDAP1	PDGFA associated protein 1	NM_014891	0.0533719	0.703309	0.00130652	0.381709	0.361559	0.0101662	0.71063	-1.4072	MALE WT NORMAL S10S50Rx down vs MALE WT NORMAL CONTROL	0.156598	0.817991	-1.22251	MALE MISS BCNS S10S50Rx down vs MALE MISS BCNS CONTROL	0.000635602	0.542069	-1.84478	MALE TRUN BCNS S10S50Rx down vs MALE TRUN BCNS CONTROL	0.00374625	0.673303	-1.48522	FEMALE WT NORMAL S10S50Rx down vs FEMALE WT NORMAL CONTROL	0.0114375	0.660893	-1.5131	FEMALE MISS BCNS S10S50Rx down vs FEMALE MISS BCNS CONTROL	0.0978686	1.22691	1.22691	MALE BCNS CONTROL up vs MALE NORMAL CONTROL	0.522702	0.923402	-1.08295	FEMALE BCNS CONTROL down vs FEMALE NORMAL CONTROL	0.650166	1.056	1.056	FEMALE WT NORMAL CONTROL up vs MALE WT NORMAL CONTROL	0.0259708	0.669674	-1.49326	FEMALE TRUN BCNS CONTROL down vs MALE TRUN BCNS CONTROL	0.700316	0.943226	-1.06019
33240	223954_x_at	63941	NECAB3	N-terminal EF-hand calcium binding protein 3	NM_031231 /// NM_031232	0.053399	0.226487	0.000854976	0.0602518	0.598006	0.0106719	1.34792	1.34792	MALE WT NORMAL S10S50Rx up vs MALE WT NORMAL CONTROL	0.0157655	1.36722	1.36722	MALE MISS BCNS S10S50Rx up vs MALE MISS BCNS CONTROL	0.00506004	1.47522	1.47522	MALE TRUN BCNS S10S50Rx up vs MALE TRUN BCNS CONTROL	0.00217018	1.45921	1.45921	FEMALE WT NORMAL S10S50Rx up vs FEMALE WT NORMAL CONTROL	0.000278755	1.75842	1.75842	FEMALE MISS BCNS S10S50Rx up vs FEMALE MISS BCNS CONTROL	0.0229989	0.828216	-1.20741	MALE BCNS CONTROL down vs MALE NORMAL CONTROL	0.273625	0.915551	-1.09224	FEMALE BCNS CONTROL down vs FEMALE NORMAL CONTROL	0.231593	0.911871	-1.09665	FEMALE WT NORMAL CONTROL down vs MALE WT NORMAL CONTROL	0.301152	1.11265	1.11265	FEMALE TRUN BCNS CONTROL up vs MALE TRUN BCNS CONTROL	0.338894	0.913243	-1.095
24063	214756_x_at	5379	PMS2P1	postmeiotic segregation increased 2 pseudogene 1	NR_003613	0.0534257	0.88217	0.00277659	0.26012	0.533555	0.0129127	0.74225	-1.34726	MALE WT NORMAL S10S50Rx down vs MALE WT NORMAL CONTROL	0.00772001	0.692679	-1.44367	MALE MISS BCNS S10S50Rx down vs MALE MISS BCNS CONTROL	0.00864352	0.691249	-1.44666	MALE TRUN BCNS S10S50Rx down vs MALE TRUN BCNS CONTROL	0.0120452	0.741145	-1.34926	FEMALE WT NORMAL S10S50Rx down vs FEMALE WT NORMAL CONTROL	0.00614385	0.673149	-1.48556	FEMALE MISS BCNS S10S50Rx down vs FEMALE MISS BCNS CONTROL	0.0773045	1.18037	1.18037	MALE BCNS CONTROL up vs MALE NORMAL CONTROL	0.4202	0.926997	-1.07875	FEMALE BCNS CONTROL down vs FEMALE NORMAL CONTROL	0.439989	1.07181	1.07181	FEMALE WT NORMAL CONTROL up vs MALE WT NORMAL CONTROL	0.0720849	0.794545	-1.25858	FEMALE TRUN BCNS CONTROL down vs MALE TRUN BCNS CONTROL	0.311388	0.891745	-1.1214
10658	201199_s_at	5707	PSMD1	proteasome (prosome, macropain) 26S subunit, non-ATPase, 1	NM_001191037 /// NM_002807 /// NR_034059	0.0540269	0.548924	0.0015427	0.309258	0.629463	0.0185609	0.727083	-1.37536	MALE WT NORMAL S10S50Rx down vs MALE WT NORMAL CONTROL	0.0529256	0.748381	-1.33622	MALE MISS BCNS S10S50Rx down vs MALE MISS BCNS CONTROL	0.0240537	0.697492	-1.43371	MALE TRUN BCNS S10S50Rx down vs MALE TRUN BCNS CONTROL	0.00172873	0.632867	-1.58011	FEMALE WT NORMAL S10S50Rx down vs FEMALE WT NORMAL CONTROL	0.00201045	0.582013	-1.71818	FEMALE MISS BCNS S10S50Rx down vs FEMALE MISS BCNS CONTROL	0.197952	1.14706	1.14706	MALE BCNS CONTROL up vs MALE NORMAL CONTROL	0.701767	1.04255	1.04255	FEMALE BCNS CONTROL up vs FEMALE NORMAL CONTROL	0.366302	1.09999	1.09999	FEMALE WT NORMAL CONTROL up vs MALE WT NORMAL CONTROL	0.724706	0.951235	-1.05126	FEMALE TRUN BCNS CONTROL down vs MALE TRUN BCNS CONTROL	0.704515	1.05079	1.05079
21267	211948_x_at	23215	BAT2L2	HLA-B associated transcript 2-like 2	NM_015172	0.0540336	0.269265	0.0167204	0.417759	0.0947127	0.00160998	0.609329	-1.64115	MALE WT NORMAL S10S50Rx down vs MALE WT NORMAL CONTROL	0.118887	0.782901	-1.2773	MALE MISS BCNS S10S50Rx down vs MALE MISS BCNS CONTROL	0.0759442	0.747263	-1.33822	MALE TRUN BCNS S10S50Rx down vs MALE TRUN BCNS CONTROL	0.0147187	0.703377	-1.42171	FEMALE WT NORMAL S10S50Rx down vs FEMALE WT NORMAL CONTROL	0.500968	0.898505	-1.11296	FEMALE MISS BCNS S10S50Rx down vs FEMALE MISS BCNS CONTROL	0.0285742	0.736457	-1.35785	MALE BCNS CONTROL down vs MALE NORMAL CONTROL	0.321502	0.872955	-1.14553	FEMALE BCNS CONTROL down vs FEMALE NORMAL CONTROL	0.844474	1.02581	1.02581	FEMALE WT NORMAL CONTROL up vs MALE WT NORMAL CONTROL	0.496205	1.1302	1.1302	FEMALE TRUN BCNS CONTROL up vs MALE TRUN BCNS CONTROL	0.116243	1.30818	1.30818
13129	203671_at	7172	TPMT	thiopurine S-methyltransferase	NM_000367	0.0545103	0.904874	1.57975e-06	0.0551401	0.14567	6.24376e-05	0.688583	-1.45226	MALE WT NORMAL S10S50Rx down vs MALE WT NORMAL CONTROL	0.576715	0.955972	-1.04606	MALE MISS BCNS S10S50Rx down vs MALE MISS BCNS CONTROL	0.00293586	0.715314	-1.39799	MALE TRUN BCNS S10S50Rx down vs MALE TRUN BCNS CONTROL	0.00531181	0.801568	-1.24755	FEMALE WT NORMAL S10S50Rx down vs FEMALE WT NORMAL CONTROL	0.000163849	0.624479	-1.60133	FEMALE MISS BCNS S10S50Rx down vs FEMALE MISS BCNS CONTROL	0.283172	0.914432	-1.09358	MALE BCNS CONTROL down vs MALE NORMAL CONTROL	0.32038	1.09026	1.09026	FEMALE BCNS CONTROL up vs FEMALE NORMAL CONTROL	0.163076	0.884542	-1.13053	FEMALE WT NORMAL CONTROL down vs MALE WT NORMAL CONTROL	0.34476	0.891306	-1.12195	FEMALE TRUN BCNS CONTROL down vs MALE TRUN BCNS CONTROL	0.0577275	1.24786	1.24786
24396	215091_s_at	2971	GTF3A	general transcription factor IIIA	NM_002097	0.054722	0.161838	0.000655999	0.041889	0.0818649	0.014391	0.717636	-1.39346	MALE WT NORMAL S10S50Rx down vs MALE WT NORMAL CONTROL	0.0170986	0.702644	-1.4232	MALE MISS BCNS S10S50Rx down vs MALE MISS BCNS CONTROL	5.52179e-05	0.476819	-2.09723	MALE TRUN BCNS S10S50Rx down vs MALE TRUN BCNS CONTROL	0.00038014	0.580518	-1.7226	FEMALE WT NORMAL S10S50Rx down vs FEMALE WT NORMAL CONTROL	0.000350533	0.536928	-1.86245	FEMALE MISS BCNS S10S50Rx down vs FEMALE MISS BCNS CONTROL	0.00175828	1.34882	1.34882	MALE BCNS CONTROL up vs MALE NORMAL CONTROL	0.630738	1.04097	1.04097	FEMALE BCNS CONTROL up vs FEMALE NORMAL CONTROL	0.0625904	1.16915	1.16915	FEMALE WT NORMAL CONTROL up vs MALE WT NORMAL CONTROL	0.00668855	0.720769	-1.38741	FEMALE TRUN BCNS CONTROL down vs MALE TRUN BCNS CONTROL	0.22396	1.12957	1.12957
34093	224824_at	116228	FAM36A	family with sequence similarity 36, member A	NM_198076	0.0547526	0.319197	0.00194331	0.509004	0.158366	0.0129156	0.481766	-2.0757	MALE WT NORMAL S10S50Rx down vs MALE WT NORMAL CONTROL	0.0765715	0.577939	-1.73029	MALE MISS BCNS S10S50Rx down vs MALE MISS BCNS CONTROL	0.00143993	0.321731	-3.10819	MALE TRUN BCNS S10S50Rx down vs MALE TRUN BCNS CONTROL	0.00231923	0.390888	-2.55828	FEMALE WT NORMAL S10S50Rx down vs FEMALE WT NORMAL CONTROL	0.00755158	0.399866	-2.50084	FEMALE MISS BCNS S10S50Rx down vs FEMALE MISS BCNS CONTROL	0.363182	1.20929	1.20929	MALE BCNS CONTROL up vs MALE NORMAL CONTROL	0.695155	0.919026	-1.08811	FEMALE BCNS CONTROL down vs FEMALE NORMAL CONTROL	0.593298	1.11612	1.11612	FEMALE WT NORMAL CONTROL up vs MALE WT NORMAL CONTROL	0.175254	0.678038	-1.47484	FEMALE TRUN BCNS CONTROL down vs MALE TRUN BCNS CONTROL	0.816622	1.06111	1.06111
16586	207129_at	11238	CA5B	carbonic anhydrase VB, mitochondrial	NM_007220	0.0548253	0.570671	0.00281351	0.0308936	0.353775	0.00122566	1.68624	1.68624	MALE WT NORMAL S10S50Rx up vs MALE WT NORMAL CONTROL	0.128028	1.27325	1.27325	MALE MISS BCNS S10S50Rx up vs MALE MISS BCNS CONTROL	0.14888	1.26957	1.26957	MALE TRUN BCNS S10S50Rx up vs MALE TRUN BCNS CONTROL	0.0250476	1.3871	1.3871	FEMALE WT NORMAL S10S50Rx up vs FEMALE WT NORMAL CONTROL	0.027056	1.47334	1.47334	FEMALE MISS BCNS S10S50Rx up vs FEMALE MISS BCNS CONTROL	0.775749	1.03095	1.03095	MALE BCNS CONTROL up vs MALE NORMAL CONTROL	0.375183	0.904304	-1.10582	FEMALE BCNS CONTROL down vs FEMALE NORMAL CONTROL	0.484432	1.07842	1.07842	FEMALE WT NORMAL CONTROL up vs MALE WT NORMAL CONTROL	0.0568072	0.744608	-1.34299	FEMALE TRUN BCNS CONTROL down vs MALE TRUN BCNS CONTROL	0.182807	1.20171	1.20171
27974	218679_s_at	51160	VPS28	vacuolar protein sorting 28 homolog (S. cerevisiae)	NM_016208 /// NM_183057	0.0553824	0.218497	5.64498e-06	0.377938	0.61749	0.00121331	1.36399	1.36399	MALE WT NORMAL S10S50Rx up vs MALE WT NORMAL CONTROL	0.0625201	1.19938	1.19938	MALE MISS BCNS S10S50Rx up vs MALE MISS BCNS CONTROL	0.00716249	1.40548	1.40548	MALE TRUN BCNS S10S50Rx up vs MALE TRUN BCNS CONTROL	6.25463e-05	1.53419	1.53419	FEMALE WT NORMAL S10S50Rx up vs FEMALE WT NORMAL CONTROL	0.020059	1.32927	1.32927	FEMALE MISS BCNS S10S50Rx up vs FEMALE MISS BCNS CONTROL	0.0537256	1.20628	1.20628	MALE BCNS CONTROL up vs MALE NORMAL CONTROL	0.43697	1.07767	1.07767	FEMALE BCNS CONTROL up vs FEMALE NORMAL CONTROL	0.490018	0.936044	-1.06833	FEMALE WT NORMAL CONTROL down vs MALE WT NORMAL CONTROL	0.765853	0.960791	-1.04081	FEMALE TRUN BCNS CONTROL down vs MALE TRUN BCNS CONTROL	0.0186562	0.727848	-1.37391
31343	222052_at	284325	C19orf54	chromosome 19 open reading frame 54	NM_198476	0.0554483	0.734872	0.111797	0.411846	0.0370423	0.00373333	1.51515	1.51515	MALE WT NORMAL S10S50Rx up vs MALE WT NORMAL CONTROL	0.577025	1.08361	1.08361	MALE MISS BCNS S10S50Rx up vs MALE MISS BCNS CONTROL	0.176734	1.23765	1.23765	MALE TRUN BCNS S10S50Rx up vs MALE TRUN BCNS CONTROL	0.0107099	1.42056	1.42056	FEMALE WT NORMAL S10S50Rx up vs FEMALE WT NORMAL CONTROL	0.312693	0.853655	-1.17143	FEMALE MISS BCNS S10S50Rx down vs FEMALE MISS BCNS CONTROL	0.0528409	1.28944	1.28944	MALE BCNS CONTROL up vs MALE NORMAL CONTROL	0.190005	1.19071	1.19071	FEMALE BCNS CONTROL up vs FEMALE NORMAL CONTROL	0.970786	0.995427	-1.00459	FEMALE WT NORMAL CONTROL down vs MALE WT NORMAL CONTROL	0.149937	0.772731	-1.29411	FEMALE TRUN BCNS CONTROL down vs MALE TRUN BCNS CONTROL	0.575187	1.09344	1.09344
2288	1555372_at	10018	BCL2L11	BCL2-like 11 (apoptosis facilitator)	NM_006538 /// NM_138621 /// NM_207002	0.0554836	0.672463	8.0983e-07	0.197248	0.0735853	0.000156446	1.45734	1.45734	MALE WT NORMAL S10S50Rx up vs MALE WT NORMAL CONTROL	0.00370826	1.3473	1.3473	MALE MISS BCNS S10S50Rx up vs MALE MISS BCNS CONTROL	0.122582	1.19015	1.19015	MALE TRUN BCNS S10S50Rx up vs MALE TRUN BCNS CONTROL	0.000450823	1.39955	1.39955	FEMALE WT NORMAL S10S50Rx up vs FEMALE WT NORMAL CONTROL	0.00320229	1.45165	1.45165	FEMALE MISS BCNS S10S50Rx up vs FEMALE MISS BCNS CONTROL	0.853216	1.01704	1.01704	MALE BCNS CONTROL up vs MALE NORMAL CONTROL	0.546911	0.943862	-1.05948	FEMALE BCNS CONTROL down vs FEMALE NORMAL CONTROL	0.513336	1.06477	1.06477	FEMALE WT NORMAL CONTROL up vs MALE WT NORMAL CONTROL	0.475958	0.907624	-1.10178	FEMALE TRUN BCNS CONTROL down vs MALE TRUN BCNS CONTROL	0.554789	1.07585	1.07585
10639	201180_s_at	2773	GNAI3	guanine nucleotide binding protein (G protein), alpha inhibiting activity polypeptide 3	NM_006496	0.0555102	0.21255	0.000291967	0.118662	0.111291	0.00434002	0.715042	-1.39852	MALE WT NORMAL S10S50Rx down vs MALE WT NORMAL CONTROL	0.013057	0.734384	-1.36169	MALE MISS BCNS S10S50Rx down vs MALE MISS BCNS CONTROL	0.000259006	0.593176	-1.68584	MALE TRUN BCNS S10S50Rx down vs MALE TRUN BCNS CONTROL	0.000511758	0.646338	-1.54718	FEMALE WT NORMAL S10S50Rx down vs FEMALE WT NORMAL CONTROL	0.00033725	0.59524	-1.67999	FEMALE MISS BCNS S10S50Rx down vs FEMALE MISS BCNS CONTROL	0.345126	1.07281	1.07281	MALE BCNS CONTROL up vs MALE NORMAL CONTROL	0.663743	0.967289	-1.03382	FEMALE BCNS CONTROL down vs FEMALE NORMAL CONTROL	0.390376	1.06498	1.06498	FEMALE WT NORMAL CONTROL up vs MALE WT NORMAL CONTROL	0.451712	0.928309	-1.07723	FEMALE TRUN BCNS CONTROL down vs MALE TRUN BCNS CONTROL	0.940046	0.993243	-1.0068
25833	216532_x_at	---	---	---	---	0.0555855	0.429441	2.6667e-06	0.598078	0.0818201	0.000391815	0.616332	-1.6225	MALE WT NORMAL S10S50Rx down vs MALE WT NORMAL CONTROL	0.00203893	0.628604	-1.59083	MALE MISS BCNS S10S50Rx down vs MALE MISS BCNS CONTROL	1.20599e-05	0.41289	-2.42195	MALE TRUN BCNS S10S50Rx down vs MALE TRUN BCNS CONTROL	0.000944577	0.646976	-1.54565	FEMALE WT NORMAL S10S50Rx down vs FEMALE WT NORMAL CONTROL	0.00234654	0.602349	-1.66017	FEMALE MISS BCNS S10S50Rx down vs FEMALE MISS BCNS CONTROL	0.0829853	1.24131	1.24131	MALE BCNS CONTROL up vs MALE NORMAL CONTROL	0.960298	1.00621	1.00621	FEMALE BCNS CONTROL up vs FEMALE NORMAL CONTROL	0.663486	0.948306	-1.05451	FEMALE WT NORMAL CONTROL down vs MALE WT NORMAL CONTROL	0.0200183	0.648253	-1.54261	FEMALE TRUN BCNS CONTROL down vs MALE TRUN BCNS CONTROL	0.552924	0.911526	-1.09706
38993	229728_at	---	---	---	---	0.0557753	0.303054	0.00398475	0.792575	0.131473	0.00136821	1.52666	1.52666	MALE WT NORMAL S10S50Rx up vs MALE WT NORMAL CONTROL	0.061388	1.28987	1.28987	MALE MISS BCNS S10S50Rx up vs MALE MISS BCNS CONTROL	0.110377	1.25885	1.25885	MALE TRUN BCNS S10S50Rx up vs MALE TRUN BCNS CONTROL	0.0238159	1.30921	1.30921	FEMALE WT NORMAL S10S50Rx up vs FEMALE WT NORMAL CONTROL	0.00983111	1.49693	1.49693	FEMALE MISS BCNS S10S50Rx up vs FEMALE MISS BCNS CONTROL	0.710291	0.955769	-1.04628	MALE BCNS CONTROL down vs MALE NORMAL CONTROL	0.82297	0.971808	-1.02901	FEMALE BCNS CONTROL down vs FEMALE NORMAL CONTROL	0.268522	1.15092	1.15092	FEMALE WT NORMAL CONTROL up vs MALE WT NORMAL CONTROL	0.174745	1.27372	1.27372	FEMALE TRUN BCNS CONTROL up vs MALE TRUN BCNS CONTROL	0.648311	1.07514	1.07514
22421	213107_at	23043	TNIK	TRAF2 and NCK interacting kinase	NM_001161560 /// NM_001161561 /// NM_001161562 /// NM_001161563 /// NM_001161564 /// NM	0.0558744	0.26634	0.000176032	0.551003	0.13007	0.000328428	0.434844	-2.29968	MALE WT NORMAL S10S50Rx down vs MALE WT NORMAL CONTROL	0.0481091	0.636772	-1.57042	MALE MISS BCNS S10S50Rx down vs MALE MISS BCNS CONTROL	0.00126253	0.406902	-2.45759	MALE TRUN BCNS S10S50Rx down vs MALE TRUN BCNS CONTROL	8.36367e-05	0.384479	-2.60093	FEMALE WT NORMAL S10S50Rx down vs FEMALE WT NORMAL CONTROL	0.268692	0.769372	-1.29976	FEMALE MISS BCNS S10S50Rx down vs FEMALE MISS BCNS CONTROL	0.821491	0.959406	-1.04231	MALE BCNS CONTROL down vs MALE NORMAL CONTROL	0.508478	0.879332	-1.13723	FEMALE BCNS CONTROL down vs FEMALE NORMAL CONTROL	0.239274	1.25324	1.25324	FEMALE WT NORMAL CONTROL up vs MALE WT NORMAL CONTROL	0.704054	0.906058	-1.10368	FEMALE TRUN BCNS CONTROL down vs MALE TRUN BCNS CONTROL	0.128711	1.45617	1.45617
24099	214792_x_at	6844	VAMP2	vesicle-associated membrane protein 2 (synaptobrevin 2)	NM_014232	0.0560195	0.80312	0.00495829	0.857672	0.604965	0.0129995	1.38967	1.38967	MALE WT NORMAL S10S50Rx up vs MALE WT NORMAL CONTROL	0.0742119	1.29656	1.29656	MALE MISS BCNS S10S50Rx up vs MALE MISS BCNS CONTROL	0.0210644	1.45701	1.45701	MALE TRUN BCNS S10S50Rx up vs MALE TRUN BCNS CONTROL	0.00153471	1.57182	1.57182	FEMALE WT NORMAL S10S50Rx up vs FEMALE WT NORMAL CONTROL	0.045783	1.37625	1.37625	FEMALE MISS BCNS S10S50Rx up vs FEMALE MISS BCNS CONTROL	0.91308	0.988825	-1.0113	MALE BCNS CONTROL down vs MALE NORMAL CONTROL	0.157782	1.17144	1.17144	FEMALE BCNS CONTROL up vs FEMALE NORMAL CONTROL	0.772432	0.970265	-1.03065	FEMALE WT NORMAL CONTROL down vs MALE WT NORMAL CONTROL	0.183849	1.21629	1.21629	FEMALE TRUN BCNS CONTROL up vs MALE TRUN BCNS CONTROL	0.53134	1.08628	1.08628
32144	222854_s_at	54960	GEMIN8	gem (nuclear organelle) associated protein 8	NM_001042479 /// NM_001042480 /// NM_017856	0.0560271	0.641653	0.00489328	0.887107	0.45516	0.00150432	1.67765	1.67765	MALE WT NORMAL S10S50Rx up vs MALE WT NORMAL CONTROL	0.435858	1.13308	1.13308	MALE MISS BCNS S10S50Rx up vs MALE MISS BCNS CONTROL	0.0497303	1.43553	1.43553	MALE TRUN BCNS S10S50Rx up vs MALE TRUN BCNS CONTROL	0.00508753	1.54315	1.54315	FEMALE WT NORMAL S10S50Rx up vs FEMALE WT NORMAL CONTROL	0.153395	1.29205	1.29205	FEMALE MISS BCNS S10S50Rx up vs FEMALE MISS BCNS CONTROL	0.0542358	1.42802	1.42802	MALE BCNS CONTROL up vs MALE NORMAL CONTROL	0.55731	1.11352	1.11352	FEMALE BCNS CONTROL up vs FEMALE NORMAL CONTROL	0.0447814	1.46891	1.46891	FEMALE WT NORMAL CONTROL up vs MALE WT NORMAL CONTROL	0.440195	1.21458	1.21458	FEMALE TRUN BCNS CONTROL up vs MALE TRUN BCNS CONTROL	0.73596	1.08017	1.08017
11518	202059_s_at	3836	KPNA1	karyopherin alpha 1 (importin alpha 5)	NM_002264 /// NR_026698	0.0560893	0.206624	2.20269e-10	0.0139942	0.186399	1.57604e-07	0.526128	-1.90068	MALE WT NORMAL S10S50Rx down vs MALE WT NORMAL CONTROL	7.34427e-06	0.578028	-1.73002	MALE MISS BCNS S10S50Rx down vs MALE MISS BCNS CONTROL	2.87394e-06	0.513628	-1.94693	MALE TRUN BCNS S10S50Rx down vs MALE TRUN BCNS CONTROL	3.73052e-07	0.550267	-1.8173	FEMALE WT NORMAL S10S50Rx down vs FEMALE WT NORMAL CONTROL	1.3841e-08	0.362249	-2.76053	FEMALE MISS BCNS S10S50Rx down vs FEMALE MISS BCNS CONTROL	0.208933	1.11431	1.11431	MALE BCNS CONTROL up vs MALE NORMAL CONTROL	0.113802	1.15648	1.15648	FEMALE BCNS CONTROL up vs FEMALE NORMAL CONTROL	0.814843	1.02047	1.02047	FEMALE WT NORMAL CONTROL up vs MALE WT NORMAL CONTROL	0.834959	0.975118	-1.02552	FEMALE TRUN BCNS CONTROL down vs MALE TRUN BCNS CONTROL	0.217615	1.15028	1.15028
18283	208857_s_at	5110	PCMT1	protein-L-isoaspartate (D-aspartate) O-methyltransferase	NM_005389	0.0564757	0.314697	0.000261171	0.410518	0.466846	0.00452106	0.643231	-1.55465	MALE WT NORMAL S10S50Rx down vs MALE WT NORMAL CONTROL	0.00300662	0.596454	-1.67658	MALE MISS BCNS S10S50Rx down vs MALE MISS BCNS CONTROL	0.000306275	0.501464	-1.99416	MALE TRUN BCNS S10S50Rx down vs MALE TRUN BCNS CONTROL	0.000161528	0.518826	-1.92743	FEMALE WT NORMAL S10S50Rx down vs FEMALE WT NORMAL CONTROL	0.0011202	0.546256	-1.83064	FEMALE MISS BCNS S10S50Rx down vs FEMALE MISS BCNS CONTROL	0.863199	0.98372	-1.01655	MALE BCNS CONTROL down vs MALE NORMAL CONTROL	0.6878	0.960869	-1.04072	FEMALE BCNS CONTROL down vs FEMALE NORMAL CONTROL	0.85481	0.982909	-1.01739	FEMALE WT NORMAL CONTROL down vs MALE WT NORMAL CONTROL	0.563788	0.929018	-1.07641	FEMALE TRUN BCNS CONTROL down vs MALE TRUN BCNS CONTROL	0.946407	0.992174	-1.00789
10088	200629_at	7453	WARS	tryptophanyl-tRNA synthetase	NM_004184 /// NM_173701 /// NM_213645 /// NM_213646	0.0566262	0.326125	0.0043447	0.050598	0.340724	0.0251119	0.596913	-1.67529	MALE WT NORMAL S10S50Rx down vs MALE WT NORMAL CONTROL	0.12709	0.685307	-1.4592	MALE MISS BCNS S10S50Rx down vs MALE MISS BCNS CONTROL	0.170065	0.713982	-1.4006	MALE TRUN BCNS S10S50Rx down vs MALE TRUN BCNS CONTROL	0.0048736	0.511531	-1.95492	FEMALE WT NORMAL S10S50Rx down vs FEMALE WT NORMAL CONTROL	0.000235076	0.31222	-3.20287	FEMALE MISS BCNS S10S50Rx down vs FEMALE MISS BCNS CONTROL	0.78321	1.07979	1.07979	MALE BCNS CONTROL up vs MALE NORMAL CONTROL	0.792648	0.926104	-1.07979	FEMALE BCNS CONTROL down vs FEMALE NORMAL CONTROL	0.992812	1.00256	1.00256	FEMALE WT NORMAL CONTROL up vs MALE WT NORMAL CONTROL	0.814293	0.911283	-1.09735	FEMALE TRUN BCNS CONTROL down vs MALE TRUN BCNS CONTROL	0.565557	0.811341	-1.23253
23197	213887_s_at	5434	POLR2E	polymerase (RNA) II (DNA directed) polypeptide E, 25kDa	NM_002695	0.0566806	0.875714	3.8799e-06	0.533747	0.456459	0.000110508	0.6214	-1.60927	MALE WT NORMAL S10S50Rx down vs MALE WT NORMAL CONTROL	0.000252034	0.601465	-1.66261	MALE MISS BCNS S10S50Rx down vs MALE MISS BCNS CONTROL	5.69324e-05	0.527958	-1.89409	MALE TRUN BCNS S10S50Rx down vs MALE TRUN BCNS CONTROL	0.000390291	0.659993	-1.51517	FEMALE WT NORMAL S10S50Rx down vs FEMALE WT NORMAL CONTROL	0.00114379	0.628569	-1.59092	FEMALE MISS BCNS S10S50Rx down vs FEMALE MISS BCNS CONTROL	0.0535532	1.20172	1.20172	MALE BCNS CONTROL up vs MALE NORMAL CONTROL	0.937581	0.99268	-1.00737	FEMALE BCNS CONTROL down vs FEMALE NORMAL CONTROL	0.972025	0.996821	-1.00319	FEMALE WT NORMAL CONTROL down vs MALE WT NORMAL CONTROL	0.0743252	0.789589	-1.26648	FEMALE TRUN BCNS CONTROL down vs MALE TRUN BCNS CONTROL	0.197848	0.858713	-1.16453
10797	201338_x_at	2971	GTF3A	general transcription factor IIIA	NM_002097	0.0569623	0.0384996	4.66003e-07	0.0892917	0.0418234	0.000635401	0.733651	-1.36305	MALE WT NORMAL S10S50Rx down vs MALE WT NORMAL CONTROL	0.00649372	0.766583	-1.30449	MALE MISS BCNS S10S50Rx down vs MALE MISS BCNS CONTROL	6.72976e-06	0.539166	-1.85472	MALE TRUN BCNS S10S50Rx down vs MALE TRUN BCNS CONTROL	1.07863e-05	0.629412	-1.58878	FEMALE WT NORMAL S10S50Rx down vs FEMALE WT NORMAL CONTROL	6.8611e-05	0.605819	-1.65066	FEMALE MISS BCNS S10S50Rx down vs FEMALE MISS BCNS CONTROL	0.00117414	1.36212	1.36212	MALE BCNS CONTROL up vs MALE NORMAL CONTROL	0.474152	1.06156	1.06156	FEMALE BCNS CONTROL up vs FEMALE NORMAL CONTROL	0.0661815	1.17006	1.17006	FEMALE WT NORMAL CONTROL up vs MALE WT NORMAL CONTROL	0.042592	0.78355	-1.27624	FEMALE TRUN BCNS CONTROL down vs MALE TRUN BCNS CONTROL	0.564674	1.06123	1.06123
21426	212109_at	90861	HN1L	hematological and neurological expressed 1-like	NM_144570	0.0570061	0.69647	4.07611e-10	0.416987	0.184359	2.43454e-07	0.417373	-2.39594	MALE WT NORMAL S10S50Rx down vs MALE WT NORMAL CONTROL	0.000557657	0.608128	-1.64439	MALE MISS BCNS S10S50Rx down vs MALE MISS BCNS CONTROL	9.80432e-07	0.331069	-3.02052	MALE TRUN BCNS S10S50Rx down vs MALE TRUN BCNS CONTROL	8.12706e-07	0.452183	-2.21149	FEMALE WT NORMAL S10S50Rx down vs FEMALE WT NORMAL CONTROL	5.35577e-05	0.4594	-2.17675	FEMALE MISS BCNS S10S50Rx down vs FEMALE MISS BCNS CONTROL	0.719672	0.960861	-1.04073	MALE BCNS CONTROL down vs MALE NORMAL CONTROL	0.789438	0.969478	-1.03148	FEMALE BCNS CONTROL down vs FEMALE NORMAL CONTROL	0.232703	0.867791	-1.15235	FEMALE WT NORMAL CONTROL down vs MALE WT NORMAL CONTROL	0.0526085	0.712236	-1.40403	FEMALE TRUN BCNS CONTROL down vs MALE TRUN BCNS CONTROL	0.624357	1.07637	1.07637
11796	202337_at	11243	PMF1	polyamine-modulated factor 1	NM_007221	0.0574602	0.356006	3.50746e-08	0.0466534	0.147189	4.46794e-05	0.625077	-1.5998	MALE WT NORMAL S10S50Rx down vs MALE WT NORMAL CONTROL	0.000197492	0.626385	-1.59646	MALE MISS BCNS S10S50Rx down vs MALE MISS BCNS CONTROL	0.00139705	0.632389	-1.58131	MALE TRUN BCNS S10S50Rx down vs MALE TRUN BCNS CONTROL	0.00190297	0.732355	-1.36546	FEMALE WT NORMAL S10S50Rx down vs FEMALE WT NORMAL CONTROL	3.24977e-05	0.504192	-1.98337	FEMALE MISS BCNS S10S50Rx down vs FEMALE MISS BCNS CONTROL	0.0522713	1.23839	1.23839	MALE BCNS CONTROL up vs MALE NORMAL CONTROL	0.65774	1.04905	1.04905	FEMALE BCNS CONTROL up vs FEMALE NORMAL CONTROL	0.814022	1.02569	1.02569	FEMALE WT NORMAL CONTROL up vs MALE WT NORMAL CONTROL	0.104163	0.771676	-1.29588	FEMALE TRUN BCNS CONTROL down vs MALE TRUN BCNS CONTROL	0.874719	0.978302	-1.02218
22615	213303_x_at	51341	ZBTB7A	zinc finger and BTB domain containing 7A	NM_015898	0.0575042	0.881229	0.0277704	0.171163	0.294616	0.0048201	0.645088	-1.55018	MALE WT NORMAL S10S50Rx down vs MALE WT NORMAL CONTROL	0.450256	0.892705	-1.12019	MALE MISS BCNS S10S50Rx down vs MALE MISS BCNS CONTROL	0.149537	0.79719	-1.25441	MALE TRUN BCNS S10S50Rx down vs MALE TRUN BCNS CONTROL	0.00858822	0.670369	-1.49172	FEMALE WT NORMAL S10S50Rx down vs FEMALE WT NORMAL CONTROL	0.00656583	0.620941	-1.61046	FEMALE MISS BCNS S10S50Rx down vs FEMALE MISS BCNS CONTROL	0.0173168	0.790144	-1.26559	MALE BCNS CONTROL down vs MALE NORMAL CONTROL	0.631864	1.04576	1.04576	FEMALE BCNS CONTROL up vs FEMALE NORMAL CONTROL	0.881501	1.01327	1.01327	FEMALE WT NORMAL CONTROL up vs MALE WT NORMAL CONTROL	0.0784884	1.24603	1.24603	FEMALE TRUN BCNS CONTROL up vs MALE TRUN BCNS CONTROL	0.00383573	1.44335	1.44335
33719	224447_s_at	84299	C17orf37	chromosome 17 open reading frame 37	NM_032339	0.0576619	0.015825	0.055091	0.33558	0.185168	0.0177842	1.25441	1.25441	MALE WT NORMAL S10S50Rx up vs MALE WT NORMAL CONTROL	0.928865	0.99102	-1.00906	MALE MISS BCNS S10S50Rx down vs MALE MISS BCNS CONTROL	0.619496	1.05722	1.05722	MALE TRUN BCNS S10S50Rx up vs MALE TRUN BCNS CONTROL	0.00300447	1.3518	1.3518	FEMALE WT NORMAL S10S50Rx up vs FEMALE WT NORMAL CONTROL	0.407753	1.09817	1.09817	FEMALE MISS BCNS S10S50Rx up vs FEMALE MISS BCNS CONTROL	0.00347406	1.31511	1.31511	MALE BCNS CONTROL up vs MALE NORMAL CONTROL	0.0219255	1.23705	1.23705	FEMALE BCNS CONTROL up vs FEMALE NORMAL CONTROL	0.646343	1.03852	1.03852	FEMALE WT NORMAL CONTROL up vs MALE WT NORMAL CONTROL	0.164772	0.849598	-1.17703	FEMALE TRUN BCNS CONTROL down vs MALE TRUN BCNS CONTROL	0.274252	1.12322	1.12322
34388	225120_at	5814	PURB	purine-rich element binding protein B	NM_033224	0.0577743	0.254682	0.00260635	0.165103	0.348873	0.00566001	0.562233	-1.77862	MALE WT NORMAL S10S50Rx down vs MALE WT NORMAL CONTROL	0.0816956	0.6901	-1.44906	MALE MISS BCNS S10S50Rx down vs MALE MISS BCNS CONTROL	0.00773575	0.536126	-1.86523	MALE TRUN BCNS S10S50Rx down vs MALE TRUN BCNS CONTROL	0.00529134	0.56017	-1.78517	FEMALE WT NORMAL S10S50Rx down vs FEMALE WT NORMAL CONTROL	0.00273572	0.478852	-2.08833	FEMALE MISS BCNS S10S50Rx down vs FEMALE MISS BCNS CONTROL	0.517331	0.91882	-1.08835	MALE BCNS CONTROL down vs MALE NORMAL CONTROL	0.977835	0.99625	-1.00376	FEMALE BCNS CONTROL down vs FEMALE NORMAL CONTROL	0.827639	0.972346	-1.02844	FEMALE WT NORMAL CONTROL down vs MALE WT NORMAL CONTROL	0.488309	0.88599	-1.12868	FEMALE TRUN BCNS CONTROL down vs MALE TRUN BCNS CONTROL	0.16927	1.25455	1.25455
31034	221743_at	10658	CELF1	CUGBP, Elav-like family member 1	NM_001025596 /// NM_001172639 /// NM_001172640 /// NM_006560 /// NM_198700	0.0580786	0.933004	0.00391484	0.160547	0.878008	0.00247299	0.642087	-1.55742	MALE WT NORMAL S10S50Rx down vs MALE WT NORMAL CONTROL	0.159657	0.817174	-1.22373	MALE MISS BCNS S10S50Rx down vs MALE MISS BCNS CONTROL	0.00823116	0.656953	-1.52218	MALE TRUN BCNS S10S50Rx down vs MALE TRUN BCNS CONTROL	0.0104787	0.702152	-1.42419	FEMALE WT NORMAL S10S50Rx down vs FEMALE WT NORMAL CONTROL	0.00128465	0.573272	-1.74437	FEMALE MISS BCNS S10S50Rx down vs FEMALE MISS BCNS CONTROL	0.909995	0.988759	-1.01137	MALE BCNS CONTROL down vs MALE NORMAL CONTROL	0.931391	1.00903	1.00903	FEMALE BCNS CONTROL up vs FEMALE NORMAL CONTROL	0.58223	0.946447	-1.05658	FEMALE WT NORMAL CONTROL down vs MALE WT NORMAL CONTROL	0.480976	0.908363	-1.10088	FEMALE TRUN BCNS CONTROL down vs MALE TRUN BCNS CONTROL	0.830748	1.02697	1.02697
22611	213299_at	51341	ZBTB7A	zinc finger and BTB domain containing 7A	NM_015898	0.0586962	0.0838048	0.00022358	0.515322	0.638126	0.00438102	0.716271	-1.39612	MALE WT NORMAL S10S50Rx down vs MALE WT NORMAL CONTROL	0.0507429	0.78323	-1.27676	MALE MISS BCNS S10S50Rx down vs MALE MISS BCNS CONTROL	0.827473	0.969282	-1.03169	MALE TRUN BCNS S10S50Rx down vs MALE TRUN BCNS CONTROL	0.000694053	0.654695	-1.52743	FEMALE WT NORMAL S10S50Rx down vs FEMALE WT NORMAL CONTROL	0.171285	0.816987	-1.22401	FEMALE MISS BCNS S10S50Rx down vs FEMALE MISS BCNS CONTROL	0.0406671	0.767749	-1.30251	MALE BCNS CONTROL down vs MALE NORMAL CONTROL	0.196774	0.846624	-1.18116	FEMALE BCNS CONTROL down vs FEMALE NORMAL CONTROL	0.215215	1.17285	1.17285	FEMALE WT NORMAL CONTROL up vs MALE WT NORMAL CONTROL	0.0319697	1.50966	1.50966	FEMALE TRUN BCNS CONTROL up vs MALE TRUN BCNS CONTROL	0.528693	1.10802	1.10802
17932	208503_s_at	57798	GATAD1	GATA zinc finger domain containing 1	NM_021167	0.0587391	0.850789	1.55952e-05	0.224228	0.062116	0.131663	1.15312	1.15312	MALE WT NORMAL S10S50Rx up vs MALE WT NORMAL CONTROL	0.00225895	1.46725	1.46725	MALE MISS BCNS S10S50Rx up vs MALE MISS BCNS CONTROL	7.74257e-05	1.83951	1.83951	MALE TRUN BCNS S10S50Rx up vs MALE TRUN BCNS CONTROL	0.000355462	1.50064	1.50064	FEMALE WT NORMAL S10S50Rx up vs FEMALE WT NORMAL CONTROL	5.52524e-05	1.88433	1.88433	FEMALE MISS BCNS S10S50Rx up vs FEMALE MISS BCNS CONTROL	0.0620191	0.786891	-1.27082	MALE BCNS CONTROL down vs MALE NORMAL CONTROL	0.998647	1.00022	1.00022	FEMALE BCNS CONTROL up vs FEMALE NORMAL CONTROL	0.603353	0.937056	-1.06717	FEMALE WT NORMAL CONTROL down vs MALE WT NORMAL CONTROL	0.103535	1.34548	1.34548	FEMALE TRUN BCNS CONTROL up vs MALE TRUN BCNS CONTROL	0.739963	1.05441	1.05441
22728	213416_at	3676	ITGA4	integrin, alpha 4 (antigen CD49D, alpha 4 subunit of VLA-4 receptor)	NM_000885	0.0587747	0.202642	0.000363269	0.0576158	0.525933	0.0262108	0.646783	-1.54611	MALE WT NORMAL S10S50Rx down vs MALE WT NORMAL CONTROL	0.000373381	0.397097	-2.51828	MALE MISS BCNS S10S50Rx down vs MALE MISS BCNS CONTROL	0.177474	0.745981	-1.34052	MALE TRUN BCNS S10S50Rx down vs MALE TRUN BCNS CONTROL	0.00056493	0.468748	-2.13334	FEMALE WT NORMAL S10S50Rx down vs FEMALE WT NORMAL CONTROL	0.00231967	0.461038	-2.16902	FEMALE MISS BCNS S10S50Rx down vs FEMALE MISS BCNS CONTROL	0.243666	0.783682	-1.27603	MALE BCNS CONTROL down vs MALE NORMAL CONTROL	0.267359	1.27463	1.27463	FEMALE BCNS CONTROL up vs FEMALE NORMAL CONTROL	0.0561762	0.655478	-1.52561	FEMALE WT NORMAL CONTROL down vs MALE WT NORMAL CONTROL	0.887465	0.96014	-1.04151	FEMALE TRUN BCNS CONTROL down vs MALE TRUN BCNS CONTROL	0.524823	1.18377	1.18377
13473	204015_s_at	1846	DUSP4	dual specificity phosphatase 4	NM_001394 /// NM_057158	0.0587778	0.200184	1.22089e-07	0.20305	0.422518	0.00024366	1.79032	1.79032	MALE WT NORMAL S10S50Rx up vs MALE WT NORMAL CONTROL	0.0128006	1.4881	1.4881	MALE MISS BCNS S10S50Rx up vs MALE MISS BCNS CONTROL	0.00923096	1.67299	1.67299	MALE TRUN BCNS S10S50Rx up vs MALE TRUN BCNS CONTROL	7.80212e-06	2.24751	2.24751	FEMALE WT NORMAL S10S50Rx up vs FEMALE WT NORMAL CONTROL	0.00623419	1.72936	1.72936	FEMALE MISS BCNS S10S50Rx up vs FEMALE MISS BCNS CONTROL	0.896746	0.969982	-1.03095	MALE BCNS CONTROL down vs MALE NORMAL CONTROL	0.0434034	1.70237	1.70237	FEMALE BCNS CONTROL up vs FEMALE NORMAL CONTROL	0.304996	0.774021	-1.29195	FEMALE WT NORMAL CONTROL down vs MALE WT NORMAL CONTROL	0.315386	1.42517	1.42517	FEMALE TRUN BCNS CONTROL up vs MALE TRUN BCNS CONTROL	0.419612	1.29485	1.29485
46607	237347_at	---	---	---	---	0.0588319	0.876245	2.15843e-05	0.483697	0.938728	0.00167248	1.42066	1.42066	MALE WT NORMAL S10S50Rx up vs MALE WT NORMAL CONTROL	0.000980257	1.54231	1.54231	MALE MISS BCNS S10S50Rx up vs MALE MISS BCNS CONTROL	0.181235	1.19991	1.19991	MALE TRUN BCNS S10S50Rx up vs MALE TRUN BCNS CONTROL	0.0220864	1.26441	1.26441	FEMALE WT NORMAL S10S50Rx up vs FEMALE WT NORMAL CONTROL	0.0638404	1.29703	1.29703	FEMALE MISS BCNS S10S50Rx up vs FEMALE MISS BCNS CONTROL	0.616624	0.93171	-1.07329	MALE BCNS CONTROL down vs MALE NORMAL CONTROL	0.99556	1.00082	1.00082	FEMALE BCNS CONTROL up vs FEMALE NORMAL CONTROL	0.388283	1.13701	1.13701	FEMALE WT NORMAL CONTROL up vs MALE WT NORMAL CONTROL	0.359461	1.21312	1.21312	FEMALE TRUN BCNS CONTROL up vs MALE TRUN BCNS CONTROL	0.285319	1.22962	1.22962
10783	201324_at	2012	EMP1	epithelial membrane protein 1	NM_001423	0.0602627	0.97924	0.000122169	0.228246	0.727466	0.000559386	0.592428	-1.68797	MALE WT NORMAL S10S50Rx down vs MALE WT NORMAL CONTROL	0.0372612	0.731853	-1.36639	MALE MISS BCNS S10S50Rx down vs MALE MISS BCNS CONTROL	0.00164063	0.583873	-1.7127	MALE TRUN BCNS S10S50Rx down vs MALE TRUN BCNS CONTROL	0.000100473	0.535911	-1.86598	FEMALE WT NORMAL S10S50Rx down vs FEMALE WT NORMAL CONTROL	0.000198411	0.498306	-2.0068	FEMALE MISS BCNS S10S50Rx down vs FEMALE MISS BCNS CONTROL	0.923207	0.989771	-1.01033	MALE BCNS CONTROL down vs MALE NORMAL CONTROL	0.80614	0.972928	-1.02783	FEMALE BCNS CONTROL down vs FEMALE NORMAL CONTROL	0.823526	1.02418	1.02418	FEMALE WT NORMAL CONTROL up vs MALE WT NORMAL CONTROL	0.991951	0.998527	-1.00147	FEMALE TRUN BCNS CONTROL down vs MALE TRUN BCNS CONTROL	0.911481	1.01505	1.01505
26720	217424_at	---	---	---	---	0.0607073	0.469947	0.00279996	0.145233	0.0706405	7.93411e-05	1.41408	1.41408	MALE WT NORMAL S10S50Rx up vs MALE WT NORMAL CONTROL	0.470616	1.05706	1.05706	MALE MISS BCNS S10S50Rx up vs MALE MISS BCNS CONTROL	0.0305259	1.21383	1.21383	MALE TRUN BCNS S10S50Rx up vs MALE TRUN BCNS CONTROL	0.0124462	1.20189	1.20189	FEMALE WT NORMAL S10S50Rx up vs FEMALE WT NORMAL CONTROL	0.258754	1.1003	1.1003	FEMALE MISS BCNS S10S50Rx up vs FEMALE MISS BCNS CONTROL	0.0204011	1.15786	1.15786	MALE BCNS CONTROL up vs MALE NORMAL CONTROL	0.311323	0.939609	-1.06427	FEMALE BCNS CONTROL down vs FEMALE NORMAL CONTROL	0.100769	1.10541	1.10541	FEMALE WT NORMAL CONTROL up vs MALE WT NORMAL CONTROL	0.340813	0.925534	-1.08046	FEMALE TRUN BCNS CONTROL down vs MALE TRUN BCNS CONTROL	0.0719406	0.869433	-1.15017
29053	219758_at	79989	TTC26	tetratricopeptide repeat domain 26	NM_001144920 /// NM_001144923 /// NM_024926	0.0608017	0.326122	0.00382585	0.250946	0.577542	0.030434	0.769966	-1.29876	MALE WT NORMAL S10S50Rx down vs MALE WT NORMAL CONTROL	0.0981982	0.802306	-1.24641	MALE MISS BCNS S10S50Rx down vs MALE MISS BCNS CONTROL	0.000934881	0.584308	-1.71143	MALE TRUN BCNS S10S50Rx down vs MALE TRUN BCNS CONTROL	0.00518109	0.699484	-1.42963	FEMALE WT NORMAL S10S50Rx down vs FEMALE WT NORMAL CONTROL	0.00907698	0.673596	-1.48457	FEMALE MISS BCNS S10S50Rx down vs FEMALE MISS BCNS CONTROL	0.0257441	1.24423	1.24423	MALE BCNS CONTROL up vs MALE NORMAL CONTROL	0.948951	0.993995	-1.00604	FEMALE BCNS CONTROL down vs FEMALE NORMAL CONTROL	0.406494	1.07857	1.07857	FEMALE WT NORMAL CONTROL up vs MALE WT NORMAL CONTROL	0.0679527	0.789294	-1.26695	FEMALE TRUN BCNS CONTROL down vs MALE TRUN BCNS CONTROL	0.58862	0.940644	-1.0631
10112	200653_s_at	801	CALM1	calmodulin 1 (phosphorylase kinase, delta)	NM_001166106 /// NM_006888	0.0608704	0.524255	2.03328e-05	0.816436	0.527791	0.0004181	0.646651	-1.54643	MALE WT NORMAL S10S50Rx down vs MALE WT NORMAL CONTROL	0.0284932	0.760569	-1.31481	MALE MISS BCNS S10S50Rx down vs MALE MISS BCNS CONTROL	0.00453923	0.661251	-1.51229	MALE TRUN BCNS S10S50Rx down vs MALE TRUN BCNS CONTROL	7.32463e-05	0.593366	-1.6853	FEMALE WT NORMAL S10S50Rx down vs FEMALE WT NORMAL CONTROL	0.00764954	0.681771	-1.46677	FEMALE MISS BCNS S10S50Rx down vs FEMALE MISS BCNS CONTROL	0.605595	0.951323	-1.05117	MALE BCNS CONTROL down vs MALE NORMAL CONTROL	0.748774	0.968051	-1.033	FEMALE BCNS CONTROL down vs FEMALE NORMAL CONTROL	0.82241	0.978158	-1.02233	FEMALE WT NORMAL CONTROL down vs MALE WT NORMAL CONTROL	0.805643	0.967023	-1.0341	FEMALE TRUN BCNS CONTROL down vs MALE TRUN BCNS CONTROL	0.846266	1.02452	1.02452
10087	200628_s_at	7453	WARS	tryptophanyl-tRNA synthetase	NM_004184 /// NM_173701 /// NM_213645 /// NM_213646	0.0610959	0.207004	0.00545703	0.438213	0.461264	0.00921929	0.487213	-2.05249	MALE WT NORMAL S10S50Rx down vs MALE WT NORMAL CONTROL	0.0520726	0.563146	-1.77574	MALE MISS BCNS S10S50Rx down vs MALE MISS BCNS CONTROL	0.0605605	0.573983	-1.74221	MALE TRUN BCNS S10S50Rx down vs MALE TRUN BCNS CONTROL	0.00354832	0.441937	-2.26277	FEMALE WT NORMAL S10S50Rx down vs FEMALE WT NORMAL CONTROL	0.00139291	0.3319	-3.01296	FEMALE MISS BCNS S10S50Rx down vs FEMALE MISS BCNS CONTROL	0.977644	1.00784	1.00784	MALE BCNS CONTROL up vs MALE NORMAL CONTROL	0.430628	0.792627	-1.26163	FEMALE BCNS CONTROL down vs FEMALE NORMAL CONTROL	0.908712	0.968171	-1.03288	FEMALE WT NORMAL CONTROL down vs MALE WT NORMAL CONTROL	0.749429	0.882492	-1.13316	FEMALE TRUN BCNS CONTROL down vs MALE TRUN BCNS CONTROL	0.251503	0.656976	-1.52212
39836	230571_at	100289086	LOC100289086	Hypothetical protein LOC100289086	---	0.0611114	0.736589	4.39311e-05	0.789747	0.786771	0.00246518	1.59999	1.59999	MALE WT NORMAL S10S50Rx up vs MALE WT NORMAL CONTROL	0.00244329	1.73242	1.73242	MALE MISS BCNS S10S50Rx up vs MALE MISS BCNS CONTROL	0.0333509	1.48285	1.48285	MALE TRUN BCNS S10S50Rx up vs MALE TRUN BCNS CONTROL	0.00346986	1.56657	1.56657	FEMALE WT NORMAL S10S50Rx up vs FEMALE WT NORMAL CONTROL	0.000636066	2.06196	2.06196	FEMALE MISS BCNS S10S50Rx up vs FEMALE MISS BCNS CONTROL	0.958887	0.993605	-1.00644	MALE BCNS CONTROL down vs MALE NORMAL CONTROL	0.591505	0.931822	-1.07317	FEMALE BCNS CONTROL down vs FEMALE NORMAL CONTROL	0.646378	1.06035	1.06035	FEMALE WT NORMAL CONTROL up vs MALE WT NORMAL CONTROL	0.737721	0.94254	-1.06096	FEMALE TRUN BCNS CONTROL down vs MALE TRUN BCNS CONTROL	0.767073	1.04915	1.04915
45725	236465_at	285533	RNF175	ring finger protein 175	NM_173662	0.0611736	0.507838	1.38828e-05	0.643598	0.645754	0.0384062	1.35854	1.35854	MALE WT NORMAL S10S50Rx up vs MALE WT NORMAL CONTROL	0.0798913	1.34022	1.34022	MALE MISS BCNS S10S50Rx up vs MALE MISS BCNS CONTROL	0.0148741	1.69065	1.69065	MALE TRUN BCNS S10S50Rx up vs MALE TRUN BCNS CONTROL	0.00034797	1.86045	1.86045	FEMALE WT NORMAL S10S50Rx up vs FEMALE WT NORMAL CONTROL	0.00801561	1.79201	1.79201	FEMALE MISS BCNS S10S50Rx up vs FEMALE MISS BCNS CONTROL	0.831893	1.03276	1.03276	MALE BCNS CONTROL up vs MALE NORMAL CONTROL	0.721638	1.05823	1.05823	FEMALE BCNS CONTROL up vs FEMALE NORMAL CONTROL	0.800892	0.960772	-1.04083	FEMALE WT NORMAL CONTROL down vs MALE WT NORMAL CONTROL	0.848076	0.95794	-1.04391	FEMALE TRUN BCNS CONTROL down vs MALE TRUN BCNS CONTROL	0.954623	1.01171	1.01171
2222	1555292_at	57464	FAM40B	family with sequence similarity 40, member B	NM_001134336 /// NM_020704	0.061218	0.928172	0.00637421	0.600548	0.418982	0.1782	0.825905	-1.21079	MALE WT NORMAL S10S50Rx down vs MALE WT NORMAL CONTROL	0.407798	0.874024	-1.14413	MALE MISS BCNS S10S50Rx down vs MALE MISS BCNS CONTROL	0.0276041	0.65158	-1.53473	MALE TRUN BCNS S10S50Rx down vs MALE TRUN BCNS CONTROL	0.00087341	0.570543	-1.75272	FEMALE WT NORMAL S10S50Rx down vs FEMALE WT NORMAL CONTROL	0.218811	0.797943	-1.25322	FEMALE MISS BCNS S10S50Rx down vs FEMALE MISS BCNS CONTROL	0.801009	1.03325	1.03325	MALE BCNS CONTROL up vs MALE NORMAL CONTROL	0.238381	0.848101	-1.17911	FEMALE BCNS CONTROL down vs FEMALE NORMAL CONTROL	0.0162113	1.42323	1.42323	FEMALE WT NORMAL CONTROL up vs MALE WT NORMAL CONTROL	0.755975	1.05881	1.05881	FEMALE TRUN BCNS CONTROL up vs MALE TRUN BCNS CONTROL	0.146231	1.28888	1.28888
28198	218903_s_at	79035	OBFC2B	oligonucleotide/oligosaccharide-binding fold containing 2B	NM_024068	0.0613375	0.624096	8.90693e-08	0.0339841	0.784842	3.68838e-05	0.626113	-1.59716	MALE WT NORMAL S10S50Rx down vs MALE WT NORMAL CONTROL	0.00738455	0.745637	-1.34114	MALE MISS BCNS S10S50Rx down vs MALE MISS BCNS CONTROL	0.000141841	0.580868	-1.72156	MALE TRUN BCNS S10S50Rx down vs MALE TRUN BCNS CONTROL	9.59354e-06	0.58892	-1.69802	FEMALE WT NORMAL S10S50Rx down vs FEMALE WT NORMAL CONTROL	3.65938e-06	0.466424	-2.14397	FEMALE MISS BCNS S10S50Rx down vs FEMALE MISS BCNS CONTROL	0.296763	1.09008	1.09008	MALE BCNS CONTROL up vs MALE NORMAL CONTROL	0.505571	1.05889	1.05889	FEMALE BCNS CONTROL up vs FEMALE NORMAL CONTROL	0.33729	1.08467	1.08467	FEMALE WT NORMAL CONTROL up vs MALE WT NORMAL CONTROL	0.355427	0.896799	-1.11508	FEMALE TRUN BCNS CONTROL down vs MALE TRUN BCNS CONTROL	0.0594244	1.23791	1.23791
13187	203729_at	2014	EMP3	epithelial membrane protein 3	NM_001425	0.061904	0.0421292	1.46671e-06	0.0691165	0.0675226	0.000786177	0.743156	-1.34561	MALE WT NORMAL S10S50Rx down vs MALE WT NORMAL CONTROL	0.0234788	0.811721	-1.23195	MALE MISS BCNS S10S50Rx down vs MALE MISS BCNS CONTROL	2.73236e-05	0.585194	-1.70884	MALE TRUN BCNS S10S50Rx down vs MALE TRUN BCNS CONTROL	0.000290203	0.718866	-1.39108	FEMALE WT NORMAL S10S50Rx down vs FEMALE WT NORMAL CONTROL	1.87754e-05	0.572857	-1.74564	FEMALE MISS BCNS S10S50Rx down vs FEMALE MISS BCNS CONTROL	0.0749671	1.16329	1.16329	MALE BCNS CONTROL up vs MALE NORMAL CONTROL	0.983202	1.00178	1.00178	FEMALE BCNS CONTROL up vs FEMALE NORMAL CONTROL	0.321208	1.08674	1.08674	FEMALE WT NORMAL CONTROL up vs MALE WT NORMAL CONTROL	0.174784	0.851577	-1.17429	FEMALE TRUN BCNS CONTROL down vs MALE TRUN BCNS CONTROL	0.789445	1.02849	1.02849
14315	204857_at	8379	MAD1L1	MAD1 mitotic arrest deficient-like 1 (yeast)	NM_001013836 /// NM_001013837 /// NM_003550	0.0624108	0.131132	6.31498e-08	0.726238	0.31411	4.39889e-06	0.473925	-2.11004	MALE WT NORMAL S10S50Rx down vs MALE WT NORMAL CONTROL	0.035143	0.750793	-1.33193	MALE MISS BCNS S10S50Rx down vs MALE MISS BCNS CONTROL	0.000892172	0.53828	-1.85777	MALE TRUN BCNS S10S50Rx down vs MALE TRUN BCNS CONTROL	1.11101e-05	0.502383	-1.99051	FEMALE WT NORMAL S10S50Rx down vs FEMALE WT NORMAL CONTROL	0.00098741	0.542332	-1.84389	FEMALE MISS BCNS S10S50Rx down vs FEMALE MISS BCNS CONTROL	0.0909397	0.794431	-1.25876	MALE BCNS CONTROL down vs MALE NORMAL CONTROL	0.31436	0.87055	-1.1487	FEMALE BCNS CONTROL down vs FEMALE NORMAL CONTROL	0.429236	0.897697	-1.11396	FEMALE WT NORMAL CONTROL down vs MALE WT NORMAL CONTROL	0.574758	0.897977	-1.11361	FEMALE TRUN BCNS CONTROL down vs MALE TRUN BCNS CONTROL	0.668783	1.07763	1.07763
32935	223648_s_at	53834	FGFRL1	fibroblast growth factor receptor-like 1	NM_001004356 /// NM_001004358 /// NM_021923	0.0630016	0.416573	0.00065963	0.0582624	0.327217	0.233196	0.882418	-1.13325	MALE WT NORMAL S10S50Rx down vs MALE WT NORMAL CONTROL	0.305001	0.883834	-1.13143	MALE MISS BCNS S10S50Rx down vs MALE MISS BCNS CONTROL	0.300359	0.858343	-1.16504	MALE TRUN BCNS S10S50Rx down vs MALE TRUN BCNS CONTROL	0.000677093	0.650829	-1.5365	FEMALE WT NORMAL S10S50Rx down vs FEMALE WT NORMAL CONTROL	0.0675901	0.755389	-1.32382	FEMALE MISS BCNS S10S50Rx down vs FEMALE MISS BCNS CONTROL	0.0933413	0.79863	-1.25214	MALE BCNS CONTROL down vs MALE NORMAL CONTROL	0.920587	1.01338	1.01338	FEMALE BCNS CONTROL up vs FEMALE NORMAL CONTROL	0.308948	1.14801	1.14801	FEMALE WT NORMAL CONTROL up vs MALE WT NORMAL CONTROL	0.00434235	1.86233	1.86233	FEMALE TRUN BCNS CONTROL up vs MALE TRUN BCNS CONTROL	0.452461	1.13942	1.13942
11023	201564_s_at	6624	FSCN1	fascin homolog 1, actin-bundling protein (Strongylocentrotus purpuratus)	NM_003088	0.063477	0.0626248	0.0052425	0.615282	0.764883	0.00150453	0.461113	-2.16867	MALE WT NORMAL S10S50Rx down vs MALE WT NORMAL CONTROL	0.118761	0.690211	-1.44883	MALE MISS BCNS S10S50Rx down vs MALE MISS BCNS CONTROL	0.0410887	0.601326	-1.66299	MALE TRUN BCNS S10S50Rx down vs MALE TRUN BCNS CONTROL	0.00242174	0.485947	-2.05784	FEMALE WT NORMAL S10S50Rx down vs FEMALE WT NORMAL CONTROL	0.00574992	0.474358	-2.10811	FEMALE MISS BCNS S10S50Rx down vs FEMALE MISS BCNS CONTROL	0.0254675	0.672403	-1.4872	MALE BCNS CONTROL down vs MALE NORMAL CONTROL	0.204902	0.801347	-1.2479	FEMALE BCNS CONTROL down vs FEMALE NORMAL CONTROL	0.31711	0.847928	-1.17935	FEMALE WT NORMAL CONTROL down vs MALE WT NORMAL CONTROL	0.633455	0.900045	-1.11106	FEMALE TRUN BCNS CONTROL down vs MALE TRUN BCNS CONTROL	0.53553	1.13458	1.13458
36881	227616_at	283149	BCL9L	B-cell CLL/lymphoma 9-like	NM_182557	0.063554	0.0269984	0.000115742	0.731294	0.123879	0.000117045	0.559226	-1.78819	MALE WT NORMAL S10S50Rx down vs MALE WT NORMAL CONTROL	0.268295	0.86104	-1.16139	MALE MISS BCNS S10S50Rx down vs MALE MISS BCNS CONTROL	0.106697	0.760677	-1.31462	MALE TRUN BCNS S10S50Rx down vs MALE TRUN BCNS CONTROL	0.000573304	0.612576	-1.63245	FEMALE WT NORMAL S10S50Rx down vs FEMALE WT NORMAL CONTROL	0.231522	0.819749	-1.21988	FEMALE MISS BCNS S10S50Rx down vs FEMALE MISS BCNS CONTROL	0.00205333	0.629071	-1.58965	MALE BCNS CONTROL down vs MALE NORMAL CONTROL	0.119796	0.806795	-1.23947	FEMALE BCNS CONTROL down vs FEMALE NORMAL CONTROL	0.725308	0.954474	-1.0477	FEMALE WT NORMAL CONTROL down vs MALE WT NORMAL CONTROL	0.198466	1.28098	1.28098	FEMALE TRUN BCNS CONTROL up vs MALE TRUN BCNS CONTROL	0.365352	1.1698	1.1698
27264	217968_at	7260	TSSC1	tumor suppressing subtransferable candidate 1	NM_003310	0.0635962	0.64557	0.000614039	0.888067	0.544174	0.0115992	0.712046	-1.4044	MALE WT NORMAL S10S50Rx down vs MALE WT NORMAL CONTROL	0.00186905	0.59952	-1.668	MALE MISS BCNS S10S50Rx down vs MALE MISS BCNS CONTROL	0.000979021	0.556373	-1.79736	MALE TRUN BCNS S10S50Rx down vs MALE TRUN BCNS CONTROL	0.00533632	0.680768	-1.46893	FEMALE WT NORMAL S10S50Rx down vs FEMALE WT NORMAL CONTROL	0.0231489	0.693747	-1.44145	FEMALE MISS BCNS S10S50Rx down vs FEMALE MISS BCNS CONTROL	0.0576661	1.22674	1.22674	MALE BCNS CONTROL up vs MALE NORMAL CONTROL	0.662083	1.04762	1.04762	FEMALE BCNS CONTROL up vs FEMALE NORMAL CONTROL	0.745012	0.967374	-1.03373	FEMALE WT NORMAL CONTROL down vs MALE WT NORMAL CONTROL	0.0896767	0.78057	-1.28112	FEMALE TRUN BCNS CONTROL down vs MALE TRUN BCNS CONTROL	0.301831	0.874329	-1.14373
35898	226632_at	114757	CYGB	cytoglobin	NM_134268	0.063734	0.00690864	0.00874185	0.985856	0.48808	0.00405506	2.0473	2.0473	MALE WT NORMAL S10S50Rx up vs MALE WT NORMAL CONTROL	0.113039	1.4927	1.4927	MALE MISS BCNS S10S50Rx up vs MALE MISS BCNS CONTROL	0.00416068	2.23906	2.23906	MALE TRUN BCNS S10S50Rx up vs MALE TRUN BCNS CONTROL	0.0145825	1.77534	1.77534	FEMALE WT NORMAL S10S50Rx up vs FEMALE WT NORMAL CONTROL	0.0292916	1.80966	1.80966	FEMALE MISS BCNS S10S50Rx up vs FEMALE MISS BCNS CONTROL	0.0149061	1.84747	1.84747	MALE BCNS CONTROL up vs MALE NORMAL CONTROL	0.102282	1.50177	1.50177	FEMALE BCNS CONTROL up vs FEMALE NORMAL CONTROL	0.0757935	1.53608	1.53608	FEMALE WT NORMAL CONTROL up vs MALE WT NORMAL CONTROL	0.370586	1.33225	1.33225	FEMALE TRUN BCNS CONTROL up vs MALE TRUN BCNS CONTROL	0.5893	1.17029	1.17029
34117	224848_at	1021	CDK6	cyclin-dependent kinase 6	NM_001145306 /// NM_001259	0.0643091	0.106225	0.00168324	0.125305	0.202484	0.00113138	0.489513	-2.04285	MALE WT NORMAL S10S50Rx down vs MALE WT NORMAL CONTROL	0.47824	0.865473	-1.15544	MALE MISS BCNS S10S50Rx down vs MALE MISS BCNS CONTROL	0.0102776	0.555735	-1.79942	MALE TRUN BCNS S10S50Rx down vs MALE TRUN BCNS CONTROL	0.000521669	0.461048	-2.16897	FEMALE WT NORMAL S10S50Rx down vs FEMALE WT NORMAL CONTROL	0.00887411	0.540356	-1.85063	FEMALE MISS BCNS S10S50Rx down vs FEMALE MISS BCNS CONTROL	0.176583	0.812093	-1.23139	MALE BCNS CONTROL down vs MALE NORMAL CONTROL	0.120592	0.777095	-1.28684	FEMALE BCNS CONTROL down vs FEMALE NORMAL CONTROL	0.7744	1.04357	1.04357	FEMALE WT NORMAL CONTROL up vs MALE WT NORMAL CONTROL	0.733439	0.93329	-1.07148	FEMALE TRUN BCNS CONTROL down vs MALE TRUN BCNS CONTROL	0.722432	1.06848	1.06848
1665	1554553_s_at	90522	YIF1B	Yip1 interacting factor homolog B (S. cerevisiae)	NM_001039671 /// NM_001039672 /// NM_001039673 /// NM_001145461 /// NM_001145462 /// NM	0.0645972	0.14188	3.90591e-07	0.734757	0.840427	0.000425647	0.723014	-1.3831	MALE WT NORMAL S10S50Rx down vs MALE WT NORMAL CONTROL	0.000173363	0.662002	-1.51057	MALE MISS BCNS S10S50Rx down vs MALE MISS BCNS CONTROL	0.0520483	0.806368	-1.24013	MALE TRUN BCNS S10S50Rx down vs MALE TRUN BCNS CONTROL	6.64816e-05	0.674777	-1.48197	FEMALE WT NORMAL S10S50Rx down vs FEMALE WT NORMAL CONTROL	0.00497376	0.715051	-1.3985	FEMALE MISS BCNS S10S50Rx down vs FEMALE MISS BCNS CONTROL	0.175124	0.88873	-1.1252	MALE BCNS CONTROL down vs MALE NORMAL CONTROL	0.506091	0.942731	-1.06075	FEMALE BCNS CONTROL down vs FEMALE NORMAL CONTROL	0.392952	0.926683	-1.07912	FEMALE WT NORMAL CONTROL down vs MALE WT NORMAL CONTROL	0.915852	1.01324	1.01324	FEMALE TRUN BCNS CONTROL up vs MALE TRUN BCNS CONTROL	0.677068	0.953643	-1.04861
14482	205024_s_at	5888	RAD51	RAD51 homolog (RecA homolog, E. coli) (S. cerevisiae)	NM_001164269 /// NM_001164270 /// NM_002875 /// NM_133487	0.064642	0.545668	9.6021e-09	0.959551	0.450537	4.29972e-06	0.196589	-5.08676	MALE WT NORMAL S10S50Rx down vs MALE WT NORMAL CONTROL	0.00332603	0.392423	-2.54827	MALE MISS BCNS S10S50Rx down vs MALE MISS BCNS CONTROL	6.72841e-05	0.166766	-5.99642	MALE TRUN BCNS S10S50Rx down vs MALE TRUN BCNS CONTROL	2.20958e-06	0.178912	-5.58933	FEMALE WT NORMAL S10S50Rx down vs FEMALE WT NORMAL CONTROL	0.000587542	0.240377	-4.16013	FEMALE MISS BCNS S10S50Rx down vs FEMALE MISS BCNS CONTROL	0.372205	0.78946	-1.26669	MALE BCNS CONTROL down vs MALE NORMAL CONTROL	0.257579	0.729123	-1.37151	FEMALE BCNS CONTROL down vs FEMALE NORMAL CONTROL	0.68031	0.893339	-1.1194	FEMALE WT NORMAL CONTROL down vs MALE WT NORMAL CONTROL	0.177175	0.58416	-1.71186	FEMALE TRUN BCNS CONTROL down vs MALE TRUN BCNS CONTROL	0.665176	1.16531	1.16531
28493	219198_at	9329	GTF3C4	general transcription factor IIIC, polypeptide 4, 90kDa	NM_012204	0.0646467	0.217092	0.000643203	0.197967	0.902897	0.00143602	0.680621	-1.46925	MALE WT NORMAL S10S50Rx down vs MALE WT NORMAL CONTROL	0.254666	0.872122	-1.14663	MALE MISS BCNS S10S50Rx down vs MALE MISS BCNS CONTROL	0.153039	0.821888	-1.21671	MALE TRUN BCNS S10S50Rx down vs MALE TRUN BCNS CONTROL	0.0161238	0.765881	-1.30569	FEMALE WT NORMAL S10S50Rx down vs FEMALE WT NORMAL CONTROL	0.00774399	0.669653	-1.49331	FEMALE MISS BCNS S10S50Rx down vs FEMALE MISS BCNS CONTROL	0.760146	0.965692	-1.03553	MALE BCNS CONTROL down vs MALE NORMAL CONTROL	0.551802	0.930727	-1.07443	FEMALE BCNS CONTROL down vs FEMALE NORMAL CONTROL	0.882681	0.98277	-1.01753	FEMALE WT NORMAL CONTROL down vs MALE WT NORMAL CONTROL	0.703332	0.939097	-1.06485	FEMALE TRUN BCNS CONTROL down vs MALE TRUN BCNS CONTROL	0.762093	0.955346	-1.04674
52540	243280_at	---	---	---	---	0.0646477	0.0454276	2.21173e-05	0.115735	0.19534	0.0140354	1.35548	1.35548	MALE WT NORMAL S10S50Rx up vs MALE WT NORMAL CONTROL	0.00333257	1.55625	1.55625	MALE MISS BCNS S10S50Rx up vs MALE MISS BCNS CONTROL	0.0023618	1.74477	1.74477	MALE TRUN BCNS S10S50Rx up vs MALE TRUN BCNS CONTROL	0.0101329	1.37926	1.37926	FEMALE WT NORMAL S10S50Rx up vs FEMALE WT NORMAL CONTROL	0.00603626	1.62724	1.62724	FEMALE MISS BCNS S10S50Rx up vs FEMALE MISS BCNS CONTROL	0.00898626	0.701824	-1.42486	MALE BCNS CONTROL down vs MALE NORMAL CONTROL	0.915822	0.986808	-1.01337	FEMALE BCNS CONTROL down vs FEMALE NORMAL CONTROL	0.546579	0.927022	-1.07872	FEMALE WT NORMAL CONTROL down vs MALE WT NORMAL CONTROL	0.00755995	1.70605	1.70605	FEMALE TRUN BCNS CONTROL up vs MALE TRUN BCNS CONTROL	0.97943	0.99586	-1.00416
14341	204883_s_at	3364	HUS1	HUS1 checkpoint homolog (S. pombe)	NM_004507	0.064807	0.510955	0.000834462	0.159646	0.120182	0.0233321	0.775453	-1.28957	MALE WT NORMAL S10S50Rx down vs MALE WT NORMAL CONTROL	0.0359006	0.766699	-1.30429	MALE MISS BCNS S10S50Rx down vs MALE MISS BCNS CONTROL	5.36563e-05	0.5109	-1.95733	MALE TRUN BCNS S10S50Rx down vs MALE TRUN BCNS CONTROL	0.00138416	0.674875	-1.48176	FEMALE WT NORMAL S10S50Rx down vs FEMALE WT NORMAL CONTROL	0.0276951	0.743277	-1.34539	FEMALE MISS BCNS S10S50Rx down vs FEMALE MISS BCNS CONTROL	0.0494909	1.19715	1.19715	MALE BCNS CONTROL up vs MALE NORMAL CONTROL	0.840365	1.01826	1.01826	FEMALE BCNS CONTROL up vs FEMALE NORMAL CONTROL	0.974164	0.997217	-1.00279	FEMALE WT NORMAL CONTROL down vs MALE WT NORMAL CONTROL	0.00653489	0.695211	-1.43841	FEMALE TRUN BCNS CONTROL down vs MALE TRUN BCNS CONTROL	0.750962	1.03486	1.03486
39920	230655_at	---	---	---	---	0.0652915	0.773132	0.000299056	0.47661	0.786265	0.000359337	0.419853	-2.38178	MALE WT NORMAL S10S50Rx down vs MALE WT NORMAL CONTROL	0.000147878	0.350577	-2.85244	MALE MISS BCNS S10S50Rx down vs MALE MISS BCNS CONTROL	0.00519589	0.506827	-1.97306	MALE TRUN BCNS S10S50Rx down vs MALE TRUN BCNS CONTROL	0.000839746	0.458956	-2.17886	FEMALE WT NORMAL S10S50Rx down vs FEMALE WT NORMAL CONTROL	0.00039617	0.379869	-2.63249	FEMALE MISS BCNS S10S50Rx down vs FEMALE MISS BCNS CONTROL	0.82548	1.03364	1.03364	MALE BCNS CONTROL up vs MALE NORMAL CONTROL	0.181182	1.24031	1.24031	FEMALE BCNS CONTROL up vs FEMALE NORMAL CONTROL	0.100989	0.774902	-1.29049	FEMALE WT NORMAL CONTROL down vs MALE WT NORMAL CONTROL	0.734253	1.0711	1.0711	FEMALE TRUN BCNS CONTROL up vs MALE TRUN BCNS CONTROL	0.259227	0.807212	-1.23883
31016	221725_at	10163	WASF2	WAS protein family, member 2	NM_006990	0.0653597	0.496651	0.00168227	0.0635354	0.677584	0.0126024	0.760904	-1.31423	MALE WT NORMAL S10S50Rx down vs MALE WT NORMAL CONTROL	0.26911	0.879434	-1.13709	MALE MISS BCNS S10S50Rx down vs MALE MISS BCNS CONTROL	0.0239828	0.737388	-1.35614	MALE TRUN BCNS S10S50Rx down vs MALE TRUN BCNS CONTROL	0.00949627	0.75024	-1.33291	FEMALE WT NORMAL S10S50Rx down vs FEMALE WT NORMAL CONTROL	0.00291446	0.649173	-1.54042	FEMALE MISS BCNS S10S50Rx down vs FEMALE MISS BCNS CONTROL	0.180338	1.12646	1.12646	MALE BCNS CONTROL up vs MALE NORMAL CONTROL	0.952787	0.994649	-1.00538	FEMALE BCNS CONTROL down vs FEMALE NORMAL CONTROL	0.250098	1.10829	1.10829	FEMALE WT NORMAL CONTROL up vs MALE WT NORMAL CONTROL	0.290632	0.878738	-1.138	FEMALE TRUN BCNS CONTROL down vs MALE TRUN BCNS CONTROL	0.439917	1.08983	1.08983
20447	211072_x_at	10376	TUBA1B	tubulin, alpha 1b	NM_006082	0.0655639	0.351493	4.3086e-09	0.441985	0.472933	1.10504e-05	0.510571	-1.95859	MALE WT NORMAL S10S50Rx down vs MALE WT NORMAL CONTROL	0.00793608	0.691701	-1.44571	MALE MISS BCNS S10S50Rx down vs MALE MISS BCNS CONTROL	0.000114684	0.466593	-2.1432	MALE TRUN BCNS S10S50Rx down vs MALE TRUN BCNS CONTROL	3.79779e-06	0.478224	-2.09107	FEMALE WT NORMAL S10S50Rx down vs FEMALE WT NORMAL CONTROL	7.14268e-05	0.449761	-2.2234	FEMALE MISS BCNS S10S50Rx down vs FEMALE MISS BCNS CONTROL	0.942507	1.01042	1.01042	MALE BCNS CONTROL up vs MALE NORMAL CONTROL	0.690698	0.94188	-1.06171	FEMALE BCNS CONTROL down vs FEMALE NORMAL CONTROL	0.822623	1.03424	1.03424	FEMALE WT NORMAL CONTROL up vs MALE WT NORMAL CONTROL	0.519648	0.87142	-1.14755	FEMALE TRUN BCNS CONTROL down vs MALE TRUN BCNS CONTROL	0.739702	1.06662	1.06662
42515	233252_s_at	55342	STRBP	spermatid perinuclear RNA binding protein	NM_001171137 /// NM_018387 /// NR_033234	0.0656515	0.442455	0.0470969	0.274655	0.794698	0.0156386	0.682802	-1.46455	MALE WT NORMAL S10S50Rx down vs MALE WT NORMAL CONTROL	0.658701	1.0757	1.0757	MALE MISS BCNS S10S50Rx up vs MALE MISS BCNS CONTROL	0.406894	0.861903	-1.16022	MALE TRUN BCNS S10S50Rx down vs MALE TRUN BCNS CONTROL	0.0188842	0.691227	-1.4467	FEMALE WT NORMAL S10S50Rx down vs FEMALE WT NORMAL CONTROL	0.0149695	0.618519	-1.61677	FEMALE MISS BCNS S10S50Rx down vs FEMALE MISS BCNS CONTROL	0.063863	0.786986	-1.27067	MALE BCNS CONTROL down vs MALE NORMAL CONTROL	0.332675	1.13424	1.13424	FEMALE BCNS CONTROL up vs FEMALE NORMAL CONTROL	0.814191	1.02938	1.02938	FEMALE WT NORMAL CONTROL up vs MALE WT NORMAL CONTROL	0.123843	1.31023	1.31023	FEMALE TRUN BCNS CONTROL up vs MALE TRUN BCNS CONTROL	0.00391785	1.67988	1.67988
10382	200923_at	3959	LGALS3BP	lectin, galactoside-binding, soluble, 3 binding protein	NM_005567	0.0657143	0.528142	0.0041482	0.321947	0.135621	0.0360386	1.44056	1.44056	MALE WT NORMAL S10S50Rx up vs MALE WT NORMAL CONTROL	0.0267168	1.55349	1.55349	MALE MISS BCNS S10S50Rx up vs MALE MISS BCNS CONTROL	0.000409084	2.24562	2.24562	MALE TRUN BCNS S10S50Rx up vs MALE TRUN BCNS CONTROL	0.00288587	1.7346	1.7346	FEMALE WT NORMAL S10S50Rx up vs FEMALE WT NORMAL CONTROL	0.105385	1.37903	1.37903	FEMALE MISS BCNS S10S50Rx up vs FEMALE MISS BCNS CONTROL	0.399708	0.795813	-1.25658	MALE BCNS CONTROL down vs MALE NORMAL CONTROL	0.0841128	1.66543	1.66543	FEMALE BCNS CONTROL up vs FEMALE NORMAL CONTROL	0.748081	0.915327	-1.09251	FEMALE WT NORMAL CONTROL down vs MALE WT NORMAL CONTROL	0.0179377	2.73651	2.73651	FEMALE TRUN BCNS CONTROL up vs MALE TRUN BCNS CONTROL	0.4106	1.34086	1.34086
12710	203252_at	10263	CDK2AP2	cyclin-dependent kinase 2 associated protein 2	NM_005851	0.0664772	0.402966	4.43895e-07	0.459981	0.19057	0.00108978	0.743921	-1.34423	MALE WT NORMAL S10S50Rx down vs MALE WT NORMAL CONTROL	0.0102466	0.779797	-1.28238	MALE MISS BCNS S10S50Rx down vs MALE MISS BCNS CONTROL	0.000141177	0.591461	-1.69073	MALE TRUN BCNS S10S50Rx down vs MALE TRUN BCNS CONTROL	0.000221259	0.701606	-1.4253	FEMALE WT NORMAL S10S50Rx down vs FEMALE WT NORMAL CONTROL	0.00820804	0.729108	-1.37154	FEMALE MISS BCNS S10S50Rx down vs FEMALE MISS BCNS CONTROL	0.210426	0.878101	-1.13882	MALE BCNS CONTROL down vs MALE NORMAL CONTROL	0.590032	1.0588	1.0588	FEMALE BCNS CONTROL up vs FEMALE NORMAL CONTROL	0.03232	0.782883	-1.27733	FEMALE WT NORMAL CONTROL down vs MALE WT NORMAL CONTROL	0.257585	0.841383	-1.18852	FEMALE TRUN BCNS CONTROL down vs MALE TRUN BCNS CONTROL	0.674304	1.0591	1.0591
32169	222879_s_at	5429	POLH	polymerase (DNA directed), eta	NM_006502	0.0667031	0.928455	2.65419e-05	0.0913493	0.0953292	0.000811374	0.702375	-1.42374	MALE WT NORMAL S10S50Rx down vs MALE WT NORMAL CONTROL	0.924359	0.990496	-1.0096	MALE MISS BCNS S10S50Rx down vs MALE MISS BCNS CONTROL	0.0258433	0.758216	-1.31888	MALE TRUN BCNS S10S50Rx down vs MALE TRUN BCNS CONTROL	0.000219481	0.666225	-1.50099	FEMALE WT NORMAL S10S50Rx down vs FEMALE WT NORMAL CONTROL	0.00559837	0.696058	-1.43666	FEMALE MISS BCNS S10S50Rx down vs FEMALE MISS BCNS CONTROL	0.197005	0.818644	-1.22153	MALE BCNS CONTROL down vs MALE NORMAL CONTROL	0.563603	1.09598	1.09598	FEMALE BCNS CONTROL up vs FEMALE NORMAL CONTROL	0.245877	1.20438	1.20438	FEMALE WT NORMAL CONTROL up vs MALE WT NORMAL CONTROL	0.0100847	1.89258	1.89258	FEMALE TRUN BCNS CONTROL up vs MALE TRUN BCNS CONTROL	0.129884	1.37369	1.37369
11741	202282_at	3028	HSD17B10	hydroxysteroid (17-beta) dehydrogenase 10	NM_001037811 /// NM_004493	0.066887	0.505562	1.30472e-06	0.359309	0.517598	0.00177665	0.69797	-1.43273	MALE WT NORMAL S10S50Rx down vs MALE WT NORMAL CONTROL	0.00344539	0.681572	-1.4672	MALE MISS BCNS S10S50Rx down vs MALE MISS BCNS CONTROL	0.00059488	0.571539	-1.74966	MALE TRUN BCNS S10S50Rx down vs MALE TRUN BCNS CONTROL	0.00190248	0.700933	-1.42667	FEMALE WT NORMAL S10S50Rx down vs FEMALE WT NORMAL CONTROL	0.000207969	0.53355	-1.87424	FEMALE MISS BCNS S10S50Rx down vs FEMALE MISS BCNS CONTROL	0.0486057	1.36409	1.36409	MALE BCNS CONTROL up vs MALE NORMAL CONTROL	0.891214	1.02129	1.02129	FEMALE BCNS CONTROL up vs FEMALE NORMAL CONTROL	0.748945	1.05026	1.05026	FEMALE WT NORMAL CONTROL up vs MALE WT NORMAL CONTROL	0.0921179	0.682862	-1.46443	FEMALE TRUN BCNS CONTROL down vs MALE TRUN BCNS CONTROL	0.615676	0.905471	-1.1044
38395	229130_at	---	---	---	---	0.0671895	0.0500211	0.00359296	0.019264	0.918491	0.00447121	1.56084	1.56084	MALE WT NORMAL S10S50Rx up vs MALE WT NORMAL CONTROL	0.00191989	1.76883	1.76883	MALE MISS BCNS S10S50Rx up vs MALE MISS BCNS CONTROL	0.0291743	1.45811	1.45811	MALE TRUN BCNS S10S50Rx up vs MALE TRUN BCNS CONTROL	0.00224181	1.62547	1.62547	FEMALE WT NORMAL S10S50Rx up vs FEMALE WT NORMAL CONTROL	0.0578053	1.38577	1.38577	FEMALE MISS BCNS S10S50Rx up vs FEMALE MISS BCNS CONTROL	0.525272	1.08138	1.08138	MALE BCNS CONTROL up vs MALE NORMAL CONTROL	0.376725	1.12171	1.12171	FEMALE BCNS CONTROL up vs FEMALE NORMAL CONTROL	0.369995	0.894205	-1.11831	FEMALE WT NORMAL CONTROL down vs MALE WT NORMAL CONTROL	0.138151	1.2958	1.2958	FEMALE TRUN BCNS CONTROL up vs MALE TRUN BCNS CONTROL	0.0166926	0.663962	-1.50611
21846	212530_at	140609	NEK7	NIMA (never in mitosis gene a)-related kinase 7	NM_133494	0.0674291	0.120882	2.30187e-05	0.036602	0.531754	0.000289379	0.646433	-1.54695	MALE WT NORMAL S10S50Rx down vs MALE WT NORMAL CONTROL	0.344674	0.900533	-1.11045	MALE MISS BCNS S10S50Rx down vs MALE MISS BCNS CONTROL	0.0252205	0.721191	-1.3866	MALE TRUN BCNS S10S50Rx down vs MALE TRUN BCNS CONTROL	0.0409612	0.812256	-1.23114	FEMALE WT NORMAL S10S50Rx down vs FEMALE WT NORMAL CONTROL	0.0152666	0.69768	-1.43332	FEMALE MISS BCNS S10S50Rx down vs FEMALE MISS BCNS CONTROL	0.919631	1.01211	1.01211	MALE BCNS CONTROL up vs MALE NORMAL CONTROL	0.219016	0.854577	-1.17017	FEMALE BCNS CONTROL down vs FEMALE NORMAL CONTROL	0.771776	1.03684	1.03684	FEMALE WT NORMAL CONTROL up vs MALE WT NORMAL CONTROL	0.289263	0.826691	-1.20964	FEMALE TRUN BCNS CONTROL down vs MALE TRUN BCNS CONTROL	0.639156	0.92711	-1.07862
21442	212125_at	5905	RANGAP1	Ran GTPase activating protein 1	NM_002883	0.0679636	0.380077	4.434e-05	0.981576	0.975652	6.87933e-05	0.429165	-2.33011	MALE WT NORMAL S10S50Rx down vs MALE WT NORMAL CONTROL	0.000154731	0.411956	-2.42744	MALE MISS BCNS S10S50Rx down vs MALE MISS BCNS CONTROL	0.000339702	0.438744	-2.27923	MALE TRUN BCNS S10S50Rx down vs MALE TRUN BCNS CONTROL	0.000130947	0.459073	-2.1783	FEMALE WT NORMAL S10S50Rx down vs FEMALE WT NORMAL CONTROL	0.00132633	0.48499	-2.0619	FEMALE MISS BCNS S10S50Rx down vs FEMALE MISS BCNS CONTROL	0.560344	0.891851	-1.12126	MALE BCNS CONTROL down vs MALE NORMAL CONTROL	0.934497	1.01697	1.01697	FEMALE BCNS CONTROL up vs FEMALE NORMAL CONTROL	0.556797	1.12467	1.12467	FEMALE WT NORMAL CONTROL up vs MALE WT NORMAL CONTROL	0.288464	1.34836	1.34836	FEMALE TRUN BCNS CONTROL up vs MALE TRUN BCNS CONTROL	0.437094	1.21977	1.21977
2538	1555730_a_at	1072	CFL1	cofilin 1 (non-muscle)	NM_005507	0.0681645	0.750707	0.00147277	0.791338	0.833725	0.00132133	0.60984	-1.63977	MALE WT NORMAL S10S50Rx down vs MALE WT NORMAL CONTROL	0.00325946	0.614878	-1.62634	MALE MISS BCNS S10S50Rx down vs MALE MISS BCNS CONTROL	0.0217966	0.698525	-1.43159	MALE TRUN BCNS S10S50Rx down vs MALE TRUN BCNS CONTROL	0.000820835	0.594929	-1.68087	FEMALE WT NORMAL S10S50Rx down vs FEMALE WT NORMAL CONTROL	0.0101531	0.656562	-1.52308	FEMALE MISS BCNS S10S50Rx down vs FEMALE MISS BCNS CONTROL	0.454778	0.929324	-1.07605	MALE BCNS CONTROL down vs MALE NORMAL CONTROL	0.56293	0.942817	-1.06065	FEMALE BCNS CONTROL down vs FEMALE NORMAL CONTROL	0.458333	0.930467	-1.07473	FEMALE WT NORMAL CONTROL down vs MALE WT NORMAL CONTROL	0.853309	0.976158	-1.02442	FEMALE TRUN BCNS CONTROL down vs MALE TRUN BCNS CONTROL	0.452012	0.912856	-1.09546
25391	216088_s_at	5688	PSMA7	proteasome (prosome, macropain) subunit, alpha type, 7	NM_002792	0.0683994	0.775115	0.000322399	0.164932	0.113257	0.00135582	0.516101	-1.93761	MALE WT NORMAL S10S50Rx down vs MALE WT NORMAL CONTROL	0.00164873	0.495677	-2.01744	MALE MISS BCNS S10S50Rx down vs MALE MISS BCNS CONTROL	3.27532e-05	0.340059	-2.94066	MALE TRUN BCNS S10S50Rx down vs MALE TRUN BCNS CONTROL	0.00077703	0.494514	-2.02219	FEMALE WT NORMAL S10S50Rx down vs FEMALE WT NORMAL CONTROL	0.000187755	0.397537	-2.51549	FEMALE MISS BCNS S10S50Rx down vs FEMALE MISS BCNS CONTROL	0.0244198	1.3029	1.3029	MALE BCNS CONTROL up vs MALE NORMAL CONTROL	0.959554	0.994365	-1.00567	FEMALE BCNS CONTROL down vs FEMALE NORMAL CONTROL	0.534618	1.06825	1.06825	FEMALE WT NORMAL CONTROL up vs MALE WT NORMAL CONTROL	0.0153575	0.683604	-1.46284	FEMALE TRUN BCNS CONTROL down vs MALE TRUN BCNS CONTROL	0.829848	0.972332	-1.02845
45127	235867_at	2947	GSTM3	glutathione S-transferase mu 3 (brain)	NM_000849 /// NR_024537	0.068437	0.552302	0.000473647	0.73287	0.863185	0.0199894	1.38085	1.38085	MALE WT NORMAL S10S50Rx up vs MALE WT NORMAL CONTROL	0.0428875	1.37806	1.37806	MALE MISS BCNS S10S50Rx up vs MALE MISS BCNS CONTROL	0.00517782	1.68329	1.68329	MALE TRUN BCNS S10S50Rx up vs MALE TRUN BCNS CONTROL	0.00179079	1.59226	1.59226	FEMALE WT NORMAL S10S50Rx up vs FEMALE WT NORMAL CONTROL	0.0394636	1.43469	1.43469	FEMALE MISS BCNS S10S50Rx up vs FEMALE MISS BCNS CONTROL	0.596811	0.907433	-1.10201	MALE BCNS CONTROL down vs MALE NORMAL CONTROL	0.982422	0.995786	-1.00423	FEMALE BCNS CONTROL down vs FEMALE NORMAL CONTROL	0.446288	1.15641	1.15641	FEMALE WT NORMAL CONTROL up vs MALE WT NORMAL CONTROL	0.087729	1.60904	1.60904	FEMALE TRUN BCNS CONTROL up vs MALE TRUN BCNS CONTROL	0.997284	1.00082	1.00082
26485	217187_at	4586	MUC5AC	mucin 5AC, oligomeric mucus/gel-forming	XM_003119481	0.0684554	0.734207	0.00525542	0.751949	0.791998	0.00444895	2.05023	2.05023	MALE WT NORMAL S10S50Rx up vs MALE WT NORMAL CONTROL	0.0406898	1.72643	1.72643	MALE MISS BCNS S10S50Rx up vs MALE MISS BCNS CONTROL	0.0108455	2.10284	2.10284	MALE TRUN BCNS S10S50Rx up vs MALE TRUN BCNS CONTROL	0.011076	1.86553	1.86553	FEMALE WT NORMAL S10S50Rx up vs FEMALE WT NORMAL CONTROL	0.0451048	1.75597	1.75597	FEMALE MISS BCNS S10S50Rx up vs FEMALE MISS BCNS CONTROL	0.869034	0.973059	-1.02769	MALE BCNS CONTROL down vs MALE NORMAL CONTROL	0.393121	1.16154	1.16154	FEMALE BCNS CONTROL up vs FEMALE NORMAL CONTROL	0.865675	1.02839	1.02839	FEMALE WT NORMAL CONTROL up vs MALE WT NORMAL CONTROL	0.166106	1.37762	1.37762	FEMALE TRUN BCNS CONTROL up vs MALE TRUN BCNS CONTROL	0.664281	1.0939	1.0939
6702	1562606_a_at	440028	LOC440028	hypothetical LOC440028	NR_033972	0.0686765	0.372714	0.00231166	0.675871	0.537189	0.0368844	1.40072	1.40072	MALE WT NORMAL S10S50Rx up vs MALE WT NORMAL CONTROL	0.185606	1.26959	1.26959	MALE MISS BCNS S10S50Rx up vs MALE MISS BCNS CONTROL	0.354051	1.20342	1.20342	MALE TRUN BCNS S10S50Rx up vs MALE TRUN BCNS CONTROL	0.00316024	1.67194	1.67194	FEMALE WT NORMAL S10S50Rx up vs FEMALE WT NORMAL CONTROL	0.00952356	1.77937	1.77937	FEMALE MISS BCNS S10S50Rx up vs FEMALE MISS BCNS CONTROL	0.462544	1.14033	1.14033	MALE BCNS CONTROL up vs MALE NORMAL CONTROL	0.763762	0.945565	-1.05757	FEMALE BCNS CONTROL down vs FEMALE NORMAL CONTROL	0.461744	1.14539	1.14539	FEMALE WT NORMAL CONTROL up vs MALE WT NORMAL CONTROL	0.575941	0.8661	-1.1546	FEMALE TRUN BCNS CONTROL down vs MALE TRUN BCNS CONTROL	0.862073	1.04151	1.04151
37279	228014_at	138428	PTRH1	peptidyl-tRNA hydrolase 1 homolog (S. cerevisiae)	NM_001002913	0.0687153	0.0895121	0.0187135	0.22189	0.638456	0.0135692	0.725053	-1.37921	MALE WT NORMAL S10S50Rx down vs MALE WT NORMAL CONTROL	0.711842	0.950636	-1.05193	MALE MISS BCNS S10S50Rx down vs MALE MISS BCNS CONTROL	0.0981214	0.768988	-1.30041	MALE TRUN BCNS S10S50Rx down vs MALE TRUN BCNS CONTROL	0.0423732	0.775923	-1.28879	FEMALE WT NORMAL S10S50Rx down vs FEMALE WT NORMAL CONTROL	0.243247	0.834054	-1.19896	FEMALE MISS BCNS S10S50Rx down vs FEMALE MISS BCNS CONTROL	0.0847467	1.27734	1.27734	MALE BCNS CONTROL up vs MALE NORMAL CONTROL	0.639634	0.935586	-1.06885	FEMALE BCNS CONTROL down vs FEMALE NORMAL CONTROL	0.511545	1.0961	1.0961	FEMALE WT NORMAL CONTROL up vs MALE WT NORMAL CONTROL	0.0707732	0.69055	-1.44812	FEMALE TRUN BCNS CONTROL down vs MALE TRUN BCNS CONTROL	0.698055	0.933376	-1.07138
11684	202225_at	1398	CRK	v-crk sarcoma virus CT10 oncogene homolog (avian)	NM_005206 /// NM_016823	0.068739	0.106481	0.00984681	0.311089	0.437706	0.00808993	0.67428	-1.48306	MALE WT NORMAL S10S50Rx down vs MALE WT NORMAL CONTROL	0.206637	0.829922	-1.20493	MALE MISS BCNS S10S50Rx down vs MALE MISS BCNS CONTROL	0.0186504	0.683284	-1.46352	MALE TRUN BCNS S10S50Rx down vs MALE TRUN BCNS CONTROL	0.0121184	0.691671	-1.44577	FEMALE WT NORMAL S10S50Rx down vs FEMALE WT NORMAL CONTROL	0.00564617	0.624608	-1.601	FEMALE MISS BCNS S10S50Rx down vs FEMALE MISS BCNS CONTROL	0.221259	0.905428	-1.10445	MALE BCNS CONTROL down vs MALE NORMAL CONTROL	0.377052	1.07613	1.07613	FEMALE BCNS CONTROL up vs FEMALE NORMAL CONTROL	0.38722	0.934125	-1.07052	FEMALE WT NORMAL CONTROL down vs MALE WT NORMAL CONTROL	0.479401	1.07678	1.07678	FEMALE TRUN BCNS CONTROL up vs MALE TRUN BCNS CONTROL	0.171608	1.14473	1.14473
51548	242288_s_at	84034	EMILIN2	elastin microfibril interfacer 2	NM_032048	0.0698433	0.12573	0.012728	0.505118	0.699039	0.00714252	0.556822	-1.79591	MALE WT NORMAL S10S50Rx down vs MALE WT NORMAL CONTROL	0.659987	0.906022	-1.10373	MALE MISS BCNS S10S50Rx down vs MALE MISS BCNS CONTROL	0.545725	0.859746	-1.16313	MALE TRUN BCNS S10S50Rx down vs MALE TRUN BCNS CONTROL	0.024572	0.625274	-1.5993	FEMALE WT NORMAL S10S50Rx down vs FEMALE WT NORMAL CONTROL	0.184449	0.711242	-1.40599	FEMALE MISS BCNS S10S50Rx down vs FEMALE MISS BCNS CONTROL	0.27104	0.807599	-1.23824	MALE BCNS CONTROL down vs MALE NORMAL CONTROL	0.123616	1.37837	1.37837	FEMALE BCNS CONTROL up vs FEMALE NORMAL CONTROL	0.931237	0.983328	-1.01695	FEMALE WT NORMAL CONTROL down vs MALE WT NORMAL CONTROL	0.0151098	2.07452	2.07452	FEMALE TRUN BCNS CONTROL up vs MALE TRUN BCNS CONTROL	0.229091	1.35774	1.35774
30821	221527_s_at	56288	PARD3	par-3 partitioning defective 3 homolog (C. elegans)	NM_001184785 /// NM_001184786 /// NM_001184787 /// NM_001184788 /// NM_001184789 /// NM	0.0698511	0.014867	0.0153789	0.194712	0.802964	0.00661273	1.73514	1.73514	MALE WT NORMAL S10S50Rx up vs MALE WT NORMAL CONTROL	0.000979143	2.1856	2.1856	MALE MISS BCNS S10S50Rx up vs MALE MISS BCNS CONTROL	0.111307	1.38294	1.38294	MALE TRUN BCNS S10S50Rx up vs MALE TRUN BCNS CONTROL	0.013604	1.62305	1.62305	FEMALE WT NORMAL S10S50Rx up vs FEMALE WT NORMAL CONTROL	0.059491	1.49173	1.49173	FEMALE MISS BCNS S10S50Rx up vs FEMALE MISS BCNS CONTROL	0.0471973	1.31569	1.31569	MALE BCNS CONTROL up vs MALE NORMAL CONTROL	0.867022	1.02274	1.02274	FEMALE BCNS CONTROL up vs FEMALE NORMAL CONTROL	0.589561	1.07147	1.07147	FEMALE WT NORMAL CONTROL up vs MALE WT NORMAL CONTROL	0.0462726	0.6918	-1.4455	FEMALE TRUN BCNS CONTROL down vs MALE TRUN BCNS CONTROL	0.986121	1.00277	1.00277
33758	224486_s_at	84529	C15orf41	chromosome 15 open reading frame 41	NM_001130010 /// NM_032499	0.0699186	0.116608	0.00145392	0.186846	0.235815	0.00316885	0.638397	-1.56642	MALE WT NORMAL S10S50Rx down vs MALE WT NORMAL CONTROL	0.0350874	0.717892	-1.39297	MALE MISS BCNS S10S50Rx down vs MALE MISS BCNS CONTROL	0.00286033	0.593266	-1.68558	MALE TRUN BCNS S10S50Rx down vs MALE TRUN BCNS CONTROL	0.00817143	0.678022	-1.47488	FEMALE WT NORMAL S10S50Rx down vs FEMALE WT NORMAL CONTROL	0.00200715	0.574453	-1.74079	FEMALE MISS BCNS S10S50Rx down vs FEMALE MISS BCNS CONTROL	0.0701328	1.19861	1.19861	MALE BCNS CONTROL up vs MALE NORMAL CONTROL	0.368073	1.09405	1.09405	FEMALE BCNS CONTROL up vs FEMALE NORMAL CONTROL	0.665138	1.04158	1.04158	FEMALE WT NORMAL CONTROL up vs MALE WT NORMAL CONTROL	0.313732	0.878486	-1.13832	FEMALE TRUN BCNS CONTROL down vs MALE TRUN BCNS CONTROL	0.807009	1.02889	1.02889
23247	213937_s_at	24140	FTSJ1	FtsJ homolog 1 (E. coli)	NM_012280 /// NM_177434 /// NM_177439	0.0699237	0.338703	2.56809e-09	0.669511	0.615887	3.76114e-06	0.621554	-1.60887	MALE WT NORMAL S10S50Rx down vs MALE WT NORMAL CONTROL	2.17954e-05	0.624865	-1.60035	MALE MISS BCNS S10S50Rx down vs MALE MISS BCNS CONTROL	2.07337e-05	0.560716	-1.78343	MALE TRUN BCNS S10S50Rx down vs MALE TRUN BCNS CONTROL	9.75558e-06	0.645458	-1.54929	FEMALE WT NORMAL S10S50Rx down vs FEMALE WT NORMAL CONTROL	4.84036e-05	0.586008	-1.70646	FEMALE MISS BCNS S10S50Rx down vs FEMALE MISS BCNS CONTROL	0.896802	0.988277	-1.01186	MALE BCNS CONTROL down vs MALE NORMAL CONTROL	0.436619	0.928095	-1.07748	FEMALE BCNS CONTROL down vs FEMALE NORMAL CONTROL	0.308617	0.90629	-1.1034	FEMALE WT NORMAL CONTROL down vs MALE WT NORMAL CONTROL	0.07021	0.773073	-1.29354	FEMALE TRUN BCNS CONTROL down vs MALE TRUN BCNS CONTROL	0.597233	0.937003	-1.06723
40934	231669_at	6414	SEPP1	Selenoprotein P, plasma, 1	NM_001085486 /// NM_001093726 /// NM_005410	0.0699254	0.420196	2.14356e-05	0.0212797	0.236862	0.166481	1.20106	1.20106	MALE WT NORMAL S10S50Rx up vs MALE WT NORMAL CONTROL	0.390578	1.1387	1.1387	MALE MISS BCNS S10S50Rx up vs MALE MISS BCNS CONTROL	0.00146658	1.94347	1.94347	MALE TRUN BCNS S10S50Rx up vs MALE TRUN BCNS CONTROL	0.00173275	1.61242	1.61242	FEMALE WT NORMAL S10S50Rx up vs FEMALE WT NORMAL CONTROL	1.45844e-05	2.9325	2.9325	FEMALE MISS BCNS S10S50Rx up vs FEMALE MISS BCNS CONTROL	0.87451	0.973786	-1.02692	MALE BCNS CONTROL down vs MALE NORMAL CONTROL	0.733145	0.941601	-1.06202	FEMALE BCNS CONTROL down vs FEMALE NORMAL CONTROL	0.944683	0.987963	-1.01218	FEMALE WT NORMAL CONTROL down vs MALE WT NORMAL CONTROL	0.392392	1.23696	1.23696	FEMALE TRUN BCNS CONTROL up vs MALE TRUN BCNS CONTROL	0.188496	0.737789	-1.3554
22373	213059_at	90993	CREB3L1	cAMP responsive element binding protein 3-like 1	NM_052854	0.0705607	0.119181	0.000949078	0.0395684	0.35852	0.00179905	0.557999	-1.79212	MALE WT NORMAL S10S50Rx down vs MALE WT NORMAL CONTROL	0.649383	0.922374	-1.08416	MALE MISS BCNS S10S50Rx down vs MALE MISS BCNS CONTROL	0.00394038	0.550277	-1.81727	MALE TRUN BCNS S10S50Rx down vs MALE TRUN BCNS CONTROL	0.00019677	0.476382	-2.09915	FEMALE WT NORMAL S10S50Rx down vs FEMALE WT NORMAL CONTROL	0.000946093	0.477159	-2.09574	FEMALE MISS BCNS S10S50Rx down vs FEMALE MISS BCNS CONTROL	0.746384	0.948404	-1.0544	MALE BCNS CONTROL down vs MALE NORMAL CONTROL	0.981624	0.996064	-1.00395	FEMALE BCNS CONTROL down vs FEMALE NORMAL CONTROL	0.931007	0.985823	-1.01438	FEMALE WT NORMAL CONTROL down vs MALE WT NORMAL CONTROL	0.396129	0.822455	-1.21587	FEMALE TRUN BCNS CONTROL down vs MALE TRUN BCNS CONTROL	0.216311	1.30339	1.30339
21389	212072_s_at	1457	CSNK2A1	casein kinase 2, alpha 1 polypeptide	NM_001895 /// NM_177559 /// NM_177560	0.0706054	0.134734	5.38861e-06	0.153797	0.0993767	4.4372e-05	0.681652	-1.46702	MALE WT NORMAL S10S50Rx down vs MALE WT NORMAL CONTROL	0.0015197	0.74054	-1.35037	MALE MISS BCNS S10S50Rx down vs MALE MISS BCNS CONTROL	0.000442742	0.696905	-1.43492	MALE TRUN BCNS S10S50Rx down vs MALE TRUN BCNS CONTROL	6.41752e-05	0.693222	-1.44254	FEMALE WT NORMAL S10S50Rx down vs FEMALE WT NORMAL CONTROL	0.000562482	0.700301	-1.42796	FEMALE MISS BCNS S10S50Rx down vs FEMALE MISS BCNS CONTROL	0.449355	1.05233	1.05233	MALE BCNS CONTROL up vs MALE NORMAL CONTROL	0.90678	0.991825	-1.00824	FEMALE BCNS CONTROL down vs FEMALE NORMAL CONTROL	0.764527	1.02047	1.02047	FEMALE WT NORMAL CONTROL up vs MALE WT NORMAL CONTROL	0.956176	0.994912	-1.00511	FEMALE TRUN BCNS CONTROL down vs MALE TRUN BCNS CONTROL	0.398777	0.929777	-1.07553
3997	1557938_s_at	284119	PTRF	polymerase I and transcript release factor	NM_012232	0.0707675	0.0379126	0.00613967	0.453675	0.15927	0.000154617	0.548939	-1.8217	MALE WT NORMAL S10S50Rx down vs MALE WT NORMAL CONTROL	0.306429	0.863627	-1.15791	MALE MISS BCNS S10S50Rx down vs MALE MISS BCNS CONTROL	0.212114	0.826279	-1.21025	MALE TRUN BCNS S10S50Rx down vs MALE TRUN BCNS CONTROL	0.00323122	0.659453	-1.51641	FEMALE WT NORMAL S10S50Rx down vs FEMALE WT NORMAL CONTROL	0.0713668	0.750874	-1.33178	FEMALE MISS BCNS S10S50Rx down vs FEMALE MISS BCNS CONTROL	0.00363952	0.675085	-1.4813	MALE BCNS CONTROL down vs MALE NORMAL CONTROL	0.0155858	0.720883	-1.38719	FEMALE BCNS CONTROL down vs FEMALE NORMAL CONTROL	0.270883	0.87601	-1.14154	FEMALE WT NORMAL CONTROL down vs MALE WT NORMAL CONTROL	0.748088	1.05347	1.05347	FEMALE TRUN BCNS CONTROL up vs MALE TRUN BCNS CONTROL	0.223775	0.830633	-1.2039
10691	201232_s_at	5719	PSMD13	proteasome (prosome, macropain) 26S subunit, non-ATPase, 13	NM_002817 /// NM_175932	0.0708599	0.661905	0.00052006	0.279127	0.181303	0.0140988	0.66136	-1.51204	MALE WT NORMAL S10S50Rx down vs MALE WT NORMAL CONTROL	0.000732081	0.488195	-2.04836	MALE MISS BCNS S10S50Rx down vs MALE MISS BCNS CONTROL	0.00177682	0.508191	-1.96776	MALE TRUN BCNS S10S50Rx down vs MALE TRUN BCNS CONTROL	0.0118452	0.652218	-1.53323	FEMALE WT NORMAL S10S50Rx down vs FEMALE WT NORMAL CONTROL	0.00118349	0.488053	-2.04896	FEMALE MISS BCNS S10S50Rx down vs FEMALE MISS BCNS CONTROL	0.0166009	1.36476	1.36476	MALE BCNS CONTROL up vs MALE NORMAL CONTROL	0.993545	1.00099	1.00099	FEMALE BCNS CONTROL up vs FEMALE NORMAL CONTROL	0.42272	1.09988	1.09988	FEMALE WT NORMAL CONTROL up vs MALE WT NORMAL CONTROL	0.0752768	0.741431	-1.34874	FEMALE TRUN BCNS CONTROL down vs MALE TRUN BCNS CONTROL	0.379917	0.877743	-1.13929
52009	242749_at	---	---	---	---	0.0708968	0.0311336	0.0103302	0.882057	0.127042	0.00126685	0.722138	-1.38478	MALE WT NORMAL S10S50Rx down vs MALE WT NORMAL CONTROL	0.217969	0.884993	-1.12995	MALE MISS BCNS S10S50Rx down vs MALE MISS BCNS CONTROL	0.165372	0.843922	-1.18494	MALE TRUN BCNS S10S50Rx down vs MALE TRUN BCNS CONTROL	0.0115567	0.789314	-1.26692	FEMALE WT NORMAL S10S50Rx down vs FEMALE WT NORMAL CONTROL	0.8483	0.977608	-1.02291	FEMALE MISS BCNS S10S50Rx down vs FEMALE MISS BCNS CONTROL	0.0291496	0.797957	-1.2532	MALE BCNS CONTROL down vs MALE NORMAL CONTROL	0.0358968	0.798296	-1.25267	FEMALE BCNS CONTROL down vs FEMALE NORMAL CONTROL	0.959937	1.00501	1.00501	FEMALE WT NORMAL CONTROL up vs MALE WT NORMAL CONTROL	0.856068	0.974814	-1.02584	FEMALE TRUN BCNS CONTROL down vs MALE TRUN BCNS CONTROL	0.777289	1.03701	1.03701
16293	206836_at	6531	SLC6A3	solute carrier family 6 (neurotransmitter transporter, dopamine), member 3	NM_001044	0.0709285	0.0848347	1.12288e-06	0.274452	0.790571	1.33485e-05	1.42021	1.42021	MALE WT NORMAL S10S50Rx up vs MALE WT NORMAL CONTROL	0.0184567	1.18405	1.18405	MALE MISS BCNS S10S50Rx up vs MALE MISS BCNS CONTROL	0.0173091	1.23297	1.23297	MALE TRUN BCNS S10S50Rx up vs MALE TRUN BCNS CONTROL	0.00176521	1.23372	1.23372	FEMALE WT NORMAL S10S50Rx up vs FEMALE WT NORMAL CONTROL	0.00078488	1.38852	1.38852	FEMALE MISS BCNS S10S50Rx up vs FEMALE MISS BCNS CONTROL	0.0148833	1.18332	1.18332	MALE BCNS CONTROL up vs MALE NORMAL CONTROL	0.263602	0.928441	-1.07707	FEMALE BCNS CONTROL down vs FEMALE NORMAL CONTROL	0.136519	1.1058	1.1058	FEMALE WT NORMAL CONTROL up vs MALE WT NORMAL CONTROL	0.334181	0.913738	-1.09441	FEMALE TRUN BCNS CONTROL down vs MALE TRUN BCNS CONTROL	0.0330009	0.823834	-1.21384
19444	210028_s_at	23595	ORC3	origin recognition complex, subunit 3	NM_001197259 /// NM_012381 /// NM_181837	0.0709554	0.226455	0.000931303	0.181846	0.547794	0.00291182	0.637281	-1.56917	MALE WT NORMAL S10S50Rx down vs MALE WT NORMAL CONTROL	0.131613	0.794145	-1.25922	MALE MISS BCNS S10S50Rx down vs MALE MISS BCNS CONTROL	0.00629474	0.622862	-1.60549	MALE TRUN BCNS S10S50Rx down vs MALE TRUN BCNS CONTROL	0.000384533	0.563467	-1.77473	FEMALE WT NORMAL S10S50Rx down vs FEMALE WT NORMAL CONTROL	0.00381939	0.596509	-1.67642	FEMALE MISS BCNS S10S50Rx down vs FEMALE MISS BCNS CONTROL	0.299492	1.12386	1.12386	MALE BCNS CONTROL up vs MALE NORMAL CONTROL	0.460485	0.917386	-1.09005	FEMALE BCNS CONTROL down vs FEMALE NORMAL CONTROL	0.190813	1.16113	1.16113	FEMALE WT NORMAL CONTROL up vs MALE WT NORMAL CONTROL	0.580276	0.919445	-1.08761	FEMALE TRUN BCNS CONTROL down vs MALE TRUN BCNS CONTROL	0.867334	0.977043	-1.0235
14630	205172_x_at	1212	CLTB	clathrin, light chain B	NM_001834 /// NM_007097	0.0713149	0.496058	7.26351e-07	0.26527	0.346285	9.48145e-06	0.692844	-1.44333	MALE WT NORMAL S10S50Rx down vs MALE WT NORMAL CONTROL	0.133728	0.902276	-1.10831	MALE MISS BCNS S10S50Rx down vs MALE MISS BCNS CONTROL	0.000732615	0.714794	-1.399	MALE TRUN BCNS S10S50Rx down vs MALE TRUN BCNS CONTROL	0.00296487	0.819634	-1.22006	FEMALE WT NORMAL S10S50Rx down vs FEMALE WT NORMAL CONTROL	0.00506273	0.770617	-1.29766	FEMALE MISS BCNS S10S50Rx down vs FEMALE MISS BCNS CONTROL	0.136205	0.885545	-1.12925	MALE BCNS CONTROL down vs MALE NORMAL CONTROL	0.694689	1.03279	1.03279	FEMALE BCNS CONTROL up vs FEMALE NORMAL CONTROL	0.0261397	0.819605	-1.2201	FEMALE WT NORMAL CONTROL down vs MALE WT NORMAL CONTROL	0.197417	0.857445	-1.16626	FEMALE TRUN BCNS CONTROL down vs MALE TRUN BCNS CONTROL	0.550561	1.06563	1.06563
12679	203220_s_at	7088	TLE1	transducin-like enhancer of split 1 (E(sp1) homolog, Drosophila)	NM_005077	0.0714261	0.84994	1.30207e-05	0.800936	0.961901	0.00891838	1.28983	1.28983	MALE WT NORMAL S10S50Rx up vs MALE WT NORMAL CONTROL	0.00858217	1.34411	1.34411	MALE MISS BCNS S10S50Rx up vs MALE MISS BCNS CONTROL	0.016049	1.3842	1.3842	MALE TRUN BCNS S10S50Rx up vs MALE TRUN BCNS CONTROL	0.00230814	1.36402	1.36402	FEMALE WT NORMAL S10S50Rx up vs FEMALE WT NORMAL CONTROL	0.0219991	1.35823	1.35823	FEMALE MISS BCNS S10S50Rx up vs FEMALE MISS BCNS CONTROL	0.245366	0.885285	-1.12958	MALE BCNS CONTROL down vs MALE NORMAL CONTROL	0.878726	1.01647	1.01647	FEMALE BCNS CONTROL up vs FEMALE NORMAL CONTROL	0.848823	0.979792	-1.02062	FEMALE WT NORMAL CONTROL down vs MALE WT NORMAL CONTROL	0.203152	1.21908	1.21908	FEMALE TRUN BCNS CONTROL up vs MALE TRUN BCNS CONTROL	0.786676	1.03815	1.03815
48377	239117_at	---	---	---	---	0.0717197	0.530508	0.00585087	0.549367	0.356926	0.00571171	1.55328	1.55328	MALE WT NORMAL S10S50Rx up vs MALE WT NORMAL CONTROL	0.0781143	1.3455	1.3455	MALE MISS BCNS S10S50Rx up vs MALE MISS BCNS CONTROL	0.123186	1.31219	1.31219	MALE TRUN BCNS S10S50Rx up vs MALE TRUN BCNS CONTROL	0.0091665	1.50595	1.50595	FEMALE WT NORMAL S10S50Rx up vs FEMALE WT NORMAL CONTROL	0.0340534	1.47734	1.47734	FEMALE MISS BCNS S10S50Rx up vs FEMALE MISS BCNS CONTROL	0.968519	1.0045	1.0045	MALE BCNS CONTROL up vs MALE NORMAL CONTROL	0.937911	1.00934	1.00934	FEMALE BCNS CONTROL up vs FEMALE NORMAL CONTROL	0.92537	1.01078	1.01078	FEMALE WT NORMAL CONTROL up vs MALE WT NORMAL CONTROL	0.767178	0.954864	-1.04727	FEMALE TRUN BCNS CONTROL down vs MALE TRUN BCNS CONTROL	0.591776	1.0803	1.0803
32510	223221_at	6341	SCO1	SCO cytochrome oxidase deficient homolog 1 (yeast)	NM_004589	0.071963	0.369171	0.00032327	0.564493	0.19186	0.00718129	0.667129	-1.49896	MALE WT NORMAL S10S50Rx down vs MALE WT NORMAL CONTROL	0.00564801	0.621514	-1.60898	MALE MISS BCNS S10S50Rx down vs MALE MISS BCNS CONTROL	0.00126986	0.550508	-1.8165	MALE TRUN BCNS S10S50Rx down vs MALE TRUN BCNS CONTROL	0.00239848	0.624595	-1.60104	FEMALE WT NORMAL S10S50Rx down vs FEMALE WT NORMAL CONTROL	0.000569266	0.513034	-1.94919	FEMALE MISS BCNS S10S50Rx down vs FEMALE MISS BCNS CONTROL	0.573083	1.06568	1.06568	MALE BCNS CONTROL up vs MALE NORMAL CONTROL	0.953079	0.993109	-1.00694	FEMALE BCNS CONTROL down vs FEMALE NORMAL CONTROL	0.877456	1.01749	1.01749	FEMALE WT NORMAL CONTROL up vs MALE WT NORMAL CONTROL	0.451705	0.890165	-1.12339	FEMALE TRUN BCNS CONTROL down vs MALE TRUN BCNS CONTROL	0.943579	1.01002	1.01002
5148	1560049_at	---	---	---	---	0.0720044	0.525178	3.56339e-06	0.413466	0.331649	0.00546336	1.39651	1.39651	MALE WT NORMAL S10S50Rx up vs MALE WT NORMAL CONTROL	0.00977143	1.4216	1.4216	MALE MISS BCNS S10S50Rx up vs MALE MISS BCNS CONTROL	0.0132077	1.50558	1.50558	MALE TRUN BCNS S10S50Rx up vs MALE TRUN BCNS CONTROL	0.00088034	1.53101	1.53101	FEMALE WT NORMAL S10S50Rx up vs FEMALE WT NORMAL CONTROL	0.000394028	1.93607	1.93607	FEMALE MISS BCNS S10S50Rx up vs FEMALE MISS BCNS CONTROL	0.62917	0.941318	-1.06234	MALE BCNS CONTROL down vs MALE NORMAL CONTROL	0.652251	1.06068	1.06068	FEMALE BCNS CONTROL up vs FEMALE NORMAL CONTROL	0.782415	0.964614	-1.03668	FEMALE WT NORMAL CONTROL down vs MALE WT NORMAL CONTROL	0.287217	1.22134	1.22134	FEMALE TRUN BCNS CONTROL up vs MALE TRUN BCNS CONTROL	0.84351	0.967322	-1.03378
12179	202720_at	26136	TES	testis derived transcript (3 LIM domains)	NM_015641 /// NM_152829	0.0724814	0.455847	0.00712313	0.0119423	0.995507	0.00695369	0.563818	-1.77362	MALE WT NORMAL S10S50Rx down vs MALE WT NORMAL CONTROL	0.303344	0.79903	-1.25152	MALE MISS BCNS S10S50Rx down vs MALE MISS BCNS CONTROL	0.921807	0.97883	-1.02163	MALE TRUN BCNS S10S50Rx down vs MALE TRUN BCNS CONTROL	0.0214619	0.630903	-1.58503	FEMALE WT NORMAL S10S50Rx down vs FEMALE WT NORMAL CONTROL	0.0039893	0.473215	-2.1132	FEMALE MISS BCNS S10S50Rx down vs FEMALE MISS BCNS CONTROL	0.831912	0.933193	-1.07159	MALE BCNS CONTROL down vs MALE NORMAL CONTROL	0.561226	0.819401	-1.2204	FEMALE BCNS CONTROL down vs FEMALE NORMAL CONTROL	0.906918	0.961524	-1.04002	FEMALE WT NORMAL CONTROL down vs MALE WT NORMAL CONTROL	0.631961	0.797604	-1.25376	FEMALE TRUN BCNS CONTROL down vs MALE TRUN BCNS CONTROL	0.794059	0.893683	-1.11897
50776	241516_at	---	---	---	---	0.0729186	0.869289	0.000376797	0.0576393	0.223079	0.00345772	1.44633	1.44633	MALE WT NORMAL S10S50Rx up vs MALE WT NORMAL CONTROL	0.136019	1.21372	1.21372	MALE MISS BCNS S10S50Rx up vs MALE MISS BCNS CONTROL	0.273056	1.18688	1.18688	MALE TRUN BCNS S10S50Rx up vs MALE TRUN BCNS CONTROL	0.14051	1.18021	1.18021	FEMALE WT NORMAL S10S50Rx up vs FEMALE WT NORMAL CONTROL	0.0371835	1.411	1.411	FEMALE MISS BCNS S10S50Rx up vs FEMALE MISS BCNS CONTROL	0.756047	0.963438	-1.03795	MALE BCNS CONTROL down vs MALE NORMAL CONTROL	0.983049	0.997347	-1.00266	FEMALE BCNS CONTROL down vs FEMALE NORMAL CONTROL	0.848192	1.02423	1.02423	FEMALE WT NORMAL CONTROL up vs MALE WT NORMAL CONTROL	0.375783	1.172	1.172	FEMALE TRUN BCNS CONTROL up vs MALE TRUN BCNS CONTROL	0.796622	0.959213	-1.04252
23958	214649_s_at	8898	MTMR2	myotubularin related protein 2	NM_016156 /// NM_201278 /// NM_201281 /// NR_023356	0.0730208	0.315146	0.00363984	0.511414	0.901389	0.00311766	0.596828	-1.67552	MALE WT NORMAL S10S50Rx down vs MALE WT NORMAL CONTROL	0.00788706	0.614434	-1.62751	MALE MISS BCNS S10S50Rx down vs MALE MISS BCNS CONTROL	0.00722306	0.609676	-1.64021	MALE TRUN BCNS S10S50Rx down vs MALE TRUN BCNS CONTROL	0.00322744	0.600499	-1.66528	FEMALE WT NORMAL S10S50Rx down vs FEMALE WT NORMAL CONTROL	0.0103126	0.621155	-1.6099	FEMALE MISS BCNS S10S50Rx down vs FEMALE MISS BCNS CONTROL	0.492596	1.06842	1.06842	MALE BCNS CONTROL up vs MALE NORMAL CONTROL	0.248046	0.889385	-1.12437	FEMALE BCNS CONTROL down vs FEMALE NORMAL CONTROL	0.639168	1.04517	1.04517	FEMALE WT NORMAL CONTROL up vs MALE WT NORMAL CONTROL	0.165867	0.83457	-1.19822	FEMALE TRUN BCNS CONTROL down vs MALE TRUN BCNS CONTROL	0.407111	0.907011	-1.10252
31128	221837_at	84861	KLHL22	kelch-like 22 (Drosophila)	NM_032775 /// NR_033825	0.0730676	0.21724	0.000438183	0.53952	0.860385	0.000443771	1.6242	1.6242	MALE WT NORMAL S10S50Rx up vs MALE WT NORMAL CONTROL	0.00830262	1.46952	1.46952	MALE MISS BCNS S10S50Rx up vs MALE MISS BCNS CONTROL	0.171988	1.22798	1.22798	MALE TRUN BCNS S10S50Rx up vs MALE TRUN BCNS CONTROL	0.0472975	1.26283	1.26283	FEMALE WT NORMAL S10S50Rx up vs FEMALE WT NORMAL CONTROL	0.0169101	1.46991	1.46991	FEMALE MISS BCNS S10S50Rx up vs FEMALE MISS BCNS CONTROL	0.511318	0.921874	-1.08475	MALE BCNS CONTROL down vs MALE NORMAL CONTROL	0.429357	0.901985	-1.10867	FEMALE BCNS CONTROL down vs FEMALE NORMAL CONTROL	0.219129	1.17336	1.17336	FEMALE WT NORMAL CONTROL up vs MALE WT NORMAL CONTROL	0.436259	1.14955	1.14955	FEMALE TRUN BCNS CONTROL up vs MALE TRUN BCNS CONTROL	0.404721	1.14654	1.14654
54286	37408_at	9902	MRC2	mannose receptor, C type 2	NM_006039	0.0731368	0.830589	0.000322574	0.0299122	0.0154523	0.00296218	1.53167	1.53167	MALE WT NORMAL S10S50Rx up vs MALE WT NORMAL CONTROL	0.0716653	1.30212	1.30212	MALE MISS BCNS S10S50Rx up vs MALE MISS BCNS CONTROL	3.55582e-06	2.71202	2.71202	MALE TRUN BCNS S10S50Rx up vs MALE TRUN BCNS CONTROL	0.000517812	1.69432	1.69432	FEMALE WT NORMAL S10S50Rx up vs FEMALE WT NORMAL CONTROL	0.0111754	1.50826	1.50826	FEMALE MISS BCNS S10S50Rx up vs FEMALE MISS BCNS CONTROL	0.0110827	0.757056	-1.32091	MALE BCNS CONTROL down vs MALE NORMAL CONTROL	0.12174	1.17923	1.17923	FEMALE BCNS CONTROL up vs FEMALE NORMAL CONTROL	0.141278	0.86147	-1.16081	FEMALE WT NORMAL CONTROL down vs MALE WT NORMAL CONTROL	0.000524901	1.77161	1.77161	FEMALE TRUN BCNS CONTROL up vs MALE TRUN BCNS CONTROL	0.894011	1.01638	1.01638
14156	204698_at	3669	ISG20	interferon stimulated exonuclease gene 20kDa	NM_002201	0.0734771	0.635754	9.63323e-05	0.0606402	0.273544	0.000105891	2.18869	2.18869	MALE WT NORMAL S10S50Rx up vs MALE WT NORMAL CONTROL	0.14767	1.29423	1.29423	MALE MISS BCNS S10S50Rx up vs MALE MISS BCNS CONTROL	0.000229647	2.26215	2.26215	MALE TRUN BCNS S10S50Rx up vs MALE TRUN BCNS CONTROL	1.4038e-05	2.54499	2.54499	FEMALE WT NORMAL S10S50Rx up vs FEMALE WT NORMAL CONTROL	0.000142524	2.41707	2.41707	FEMALE MISS BCNS S10S50Rx up vs FEMALE MISS BCNS CONTROL	0.984273	0.997039	-1.00297	MALE BCNS CONTROL down vs MALE NORMAL CONTROL	0.703544	1.06189	1.06189	FEMALE BCNS CONTROL up vs FEMALE NORMAL CONTROL	0.832037	0.968433	-1.0326	FEMALE WT NORMAL CONTROL down vs MALE WT NORMAL CONTROL	0.577212	1.12362	1.12362	FEMALE TRUN BCNS CONTROL up vs MALE TRUN BCNS CONTROL	0.774826	0.946786	-1.05621
18762	209338_at	7024	TFCP2	transcription factor CP2	NM_001173452 /// NM_001173453 /// NM_005653	0.0737873	0.775134	0.00406901	0.090549	0.917232	0.0228029	0.797206	-1.25438	MALE WT NORMAL S10S50Rx down vs MALE WT NORMAL CONTROL	0.684328	0.95839	-1.04342	MALE MISS BCNS S10S50Rx down vs MALE MISS BCNS CONTROL	0.0545303	0.797647	-1.25369	MALE TRUN BCNS S10S50Rx down vs MALE TRUN BCNS CONTROL	0.00148966	0.706923	-1.41458	FEMALE WT NORMAL S10S50Rx down vs FEMALE WT NORMAL CONTROL	0.00129078	0.650032	-1.53839	FEMALE MISS BCNS S10S50Rx down vs FEMALE MISS BCNS CONTROL	0.186416	0.903601	-1.10668	MALE BCNS CONTROL down vs MALE NORMAL CONTROL	0.348149	1.07721	1.07721	FEMALE BCNS CONTROL up vs FEMALE NORMAL CONTROL	0.631605	0.96461	-1.03669	FEMALE WT NORMAL CONTROL down vs MALE WT NORMAL CONTROL	0.670723	1.04441	1.04441	FEMALE TRUN BCNS CONTROL up vs MALE TRUN BCNS CONTROL	0.0218019	1.26613	1.26613
10985	201526_at	381	ARF5	ADP-ribosylation factor 5	NM_001662	0.07381	0.428841	0.000156593	0.416084	0.225273	0.00352645	1.42815	1.42815	MALE WT NORMAL S10S50Rx up vs MALE WT NORMAL CONTROL	0.0568662	1.28072	1.28072	MALE MISS BCNS S10S50Rx up vs MALE MISS BCNS CONTROL	0.000473048	1.76984	1.76984	MALE TRUN BCNS S10S50Rx up vs MALE TRUN BCNS CONTROL	0.000187288	1.65505	1.65505	FEMALE WT NORMAL S10S50Rx up vs FEMALE WT NORMAL CONTROL	0.030368	1.36222	1.36222	FEMALE MISS BCNS S10S50Rx up vs FEMALE MISS BCNS CONTROL	0.15685	1.16763	1.16763	MALE BCNS CONTROL up vs MALE NORMAL CONTROL	0.747814	0.964823	-1.03646	FEMALE BCNS CONTROL down vs FEMALE NORMAL CONTROL	0.848574	0.979627	-1.0208	FEMALE WT NORMAL CONTROL down vs MALE WT NORMAL CONTROL	0.272954	0.846554	-1.18126	FEMALE TRUN BCNS CONTROL down vs MALE TRUN BCNS CONTROL	0.0758186	0.774015	-1.29196
4148	1558299_at	---	---	---	---	0.0738409	0.122839	7.62857e-06	0.323326	0.924642	0.00846175	1.23272	1.23272	MALE WT NORMAL S10S50Rx up vs MALE WT NORMAL CONTROL	0.0106443	1.26186	1.26186	MALE MISS BCNS S10S50Rx up vs MALE MISS BCNS CONTROL	0.0427875	1.24138	1.24138	MALE TRUN BCNS S10S50Rx up vs MALE TRUN BCNS CONTROL	0.000293578	1.38208	1.38208	FEMALE WT NORMAL S10S50Rx up vs FEMALE WT NORMAL CONTROL	0.015053	1.30749	1.30749	FEMALE MISS BCNS S10S50Rx up vs FEMALE MISS BCNS CONTROL	0.137889	0.875529	-1.14217	MALE BCNS CONTROL down vs MALE NORMAL CONTROL	0.756263	0.972385	-1.0284	FEMALE BCNS CONTROL down vs FEMALE NORMAL CONTROL	0.609119	0.954791	-1.04735	FEMALE WT NORMAL CONTROL down vs MALE WT NORMAL CONTROL	0.580513	0.931682	-1.07333	FEMALE TRUN BCNS CONTROL down vs MALE TRUN BCNS CONTROL	0.120823	1.20694	1.20694
22543	213230_at	30850	CDR2L	cerebellar degeneration-related protein 2-like	NM_014603	0.0743175	0.239532	0.00865212	0.785332	0.0664838	0.00768234	0.705215	-1.41801	MALE WT NORMAL S10S50Rx down vs MALE WT NORMAL CONTROL	0.343781	1.13847	1.13847	MALE MISS BCNS S10S50Rx up vs MALE MISS BCNS CONTROL	0.0081686	0.629521	-1.58851	MALE TRUN BCNS S10S50Rx down vs MALE TRUN BCNS CONTROL	0.00867535	0.710538	-1.40739	FEMALE WT NORMAL S10S50Rx down vs FEMALE WT NORMAL CONTROL	0.585676	0.918782	-1.0884	FEMALE MISS BCNS S10S50Rx down vs FEMALE MISS BCNS CONTROL	0.254868	0.863451	-1.15814	MALE BCNS CONTROL down vs MALE NORMAL CONTROL	0.774457	1.03872	1.03872	FEMALE BCNS CONTROL up vs FEMALE NORMAL CONTROL	0.106208	0.802449	-1.24618	FEMALE WT NORMAL CONTROL down vs MALE WT NORMAL CONTROL	0.284552	0.81961	-1.22009	FEMALE TRUN BCNS CONTROL down vs MALE TRUN BCNS CONTROL	0.446039	1.13698	1.13698
45427	236167_at	---	---	---	---	0.0745129	0.178562	2.91909e-06	0.949979	0.241046	4.66002e-05	2.72541	2.72541	MALE WT NORMAL S10S50Rx up vs MALE WT NORMAL CONTROL	0.103623	1.42675	1.42675	MALE MISS BCNS S10S50Rx up vs MALE MISS BCNS CONTROL	0.00347083	2.38716	2.38716	MALE TRUN BCNS S10S50Rx up vs MALE TRUN BCNS CONTROL	0.000309942	2.28681	2.28681	FEMALE WT NORMAL S10S50Rx up vs FEMALE WT NORMAL CONTROL	0.0235586	1.88321	1.88321	FEMALE MISS BCNS S10S50Rx up vs FEMALE MISS BCNS CONTROL	0.492646	1.18295	1.18295	MALE BCNS CONTROL up vs MALE NORMAL CONTROL	0.519835	1.17874	1.17874	FEMALE BCNS CONTROL up vs FEMALE NORMAL CONTROL	0.298945	1.30796	1.30796	FEMALE WT NORMAL CONTROL up vs MALE WT NORMAL CONTROL	0.220842	1.56955	1.56955	FEMALE TRUN BCNS CONTROL up vs MALE TRUN BCNS CONTROL	0.809529	1.08223	1.08223
39680	230415_at	---	---	---	---	0.0745152	0.0747631	5.74422e-07	0.945275	0.145641	0.000358499	1.42888	1.42888	MALE WT NORMAL S10S50Rx up vs MALE WT NORMAL CONTROL	0.00496995	1.34412	1.34412	MALE MISS BCNS S10S50Rx up vs MALE MISS BCNS CONTROL	0.000613218	1.60801	1.60801	MALE TRUN BCNS S10S50Rx up vs MALE TRUN BCNS CONTROL	5.82639e-05	1.53755	1.53755	FEMALE WT NORMAL S10S50Rx up vs FEMALE WT NORMAL CONTROL	0.0271813	1.3092	1.3092	FEMALE MISS BCNS S10S50Rx up vs FEMALE MISS BCNS CONTROL	0.188573	0.888233	-1.12583	MALE BCNS CONTROL down vs MALE NORMAL CONTROL	0.923878	0.991305	-1.00877	FEMALE BCNS CONTROL down vs FEMALE NORMAL CONTROL	0.920514	1.00916	1.00916	FEMALE WT NORMAL CONTROL up vs MALE WT NORMAL CONTROL	0.204646	1.18355	1.18355	FEMALE TRUN BCNS CONTROL up vs MALE TRUN BCNS CONTROL	0.559178	1.07176	1.07176
21616	212299_at	91754	NEK9	NIMA (never in mitosis gene a)- related kinase 9	NM_033116	0.0750692	0.811696	0.000217386	0.848432	0.936079	0.0297425	1.28265	1.28265	MALE WT NORMAL S10S50Rx up vs MALE WT NORMAL CONTROL	0.0672246	1.26933	1.26933	MALE MISS BCNS S10S50Rx up vs MALE MISS BCNS CONTROL	0.00620367	1.5649	1.5649	MALE TRUN BCNS S10S50Rx up vs MALE TRUN BCNS CONTROL	0.000859218	1.53556	1.53556	FEMALE WT NORMAL S10S50Rx up vs FEMALE WT NORMAL CONTROL	0.0236416	1.42574	1.42574	FEMALE MISS BCNS S10S50Rx up vs FEMALE MISS BCNS CONTROL	0.556211	0.927168	-1.07855	MALE BCNS CONTROL down vs MALE NORMAL CONTROL	0.638547	1.06517	1.06517	FEMALE BCNS CONTROL up vs FEMALE NORMAL CONTROL	0.895086	1.01763	1.01763	FEMALE WT NORMAL CONTROL up vs MALE WT NORMAL CONTROL	0.11393	1.35987	1.35987	FEMALE TRUN BCNS CONTROL up vs MALE TRUN BCNS CONTROL	0.97628	1.00507	1.00507
10076	200617_at	9761	MLEC	malectin	NM_014730	0.0750848	0.526064	0.00262799	0.529629	0.915939	0.0097772	0.687816	-1.45388	MALE WT NORMAL S10S50Rx down vs MALE WT NORMAL CONTROL	0.00603795	0.641275	-1.55939	MALE MISS BCNS S10S50Rx down vs MALE MISS BCNS CONTROL	0.0250042	0.707138	-1.41415	MALE TRUN BCNS S10S50Rx down vs MALE TRUN BCNS CONTROL	0.00215921	0.629658	-1.58816	FEMALE WT NORMAL S10S50Rx down vs FEMALE WT NORMAL CONTROL	0.0110826	0.661511	-1.51169	FEMALE MISS BCNS S10S50Rx down vs FEMALE MISS BCNS CONTROL	0.26377	0.893712	-1.11893	MALE BCNS CONTROL down vs MALE NORMAL CONTROL	0.823377	1.02316	1.02316	FEMALE BCNS CONTROL up vs FEMALE NORMAL CONTROL	0.165738	0.869781	-1.14971	FEMALE WT NORMAL CONTROL down vs MALE WT NORMAL CONTROL	0.79935	0.966898	-1.03424	FEMALE TRUN BCNS CONTROL down vs MALE TRUN BCNS CONTROL	0.836284	1.02549	1.02549
25626	216323_x_at	113457	TUBA3D	tubulin, alpha 3d	NM_080386	0.0751568	0.49628	1.65195e-05	0.22862	0.882029	0.00554904	0.678333	-1.4742	MALE WT NORMAL S10S50Rx down vs MALE WT NORMAL CONTROL	0.0245728	0.704746	-1.41895	MALE MISS BCNS S10S50Rx down vs MALE MISS BCNS CONTROL	0.00090762	0.532557	-1.87773	MALE TRUN BCNS S10S50Rx down vs MALE TRUN BCNS CONTROL	2.90895e-05	0.494005	-2.02427	FEMALE WT NORMAL S10S50Rx down vs FEMALE WT NORMAL CONTROL	0.000134076	0.458071	-2.18307	FEMALE MISS BCNS S10S50Rx down vs FEMALE MISS BCNS CONTROL	0.503183	1.08814	1.08814	MALE BCNS CONTROL up vs MALE NORMAL CONTROL	0.405367	0.895035	-1.11728	FEMALE BCNS CONTROL down vs FEMALE NORMAL CONTROL	0.225503	1.17259	1.17259	FEMALE WT NORMAL CONTROL up vs MALE WT NORMAL CONTROL	0.259939	0.815086	-1.22686	FEMALE TRUN BCNS CONTROL down vs MALE TRUN BCNS CONTROL	0.422134	1.14129	1.14129
13504	204046_at	5330	PLCB2	phospholipase C, beta 2	NM_004573	0.0751895	0.354726	0.00875205	0.32663	0.828678	0.00386076	1.44946	1.44946	MALE WT NORMAL S10S50Rx up vs MALE WT NORMAL CONTROL	0.461843	1.10073	1.10073	MALE MISS BCNS S10S50Rx up vs MALE MISS BCNS CONTROL	0.661387	1.06552	1.06552	MALE TRUN BCNS S10S50Rx up vs MALE TRUN BCNS CONTROL	0.0522326	1.25801	1.25801	FEMALE WT NORMAL S10S50Rx up vs FEMALE WT NORMAL CONTROL	0.121172	1.2632	1.2632	FEMALE MISS BCNS S10S50Rx up vs FEMALE MISS BCNS CONTROL	0.068755	1.22603	1.22603	MALE BCNS CONTROL up vs MALE NORMAL CONTROL	0.747833	1.03646	1.03646	FEMALE BCNS CONTROL up vs FEMALE NORMAL CONTROL	0.328044	1.1136	1.1136	FEMALE WT NORMAL CONTROL up vs MALE WT NORMAL CONTROL	0.613056	0.926554	-1.07927	FEMALE TRUN BCNS CONTROL down vs MALE TRUN BCNS CONTROL	0.747205	0.956513	-1.04546
32372	223082_at	30011	SH3KBP1	SH3-domain kinase binding protein 1	NM_001024666 /// NM_001184960 /// NM_031892	0.0755732	0.569299	0.00136922	0.373249	0.971347	0.0111375	0.720866	-1.38722	MALE WT NORMAL S10S50Rx down vs MALE WT NORMAL CONTROL	0.00598775	0.666955	-1.49935	MALE MISS BCNS S10S50Rx down vs MALE MISS BCNS CONTROL	0.0104455	0.690503	-1.44822	MALE TRUN BCNS S10S50Rx down vs MALE TRUN BCNS CONTROL	0.000214024	0.583358	-1.71421	FEMALE WT NORMAL S10S50Rx down vs FEMALE WT NORMAL CONTROL	0.00106585	0.58942	-1.69658	FEMALE MISS BCNS S10S50Rx down vs FEMALE MISS BCNS CONTROL	0.978548	1.0032	1.0032	MALE BCNS CONTROL up vs MALE NORMAL CONTROL	0.719207	1.04575	1.04575	FEMALE BCNS CONTROL up vs FEMALE NORMAL CONTROL	0.525463	0.92653	-1.0793	FEMALE WT NORMAL CONTROL down vs MALE WT NORMAL CONTROL	0.911213	0.981793	-1.01855	FEMALE TRUN BCNS CONTROL down vs MALE TRUN BCNS CONTROL	0.73545	0.950126	-1.05249
32417	223128_at	55572	FOXRED1	FAD-dependent oxidoreductase domain containing 1	NM_017547	0.0757876	0.805879	0.00165745	0.314269	0.781097	0.00960565	0.744455	-1.34326	MALE WT NORMAL S10S50Rx down vs MALE WT NORMAL CONTROL	0.27173	0.877154	-1.14005	MALE MISS BCNS S10S50Rx down vs MALE MISS BCNS CONTROL	0.107413	0.785915	-1.2724	MALE TRUN BCNS S10S50Rx down vs MALE TRUN BCNS CONTROL	0.0225602	0.776579	-1.2877	FEMALE WT NORMAL S10S50Rx down vs FEMALE WT NORMAL CONTROL	0.0278103	0.709876	-1.4087	FEMALE MISS BCNS S10S50Rx down vs FEMALE MISS BCNS CONTROL	0.731405	1.03921	1.03921	MALE BCNS CONTROL up vs MALE NORMAL CONTROL	0.277784	0.878656	-1.1381	FEMALE BCNS CONTROL down vs FEMALE NORMAL CONTROL	0.82801	1.02572	1.02572	FEMALE WT NORMAL CONTROL up vs MALE WT NORMAL CONTROL	0.0655892	0.724216	-1.3808	FEMALE TRUN BCNS CONTROL down vs MALE TRUN BCNS CONTROL	0.802224	1.03853	1.03853
23010	213699_s_at	10971	YWHAQ	tyrosine 3-monooxygenase/tryptophan 5-monooxygenase activation protein, theta polypepti	NM_006826	0.0759332	0.944234	0.00232973	0.033107	0.143139	0.0224084	0.791061	-1.26412	MALE WT NORMAL S10S50Rx down vs MALE WT NORMAL CONTROL	0.0129024	0.758728	-1.31799	MALE MISS BCNS S10S50Rx down vs MALE MISS BCNS CONTROL	0.000551931	0.654177	-1.52864	MALE TRUN BCNS S10S50Rx down vs MALE TRUN BCNS CONTROL	0.000181167	0.637496	-1.56864	FEMALE WT NORMAL S10S50Rx down vs FEMALE WT NORMAL CONTROL	0.00114131	0.670854	-1.49064	FEMALE MISS BCNS S10S50Rx down vs FEMALE MISS BCNS CONTROL	0.155834	1.08818	1.08818	MALE BCNS CONTROL up vs MALE NORMAL CONTROL	0.786628	0.983985	-1.01628	FEMALE BCNS CONTROL down vs FEMALE NORMAL CONTROL	0.164836	1.08391	1.08391	FEMALE WT NORMAL CONTROL up vs MALE WT NORMAL CONTROL	0.267113	0.91743	-1.09	FEMALE TRUN BCNS CONTROL down vs MALE TRUN BCNS CONTROL	0.5138	1.04709	1.04709
9001	1569024_at	10144	FAM13A	family with sequence similarity 13, member A	NM_001015045 /// NM_014883	0.0764813	0.702274	0.000596553	0.753323	0.327954	0.00151013	0.72691	-1.37569	MALE WT NORMAL S10S50Rx down vs MALE WT NORMAL CONTROL	0.232849	0.88842	-1.12559	MALE MISS BCNS S10S50Rx down vs MALE MISS BCNS CONTROL	0.0217192	0.741948	-1.3478	MALE TRUN BCNS S10S50Rx down vs MALE TRUN BCNS CONTROL	0.00261563	0.743167	-1.34559	FEMALE WT NORMAL S10S50Rx down vs FEMALE WT NORMAL CONTROL	0.301528	0.882755	-1.13282	FEMALE MISS BCNS S10S50Rx down vs FEMALE MISS BCNS CONTROL	0.923766	0.991173	-1.00891	MALE BCNS CONTROL down vs MALE NORMAL CONTROL	0.159829	0.868712	-1.15113	FEMALE BCNS CONTROL down vs FEMALE NORMAL CONTROL	0.709481	0.964512	-1.03679	FEMALE WT NORMAL CONTROL down vs MALE WT NORMAL CONTROL	0.148362	0.814592	-1.22761	FEMALE TRUN BCNS CONTROL down vs MALE TRUN BCNS CONTROL	0.303304	0.877259	-1.13991
27324	218028_at	64834	ELOVL1	elongation of very long chain fatty acids (FEN1/Elo2, SUR4/Elo3, yeast)-like 1	NM_022821	0.0769743	0.691771	0.0015654	0.583572	0.585212	0.00765728	0.722208	-1.38464	MALE WT NORMAL S10S50Rx down vs MALE WT NORMAL CONTROL	0.0945511	0.804214	-1.24345	MALE MISS BCNS S10S50Rx down vs MALE MISS BCNS CONTROL	0.00222567	0.623935	-1.60273	MALE TRUN BCNS S10S50Rx down vs MALE TRUN BCNS CONTROL	0.0134098	0.745175	-1.34197	FEMALE WT NORMAL S10S50Rx down vs FEMALE WT NORMAL CONTROL	0.0034703	0.638539	-1.56608	FEMALE MISS BCNS S10S50Rx down vs FEMALE MISS BCNS CONTROL	0.333954	1.10729	1.10729	MALE BCNS CONTROL up vs MALE NORMAL CONTROL	0.637433	1.05294	1.05294	FEMALE BCNS CONTROL up vs FEMALE NORMAL CONTROL	0.648498	0.953023	-1.04929	FEMALE WT NORMAL CONTROL down vs MALE WT NORMAL CONTROL	0.340893	0.869447	-1.15016	FEMALE TRUN BCNS CONTROL down vs MALE TRUN BCNS CONTROL	0.668811	0.944605	-1.05864
42821	233559_s_at	57590	WDFY1	WD repeat and FYVE domain containing 1	NM_020830	0.0774031	0.698433	3.5918e-05	0.908981	0.821808	0.00102658	0.63846	-1.56627	MALE WT NORMAL S10S50Rx down vs MALE WT NORMAL CONTROL	0.0591559	0.7693	-1.29988	MALE MISS BCNS S10S50Rx down vs MALE MISS BCNS CONTROL	0.073034	0.744912	-1.34244	MALE TRUN BCNS S10S50Rx down vs MALE TRUN BCNS CONTROL	0.00052336	0.615747	-1.62404	FEMALE WT NORMAL S10S50Rx down vs FEMALE WT NORMAL CONTROL	0.0192984	0.670091	-1.49233	FEMALE MISS BCNS S10S50Rx down vs FEMALE MISS BCNS CONTROL	0.224532	0.839537	-1.19113	MALE BCNS CONTROL down vs MALE NORMAL CONTROL	0.759938	0.956028	-1.04599	FEMALE BCNS CONTROL down vs FEMALE NORMAL CONTROL	0.345187	1.15025	1.15025	FEMALE WT NORMAL CONTROL up vs MALE WT NORMAL CONTROL	0.161575	1.34726	1.34726	FEMALE TRUN BCNS CONTROL up vs MALE TRUN BCNS CONTROL	0.210862	1.27348	1.27348
10031	200079_s_at	3735	KARS	lysyl-tRNA synthetase	NM_001130089 /// NM_005548	0.0779208	0.404244	1.06159e-05	0.0544716	0.366927	2.06461e-05	0.692648	-1.44373	MALE WT NORMAL S10S50Rx down vs MALE WT NORMAL CONTROL	0.00293701	0.785289	-1.27342	MALE MISS BCNS S10S50Rx down vs MALE MISS BCNS CONTROL	3.59524e-06	0.613223	-1.63073	MALE TRUN BCNS S10S50Rx down vs MALE TRUN BCNS CONTROL	7.41094e-05	0.725865	-1.37767	FEMALE WT NORMAL S10S50Rx down vs FEMALE WT NORMAL CONTROL	3.80822e-05	0.665941	-1.50163	FEMALE MISS BCNS S10S50Rx down vs FEMALE MISS BCNS CONTROL	0.0539926	1.13766	1.13766	MALE BCNS CONTROL up vs MALE NORMAL CONTROL	0.675927	0.972836	-1.02792	FEMALE BCNS CONTROL down vs FEMALE NORMAL CONTROL	0.709235	1.02391	1.02391	FEMALE WT NORMAL CONTROL up vs MALE WT NORMAL CONTROL	0.0643331	0.842731	-1.18662	FEMALE TRUN BCNS CONTROL down vs MALE TRUN BCNS CONTROL	0.247349	0.909689	-1.09928
14782	205324_s_at	24140	FTSJ1	FtsJ homolog 1 (E. coli)	NM_012280 /// NM_177434 /// NM_177439	0.0784826	0.813314	0.000527461	0.298231	0.467109	0.00419431	0.572464	-1.74683	MALE WT NORMAL S10S50Rx down vs MALE WT NORMAL CONTROL	0.00412011	0.544147	-1.83774	MALE MISS BCNS S10S50Rx down vs MALE MISS BCNS CONTROL	0.000421506	0.446186	-2.24122	MALE TRUN BCNS S10S50Rx down vs MALE TRUN BCNS CONTROL	0.000640779	0.495332	-2.01885	FEMALE WT NORMAL S10S50Rx down vs FEMALE WT NORMAL CONTROL	0.000145172	0.394852	-2.5326	FEMALE MISS BCNS S10S50Rx down vs FEMALE MISS BCNS CONTROL	0.272996	1.14882	1.14882	MALE BCNS CONTROL up vs MALE NORMAL CONTROL	0.728953	1.04578	1.04578	FEMALE BCNS CONTROL up vs FEMALE NORMAL CONTROL	0.863484	1.02124	1.02124	FEMALE WT NORMAL CONTROL up vs MALE WT NORMAL CONTROL	0.173633	0.791834	-1.26289	FEMALE TRUN BCNS CONTROL down vs MALE TRUN BCNS CONTROL	0.569016	1.09145	1.09145
34351	225083_at	112495	GTF3C6	general transcription factor IIIC, polypeptide 6, alpha 35kDa	NM_138408	0.078753	0.520621	1.09837e-06	0.289854	0.0820905	3.57408e-05	0.569189	-1.75689	MALE WT NORMAL S10S50Rx down vs MALE WT NORMAL CONTROL	0.0017328	0.651611	-1.53466	MALE MISS BCNS S10S50Rx down vs MALE MISS BCNS CONTROL	1.74271e-05	0.480834	-2.07972	MALE TRUN BCNS S10S50Rx down vs MALE TRUN BCNS CONTROL	9.23662e-06	0.531598	-1.88112	FEMALE WT NORMAL S10S50Rx down vs FEMALE WT NORMAL CONTROL	0.000161463	0.550453	-1.81669	FEMALE MISS BCNS S10S50Rx down vs FEMALE MISS BCNS CONTROL	0.0592697	1.22406	1.22406	MALE BCNS CONTROL up vs MALE NORMAL CONTROL	0.962656	1.00497	1.00497	FEMALE BCNS CONTROL up vs FEMALE NORMAL CONTROL	0.305912	1.1126	1.1126	FEMALE WT NORMAL CONTROL up vs MALE WT NORMAL CONTROL	0.177408	0.821623	-1.2171	FEMALE TRUN BCNS CONTROL down vs MALE TRUN BCNS CONTROL	0.905237	1.01555	1.01555
18115	208689_s_at	6185	RPN2	ribophorin II	NM_001135771 /// NM_002951	0.0801263	0.0322144	4.80638e-06	0.150627	0.465131	8.76496e-05	0.612159	-1.63356	MALE WT NORMAL S10S50Rx down vs MALE WT NORMAL CONTROL	0.00012617	0.577716	-1.73095	MALE MISS BCNS S10S50Rx down vs MALE MISS BCNS CONTROL	0.0215176	0.744565	-1.34307	MALE TRUN BCNS S10S50Rx down vs MALE TRUN BCNS CONTROL	2.96659e-05	0.580392	-1.72297	FEMALE WT NORMAL S10S50Rx down vs FEMALE WT NORMAL CONTROL	0.000124392	0.553075	-1.80807	FEMALE MISS BCNS S10S50Rx down vs FEMALE MISS BCNS CONTROL	0.0464405	0.833801	-1.19933	MALE BCNS CONTROL down vs MALE NORMAL CONTROL	0.741508	0.970846	-1.03003	FEMALE BCNS CONTROL down vs FEMALE NORMAL CONTROL	0.400044	0.929093	-1.07632	FEMALE WT NORMAL CONTROL down vs MALE WT NORMAL CONTROL	0.0242738	1.33922	1.33922	FEMALE TRUN BCNS CONTROL up vs MALE TRUN BCNS CONTROL	0.227385	0.873861	-1.14435
28140	218845_at	56940	DUSP22	dual specificity phosphatase 22	NM_020185	0.0803582	0.110305	0.0529247	0.0746541	0.00201432	0.000322712	1.49178	1.49178	MALE WT NORMAL S10S50Rx up vs MALE WT NORMAL CONTROL	0.690743	1.03956	1.03956	MALE MISS BCNS S10S50Rx up vs MALE MISS BCNS CONTROL	0.0120053	1.31396	1.31396	MALE TRUN BCNS S10S50Rx up vs MALE TRUN BCNS CONTROL	0.00828334	1.2952	1.2952	FEMALE WT NORMAL S10S50Rx up vs FEMALE WT NORMAL CONTROL	0.840555	0.980062	-1.02034	FEMALE MISS BCNS S10S50Rx down vs FEMALE MISS BCNS CONTROL	0.000240557	1.43146	1.43146	MALE BCNS CONTROL up vs MALE NORMAL CONTROL	0.111782	1.14133	1.14133	FEMALE BCNS CONTROL up vs FEMALE NORMAL CONTROL	0.093033	1.14328	1.14328	FEMALE WT NORMAL CONTROL up vs MALE WT NORMAL CONTROL	0.116933	0.843683	-1.18528	FEMALE TRUN BCNS CONTROL down vs MALE TRUN BCNS CONTROL	0.873305	0.984889	-1.01534
43312	234051_at	---	---	---	---	0.080403	0.778057	0.000208415	0.0389986	0.419428	0.000199751	1.37793	1.37793	MALE WT NORMAL S10S50Rx up vs MALE WT NORMAL CONTROL	0.272285	1.09029	1.09029	MALE MISS BCNS S10S50Rx up vs MALE MISS BCNS CONTROL	0.617399	1.04853	1.04853	MALE TRUN BCNS S10S50Rx up vs MALE TRUN BCNS CONTROL	0.00607142	1.2332	1.2332	FEMALE WT NORMAL S10S50Rx up vs FEMALE WT NORMAL CONTROL	0.0334516	1.24292	1.24292	FEMALE MISS BCNS S10S50Rx up vs FEMALE MISS BCNS CONTROL	0.844981	0.982616	-1.01769	MALE BCNS CONTROL down vs MALE NORMAL CONTROL	0.252383	1.11583	1.11583	FEMALE BCNS CONTROL up vs FEMALE NORMAL CONTROL	0.685154	0.962653	-1.0388	FEMALE WT NORMAL CONTROL down vs MALE WT NORMAL CONTROL	0.208238	1.18676	1.18676	FEMALE TRUN BCNS CONTROL up vs MALE TRUN BCNS CONTROL	0.954342	1.00694	1.00694
17889	208460_at	10052	GJC1	gap junction protein, gamma 1, 45kDa	NM_001080383 /// NM_005497	0.0806375	0.654466	0.0405193	0.831297	0.420383	0.0123027	0.523525	-1.91013	MALE WT NORMAL S10S50Rx down vs MALE WT NORMAL CONTROL	0.193956	0.705231	-1.41798	MALE MISS BCNS S10S50Rx down vs MALE MISS BCNS CONTROL	0.0730773	0.604163	-1.65518	MALE TRUN BCNS S10S50Rx down vs MALE TRUN BCNS CONTROL	0.0033734	0.456765	-2.18931	FEMALE WT NORMAL S10S50Rx down vs FEMALE WT NORMAL CONTROL	0.092347	0.619454	-1.61433	FEMALE MISS BCNS S10S50Rx down vs FEMALE MISS BCNS CONTROL	0.0818485	0.69366	-1.44163	MALE BCNS CONTROL down vs MALE NORMAL CONTROL	0.410593	0.840574	-1.18966	FEMALE BCNS CONTROL down vs FEMALE NORMAL CONTROL	0.5445	1.12942	1.12942	FEMALE WT NORMAL CONTROL up vs MALE WT NORMAL CONTROL	0.661719	1.1269	1.1269	FEMALE TRUN BCNS CONTROL up vs MALE TRUN BCNS CONTROL	0.0566933	1.6622	1.6622
14665	205207_at	3569	IL6	interleukin 6 (interferon, beta 2)	NM_000600	0.0807646	0.534089	0.0490856	0.234678	0.117519	0.0372486	2.37537	2.37537	MALE WT NORMAL S10S50Rx up vs MALE WT NORMAL CONTROL	0.8649	1.07697	1.07697	MALE MISS BCNS S10S50Rx up vs MALE MISS BCNS CONTROL	0.0332188	2.76745	2.76745	MALE TRUN BCNS S10S50Rx up vs MALE TRUN BCNS CONTROL	0.000202785	6.1685	6.1685	FEMALE WT NORMAL S10S50Rx up vs FEMALE WT NORMAL CONTROL	0.122509	2.06926	2.06926	FEMALE MISS BCNS S10S50Rx up vs FEMALE MISS BCNS CONTROL	0.863476	1.06628	1.06628	MALE BCNS CONTROL up vs MALE NORMAL CONTROL	0.133078	1.8408	1.8408	FEMALE BCNS CONTROL up vs FEMALE NORMAL CONTROL	0.612597	0.826241	-1.2103	FEMALE WT NORMAL CONTROL down vs MALE WT NORMAL CONTROL	0.592477	1.31961	1.31961	FEMALE TRUN BCNS CONTROL up vs MALE TRUN BCNS CONTROL	0.367145	1.54183	1.54183
10274	200815_s_at	5048	PAFAH1B1	platelet-activating factor acetylhydrolase 1b, regulatory subunit 1 (45kDa)	NM_000430	0.0808864	0.371664	8.48107e-06	0.258282	0.254646	9.43422e-05	0.622435	-1.60659	MALE WT NORMAL S10S50Rx down vs MALE WT NORMAL CONTROL	0.00229459	0.684112	-1.46175	MALE MISS BCNS S10S50Rx down vs MALE MISS BCNS CONTROL	0.000217936	0.595829	-1.67833	MALE TRUN BCNS S10S50Rx down vs MALE TRUN BCNS CONTROL	4.31924e-05	0.603695	-1.65646	FEMALE WT NORMAL S10S50Rx down vs FEMALE WT NORMAL CONTROL	0.000732428	0.631189	-1.58431	FEMALE MISS BCNS S10S50Rx down vs FEMALE MISS BCNS CONTROL	0.24043	1.12915	1.12915	MALE BCNS CONTROL up vs MALE NORMAL CONTROL	0.868302	0.982563	-1.01775	FEMALE BCNS CONTROL down vs FEMALE NORMAL CONTROL	0.649576	1.04796	1.04796	FEMALE WT NORMAL CONTROL up vs MALE WT NORMAL CONTROL	0.1415	0.804997	-1.24224	FEMALE TRUN BCNS CONTROL down vs MALE TRUN BCNS CONTROL	0.803292	1.03303	1.03303
25827	216526_x_at	3107	HLA-C	major histocompatibility complex, class I, C	NM_002117 /// XM_003119244 /// XM_003119245 /// XM_003119246 /// XM_003119247 /// XM_00	0.0809887	0.784307	1.15715e-05	0.152813	0.0277495	3.13715e-05	1.65445	1.65445	MALE WT NORMAL S10S50Rx up vs MALE WT NORMAL CONTROL	0.334247	1.10543	1.10543	MALE MISS BCNS S10S50Rx up vs MALE MISS BCNS CONTROL	6.04982e-05	1.84034	1.84034	MALE TRUN BCNS S10S50Rx up vs MALE TRUN BCNS CONTROL	0.0106603	1.28123	1.28123	FEMALE WT NORMAL S10S50Rx up vs FEMALE WT NORMAL CONTROL	0.00681933	1.4175	1.4175	FEMALE MISS BCNS S10S50Rx up vs FEMALE MISS BCNS CONTROL	0.172931	1.2851	1.2851	MALE BCNS CONTROL up vs MALE NORMAL CONTROL	0.0366905	0.656537	-1.52314	FEMALE BCNS CONTROL down vs FEMALE NORMAL CONTROL	0.0018548	1.987	1.987	FEMALE WT NORMAL CONTROL up vs MALE WT NORMAL CONTROL	0.868471	1.04416	1.04416	FEMALE TRUN BCNS CONTROL up vs MALE TRUN BCNS CONTROL	0.955913	0.986911	-1.01326
27592	218296_x_at	100129405 /// 55154	MSTO1 /// MSTO2P	misato homolog 1 (Drosophila) /// misato homolog 2 pseudogene	NM_018116 /// NR_024117	0.0810743	0.493001	3.02209e-07	0.806716	0.441351	0.000130427	0.606572	-1.64861	MALE WT NORMAL S10S50Rx down vs MALE WT NORMAL CONTROL	0.0654321	0.798554	-1.25226	MALE MISS BCNS S10S50Rx down vs MALE MISS BCNS CONTROL	0.000284351	0.521218	-1.91858	MALE TRUN BCNS S10S50Rx down vs MALE TRUN BCNS CONTROL	7.08241e-05	0.587812	-1.70122	FEMALE WT NORMAL S10S50Rx down vs FEMALE WT NORMAL CONTROL	0.00287617	0.610877	-1.63699	FEMALE MISS BCNS S10S50Rx down vs FEMALE MISS BCNS CONTROL	0.730405	0.956283	-1.04572	MALE BCNS CONTROL down vs MALE NORMAL CONTROL	0.639679	0.938436	-1.0656	FEMALE BCNS CONTROL down vs FEMALE NORMAL CONTROL	0.550569	0.922002	-1.0846	FEMALE WT NORMAL CONTROL down vs MALE WT NORMAL CONTROL	0.398736	0.849284	-1.17746	FEMALE TRUN BCNS CONTROL down vs MALE TRUN BCNS CONTROL	0.833467	0.963935	-1.03741
36067	226801_s_at	64853	AIDA	axin interactor, dorsalization associated	NM_022831	0.0812854	0.728802	5.51821e-07	0.395921	0.212936	2.9494e-05	0.698021	-1.43262	MALE WT NORMAL S10S50Rx down vs MALE WT NORMAL CONTROL	0.118224	0.888982	-1.12488	MALE MISS BCNS S10S50Rx down vs MALE MISS BCNS CONTROL	0.0107821	0.783906	-1.27566	MALE TRUN BCNS S10S50Rx down vs MALE TRUN BCNS CONTROL	5.07503e-06	0.657039	-1.52198	FEMALE WT NORMAL S10S50Rx down vs FEMALE WT NORMAL CONTROL	0.0013234	0.719399	-1.39005	FEMALE MISS BCNS S10S50Rx down vs FEMALE MISS BCNS CONTROL	0.312152	0.924928	-1.08117	MALE BCNS CONTROL down vs MALE NORMAL CONTROL	0.437228	0.939532	-1.06436	FEMALE BCNS CONTROL down vs FEMALE NORMAL CONTROL	0.872105	1.01277	1.01277	FEMALE WT NORMAL CONTROL up vs MALE WT NORMAL CONTROL	0.942213	0.99199	-1.00807	FEMALE TRUN BCNS CONTROL down vs MALE TRUN BCNS CONTROL	0.525878	1.0669	1.0669
30913	221620_s_at	79135	APOO	apolipoprotein O	NM_024122 /// NR_026545	0.0813033	0.451066	0.00142965	0.489906	0.106891	0.0348891	0.720274	-1.38836	MALE WT NORMAL S10S50Rx down vs MALE WT NORMAL CONTROL	0.138598	0.777486	-1.2862	MALE MISS BCNS S10S50Rx down vs MALE MISS BCNS CONTROL	0.000832298	0.502496	-1.99007	MALE TRUN BCNS S10S50Rx down vs MALE TRUN BCNS CONTROL	0.00277246	0.60572	-1.65093	FEMALE WT NORMAL S10S50Rx down vs FEMALE WT NORMAL CONTROL	0.0151472	0.631157	-1.58439	FEMALE MISS BCNS S10S50Rx down vs FEMALE MISS BCNS CONTROL	0.101903	1.24208	1.24208	MALE BCNS CONTROL up vs MALE NORMAL CONTROL	0.972671	1.00455	1.00455	FEMALE BCNS CONTROL up vs FEMALE NORMAL CONTROL	0.45889	1.09962	1.09962	FEMALE WT NORMAL CONTROL up vs MALE WT NORMAL CONTROL	0.249604	0.815254	-1.22661	FEMALE TRUN BCNS CONTROL down vs MALE TRUN BCNS CONTROL	0.849351	0.970153	-1.03077
20433	211058_x_at	10376	TUBA1B	tubulin, alpha 1b	NM_006082	0.0813304	0.300449	5.56647e-09	0.493362	0.665502	1.89326e-05	0.526604	-1.89896	MALE WT NORMAL S10S50Rx down vs MALE WT NORMAL CONTROL	0.00637421	0.682464	-1.46528	MALE MISS BCNS S10S50Rx down vs MALE MISS BCNS CONTROL	0.000113958	0.465875	-2.1465	MALE TRUN BCNS S10S50Rx down vs MALE TRUN BCNS CONTROL	4.07567e-06	0.479863	-2.08393	FEMALE WT NORMAL S10S50Rx down vs FEMALE WT NORMAL CONTROL	5.62411e-05	0.440892	-2.26813	FEMALE MISS BCNS S10S50Rx down vs FEMALE MISS BCNS CONTROL	0.949278	1.00925	1.00925	MALE BCNS CONTROL up vs MALE NORMAL CONTROL	0.640076	0.931527	-1.07351	FEMALE BCNS CONTROL down vs FEMALE NORMAL CONTROL	0.788688	1.04139	1.04139	FEMALE WT NORMAL CONTROL up vs MALE WT NORMAL CONTROL	0.456342	0.851528	-1.17436	FEMALE TRUN BCNS CONTROL down vs MALE TRUN BCNS CONTROL	0.676825	1.08498	1.08498
24424	215119_at	23026	MYO16	myosin XVI	NM_015011	0.081474	0.663989	4.5309e-05	0.631114	0.655583	0.00561758	1.72645	1.72645	MALE WT NORMAL S10S50Rx up vs MALE WT NORMAL CONTROL	0.11913	1.38583	1.38583	MALE MISS BCNS S10S50Rx up vs MALE MISS BCNS CONTROL	0.00339238	2.20909	2.20909	MALE TRUN BCNS S10S50Rx up vs MALE TRUN BCNS CONTROL	0.000512926	2.10245	2.10245	FEMALE WT NORMAL S10S50Rx up vs FEMALE WT NORMAL CONTROL	0.0109677	1.93876	1.93876	FEMALE MISS BCNS S10S50Rx up vs FEMALE MISS BCNS CONTROL	0.442384	1.16102	1.16102	MALE BCNS CONTROL up vs MALE NORMAL CONTROL	0.782429	0.945709	-1.05741	FEMALE BCNS CONTROL down vs FEMALE NORMAL CONTROL	0.297448	1.23525	1.23525	FEMALE WT NORMAL CONTROL up vs MALE WT NORMAL CONTROL	0.857669	1.05136	1.05136	FEMALE TRUN BCNS CONTROL up vs MALE TRUN BCNS CONTROL	0.882454	0.962941	-1.03849
29558	220263_at	9597	SMAD5OS	SMAD family member 5 opposite strand	NR_026763	0.0815987	0.533481	4.36181e-06	0.459388	0.75883	0.000134768	1.64926	1.64926	MALE WT NORMAL S10S50Rx up vs MALE WT NORMAL CONTROL	0.00768985	1.41842	1.41842	MALE MISS BCNS S10S50Rx up vs MALE MISS BCNS CONTROL	0.0153513	1.46322	1.46322	MALE TRUN BCNS S10S50Rx up vs MALE TRUN BCNS CONTROL	0.00307027	1.41455	1.41455	FEMALE WT NORMAL S10S50Rx up vs FEMALE WT NORMAL CONTROL	0.0196804	1.43816	1.43816	FEMALE MISS BCNS S10S50Rx up vs FEMALE MISS BCNS CONTROL	0.638009	0.949091	-1.05364	MALE BCNS CONTROL down vs MALE NORMAL CONTROL	0.93584	1.00935	1.00935	FEMALE BCNS CONTROL up vs FEMALE NORMAL CONTROL	0.550646	1.07185	1.07185	FEMALE WT NORMAL CONTROL up vs MALE WT NORMAL CONTROL	0.250515	1.21181	1.21181	FEMALE TRUN BCNS CONTROL up vs MALE TRUN BCNS CONTROL	0.641279	1.07226	1.07226
10325	200866_s_at	5660	PSAP	prosaposin	NM_001042465 /// NM_001042466 /// NM_002778	0.0818123	0.204138	9.34308e-06	0.352452	0.0871595	0.00109913	1.52381	1.52381	MALE WT NORMAL S10S50Rx up vs MALE WT NORMAL CONTROL	0.00637333	1.46874	1.46874	MALE MISS BCNS S10S50Rx up vs MALE MISS BCNS CONTROL	9.12129e-06	2.30597	2.30597	MALE TRUN BCNS S10S50Rx up vs MALE TRUN BCNS CONTROL	0.000146342	1.68241	1.68241	FEMALE WT NORMAL S10S50Rx up vs FEMALE WT NORMAL CONTROL	0.000133675	1.92866	1.92866	FEMALE MISS BCNS S10S50Rx up vs FEMALE MISS BCNS CONTROL	0.200205	0.839726	-1.19086	MALE BCNS CONTROL down vs MALE NORMAL CONTROL	0.567405	0.923096	-1.08331	FEMALE BCNS CONTROL down vs FEMALE NORMAL CONTROL	0.61296	1.07142	1.07142	FEMALE WT NORMAL CONTROL up vs MALE WT NORMAL CONTROL	0.0192431	1.62756	1.62756	FEMALE TRUN BCNS CONTROL up vs MALE TRUN BCNS CONTROL	0.362645	0.852318	-1.17327
46304	237044_s_at	100131213	NCRNA00245	non-protein coding RNA 245	NR_024421 /// NR_024422	0.0818913	0.287965	4.29659e-05	0.33497	0.151369	5.87475e-05	1.80463	1.80463	MALE WT NORMAL S10S50Rx up vs MALE WT NORMAL CONTROL	0.114072	1.23335	1.23335	MALE MISS BCNS S10S50Rx up vs MALE MISS BCNS CONTROL	0.00489956	1.58751	1.58751	MALE TRUN BCNS S10S50Rx up vs MALE TRUN BCNS CONTROL	0.000310171	1.64518	1.64518	FEMALE WT NORMAL S10S50Rx up vs FEMALE WT NORMAL CONTROL	0.0786281	1.30339	1.30339	FEMALE MISS BCNS S10S50Rx up vs FEMALE MISS BCNS CONTROL	0.188516	1.15577	1.15577	MALE BCNS CONTROL up vs MALE NORMAL CONTROL	0.119486	1.20021	1.20021	FEMALE BCNS CONTROL up vs FEMALE NORMAL CONTROL	0.683519	1.04583	1.04583	FEMALE WT NORMAL CONTROL up vs MALE WT NORMAL CONTROL	0.513878	1.10542	1.10542	FEMALE TRUN BCNS CONTROL up vs MALE TRUN BCNS CONTROL	0.643635	1.067	1.067
24029	214722_at	388677	NOTCH2NL	notch 2 N-terminal like	NM_203458	0.0820646	0.602496	1.078e-07	0.176723	0.121203	0.00106835	1.65254	1.65254	MALE WT NORMAL S10S50Rx up vs MALE WT NORMAL CONTROL	7.55131e-05	2.16707	2.16707	MALE MISS BCNS S10S50Rx up vs MALE MISS BCNS CONTROL	3.68736e-05	2.75888	2.75888	MALE TRUN BCNS S10S50Rx up vs MALE TRUN BCNS CONTROL	0.00775384	1.46505	1.46505	FEMALE WT NORMAL S10S50Rx up vs FEMALE WT NORMAL CONTROL	0.000151814	2.41809	2.41809	FEMALE MISS BCNS S10S50Rx up vs FEMALE MISS BCNS CONTROL	0.00520379	0.542234	-1.84422	MALE BCNS CONTROL down vs MALE NORMAL CONTROL	0.93024	0.982729	-1.01757	FEMALE BCNS CONTROL down vs FEMALE NORMAL CONTROL	0.775859	0.944845	-1.05838	FEMALE WT NORMAL CONTROL down vs MALE WT NORMAL CONTROL	0.0314367	1.92856	1.92856	FEMALE TRUN BCNS CONTROL up vs MALE TRUN BCNS CONTROL	0.117972	1.52048	1.52048
13154	203696_s_at	5982	RFC2	replication factor C (activator 1) 2, 40kDa	NM_002914 /// NM_181471	0.0824281	0.690613	1.26088e-09	0.782534	0.240074	1.34267e-06	0.314318	-3.18149	MALE WT NORMAL S10S50Rx down vs MALE WT NORMAL CONTROL	0.000369739	0.453259	-2.20624	MALE MISS BCNS S10S50Rx down vs MALE MISS BCNS CONTROL	5.82593e-06	0.235464	-4.24694	MALE TRUN BCNS S10S50Rx down vs MALE TRUN BCNS CONTROL	1.37246e-06	0.314975	-3.17485	FEMALE WT NORMAL S10S50Rx down vs FEMALE WT NORMAL CONTROL	0.000473629	0.38955	-2.56706	FEMALE MISS BCNS S10S50Rx down vs FEMALE MISS BCNS CONTROL	0.882164	1.02532	1.02532	MALE BCNS CONTROL up vs MALE NORMAL CONTROL	0.298042	0.829655	-1.20532	FEMALE BCNS CONTROL down vs FEMALE NORMAL CONTROL	0.953495	0.98978	-1.01033	FEMALE WT NORMAL CONTROL down vs MALE WT NORMAL CONTROL	0.287451	0.763238	-1.31021	FEMALE TRUN BCNS CONTROL down vs MALE TRUN BCNS CONTROL	0.448984	0.840412	-1.18989
15684	206227_at	8483	CILP	cartilage intermediate layer protein, nucleotide pyrophosphohydrolase	NM_003613	0.0824988	0.971855	0.000132945	0.0404289	0.28696	9.71911e-05	1.78471	1.78471	MALE WT NORMAL S10S50Rx up vs MALE WT NORMAL CONTROL	0.00544563	1.51841	1.51841	MALE MISS BCNS S10S50Rx up vs MALE MISS BCNS CONTROL	0.365596	1.14281	1.14281	MALE TRUN BCNS S10S50Rx up vs MALE TRUN BCNS CONTROL	0.0174793	1.3427	1.3427	FEMALE WT NORMAL S10S50Rx up vs FEMALE WT NORMAL CONTROL	0.0155145	1.47863	1.47863	FEMALE MISS BCNS S10S50Rx up vs FEMALE MISS BCNS CONTROL	0.332197	1.10983	1.10983	MALE BCNS CONTROL up vs MALE NORMAL CONTROL	0.660536	0.95216	-1.05024	FEMALE BCNS CONTROL down vs FEMALE NORMAL CONTROL	0.241826	1.13833	1.13833	FEMALE WT NORMAL CONTROL up vs MALE WT NORMAL CONTROL	0.362202	0.870715	-1.14848	FEMALE TRUN BCNS CONTROL down vs MALE TRUN BCNS CONTROL	0.510318	1.09539	1.09539
28536	219241_x_at	54961	SSH3	slingshot homolog 3 (Drosophila)	NM_017857	0.0827693	0.424301	5.77109e-07	0.978453	0.109071	0.000381326	1.56957	1.56957	MALE WT NORMAL S10S50Rx up vs MALE WT NORMAL CONTROL	0.067789	1.25241	1.25241	MALE MISS BCNS S10S50Rx up vs MALE MISS BCNS CONTROL	0.000235431	1.95761	1.95761	MALE TRUN BCNS S10S50Rx up vs MALE TRUN BCNS CONTROL	0.00113291	1.48768	1.48768	FEMALE WT NORMAL S10S50Rx up vs FEMALE WT NORMAL CONTROL	0.0118942	1.49284	1.49284	FEMALE MISS BCNS S10S50Rx up vs FEMALE MISS BCNS CONTROL	0.57514	1.06474	1.06474	MALE BCNS CONTROL up vs MALE NORMAL CONTROL	0.761319	0.965248	-1.036	FEMALE BCNS CONTROL down vs FEMALE NORMAL CONTROL	0.278415	1.13723	1.13723	FEMALE WT NORMAL CONTROL up vs MALE WT NORMAL CONTROL	0.576303	1.09677	1.09677	FEMALE TRUN BCNS CONTROL up vs MALE TRUN BCNS CONTROL	0.834522	0.969108	-1.03188
28272	218977_s_at	54952	TRNAU1AP	tRNA selenocysteine 1 associated protein 1	NM_017846 /// NR_003109	0.082924	0.0162703	8.20194e-09	0.542762	0.350767	4.22655e-05	0.680908	-1.46863	MALE WT NORMAL S10S50Rx down vs MALE WT NORMAL CONTROL	4.67044e-06	0.579405	-1.72591	MALE MISS BCNS S10S50Rx down vs MALE MISS BCNS CONTROL	6.53724e-05	0.603644	-1.65661	MALE TRUN BCNS S10S50Rx down vs MALE TRUN BCNS CONTROL	1.77675e-05	0.659796	-1.51562	FEMALE WT NORMAL S10S50Rx down vs FEMALE WT NORMAL CONTROL	2.24163e-05	0.571982	-1.74831	FEMALE MISS BCNS S10S50Rx down vs FEMALE MISS BCNS CONTROL	0.00253939	1.32852	1.32852	MALE BCNS CONTROL up vs MALE NORMAL CONTROL	0.0937652	1.15867	1.15867	FEMALE BCNS CONTROL up vs FEMALE NORMAL CONTROL	0.833341	1.01761	1.01761	FEMALE WT NORMAL CONTROL up vs MALE WT NORMAL CONTROL	0.074175	0.802425	-1.24622	FEMALE TRUN BCNS CONTROL down vs MALE TRUN BCNS CONTROL	0.861841	0.981611	-1.01873
30777	221483_s_at	10776	ARPP19	cAMP-regulated phosphoprotein, 19kDa	NM_006628	0.0832016	0.586291	0.00183215	0.129445	0.992994	0.00723581	0.629512	-1.58853	MALE WT NORMAL S10S50Rx down vs MALE WT NORMAL CONTROL	0.255774	0.814954	-1.22706	MALE MISS BCNS S10S50Rx down vs MALE MISS BCNS CONTROL	0.0885801	0.70962	-1.4092	MALE TRUN BCNS S10S50Rx down vs MALE TRUN BCNS CONTROL	0.0133479	0.65784	-1.52013	FEMALE WT NORMAL S10S50Rx down vs FEMALE WT NORMAL CONTROL	0.00286659	0.510662	-1.95824	FEMALE MISS BCNS S10S50Rx down vs FEMALE MISS BCNS CONTROL	0.951925	0.991913	-1.00815	MALE BCNS CONTROL down vs MALE NORMAL CONTROL	0.791826	0.96326	-1.03814	FEMALE BCNS CONTROL down vs FEMALE NORMAL CONTROL	0.583074	1.07837	1.07837	FEMALE WT NORMAL CONTROL up vs MALE WT NORMAL CONTROL	0.613065	0.908908	-1.10022	FEMALE TRUN BCNS CONTROL down vs MALE TRUN BCNS CONTROL	0.286334	1.20658	1.20658
10027	200075_s_at	2987	GUK1	guanylate kinase 1	NM_000858 /// NM_001159390 /// NM_001159391	0.0832803	0.0482508	9.45633e-06	0.286951	0.646096	0.000476077	0.64887	-1.54114	MALE WT NORMAL S10S50Rx down vs MALE WT NORMAL CONTROL	0.0094131	0.715537	-1.39755	MALE MISS BCNS S10S50Rx down vs MALE MISS BCNS CONTROL	0.0118446	0.674113	-1.48343	MALE TRUN BCNS S10S50Rx down vs MALE TRUN BCNS CONTROL	0.0657725	0.824237	-1.21324	FEMALE WT NORMAL S10S50Rx down vs FEMALE WT NORMAL CONTROL	0.0380054	0.73099	-1.36801	FEMALE MISS BCNS S10S50Rx down vs FEMALE MISS BCNS CONTROL	0.460846	1.08491	1.08491	MALE BCNS CONTROL up vs MALE NORMAL CONTROL	0.527974	1.07536	1.07536	FEMALE BCNS CONTROL up vs FEMALE NORMAL CONTROL	0.336883	0.89443	-1.11803	FEMALE WT NORMAL CONTROL down vs MALE WT NORMAL CONTROL	0.332085	0.85265	-1.17281	FEMALE TRUN BCNS CONTROL down vs MALE TRUN BCNS CONTROL	0.583304	0.921827	-1.0848
51520	242260_at	9782	MATR3	Matrin 3	NM_001194954 /// NM_001194955 /// NM_001194956 /// NM_018834 /// NM_199189 /// NR_03653	0.0833237	0.332531	9.07204e-09	0.297044	0.0415891	4.41727e-06	0.480742	-2.08012	MALE WT NORMAL S10S50Rx down vs MALE WT NORMAL CONTROL	0.000503956	0.585918	-1.70672	MALE MISS BCNS S10S50Rx down vs MALE MISS BCNS CONTROL	1.90207e-06	0.328853	-3.04087	MALE TRUN BCNS S10S50Rx down vs MALE TRUN BCNS CONTROL	2.77335e-06	0.466748	-2.14249	FEMALE WT NORMAL S10S50Rx down vs FEMALE WT NORMAL CONTROL	0.0802072	0.757	-1.321	FEMALE MISS BCNS S10S50Rx down vs FEMALE MISS BCNS CONTROL	0.168079	1.18654	1.18654	MALE BCNS CONTROL up vs MALE NORMAL CONTROL	0.2319	0.857556	-1.1661	FEMALE BCNS CONTROL down vs FEMALE NORMAL CONTROL	0.779254	0.965414	-1.03582	FEMALE WT NORMAL CONTROL down vs MALE WT NORMAL CONTROL	0.0106781	0.601491	-1.66253	FEMALE TRUN BCNS CONTROL down vs MALE TRUN BCNS CONTROL	0.204005	0.809396	-1.23549
35304	226037_s_at	51616	TAF9B	TAF9B RNA polymerase II, TATA box binding protein (TBP)-associated factor, 31kDa	NM_015975	0.083571	0.694321	0.00103177	0.0170918	0.387534	0.00199634	0.467046	-2.14112	MALE WT NORMAL S10S50Rx down vs MALE WT NORMAL CONTROL	0.0353992	0.59214	-1.68879	MALE MISS BCNS S10S50Rx down vs MALE MISS BCNS CONTROL	0.00538249	0.47749	-2.09428	MALE TRUN BCNS S10S50Rx down vs MALE TRUN BCNS CONTROL	0.00259095	0.483582	-2.0679	FEMALE WT NORMAL S10S50Rx down vs FEMALE WT NORMAL CONTROL	0.000106975	0.29699	-3.36711	FEMALE MISS BCNS S10S50Rx down vs FEMALE MISS BCNS CONTROL	0.096905	1.35416	1.35416	MALE BCNS CONTROL up vs MALE NORMAL CONTROL	0.869124	1.03041	1.03041	FEMALE BCNS CONTROL up vs FEMALE NORMAL CONTROL	0.260097	1.22074	1.22074	FEMALE WT NORMAL CONTROL up vs MALE WT NORMAL CONTROL	0.330987	0.791656	-1.26318	FEMALE TRUN BCNS CONTROL down vs MALE TRUN BCNS CONTROL	0.692852	1.0899	1.0899
38931	229666_s_at	1479	CSTF3	cleavage stimulation factor, 3' pre-RNA, subunit 3, 77kDa	NM_001033505 /// NM_001033506 /// NM_001326	0.0838467	0.385468	0.00147996	0.0887534	0.22773	0.0167474	0.523946	-1.90859	MALE WT NORMAL S10S50Rx down vs MALE WT NORMAL CONTROL	0.0049761	0.427052	-2.34164	MALE MISS BCNS S10S50Rx down vs MALE MISS BCNS CONTROL	0.000376501	0.305579	-3.27248	MALE TRUN BCNS S10S50Rx down vs MALE TRUN BCNS CONTROL	0.000812353	0.368618	-2.71283	FEMALE WT NORMAL S10S50Rx down vs FEMALE WT NORMAL CONTROL	0.00106012	0.343623	-2.91017	FEMALE MISS BCNS S10S50Rx down vs FEMALE MISS BCNS CONTROL	0.278451	1.17147	1.17147	MALE BCNS CONTROL up vs MALE NORMAL CONTROL	0.588993	0.922801	-1.08366	FEMALE BCNS CONTROL down vs FEMALE NORMAL CONTROL	0.375614	1.13403	1.13403	FEMALE WT NORMAL CONTROL up vs MALE WT NORMAL CONTROL	0.0682175	0.696549	-1.43565	FEMALE TRUN BCNS CONTROL down vs MALE TRUN BCNS CONTROL	0.435777	1.14565	1.14565
36722	227456_s_at	221545	C6orf136	chromosome 6 open reading frame 136	NM_001109938 /// NM_001161376 /// NM_145029	0.0839674	0.677268	0.00110455	0.76796	0.327017	0.00164728	0.650925	-1.53628	MALE WT NORMAL S10S50Rx down vs MALE WT NORMAL CONTROL	0.664606	0.944325	-1.05896	MALE MISS BCNS S10S50Rx down vs MALE MISS BCNS CONTROL	0.032565	0.68827	-1.45292	MALE TRUN BCNS S10S50Rx down vs MALE TRUN BCNS CONTROL	0.00891197	0.713987	-1.40059	FEMALE WT NORMAL S10S50Rx down vs FEMALE WT NORMAL CONTROL	0.306319	0.845347	-1.18295	FEMALE MISS BCNS S10S50Rx down vs FEMALE MISS BCNS CONTROL	0.224014	0.854459	-1.17033	MALE BCNS CONTROL down vs MALE NORMAL CONTROL	0.89678	1.01724	1.01724	FEMALE BCNS CONTROL up vs FEMALE NORMAL CONTROL	0.770784	0.962302	-1.03917	FEMALE WT NORMAL CONTROL down vs MALE WT NORMAL CONTROL	0.809152	0.95597	-1.04606	FEMALE TRUN BCNS CONTROL down vs MALE TRUN BCNS CONTROL	0.0774878	1.3729	1.3729
27515	218219_s_at	55915	LANCL2	LanC lantibiotic synthetase component C-like 2 (bacterial)	NM_018697	0.0842757	0.993259	2.41217e-05	0.515207	0.452727	0.00101881	0.57513	-1.73874	MALE WT NORMAL S10S50Rx down vs MALE WT NORMAL CONTROL	0.000261273	0.478228	-2.09105	MALE MISS BCNS S10S50Rx down vs MALE MISS BCNS CONTROL	3.86522e-05	0.401463	-2.49089	MALE TRUN BCNS S10S50Rx down vs MALE TRUN BCNS CONTROL	0.000121767	0.502093	-1.99166	FEMALE WT NORMAL S10S50Rx down vs FEMALE WT NORMAL CONTROL	0.000104971	0.429239	-2.32971	FEMALE MISS BCNS S10S50Rx down vs FEMALE MISS BCNS CONTROL	0.0829879	1.31039	1.31039	MALE BCNS CONTROL up vs MALE NORMAL CONTROL	0.760611	0.953753	-1.04849	FEMALE BCNS CONTROL down vs FEMALE NORMAL CONTROL	0.750835	1.04883	1.04883	FEMALE WT NORMAL CONTROL up vs MALE WT NORMAL CONTROL	0.0759293	0.678394	-1.47407	FEMALE TRUN BCNS CONTROL down vs MALE TRUN BCNS CONTROL	0.428407	0.859011	-1.16413
32145	222855_s_at	51393	TRPV2	transient receptor potential cation channel, subfamily V, member 2	NM_016113	0.0844375	0.0189326	1.928e-05	0.168857	0.270705	4.21782e-05	0.464374	-2.15344	MALE WT NORMAL S10S50Rx down vs MALE WT NORMAL CONTROL	0.113171	0.769898	-1.29887	MALE MISS BCNS S10S50Rx down vs MALE MISS BCNS CONTROL	0.222375	0.784794	-1.27422	MALE TRUN BCNS S10S50Rx down vs MALE TRUN BCNS CONTROL	0.00184886	0.601929	-1.66132	FEMALE WT NORMAL S10S50Rx down vs FEMALE WT NORMAL CONTROL	0.146917	0.747383	-1.338	FEMALE MISS BCNS S10S50Rx down vs FEMALE MISS BCNS CONTROL	0.0317566	0.678244	-1.4744	MALE BCNS CONTROL down vs MALE NORMAL CONTROL	0.259611	0.818194	-1.2222	FEMALE BCNS CONTROL down vs FEMALE NORMAL CONTROL	0.212465	0.800094	-1.24985	FEMALE WT NORMAL CONTROL down vs MALE WT NORMAL CONTROL	0.450761	0.828993	-1.20628	FEMALE TRUN BCNS CONTROL down vs MALE TRUN BCNS CONTROL	0.605405	1.12376	1.12376
19590	210175_at	6936	C2orf3	chromosome 2 open reading frame 3	NM_003203	0.084479	0.135193	0.00012238	0.0699841	0.67123	0.00786439	0.488738	-2.04609	MALE WT NORMAL S10S50Rx down vs MALE WT NORMAL CONTROL	0.00444909	0.414811	-2.41074	MALE MISS BCNS S10S50Rx down vs MALE MISS BCNS CONTROL	0.000198152	0.261943	-3.81762	MALE TRUN BCNS S10S50Rx down vs MALE TRUN BCNS CONTROL	6.33034e-05	0.277185	-3.6077	FEMALE WT NORMAL S10S50Rx down vs FEMALE WT NORMAL CONTROL	0.000265553	0.269998	-3.70373	FEMALE MISS BCNS S10S50Rx down vs FEMALE MISS BCNS CONTROL	0.00827098	1.67349	1.67349	MALE BCNS CONTROL up vs MALE NORMAL CONTROL	0.660599	0.923859	-1.08242	FEMALE BCNS CONTROL down vs FEMALE NORMAL CONTROL	0.0195844	1.5536	1.5536	FEMALE WT NORMAL CONTROL up vs MALE WT NORMAL CONTROL	0.0411859	0.601978	-1.66119	FEMALE TRUN BCNS CONTROL down vs MALE TRUN BCNS CONTROL	0.353677	1.22197	1.22197
21955	212639_x_at	10376	TUBA1B	tubulin, alpha 1b	NM_006082	0.0846108	0.294373	8.8606e-08	0.484625	0.396307	3.09694e-05	0.532821	-1.8768	MALE WT NORMAL S10S50Rx down vs MALE WT NORMAL CONTROL	0.0192294	0.720332	-1.38825	MALE MISS BCNS S10S50Rx down vs MALE MISS BCNS CONTROL	0.000396733	0.51604	-1.93783	MALE TRUN BCNS S10S50Rx down vs MALE TRUN BCNS CONTROL	1.01172e-05	0.499011	-2.00396	FEMALE WT NORMAL S10S50Rx down vs FEMALE WT NORMAL CONTROL	0.000300293	0.505412	-1.97858	FEMALE MISS BCNS S10S50Rx down vs FEMALE MISS BCNS CONTROL	0.891379	0.980938	-1.01943	MALE BCNS CONTROL down vs MALE NORMAL CONTROL	0.678283	0.94044	-1.06333	FEMALE BCNS CONTROL down vs FEMALE NORMAL CONTROL	0.83905	1.03017	1.03017	FEMALE WT NORMAL CONTROL up vs MALE WT NORMAL CONTROL	0.773562	0.942434	-1.06108	FEMALE TRUN BCNS CONTROL down vs MALE TRUN BCNS CONTROL	0.854882	1.03502	1.03502
22957	213646_x_at	10376	TUBA1B	tubulin, alpha 1b	NM_006082	0.0847285	0.304612	6.03637e-09	0.513967	0.555972	1.64054e-05	0.500308	-1.99877	MALE WT NORMAL S10S50Rx down vs MALE WT NORMAL CONTROL	0.00712688	0.670056	-1.49241	MALE MISS BCNS S10S50Rx down vs MALE MISS BCNS CONTROL	0.000131845	0.448826	-2.22803	MALE TRUN BCNS S10S50Rx down vs MALE TRUN BCNS CONTROL	4.02808e-06	0.456864	-2.18883	FEMALE WT NORMAL S10S50Rx down vs FEMALE WT NORMAL CONTROL	8.28905e-05	0.432008	-2.31477	FEMALE MISS BCNS S10S50Rx down vs FEMALE MISS BCNS CONTROL	0.983466	1.00318	1.00318	MALE BCNS CONTROL up vs MALE NORMAL CONTROL	0.670747	0.934123	-1.07052	FEMALE BCNS CONTROL down vs FEMALE NORMAL CONTROL	0.801729	1.04097	1.04097	FEMALE WT NORMAL CONTROL up vs MALE WT NORMAL CONTROL	0.561056	0.876287	-1.14118	FEMALE TRUN BCNS CONTROL down vs MALE TRUN BCNS CONTROL	0.735702	1.07223	1.07223
27068	217772_s_at	23788	MTCH2	mitochondrial carrier homolog 2 (C. elegans)	NM_014342	0.0850356	0.124034	0.000123633	0.240684	0.0348826	0.00258213	0.633401	-1.57878	MALE WT NORMAL S10S50Rx down vs MALE WT NORMAL CONTROL	0.0111767	0.661369	-1.51201	MALE MISS BCNS S10S50Rx down vs MALE MISS BCNS CONTROL	0.000290593	0.501889	-1.99247	MALE TRUN BCNS S10S50Rx down vs MALE TRUN BCNS CONTROL	0.000718475	0.586492	-1.70505	FEMALE WT NORMAL S10S50Rx down vs FEMALE WT NORMAL CONTROL	0.00126358	0.554575	-1.80318	FEMALE MISS BCNS S10S50Rx down vs FEMALE MISS BCNS CONTROL	0.100587	1.19211	1.19211	MALE BCNS CONTROL up vs MALE NORMAL CONTROL	0.513255	1.07284	1.07284	FEMALE BCNS CONTROL up vs FEMALE NORMAL CONTROL	0.436221	1.08352	1.08352	FEMALE WT NORMAL CONTROL up vs MALE WT NORMAL CONTROL	0.311677	0.867358	-1.15293	FEMALE TRUN BCNS CONTROL down vs MALE TRUN BCNS CONTROL	0.473938	1.09627	1.09627
10528	201069_at	4313	MMP2	matrix metallopeptidase 2 (gelatinase A, 72kDa gelatinase, 72kDa type IV collagenase)	NM_001127891 /// NM_004530	0.0850753	0.0462641	0.000401708	0.0605909	0.00218083	0.00600802	1.39936	1.39936	MALE WT NORMAL S10S50Rx up vs MALE WT NORMAL CONTROL	0.00404899	1.47552	1.47552	MALE MISS BCNS S10S50Rx up vs MALE MISS BCNS CONTROL	2.78247e-06	2.29279	2.29279	MALE TRUN BCNS S10S50Rx up vs MALE TRUN BCNS CONTROL	0.00361886	1.43019	1.43019	FEMALE WT NORMAL S10S50Rx up vs FEMALE WT NORMAL CONTROL	0.00021066	1.76945	1.76945	FEMALE MISS BCNS S10S50Rx up vs FEMALE MISS BCNS CONTROL	0.0026472	0.747773	-1.3373	MALE BCNS CONTROL down vs MALE NORMAL CONTROL	0.453892	0.937355	-1.06683	FEMALE BCNS CONTROL down vs FEMALE NORMAL CONTROL	0.757818	0.975238	-1.02539	FEMALE WT NORMAL CONTROL down vs MALE WT NORMAL CONTROL	0.00245938	1.48455	1.48455	FEMALE TRUN BCNS CONTROL up vs MALE TRUN BCNS CONTROL	0.947744	1.00669	1.00669
13578	204120_s_at	132	ADK	adenosine kinase	NM_001123 /// NM_006721	0.0852449	0.423278	0.00073617	0.605507	0.305877	0.00121442	0.409274	-2.44335	MALE WT NORMAL S10S50Rx down vs MALE WT NORMAL CONTROL	0.00224185	0.413548	-2.4181	MALE MISS BCNS S10S50Rx down vs MALE MISS BCNS CONTROL	0.000108697	0.288194	-3.46989	MALE TRUN BCNS S10S50Rx down vs MALE TRUN BCNS CONTROL	0.00144764	0.419944	-2.38127	FEMALE WT NORMAL S10S50Rx down vs FEMALE WT NORMAL CONTROL	0.00070489	0.35424	-2.82294	FEMALE MISS BCNS S10S50Rx down vs FEMALE MISS BCNS CONTROL	0.174313	1.21085	1.21085	MALE BCNS CONTROL up vs MALE NORMAL CONTROL	0.411824	1.12434	1.12434	FEMALE BCNS CONTROL up vs FEMALE NORMAL CONTROL	0.384647	0.889287	-1.1245	FEMALE WT NORMAL CONTROL down vs MALE WT NORMAL CONTROL	0.0196353	0.630978	-1.58484	FEMALE TRUN BCNS CONTROL down vs MALE TRUN BCNS CONTROL	0.639945	1.08065	1.08065
13374	203916_at	8509	NDST2	N-deacetylase/N-sulfotransferase (heparan glucosaminyl) 2	NM_003635	0.0854503	0.367768	2.55168e-07	0.374515	0.549817	6.12419e-05	1.45425	1.45425	MALE WT NORMAL S10S50Rx up vs MALE WT NORMAL CONTROL	0.000352964	1.44001	1.44001	MALE MISS BCNS S10S50Rx up vs MALE MISS BCNS CONTROL	0.00117451	1.44769	1.44769	MALE TRUN BCNS S10S50Rx up vs MALE TRUN BCNS CONTROL	0.000156481	1.40593	1.40593	FEMALE WT NORMAL S10S50Rx up vs FEMALE WT NORMAL CONTROL	0.00255296	1.39772	1.39772	FEMALE MISS BCNS S10S50Rx up vs FEMALE MISS BCNS CONTROL	0.421757	0.943426	-1.05997	MALE BCNS CONTROL down vs MALE NORMAL CONTROL	0.275866	0.919743	-1.08726	FEMALE BCNS CONTROL down vs FEMALE NORMAL CONTROL	0.454383	1.05762	1.05762	FEMALE WT NORMAL CONTROL up vs MALE WT NORMAL CONTROL	0.422358	1.08806	1.08806	FEMALE TRUN BCNS CONTROL up vs MALE TRUN BCNS CONTROL	0.80765	0.977076	-1.02346
18609	209184_s_at	8660	IRS2	insulin receptor substrate 2	NM_003749	0.0855719	0.358596	0.000318841	0.755039	0.957465	0.00880515	1.89684	1.89684	MALE WT NORMAL S10S50Rx up vs MALE WT NORMAL CONTROL	0.00901061	2.07946	2.07946	MALE MISS BCNS S10S50Rx up vs MALE MISS BCNS CONTROL	0.00318526	2.44534	2.44534	MALE TRUN BCNS S10S50Rx up vs MALE TRUN BCNS CONTROL	0.000117496	2.9778	2.9778	FEMALE WT NORMAL S10S50Rx up vs FEMALE WT NORMAL CONTROL	0.00473436	2.34855	2.34855	FEMALE MISS BCNS S10S50Rx up vs FEMALE MISS BCNS CONTROL	0.816819	1.04544	1.04544	MALE BCNS CONTROL up vs MALE NORMAL CONTROL	0.260365	1.26032	1.26032	FEMALE BCNS CONTROL up vs FEMALE NORMAL CONTROL	0.648969	0.915543	-1.09225	FEMALE WT NORMAL CONTROL down vs MALE WT NORMAL CONTROL	0.84138	1.0543	1.0543	FEMALE TRUN BCNS CONTROL up vs MALE TRUN BCNS CONTROL	0.55397	1.15548	1.15548
30296	221001_at	---	---	---	---	0.0861011	0.2295	0.000108227	0.339051	0.807245	0.00142424	1.45707	1.45707	MALE WT NORMAL S10S50Rx up vs MALE WT NORMAL CONTROL	0.0472874	1.27614	1.27614	MALE MISS BCNS S10S50Rx up vs MALE MISS BCNS CONTROL	0.00409992	1.54065	1.54065	MALE TRUN BCNS S10S50Rx up vs MALE TRUN BCNS CONTROL	0.0272283	1.26647	1.26647	FEMALE WT NORMAL S10S50Rx up vs FEMALE WT NORMAL CONTROL	0.00471091	1.52788	1.52788	FEMALE MISS BCNS S10S50Rx up vs FEMALE MISS BCNS CONTROL	0.367828	0.915701	-1.09206	MALE BCNS CONTROL down vs MALE NORMAL CONTROL	0.55824	0.942033	-1.06153	FEMALE BCNS CONTROL down vs FEMALE NORMAL CONTROL	0.573183	1.05774	1.05774	FEMALE WT NORMAL CONTROL up vs MALE WT NORMAL CONTROL	0.0753433	1.29611	1.29611	FEMALE TRUN BCNS CONTROL up vs MALE TRUN BCNS CONTROL	0.478425	0.913558	-1.09462
10007	200055_at	6881	TAF10	TAF10 RNA polymerase II, TATA box binding protein (TBP)-associated factor, 30kDa	NM_006284	0.0862098	0.915545	0.000789637	0.865925	0.331137	0.000672129	1.59965	1.59965	MALE WT NORMAL S10S50Rx up vs MALE WT NORMAL CONTROL	0.0267103	1.36893	1.36893	MALE MISS BCNS S10S50Rx up vs MALE MISS BCNS CONTROL	0.00909656	1.50866	1.50866	MALE TRUN BCNS S10S50Rx up vs MALE TRUN BCNS CONTROL	0.000271762	1.67964	1.67964	FEMALE WT NORMAL S10S50Rx up vs FEMALE WT NORMAL CONTROL	0.245194	1.1818	1.1818	FEMALE MISS BCNS S10S50Rx up vs FEMALE MISS BCNS CONTROL	0.165298	1.16256	1.16256	MALE BCNS CONTROL up vs MALE NORMAL CONTROL	0.242427	1.1413	1.1413	FEMALE BCNS CONTROL up vs FEMALE NORMAL CONTROL	0.630736	0.949812	-1.05284	FEMALE WT NORMAL CONTROL down vs MALE WT NORMAL CONTROL	0.677475	0.940565	-1.06319	FEMALE TRUN BCNS CONTROL down vs MALE TRUN BCNS CONTROL	0.562213	0.92439	-1.08179
18231	208805_at	5687	PSMA6	proteasome (prosome, macropain) subunit, alpha type, 6	NM_002791	0.0863577	0.484487	6.39834e-06	0.413485	0.566113	0.000463816	0.735514	-1.35959	MALE WT NORMAL S10S50Rx down vs MALE WT NORMAL CONTROL	0.000411123	0.696947	-1.43483	MALE MISS BCNS S10S50Rx down vs MALE MISS BCNS CONTROL	8.56097e-05	0.639117	-1.56466	MALE TRUN BCNS S10S50Rx down vs MALE TRUN BCNS CONTROL	0.000153389	0.710376	-1.40771	FEMALE WT NORMAL S10S50Rx down vs FEMALE WT NORMAL CONTROL	9.54811e-05	0.638902	-1.56519	FEMALE MISS BCNS S10S50Rx down vs FEMALE MISS BCNS CONTROL	0.0163805	1.23716	1.23716	MALE BCNS CONTROL up vs MALE NORMAL CONTROL	0.850181	1.01602	1.01602	FEMALE BCNS CONTROL up vs FEMALE NORMAL CONTROL	0.478066	1.06026	1.06026	FEMALE WT NORMAL CONTROL up vs MALE WT NORMAL CONTROL	0.0459912	0.784542	-1.27463	FEMALE TRUN BCNS CONTROL down vs MALE TRUN BCNS CONTROL	0.742948	0.966418	-1.03475
12269	202810_at	4733	DRG1	developmentally regulated GTP binding protein 1	NM_004147	0.0863972	0.400555	2.56322e-08	0.282164	0.0580614	0.000178427	0.760855	-1.31431	MALE WT NORMAL S10S50Rx down vs MALE WT NORMAL CONTROL	0.000130824	0.71955	-1.38976	MALE MISS BCNS S10S50Rx down vs MALE MISS BCNS CONTROL	3.41139e-06	0.585341	-1.7084	MALE TRUN BCNS S10S50Rx down vs MALE TRUN BCNS CONTROL	0.000373571	0.777453	-1.28625	FEMALE WT NORMAL S10S50Rx down vs FEMALE WT NORMAL CONTROL	3.08669e-05	0.643604	-1.55375	FEMALE MISS BCNS S10S50Rx down vs FEMALE MISS BCNS CONTROL	0.0152426	1.23049	1.23049	MALE BCNS CONTROL up vs MALE NORMAL CONTROL	0.998537	0.999852	-1.00015	FEMALE BCNS CONTROL down vs FEMALE NORMAL CONTROL	0.581506	1.04531	1.04531	FEMALE WT NORMAL CONTROL up vs MALE WT NORMAL CONTROL	0.0261714	0.76107	-1.31394	FEMALE TRUN BCNS CONTROL down vs MALE TRUN BCNS CONTROL	0.604878	0.947935	-1.05492
43261	234000_s_at	51495	PTPLAD1	protein tyrosine phosphatase-like A domain containing 1	NM_016395	0.0868455	0.850808	4.34242e-08	0.796702	0.0385769	3.88044e-06	0.620529	-1.61153	MALE WT NORMAL S10S50Rx down vs MALE WT NORMAL CONTROL	0.000447518	0.702184	-1.42413	MALE MISS BCNS S10S50Rx down vs MALE MISS BCNS CONTROL	3.36428e-06	0.53533	-1.86801	MALE TRUN BCNS S10S50Rx down vs MALE TRUN BCNS CONTROL	1.13597e-06	0.591767	-1.68986	FEMALE WT NORMAL S10S50Rx down vs FEMALE WT NORMAL CONTROL	0.00189213	0.718914	-1.39099	FEMALE MISS BCNS S10S50Rx down vs FEMALE MISS BCNS CONTROL	0.772951	1.027	1.027	MALE BCNS CONTROL up vs MALE NORMAL CONTROL	0.897384	0.987598	-1.01256	FEMALE BCNS CONTROL down vs FEMALE NORMAL CONTROL	0.158866	1.14893	1.14893	FEMALE WT NORMAL CONTROL up vs MALE WT NORMAL CONTROL	0.425518	1.11338	1.11338	FEMALE TRUN BCNS CONTROL up vs MALE TRUN BCNS CONTROL	0.454899	1.0964	1.0964
18700	209275_s_at	1201	CLN3	ceroid-lipofuscinosis, neuronal 3	NM_000086 /// NM_001042432	0.0868737	0.333537	0.0123369	0.529478	0.47414	0.0245495	1.38108	1.38108	MALE WT NORMAL S10S50Rx up vs MALE WT NORMAL CONTROL	0.0369927	1.39579	1.39579	MALE MISS BCNS S10S50Rx up vs MALE MISS BCNS CONTROL	0.0984202	1.2972	1.2972	MALE TRUN BCNS S10S50Rx up vs MALE TRUN BCNS CONTROL	0.00340238	1.55825	1.55825	FEMALE WT NORMAL S10S50Rx up vs FEMALE WT NORMAL CONTROL	0.00147445	1.79622	1.79622	FEMALE MISS BCNS S10S50Rx up vs FEMALE MISS BCNS CONTROL	0.579202	1.06779	1.06779	MALE BCNS CONTROL up vs MALE NORMAL CONTROL	0.417963	1.10609	1.10609	FEMALE BCNS CONTROL up vs FEMALE NORMAL CONTROL	0.865524	1.02017	1.02017	FEMALE WT NORMAL CONTROL up vs MALE WT NORMAL CONTROL	0.974885	0.994938	-1.00509	FEMALE TRUN BCNS CONTROL down vs MALE TRUN BCNS CONTROL	0.44022	1.12244	1.12244
10575	201116_s_at	1363	CPE	carboxypeptidase E	NM_001873	0.086978	0.951497	5.42209e-06	0.0819436	0.00352778	0.000777179	1.57847	1.57847	MALE WT NORMAL S10S50Rx up vs MALE WT NORMAL CONTROL	0.00153686	1.59384	1.59384	MALE MISS BCNS S10S50Rx up vs MALE MISS BCNS CONTROL	6.75689e-07	2.63145	2.63145	MALE TRUN BCNS S10S50Rx up vs MALE TRUN BCNS CONTROL	1.03979e-05	1.99189	1.99189	FEMALE WT NORMAL S10S50Rx up vs FEMALE WT NORMAL CONTROL	4.15101e-05	2.05469	2.05469	FEMALE MISS BCNS S10S50Rx up vs FEMALE MISS BCNS CONTROL	0.714786	0.914808	-1.09313	MALE BCNS CONTROL down vs MALE NORMAL CONTROL	0.742876	0.919889	-1.08709	FEMALE BCNS CONTROL down vs FEMALE NORMAL CONTROL	0.306603	1.29824	1.29824	FEMALE WT NORMAL CONTROL up vs MALE WT NORMAL CONTROL	0.0647319	1.99764	1.99764	FEMALE TRUN BCNS CONTROL up vs MALE TRUN BCNS CONTROL	0.62371	0.853105	-1.17219
10421	200962_at	6160	RPL31	ribosomal protein L31	NM_000993 /// NM_001098577 /// NM_001099693	0.0872948	0.228878	0.0157335	0.602731	0.0287021	0.000337882	3.96183	3.96183	MALE WT NORMAL S10S50Rx up vs MALE WT NORMAL CONTROL	0.100901	1.74993	1.74993	MALE MISS BCNS S10S50Rx up vs MALE MISS BCNS CONTROL	0.0050886	2.79677	2.79677	MALE TRUN BCNS S10S50Rx up vs MALE TRUN BCNS CONTROL	0.0014737	3.13323	3.13323	FEMALE WT NORMAL S10S50Rx up vs FEMALE WT NORMAL CONTROL	0.0456221	2.06505	2.06505	FEMALE MISS BCNS S10S50Rx up vs FEMALE MISS BCNS CONTROL	0.998639	1.00058	1.00058	MALE BCNS CONTROL up vs MALE NORMAL CONTROL	0.967799	0.985744	-1.01446	FEMALE BCNS CONTROL down vs FEMALE NORMAL CONTROL	0.335555	0.715716	-1.3972	FEMALE WT NORMAL CONTROL down vs MALE WT NORMAL CONTROL	0.584372	0.769164	-1.30011	FEMALE TRUN BCNS CONTROL down vs MALE TRUN BCNS CONTROL	0.325859	0.646377	-1.54709
31356	222065_s_at	2314	FLII	flightless I homolog (Drosophila)	NM_002018	0.0873725	0.336638	4.17222e-08	0.171406	0.195897	9.60333e-06	0.697768	-1.43314	MALE WT NORMAL S10S50Rx down vs MALE WT NORMAL CONTROL	0.0868571	0.889872	-1.12376	MALE MISS BCNS S10S50Rx down vs MALE MISS BCNS CONTROL	0.000140474	0.673804	-1.48411	MALE TRUN BCNS S10S50Rx down vs MALE TRUN BCNS CONTROL	0.000268174	0.770367	-1.29808	FEMALE WT NORMAL S10S50Rx down vs FEMALE WT NORMAL CONTROL	0.000557474	0.711597	-1.40529	FEMALE MISS BCNS S10S50Rx down vs FEMALE MISS BCNS CONTROL	0.6756	0.972085	-1.02872	MALE BCNS CONTROL down vs MALE NORMAL CONTROL	0.611628	0.964707	-1.03658	FEMALE BCNS CONTROL down vs FEMALE NORMAL CONTROL	0.798976	0.982198	-1.01812	FEMALE WT NORMAL CONTROL down vs MALE WT NORMAL CONTROL	0.408717	0.920089	-1.08685	FEMALE TRUN BCNS CONTROL down vs MALE TRUN BCNS CONTROL	0.72451	1.03264	1.03264
12578	203118_at	9159	PCSK7	proprotein convertase subtilisin/kexin type 7	NM_004716	0.0875575	0.366061	0.000113875	0.763175	0.14182	0.0060486	0.740653	-1.35016	MALE WT NORMAL S10S50Rx down vs MALE WT NORMAL CONTROL	0.365709	0.90369	-1.10657	MALE MISS BCNS S10S50Rx down vs MALE MISS BCNS CONTROL	0.043893	0.746371	-1.33982	MALE TRUN BCNS S10S50Rx down vs MALE TRUN BCNS CONTROL	0.00255081	0.711909	-1.40467	FEMALE WT NORMAL S10S50Rx down vs FEMALE WT NORMAL CONTROL	0.423578	0.896382	-1.1156	FEMALE MISS BCNS S10S50Rx down vs FEMALE MISS BCNS CONTROL	0.178374	0.863289	-1.15836	MALE BCNS CONTROL down vs MALE NORMAL CONTROL	0.582327	0.940701	-1.06304	FEMALE BCNS CONTROL down vs FEMALE NORMAL CONTROL	0.492557	0.926357	-1.0795	FEMALE WT NORMAL CONTROL down vs MALE WT NORMAL CONTROL	0.6253	1.07969	1.07969	FEMALE TRUN BCNS CONTROL up vs MALE TRUN BCNS CONTROL	0.685777	0.943729	-1.05963
13023	203565_s_at	4331	MNAT1	menage a trois homolog 1, cyclin H assembly factor (Xenopus laevis)	NM_001177963 /// NM_002431	0.0878911	0.3527	0.00202086	0.166586	0.120512	0.0169563	0.683224	-1.46365	MALE WT NORMAL S10S50Rx down vs MALE WT NORMAL CONTROL	0.00739959	0.626517	-1.59613	MALE MISS BCNS S10S50Rx down vs MALE MISS BCNS CONTROL	0.000853968	0.536864	-1.86267	MALE TRUN BCNS S10S50Rx down vs MALE TRUN BCNS CONTROL	0.00133303	0.57543	-1.73783	FEMALE WT NORMAL S10S50Rx down vs FEMALE WT NORMAL CONTROL	0.00908351	0.630733	-1.58546	FEMALE MISS BCNS S10S50Rx down vs FEMALE MISS BCNS CONTROL	0.683654	1.03854	1.03854	MALE BCNS CONTROL up vs MALE NORMAL CONTROL	0.265149	0.896519	-1.11543	FEMALE BCNS CONTROL down vs FEMALE NORMAL CONTROL	0.735925	1.03102	1.03102	FEMALE WT NORMAL CONTROL up vs MALE WT NORMAL CONTROL	0.0203088	0.730888	-1.3682	FEMALE TRUN BCNS CONTROL down vs MALE TRUN BCNS CONTROL	0.480002	1.08382	1.08382
37828	228563_at	10052	GJC1	gap junction protein, gamma 1, 45kDa	NM_001080383 /// NM_005497	0.0879705	0.774181	0.0046216	0.615372	0.287394	0.00257187	0.397612	-2.51501	MALE WT NORMAL S10S50Rx down vs MALE WT NORMAL CONTROL	0.201932	0.682622	-1.46494	MALE MISS BCNS S10S50Rx down vs MALE MISS BCNS CONTROL	0.0111305	0.430626	-2.3222	MALE TRUN BCNS S10S50Rx down vs MALE TRUN BCNS CONTROL	0.000867036	0.349572	-2.86064	FEMALE WT NORMAL S10S50Rx down vs FEMALE WT NORMAL CONTROL	0.0518065	0.535013	-1.86911	FEMALE MISS BCNS S10S50Rx down vs FEMALE MISS BCNS CONTROL	0.0973722	0.703159	-1.42215	MALE BCNS CONTROL down vs MALE NORMAL CONTROL	0.717097	0.926098	-1.0798	FEMALE BCNS CONTROL down vs FEMALE NORMAL CONTROL	0.47795	1.15519	1.15519	FEMALE WT NORMAL CONTROL up vs MALE WT NORMAL CONTROL	0.528053	1.1894	1.1894	FEMALE TRUN BCNS CONTROL up vs MALE TRUN BCNS CONTROL	0.0166708	1.94618	1.94618
31686	222396_at	51155	HN1	hematological and neurological expressed 1	NM_001002032 /// NM_001002033 /// NM_016185	0.0881631	0.989304	0.000198249	0.0739176	0.409045	0.00523037	0.549159	-1.82097	MALE WT NORMAL S10S50Rx down vs MALE WT NORMAL CONTROL	0.00682538	0.531639	-1.88097	MALE MISS BCNS S10S50Rx down vs MALE MISS BCNS CONTROL	7.31444e-05	0.339085	-2.94911	MALE TRUN BCNS S10S50Rx down vs MALE TRUN BCNS CONTROL	0.000154733	0.403597	-2.47772	FEMALE WT NORMAL S10S50Rx down vs FEMALE WT NORMAL CONTROL	0.000100934	0.338264	-2.95627	FEMALE MISS BCNS S10S50Rx down vs FEMALE MISS BCNS CONTROL	0.221549	1.22701	1.22701	MALE BCNS CONTROL up vs MALE NORMAL CONTROL	0.850169	0.968358	-1.03268	FEMALE BCNS CONTROL down vs FEMALE NORMAL CONTROL	0.611271	1.08626	1.08626	FEMALE WT NORMAL CONTROL up vs MALE WT NORMAL CONTROL	0.136864	0.708973	-1.41049	FEMALE TRUN BCNS CONTROL down vs MALE TRUN BCNS CONTROL	0.860354	1.03661	1.03661
36145	226879_at	84329	HVCN1	hydrogen voltage-gated channel 1	NM_001040107 /// NM_032369	0.0881841	0.349489	0.0128432	0.309008	0.530992	0.00395361	1.45953	1.45953	MALE WT NORMAL S10S50Rx up vs MALE WT NORMAL CONTROL	0.898613	1.01678	1.01678	MALE MISS BCNS S10S50Rx up vs MALE MISS BCNS CONTROL	0.664254	0.932744	-1.07211	MALE TRUN BCNS S10S50Rx down vs MALE TRUN BCNS CONTROL	0.0507923	1.26627	1.26627	FEMALE WT NORMAL S10S50Rx up vs FEMALE WT NORMAL CONTROL	0.388015	1.15005	1.15005	FEMALE MISS BCNS S10S50Rx up vs FEMALE MISS BCNS CONTROL	0.0293932	1.34439	1.34439	MALE BCNS CONTROL up vs MALE NORMAL CONTROL	0.605577	1.07007	1.07007	FEMALE BCNS CONTROL up vs FEMALE NORMAL CONTROL	0.295355	1.14937	1.14937	FEMALE WT NORMAL CONTROL up vs MALE WT NORMAL CONTROL	0.173164	0.771292	-1.29653	FEMALE TRUN BCNS CONTROL down vs MALE TRUN BCNS CONTROL	0.629293	1.08511	1.08511
11051	201592_at	8667	EIF3H	eukaryotic translation initiation factor 3, subunit H	NM_003756	0.0882286	0.291921	0.000159377	0.43605	0.138344	0.000232068	1.34757	1.34757	MALE WT NORMAL S10S50Rx up vs MALE WT NORMAL CONTROL	0.0368394	1.18095	1.18095	MALE MISS BCNS S10S50Rx up vs MALE MISS BCNS CONTROL	0.536575	1.05361	1.05361	MALE TRUN BCNS S10S50Rx up vs MALE TRUN BCNS CONTROL	7.41605e-05	1.39694	1.39694	FEMALE WT NORMAL S10S50Rx up vs FEMALE WT NORMAL CONTROL	0.0189813	1.24267	1.24267	FEMALE MISS BCNS S10S50Rx up vs FEMALE MISS BCNS CONTROL	0.00399993	1.25757	1.25757	MALE BCNS CONTROL up vs MALE NORMAL CONTROL	0.382769	1.06584	1.06584	FEMALE BCNS CONTROL up vs FEMALE NORMAL CONTROL	0.877022	0.989101	-1.01102	FEMALE WT NORMAL CONTROL down vs MALE WT NORMAL CONTROL	0.032819	0.795446	-1.25716	FEMALE TRUN BCNS CONTROL down vs MALE TRUN BCNS CONTROL	0.184633	0.883456	-1.13192
31907	222617_s_at	63877	C10orf84	chromosome 10 open reading frame 84	NM_001134672 /// NM_022063	0.0882757	0.742102	0.000953471	0.416824	0.21208	0.000621082	0.616917	-1.62096	MALE WT NORMAL S10S50Rx down vs MALE WT NORMAL CONTROL	0.000944877	0.602263	-1.6604	MALE MISS BCNS S10S50Rx down vs MALE MISS BCNS CONTROL	0.0170159	0.71721	-1.39429	MALE TRUN BCNS S10S50Rx down vs MALE TRUN BCNS CONTROL	0.00243622	0.668127	-1.49672	FEMALE WT NORMAL S10S50Rx down vs FEMALE WT NORMAL CONTROL	0.000310577	0.553711	-1.806	FEMALE MISS BCNS S10S50Rx down vs FEMALE MISS BCNS CONTROL	0.432428	1.07311	1.07311	MALE BCNS CONTROL up vs MALE NORMAL CONTROL	0.688114	0.963385	-1.03801	FEMALE BCNS CONTROL down vs FEMALE NORMAL CONTROL	0.952061	0.994716	-1.00531	FEMALE WT NORMAL CONTROL down vs MALE WT NORMAL CONTROL	0.138984	0.831845	-1.20215	FEMALE TRUN BCNS CONTROL down vs MALE TRUN BCNS CONTROL	0.702376	0.958664	-1.04312
35900	226634_at	399818	METTL10	methyltransferase like 10	NM_212554	0.0884517	0.613499	8.18843e-05	0.0977106	0.610774	0.00154644	0.538165	-1.85817	MALE WT NORMAL S10S50Rx down vs MALE WT NORMAL CONTROL	0.183432	0.770045	-1.29863	MALE MISS BCNS S10S50Rx down vs MALE MISS BCNS CONTROL	0.0467072	0.624215	-1.60201	MALE TRUN BCNS S10S50Rx down vs MALE TRUN BCNS CONTROL	0.000669481	0.504042	-1.98396	FEMALE WT NORMAL S10S50Rx down vs FEMALE WT NORMAL CONTROL	0.00246754	0.454033	-2.20248	FEMALE MISS BCNS S10S50Rx down vs FEMALE MISS BCNS CONTROL	0.462652	1.13533	1.13533	MALE BCNS CONTROL up vs MALE NORMAL CONTROL	0.242385	0.806475	-1.23996	FEMALE BCNS CONTROL down vs FEMALE NORMAL CONTROL	0.193988	1.26709	1.26709	FEMALE WT NORMAL CONTROL up vs MALE WT NORMAL CONTROL	0.132227	0.678086	-1.47474	FEMALE TRUN BCNS CONTROL down vs MALE TRUN BCNS CONTROL	0.43791	1.19472	1.19472
12739	203281_s_at	7318	UBA7	ubiquitin-like modifier activating enzyme 7	NM_003335	0.0893836	0.598729	0.000486007	0.599795	0.911814	0.0208506	1.52198	1.52198	MALE WT NORMAL S10S50Rx up vs MALE WT NORMAL CONTROL	0.0529996	1.48799	1.48799	MALE MISS BCNS S10S50Rx up vs MALE MISS BCNS CONTROL	0.00253226	2.10703	2.10703	MALE TRUN BCNS S10S50Rx up vs MALE TRUN BCNS CONTROL	0.000362459	2.10874	2.10874	FEMALE WT NORMAL S10S50Rx up vs FEMALE WT NORMAL CONTROL	0.01212	1.80271	1.80271	FEMALE MISS BCNS S10S50Rx up vs FEMALE MISS BCNS CONTROL	0.439397	0.890415	-1.12307	MALE BCNS CONTROL down vs MALE NORMAL CONTROL	0.177409	1.24303	1.24303	FEMALE BCNS CONTROL up vs FEMALE NORMAL CONTROL	0.230496	0.830608	-1.20394	FEMALE WT NORMAL CONTROL down vs MALE WT NORMAL CONTROL	0.108691	1.41705	1.41705	FEMALE TRUN BCNS CONTROL up vs MALE TRUN BCNS CONTROL	0.783365	0.948823	-1.05394
12455	202995_s_at	2192	FBLN1	fibulin 1	NM_001996 /// NM_006485 /// NM_006486 /// NM_006487	0.0894234	0.670095	8.2126e-06	0.754632	0.125727	6.57464e-05	2.93811	2.93811	MALE WT NORMAL S10S50Rx up vs MALE WT NORMAL CONTROL	0.00497058	2.10317	2.10317	MALE MISS BCNS S10S50Rx up vs MALE MISS BCNS CONTROL	2.53327e-05	3.95656	3.95656	MALE TRUN BCNS S10S50Rx up vs MALE TRUN BCNS CONTROL	7.89879e-06	3.61515	3.61515	FEMALE WT NORMAL S10S50Rx up vs FEMALE WT NORMAL CONTROL	0.000629104	2.76127	2.76127	FEMALE MISS BCNS S10S50Rx up vs FEMALE MISS BCNS CONTROL	0.985629	0.995077	-1.00495	MALE BCNS CONTROL down vs MALE NORMAL CONTROL	0.319439	1.33747	1.33747	FEMALE BCNS CONTROL up vs FEMALE NORMAL CONTROL	0.97563	1.0086	1.0086	FEMALE WT NORMAL CONTROL up vs MALE WT NORMAL CONTROL	0.153208	1.78234	1.78234	FEMALE TRUN BCNS CONTROL up vs MALE TRUN BCNS CONTROL	0.931781	1.03109	1.03109
10602	201143_s_at	1965	EIF2S1	eukaryotic translation initiation factor 2, subunit 1 alpha, 35kDa	NM_004094	0.0894634	0.925471	0.0224547	0.024351	0.0706441	0.00115851	0.529296	-1.8893	MALE WT NORMAL S10S50Rx down vs MALE WT NORMAL CONTROL	0.367679	0.85267	-1.17279	MALE MISS BCNS S10S50Rx down vs MALE MISS BCNS CONTROL	0.827056	0.963008	-1.03841	MALE TRUN BCNS S10S50Rx down vs MALE TRUN BCNS CONTROL	0.0347942	0.694603	-1.43967	FEMALE WT NORMAL S10S50Rx down vs FEMALE WT NORMAL CONTROL	0.0673276	0.706847	-1.41473	FEMALE MISS BCNS S10S50Rx down vs FEMALE MISS BCNS CONTROL	0.0163025	0.706353	-1.41572	MALE BCNS CONTROL down vs MALE NORMAL CONTROL	0.837315	1.02835	1.02835	FEMALE BCNS CONTROL up vs FEMALE NORMAL CONTROL	0.901958	0.984229	-1.01602	FEMALE WT NORMAL CONTROL down vs MALE WT NORMAL CONTROL	0.0189842	1.58125	1.58125	FEMALE TRUN BCNS CONTROL up vs MALE TRUN BCNS CONTROL	0.123438	1.29847	1.29847
32981	223694_at	81786	TRIM7	tripartite motif-containing 7	NM_033342 /// NM_203293 /// NM_203294 /// NM_203295 /// NM_203296 /// NM_203297	0.0894732	0.0549933	0.00117356	0.137983	0.521867	0.00963492	0.677932	-1.47507	MALE WT NORMAL S10S50Rx down vs MALE WT NORMAL CONTROL	0.272336	0.841677	-1.1881	MALE MISS BCNS S10S50Rx down vs MALE MISS BCNS CONTROL	0.000414105	0.483243	-2.06935	MALE TRUN BCNS S10S50Rx down vs MALE TRUN BCNS CONTROL	0.00107558	0.588761	-1.69848	FEMALE WT NORMAL S10S50Rx down vs FEMALE WT NORMAL CONTROL	0.0862025	0.742536	-1.34674	FEMALE MISS BCNS S10S50Rx down vs FEMALE MISS BCNS CONTROL	0.755419	1.03609	1.03609	MALE BCNS CONTROL up vs MALE NORMAL CONTROL	0.182604	0.848714	-1.17825	FEMALE BCNS CONTROL down vs FEMALE NORMAL CONTROL	0.801971	0.971614	-1.02921	FEMALE WT NORMAL CONTROL down vs MALE WT NORMAL CONTROL	0.00567299	0.608319	-1.64387	FEMALE TRUN BCNS CONTROL down vs MALE TRUN BCNS CONTROL	0.779061	1.04132	1.04132
34162	224893_at	25923	ATL3	atlastin GTPase 3	NM_015459	0.0896338	0.163523	0.00754615	0.152138	0.735207	0.00512734	0.662339	-1.5098	MALE WT NORMAL S10S50Rx down vs MALE WT NORMAL CONTROL	0.428739	0.888249	-1.12581	MALE MISS BCNS S10S50Rx down vs MALE MISS BCNS CONTROL	0.229056	0.821281	-1.21761	MALE TRUN BCNS S10S50Rx down vs MALE TRUN BCNS CONTROL	0.0217412	0.723969	-1.38128	FEMALE WT NORMAL S10S50Rx down vs FEMALE WT NORMAL CONTROL	0.0187498	0.660112	-1.5149	FEMALE MISS BCNS S10S50Rx down vs FEMALE MISS BCNS CONTROL	0.987469	1.00173	1.00173	MALE BCNS CONTROL up vs MALE NORMAL CONTROL	0.752001	1.03736	1.03736	FEMALE BCNS CONTROL up vs FEMALE NORMAL CONTROL	0.890119	1.01554	1.01554	FEMALE WT NORMAL CONTROL up vs MALE WT NORMAL CONTROL	0.618866	1.07936	1.07936	FEMALE TRUN BCNS CONTROL up vs MALE TRUN BCNS CONTROL	0.86233	1.02467	1.02467
15024	205566_at	11057	ABHD2	abhydrolase domain containing 2	NM_007011 /// NM_152924	0.0896726	0.779736	0.00229772	0.821838	0.943536	0.00631012	0.704738	-1.41897	MALE WT NORMAL S10S50Rx down vs MALE WT NORMAL CONTROL	0.00454914	0.655672	-1.52515	MALE MISS BCNS S10S50Rx down vs MALE MISS BCNS CONTROL	0.00262649	0.624778	-1.60057	MALE TRUN BCNS S10S50Rx down vs MALE TRUN BCNS CONTROL	0.012911	0.735518	-1.35959	FEMALE WT NORMAL S10S50Rx down vs FEMALE WT NORMAL CONTROL	0.0366162	0.7372	-1.35648	FEMALE MISS BCNS S10S50Rx down vs FEMALE MISS BCNS CONTROL	0.856269	1.02161	1.02161	MALE BCNS CONTROL up vs MALE NORMAL CONTROL	0.690374	0.951752	-1.05069	FEMALE BCNS CONTROL down vs FEMALE NORMAL CONTROL	0.422041	1.10201	1.10201	FEMALE WT NORMAL CONTROL up vs MALE WT NORMAL CONTROL	0.969337	1.00637	1.00637	FEMALE TRUN BCNS CONTROL up vs MALE TRUN BCNS CONTROL	0.76046	1.04734	1.04734
12050	202591_s_at	6742	SSBP1	single-stranded DNA binding protein 1	NM_003143	0.0896828	0.715741	0.00110621	0.290961	0.324071	0.00414798	0.736038	-1.35863	MALE WT NORMAL S10S50Rx down vs MALE WT NORMAL CONTROL	0.0566359	0.809374	-1.23552	MALE MISS BCNS S10S50Rx down vs MALE MISS BCNS CONTROL	0.000741878	0.647333	-1.5448	MALE TRUN BCNS S10S50Rx down vs MALE TRUN BCNS CONTROL	0.00291454	0.728449	-1.37278	FEMALE WT NORMAL S10S50Rx down vs FEMALE WT NORMAL CONTROL	0.00145294	0.662056	-1.51045	FEMALE MISS BCNS S10S50Rx down vs FEMALE MISS BCNS CONTROL	0.198938	1.13674	1.13674	MALE BCNS CONTROL up vs MALE NORMAL CONTROL	0.797632	0.974277	-1.0264	FEMALE BCNS CONTROL down vs FEMALE NORMAL CONTROL	0.771512	1.02885	1.02885	FEMALE WT NORMAL CONTROL up vs MALE WT NORMAL CONTROL	0.0740852	0.775011	-1.2903	FEMALE TRUN BCNS CONTROL down vs MALE TRUN BCNS CONTROL	0.978716	1.00331	1.00331
34656	225388_at	10098	TSPAN5	tetraspanin 5	NM_005723	0.0897518	0.326571	0.0020993	0.608817	0.580601	0.00249392	0.582827	-1.71577	MALE WT NORMAL S10S50Rx down vs MALE WT NORMAL CONTROL	0.100388	0.740663	-1.35014	MALE MISS BCNS S10S50Rx down vs MALE MISS BCNS CONTROL	0.00740451	0.578036	-1.72999	MALE TRUN BCNS S10S50Rx down vs MALE TRUN BCNS CONTROL	0.0110052	0.653339	-1.5306	FEMALE WT NORMAL S10S50Rx down vs FEMALE WT NORMAL CONTROL	0.0110249	0.593078	-1.68612	FEMALE MISS BCNS S10S50Rx down vs FEMALE MISS BCNS CONTROL	0.821614	1.03972	1.03972	MALE BCNS CONTROL up vs MALE NORMAL CONTROL	0.226956	0.798982	-1.25159	FEMALE BCNS CONTROL down vs FEMALE NORMAL CONTROL	0.94338	1.01256	1.01256	FEMALE WT NORMAL CONTROL up vs MALE WT NORMAL CONTROL	0.183629	0.716282	-1.3961	FEMALE TRUN BCNS CONTROL down vs MALE TRUN BCNS CONTROL	0.455634	0.845282	-1.18304
22127	212811_x_at	6509	SLC1A4	solute carrier family 1 (glutamate/neutral amino acid transporter), member 4	NM_001193493 /// NM_003038	0.0900069	0.0730406	0.00138098	0.0143399	0.217165	0.000594438	0.47104	-2.12296	MALE WT NORMAL S10S50Rx down vs MALE WT NORMAL CONTROL	0.692592	1.08372	1.08372	MALE MISS BCNS S10S50Rx up vs MALE MISS BCNS CONTROL	0.0132609	0.564921	-1.77016	MALE TRUN BCNS S10S50Rx down vs MALE TRUN BCNS CONTROL	0.00224008	0.534396	-1.87127	FEMALE WT NORMAL S10S50Rx down vs FEMALE WT NORMAL CONTROL	0.000569453	0.403294	-2.47958	FEMALE MISS BCNS S10S50Rx down vs FEMALE MISS BCNS CONTROL	0.139999	0.669927	-1.4927	MALE BCNS CONTROL down vs MALE NORMAL CONTROL	0.824888	0.941155	-1.06252	FEMALE BCNS CONTROL down vs FEMALE NORMAL CONTROL	0.292498	0.749967	-1.33339	FEMALE WT NORMAL CONTROL down vs MALE WT NORMAL CONTROL	0.636248	1.19464	1.19464	FEMALE TRUN BCNS CONTROL up vs MALE TRUN BCNS CONTROL	0.830556	0.929212	-1.07618
27857	218561_s_at	57128	LYRM4	LYR motif containing 4	NM_001164840 /// NM_001164841 /// NM_020408	0.090302	0.376028	0.074735	0.568403	0.29055	0.0107786	1.49524	1.49524	MALE WT NORMAL S10S50Rx up vs MALE WT NORMAL CONTROL	0.0620746	1.37632	1.37632	MALE MISS BCNS S10S50Rx up vs MALE MISS BCNS CONTROL	0.36011	1.16606	1.16606	MALE TRUN BCNS S10S50Rx up vs MALE TRUN BCNS CONTROL	0.0125032	1.47232	1.47232	FEMALE WT NORMAL S10S50Rx up vs FEMALE WT NORMAL CONTROL	0.769365	1.05075	1.05075	FEMALE MISS BCNS S10S50Rx up vs FEMALE MISS BCNS CONTROL	0.143798	1.25377	1.25377	MALE BCNS CONTROL up vs MALE NORMAL CONTROL	0.472681	1.11998	1.11998	FEMALE BCNS CONTROL up vs FEMALE NORMAL CONTROL	0.700289	0.943349	-1.06005	FEMALE WT NORMAL CONTROL down vs MALE WT NORMAL CONTROL	0.155787	0.735963	-1.35876	FEMALE TRUN BCNS CONTROL down vs MALE TRUN BCNS CONTROL	0.851877	0.964877	-1.0364
35154	225886_at	1655	DDX5	DEAD (Asp-Glu-Ala-Asp) box polypeptide 5	NM_004396	0.0906498	0.308243	0.0303377	0.0651107	0.0690389	0.021713	1.70861	1.70861	MALE WT NORMAL S10S50Rx up vs MALE WT NORMAL CONTROL	0.119423	1.44895	1.44895	MALE MISS BCNS S10S50Rx up vs MALE MISS BCNS CONTROL	0.0871889	1.50536	1.50536	MALE TRUN BCNS S10S50Rx up vs MALE TRUN BCNS CONTROL	0.000879175	2.35742	2.35742	FEMALE WT NORMAL S10S50Rx up vs FEMALE WT NORMAL CONTROL	0.337594	1.25453	1.25453	FEMALE MISS BCNS S10S50Rx up vs FEMALE MISS BCNS CONTROL	0.553977	0.921634	-1.08503	MALE BCNS CONTROL down vs MALE NORMAL CONTROL	0.456479	1.11275	1.11275	FEMALE BCNS CONTROL up vs FEMALE NORMAL CONTROL	0.284561	0.863754	-1.15774	FEMALE WT NORMAL CONTROL down vs MALE WT NORMAL CONTROL	0.607017	0.910497	-1.0983	FEMALE TRUN BCNS CONTROL down vs MALE TRUN BCNS CONTROL	0.296528	1.19449	1.19449
2169	1555225_at	25912	C1orf43	chromosome 1 open reading frame 43	NM_001098616 /// NM_015449 /// NM_138740	0.0906771	0.0199208	0.00119262	0.0398281	0.766721	0.00198381	0.46026	-2.17269	MALE WT NORMAL S10S50Rx down vs MALE WT NORMAL CONTROL	0.00971882	0.500175	-1.9993	MALE MISS BCNS S10S50Rx down vs MALE MISS BCNS CONTROL	0.00069101	0.355546	-2.81257	MALE TRUN BCNS S10S50Rx down vs MALE TRUN BCNS CONTROL	0.00078395	0.41838	-2.39017	FEMALE WT NORMAL S10S50Rx down vs FEMALE WT NORMAL CONTROL	0.0196015	0.526944	-1.89773	FEMALE MISS BCNS S10S50Rx down vs FEMALE MISS BCNS CONTROL	0.00336938	1.69884	1.69884	MALE BCNS CONTROL up vs MALE NORMAL CONTROL	0.478708	0.890872	-1.1225	FEMALE BCNS CONTROL down vs FEMALE NORMAL CONTROL	0.12784	1.277	1.277	FEMALE WT NORMAL CONTROL up vs MALE WT NORMAL CONTROL	0.00237132	0.473994	-2.10973	FEMALE TRUN BCNS CONTROL down vs MALE TRUN BCNS CONTROL	0.772815	0.946094	-1.05698
10080	200621_at	1465	CSRP1	cysteine and glycine-rich protein 1	NM_001193570 /// NM_001193571 /// NM_001193572 /// NM_004078	0.0909187	0.418185	0.00012479	0.75233	0.480051	8.92415e-05	0.669449	-1.49377	MALE WT NORMAL S10S50Rx down vs MALE WT NORMAL CONTROL	0.134645	0.870846	-1.14831	MALE MISS BCNS S10S50Rx down vs MALE MISS BCNS CONTROL	0.308704	0.893282	-1.11947	MALE TRUN BCNS S10S50Rx down vs MALE TRUN BCNS CONTROL	0.00908759	0.797139	-1.25449	FEMALE WT NORMAL S10S50Rx down vs FEMALE WT NORMAL CONTROL	0.015544	0.746597	-1.33941	FEMALE MISS BCNS S10S50Rx down vs FEMALE MISS BCNS CONTROL	0.165065	0.788635	-1.26801	MALE BCNS CONTROL down vs MALE NORMAL CONTROL	0.378639	0.857129	-1.16668	FEMALE BCNS CONTROL down vs FEMALE NORMAL CONTROL	0.163276	0.779473	-1.28292	FEMALE WT NORMAL CONTROL down vs MALE WT NORMAL CONTROL	0.24	0.745243	-1.34184	FEMALE TRUN BCNS CONTROL down vs MALE TRUN BCNS CONTROL	0.866006	0.963043	-1.03838
35084	225816_at	79960	PHF17	PHD finger protein 17	NM_024900 /// NM_199320	0.0911522	0.0900425	0.0059222	0.0461046	0.0901224	0.00032088	0.481746	-2.07578	MALE WT NORMAL S10S50Rx down vs MALE WT NORMAL CONTROL	0.723284	1.06759	1.06759	MALE MISS BCNS S10S50Rx up vs MALE MISS BCNS CONTROL	0.0206179	0.613173	-1.63086	MALE TRUN BCNS S10S50Rx down vs MALE TRUN BCNS CONTROL	0.0180648	0.66085	-1.5132	FEMALE WT NORMAL S10S50Rx down vs FEMALE WT NORMAL CONTROL	0.0594903	0.676961	-1.47719	FEMALE MISS BCNS S10S50Rx down vs FEMALE MISS BCNS CONTROL	0.451995	0.889303	-1.12448	MALE BCNS CONTROL down vs MALE NORMAL CONTROL	0.243783	0.824032	-1.21355	FEMALE BCNS CONTROL down vs FEMALE NORMAL CONTROL	0.947032	0.989667	-1.01044	FEMALE WT NORMAL CONTROL down vs MALE WT NORMAL CONTROL	0.832088	0.955438	-1.04664	FEMALE TRUN BCNS CONTROL down vs MALE TRUN BCNS CONTROL	0.520621	0.880164	-1.13615
47	1552291_at	54965	PIGX	phosphatidylinositol glycan anchor biosynthesis, class X	NM_001166304 /// NM_017861	0.0912252	0.0568892	0.00426367	0.175069	0.172222	0.00200713	0.444419	-2.25013	MALE WT NORMAL S10S50Rx down vs MALE WT NORMAL CONTROL	0.324741	0.787264	-1.27022	MALE MISS BCNS S10S50Rx down vs MALE MISS BCNS CONTROL	0.000735416	0.364072	-2.74671	MALE TRUN BCNS S10S50Rx down vs MALE TRUN BCNS CONTROL	0.000876195	0.406632	-2.45922	FEMALE WT NORMAL S10S50Rx down vs FEMALE WT NORMAL CONTROL	0.005316	0.455478	-2.1955	FEMALE MISS BCNS S10S50Rx down vs FEMALE MISS BCNS CONTROL	0.467587	1.09393	1.09393	MALE BCNS CONTROL up vs MALE NORMAL CONTROL	0.748003	1.04153	1.04153	FEMALE BCNS CONTROL up vs FEMALE NORMAL CONTROL	0.0690556	1.25976	1.25976	FEMALE WT NORMAL CONTROL up vs MALE WT NORMAL CONTROL	0.445333	0.884482	-1.13061	FEMALE TRUN BCNS CONTROL down vs MALE TRUN BCNS CONTROL	0.00427195	1.6265	1.6265
24723	215418_at	55742	PARVA	parvin, alpha	NM_018222	0.0915731	0.228317	0.00357384	0.379538	0.891548	0.0204075	1.58526	1.58526	MALE WT NORMAL S10S50Rx up vs MALE WT NORMAL CONTROL	0.0608053	1.5216	1.5216	MALE MISS BCNS S10S50Rx up vs MALE MISS BCNS CONTROL	0.00785072	1.98638	1.98638	MALE TRUN BCNS S10S50Rx up vs MALE TRUN BCNS CONTROL	0.00678704	1.74255	1.74255	FEMALE WT NORMAL S10S50Rx up vs FEMALE WT NORMAL CONTROL	0.0595854	1.58173	1.58173	FEMALE MISS BCNS S10S50Rx up vs FEMALE MISS BCNS CONTROL	0.0342678	0.662494	-1.50945	MALE BCNS CONTROL down vs MALE NORMAL CONTROL	0.374969	1.18538	1.18538	FEMALE BCNS CONTROL up vs FEMALE NORMAL CONTROL	0.294932	0.822245	-1.21618	FEMALE WT NORMAL CONTROL down vs MALE WT NORMAL CONTROL	0.0503958	1.69947	1.69947	FEMALE TRUN BCNS CONTROL up vs MALE TRUN BCNS CONTROL	0.307032	1.27362	1.27362
27284	217988_at	57820	CCNB1IP1	cyclin B1 interacting protein 1	NM_021178 /// NM_182849 /// NM_182851 /// NM_182852	0.0915742	0.734831	0.0243945	0.969266	0.600144	0.0101652	1.53204	1.53204	MALE WT NORMAL S10S50Rx up vs MALE WT NORMAL CONTROL	0.167929	1.2709	1.2709	MALE MISS BCNS S10S50Rx up vs MALE MISS BCNS CONTROL	0.220818	1.24833	1.24833	MALE TRUN BCNS S10S50Rx up vs MALE TRUN BCNS CONTROL	0.00709264	1.57264	1.57264	FEMALE WT NORMAL S10S50Rx up vs FEMALE WT NORMAL CONTROL	0.0484105	1.45624	1.45624	FEMALE MISS BCNS S10S50Rx up vs FEMALE MISS BCNS CONTROL	0.259129	1.14303	1.14303	MALE BCNS CONTROL up vs MALE NORMAL CONTROL	0.992219	0.998817	-1.00118	FEMALE BCNS CONTROL down vs FEMALE NORMAL CONTROL	0.506448	0.925239	-1.0808	FEMALE WT NORMAL CONTROL down vs MALE WT NORMAL CONTROL	0.137152	0.784195	-1.27519	FEMALE TRUN BCNS CONTROL down vs MALE TRUN BCNS CONTROL	0.220907	0.833569	-1.19966
54470	50314_i_at	54976	C20orf27	chromosome 20 open reading frame 27	NM_001039140	0.0917971	0.722108	3.77746e-10	0.822751	0.329557	8.12263e-06	0.59228	-1.68839	MALE WT NORMAL S10S50Rx down vs MALE WT NORMAL CONTROL	6.04154e-05	0.60481	-1.65341	MALE MISS BCNS S10S50Rx down vs MALE MISS BCNS CONTROL	5.78265e-06	0.466268	-2.14469	MALE TRUN BCNS S10S50Rx down vs MALE TRUN BCNS CONTROL	3.53586e-07	0.50682	-1.97309	FEMALE WT NORMAL S10S50Rx down vs FEMALE WT NORMAL CONTROL	2.692e-05	0.514328	-1.94428	FEMALE MISS BCNS S10S50Rx down vs FEMALE MISS BCNS CONTROL	0.385972	1.09469	1.09469	MALE BCNS CONTROL up vs MALE NORMAL CONTROL	0.647559	1.05061	1.05061	FEMALE BCNS CONTROL up vs FEMALE NORMAL CONTROL	0.931831	0.990837	-1.00925	FEMALE WT NORMAL CONTROL down vs MALE WT NORMAL CONTROL	0.40376	0.879341	-1.13721	FEMALE TRUN BCNS CONTROL down vs MALE TRUN BCNS CONTROL	0.840609	1.02835	1.02835
22361	213047_x_at	6418	SET	SET nuclear oncogene	NM_001122821 /// NM_003011	0.09189	0.765003	6.88733e-05	0.387736	0.412588	0.00201548	0.681886	-1.46652	MALE WT NORMAL S10S50Rx down vs MALE WT NORMAL CONTROL	0.0221531	0.738489	-1.35412	MALE MISS BCNS S10S50Rx down vs MALE MISS BCNS CONTROL	0.000335633	0.56111	-1.78218	MALE TRUN BCNS S10S50Rx down vs MALE TRUN BCNS CONTROL	0.000277497	0.618727	-1.61622	FEMALE WT NORMAL S10S50Rx down vs FEMALE WT NORMAL CONTROL	0.00130508	0.607554	-1.64594	FEMALE MISS BCNS S10S50Rx down vs FEMALE MISS BCNS CONTROL	0.207638	1.14529	1.14529	MALE BCNS CONTROL up vs MALE NORMAL CONTROL	0.677179	0.955082	-1.04703	FEMALE BCNS CONTROL down vs FEMALE NORMAL CONTROL	0.437437	1.08707	1.08707	FEMALE WT NORMAL CONTROL up vs MALE WT NORMAL CONTROL	0.277765	0.850061	-1.17639	FEMALE TRUN BCNS CONTROL down vs MALE TRUN BCNS CONTROL	0.80182	0.966741	-1.0344
54327	38671_at	23129	PLXND1	plexin D1	NM_015103	0.0918932	0.249315	0.0225353	0.0471375	0.20023	0.0116219	1.41302	1.41302	MALE WT NORMAL S10S50Rx up vs MALE WT NORMAL CONTROL	0.637495	0.936354	-1.06797	MALE MISS BCNS S10S50Rx down vs MALE MISS BCNS CONTROL	0.0247777	1.41501	1.41501	MALE TRUN BCNS S10S50Rx up vs MALE TRUN BCNS CONTROL	0.00420932	1.49224	1.49224	FEMALE WT NORMAL S10S50Rx up vs FEMALE WT NORMAL CONTROL	0.0404077	1.37559	1.37559	FEMALE MISS BCNS S10S50Rx up vs FEMALE MISS BCNS CONTROL	0.349067	0.892441	-1.12052	MALE BCNS CONTROL down vs MALE NORMAL CONTROL	0.323696	1.13413	1.13413	FEMALE BCNS CONTROL up vs FEMALE NORMAL CONTROL	0.202973	0.853925	-1.17106	FEMALE WT NORMAL CONTROL down vs MALE WT NORMAL CONTROL	0.673712	1.07251	1.07251	FEMALE TRUN BCNS CONTROL up vs MALE TRUN BCNS CONTROL	0.541573	1.09801	1.09801
24206	214900_at	7586	ZKSCAN1	zinc finger with KRAB and SCAN domains 1	NM_003439	0.0920748	0.595264	0.000287036	0.676577	0.748522	0.0383274	1.36512	1.36512	MALE WT NORMAL S10S50Rx up vs MALE WT NORMAL CONTROL	0.00394326	1.71962	1.71962	MALE MISS BCNS S10S50Rx up vs MALE MISS BCNS CONTROL	0.00589682	1.83386	1.83386	MALE TRUN BCNS S10S50Rx up vs MALE TRUN BCNS CONTROL	0.0252756	1.40507	1.40507	FEMALE WT NORMAL S10S50Rx up vs FEMALE WT NORMAL CONTROL	0.0481589	1.50234	1.50234	FEMALE MISS BCNS S10S50Rx up vs FEMALE MISS BCNS CONTROL	0.0558016	0.720734	-1.38747	MALE BCNS CONTROL down vs MALE NORMAL CONTROL	0.847412	1.03291	1.03291	FEMALE BCNS CONTROL up vs FEMALE NORMAL CONTROL	0.932884	1.01416	1.01416	FEMALE WT NORMAL CONTROL up vs MALE WT NORMAL CONTROL	0.0418136	1.67281	1.67281	FEMALE TRUN BCNS CONTROL up vs MALE TRUN BCNS CONTROL	0.286789	1.26282	1.26282
10934	201475_x_at	4141	MARS	methionyl-tRNA synthetase	NM_004990	0.0922386	0.233272	0.00643764	0.151226	0.847976	0.0149743	0.654158	-1.52868	MALE WT NORMAL S10S50Rx down vs MALE WT NORMAL CONTROL	0.658749	0.922457	-1.08406	MALE MISS BCNS S10S50Rx down vs MALE MISS BCNS CONTROL	0.0619741	0.6851	-1.45964	MALE TRUN BCNS S10S50Rx down vs MALE TRUN BCNS CONTROL	0.00897839	0.633669	-1.57811	FEMALE WT NORMAL S10S50Rx down vs FEMALE WT NORMAL CONTROL	0.00214977	0.494883	-2.02068	FEMALE MISS BCNS S10S50Rx down vs FEMALE MISS BCNS CONTROL	0.885592	1.03168	1.03168	MALE BCNS CONTROL up vs MALE NORMAL CONTROL	0.357569	0.80881	-1.23638	FEMALE BCNS CONTROL down vs FEMALE NORMAL CONTROL	0.79783	1.05874	1.05874	FEMALE WT NORMAL CONTROL up vs MALE WT NORMAL CONTROL	0.537078	0.824501	-1.21285	FEMALE TRUN BCNS CONTROL down vs MALE TRUN BCNS CONTROL	0.530403	0.83559	-1.19676
27275	217979_at	27075	TSPAN13	tetraspanin 13	NM_014399	0.0925127	0.0513455	0.000253337	0.993493	0.487033	0.000570546	0.189512	-5.27671	MALE WT NORMAL S10S50Rx down vs MALE WT NORMAL CONTROL	0.00040909	0.152778	-6.54545	MALE MISS BCNS S10S50Rx down vs MALE MISS BCNS CONTROL	0.000128001	0.12393	-8.06909	MALE TRUN BCNS S10S50Rx down vs MALE TRUN BCNS CONTROL	0.000210981	0.16128	-6.2004	FEMALE WT NORMAL S10S50Rx down vs FEMALE WT NORMAL CONTROL	0.000450394	0.145758	-6.86066	FEMALE MISS BCNS S10S50Rx down vs FEMALE MISS BCNS CONTROL	0.110811	0.479161	-2.08698	MALE BCNS CONTROL down vs MALE NORMAL CONTROL	0.388728	0.668742	-1.49535	FEMALE BCNS CONTROL down vs FEMALE NORMAL CONTROL	0.114019	0.481001	-2.079	FEMALE WT NORMAL CONTROL down vs MALE WT NORMAL CONTROL	0.646299	0.75239	-1.3291	FEMALE TRUN BCNS CONTROL down vs MALE TRUN BCNS CONTROL	0.371373	0.598966	-1.66954
18215	208789_at	284119	PTRF	polymerase I and transcript release factor	NM_012232	0.0929323	0.181078	0.00306015	0.606147	0.145973	0.000148378	0.663526	-1.5071	MALE WT NORMAL S10S50Rx down vs MALE WT NORMAL CONTROL	0.157361	0.868054	-1.152	MALE MISS BCNS S10S50Rx down vs MALE MISS BCNS CONTROL	0.44894	0.92328	-1.0831	MALE TRUN BCNS S10S50Rx down vs MALE TRUN BCNS CONTROL	0.00337235	0.754943	-1.3246	FEMALE WT NORMAL S10S50Rx down vs FEMALE WT NORMAL CONTROL	0.0569862	0.808164	-1.23737	FEMALE MISS BCNS S10S50Rx down vs FEMALE MISS BCNS CONTROL	0.0244113	0.791423	-1.26355	MALE BCNS CONTROL down vs MALE NORMAL CONTROL	0.0447775	0.806434	-1.24003	FEMALE BCNS CONTROL down vs FEMALE NORMAL CONTROL	0.356377	0.912814	-1.09551	FEMALE WT NORMAL CONTROL down vs MALE WT NORMAL CONTROL	0.950613	0.991639	-1.00843	FEMALE TRUN BCNS CONTROL down vs MALE TRUN BCNS CONTROL	0.281476	0.872432	-1.14622
10573	201114_x_at	5688	PSMA7	proteasome (prosome, macropain) subunit, alpha type, 7	NM_002792	0.0930061	0.696157	2.82832e-06	0.353359	0.408633	0.000275641	0.715872	-1.3969	MALE WT NORMAL S10S50Rx down vs MALE WT NORMAL CONTROL	0.00079897	0.708689	-1.41106	MALE MISS BCNS S10S50Rx down vs MALE MISS BCNS CONTROL	9.55256e-06	0.566021	-1.76672	MALE TRUN BCNS S10S50Rx down vs MALE TRUN BCNS CONTROL	8.37143e-05	0.687808	-1.4539	FEMALE WT NORMAL S10S50Rx down vs FEMALE WT NORMAL CONTROL	5.90072e-05	0.615255	-1.62534	FEMALE MISS BCNS S10S50Rx down vs FEMALE MISS BCNS CONTROL	0.0253791	1.21352	1.21352	MALE BCNS CONTROL up vs MALE NORMAL CONTROL	0.864069	1.01437	1.01437	FEMALE BCNS CONTROL up vs FEMALE NORMAL CONTROL	0.633933	1.03944	1.03944	FEMALE WT NORMAL CONTROL up vs MALE WT NORMAL CONTROL	0.0371448	0.777116	-1.28681	FEMALE TRUN BCNS CONTROL down vs MALE TRUN BCNS CONTROL	0.77835	0.971441	-1.0294
14840	205382_s_at	1675	CFD	complement factor D (adipsin)	NM_001928	0.0930269	0.0306393	5.22258e-05	0.986142	0.445969	0.00526213	2.25003	2.25003	MALE WT NORMAL S10S50Rx up vs MALE WT NORMAL CONTROL	0.180632	1.49811	1.49811	MALE MISS BCNS S10S50Rx up vs MALE MISS BCNS CONTROL	0.0102105	2.78576	2.78576	MALE TRUN BCNS S10S50Rx up vs MALE TRUN BCNS CONTROL	0.000766554	2.84309	2.84309	FEMALE WT NORMAL S10S50Rx up vs FEMALE WT NORMAL CONTROL	0.138769	1.72552	1.72552	FEMALE MISS BCNS S10S50Rx up vs FEMALE MISS BCNS CONTROL	0.505166	1.28551	1.28551	MALE BCNS CONTROL up vs MALE NORMAL CONTROL	0.0823472	2.04564	2.04564	FEMALE BCNS CONTROL up vs FEMALE NORMAL CONTROL	0.976396	0.98852	-1.01161	FEMALE WT NORMAL CONTROL down vs MALE WT NORMAL CONTROL	0.329021	1.72835	1.72835	FEMALE TRUN BCNS CONTROL up vs MALE TRUN BCNS CONTROL	0.479819	1.43167	1.43167
18244	208818_s_at	1312	COMT	catechol-O-methyltransferase	NM_000754 /// NM_001135161 /// NM_001135162 /// NM_007310	0.0938736	0.363277	8.1859e-05	0.652153	0.736653	0.00495675	1.32524	1.32524	MALE WT NORMAL S10S50Rx up vs MALE WT NORMAL CONTROL	0.15462	1.15985	1.15985	MALE MISS BCNS S10S50Rx up vs MALE MISS BCNS CONTROL	0.213095	1.16985	1.16985	MALE TRUN BCNS S10S50Rx up vs MALE TRUN BCNS CONTROL	0.000761946	1.43331	1.43331	FEMALE WT NORMAL S10S50Rx up vs FEMALE WT NORMAL CONTROL	0.0463559	1.29946	1.29946	FEMALE MISS BCNS S10S50Rx up vs FEMALE MISS BCNS CONTROL	0.348345	1.10285	1.10285	MALE BCNS CONTROL up vs MALE NORMAL CONTROL	0.267663	0.885468	-1.12935	FEMALE BCNS CONTROL down vs FEMALE NORMAL CONTROL	0.696595	0.958912	-1.04285	FEMALE WT NORMAL CONTROL down vs MALE WT NORMAL CONTROL	0.0575831	0.73581	-1.35905	FEMALE TRUN BCNS CONTROL down vs MALE TRUN BCNS CONTROL	0.133294	0.805567	-1.24136
48541	239281_at	79683	ZDHHC14	zinc finger, DHHC-type containing 14	NM_024630 /// NM_153746	0.0939097	0.10103	0.000215247	0.293565	0.123233	0.00501577	1.3328	1.3328	MALE WT NORMAL S10S50Rx up vs MALE WT NORMAL CONTROL	0.030229	1.2761	1.2761	MALE MISS BCNS S10S50Rx up vs MALE MISS BCNS CONTROL	0.00296691	1.47375	1.47375	MALE TRUN BCNS S10S50Rx up vs MALE TRUN BCNS CONTROL	0.00158618	1.39695	1.39695	FEMALE WT NORMAL S10S50Rx up vs FEMALE WT NORMAL CONTROL	0.117115	1.20114	1.20114	FEMALE MISS BCNS S10S50Rx up vs FEMALE MISS BCNS CONTROL	0.036486	0.810306	-1.2341	MALE BCNS CONTROL down vs MALE NORMAL CONTROL	0.474741	0.931816	-1.07317	FEMALE BCNS CONTROL down vs FEMALE NORMAL CONTROL	0.685932	0.962164	-1.03932	FEMALE WT NORMAL CONTROL down vs MALE WT NORMAL CONTROL	0.760796	0.960637	-1.04098	FEMALE TRUN BCNS CONTROL down vs MALE TRUN BCNS CONTROL	0.0592501	1.27439	1.27439
27973	218678_at	10763	NES	nestin	NM_006617	0.0944398	0.166719	0.000455194	0.965588	0.589256	0.000529872	0.392462	-2.54802	MALE WT NORMAL S10S50Rx down vs MALE WT NORMAL CONTROL	0.00347746	0.428085	-2.33598	MALE MISS BCNS S10S50Rx down vs MALE MISS BCNS CONTROL	0.00667144	0.45559	-2.19496	MALE TRUN BCNS S10S50Rx down vs MALE TRUN BCNS CONTROL	0.000187758	0.358949	-2.78591	FEMALE WT NORMAL S10S50Rx down vs FEMALE WT NORMAL CONTROL	0.0036379	0.413404	-2.41894	FEMALE MISS BCNS S10S50Rx down vs FEMALE MISS BCNS CONTROL	0.311498	0.665468	-1.5027	MALE BCNS CONTROL down vs MALE NORMAL CONTROL	0.0406509	0.401749	-2.48912	FEMALE BCNS CONTROL down vs FEMALE NORMAL CONTROL	0.676719	0.843149	-1.18603	FEMALE WT NORMAL CONTROL down vs MALE WT NORMAL CONTROL	0.210732	0.479026	-2.08757	FEMALE TRUN BCNS CONTROL down vs MALE TRUN BCNS CONTROL	0.251035	0.540884	-1.84883
28935	219640_at	24146	CLDN15	claudin 15	NM_001185080 /// NM_014343	0.0944422	0.780009	0.0153563	0.129685	0.981705	0.00304078	1.67684	1.67684	MALE WT NORMAL S10S50Rx up vs MALE WT NORMAL CONTROL	0.0502967	1.40805	1.40805	MALE MISS BCNS S10S50Rx up vs MALE MISS BCNS CONTROL	0.0553723	1.40443	1.40443	MALE TRUN BCNS S10S50Rx up vs MALE TRUN BCNS CONTROL	0.0241605	1.44256	1.44256	FEMALE WT NORMAL S10S50Rx up vs FEMALE WT NORMAL CONTROL	0.00709845	1.67508	1.67508	FEMALE MISS BCNS S10S50Rx up vs FEMALE MISS BCNS CONTROL	0.939522	1.00726	1.00726	MALE BCNS CONTROL up vs MALE NORMAL CONTROL	0.484725	1.0722	1.0722	FEMALE BCNS CONTROL up vs FEMALE NORMAL CONTROL	0.994344	1.00067	1.00067	FEMALE WT NORMAL CONTROL up vs MALE WT NORMAL CONTROL	0.420217	1.10786	1.10786	FEMALE TRUN BCNS CONTROL up vs MALE TRUN BCNS CONTROL	0.837092	1.02414	1.02414
36875	227610_at	441631	TSPAN11	tetraspanin 11	NM_001080509	0.0945009	0.291195	0.000605312	0.549804	0.321631	0.0094072	1.73988	1.73988	MALE WT NORMAL S10S50Rx up vs MALE WT NORMAL CONTROL	0.0761839	1.51077	1.51077	MALE MISS BCNS S10S50Rx up vs MALE MISS BCNS CONTROL	0.000449068	2.8165	2.8165	MALE TRUN BCNS S10S50Rx up vs MALE TRUN BCNS CONTROL	0.000204265	2.4537	2.4537	FEMALE WT NORMAL S10S50Rx up vs FEMALE WT NORMAL CONTROL	0.117566	1.47354	1.47354	FEMALE MISS BCNS S10S50Rx up vs FEMALE MISS BCNS CONTROL	0.558709	0.881383	-1.13458	MALE BCNS CONTROL down vs MALE NORMAL CONTROL	0.0230752	1.75306	1.75306	FEMALE BCNS CONTROL up vs FEMALE NORMAL CONTROL	0.335018	0.806367	-1.24013	FEMALE WT NORMAL CONTROL down vs MALE WT NORMAL CONTROL	0.0527216	1.87958	1.87958	FEMALE TRUN BCNS CONTROL up vs MALE TRUN BCNS CONTROL	0.271748	1.36857	1.36857
18474	209049_s_at	23613	ZMYND8	zinc finger, MYND-type containing 8	NM_012408 /// NM_183047 /// NM_183048	0.0945917	0.613373	0.000956943	0.931581	0.18366	0.00821683	0.578633	-1.72821	MALE WT NORMAL S10S50Rx down vs MALE WT NORMAL CONTROL	0.000638763	0.430602	-2.32233	MALE MISS BCNS S10S50Rx down vs MALE MISS BCNS CONTROL	0.000316912	0.404808	-2.47031	MALE TRUN BCNS S10S50Rx down vs MALE TRUN BCNS CONTROL	0.00155667	0.504578	-1.98185	FEMALE WT NORMAL S10S50Rx down vs FEMALE WT NORMAL CONTROL	0.000854367	0.433832	-2.30504	FEMALE MISS BCNS S10S50Rx down vs FEMALE MISS BCNS CONTROL	0.630108	1.07533	1.07533	MALE BCNS CONTROL up vs MALE NORMAL CONTROL	0.593512	1.08757	1.08757	FEMALE BCNS CONTROL up vs FEMALE NORMAL CONTROL	0.263221	0.84365	-1.18533	FEMALE WT NORMAL CONTROL down vs MALE WT NORMAL CONTROL	0.307922	0.80942	-1.23545	FEMALE TRUN BCNS CONTROL down vs MALE TRUN BCNS CONTROL	0.573234	0.899455	-1.11178
21713	212397_at	5962	RDX	radixin	NM_002906	0.0946844	0.995222	0.000627146	0.393577	0.326455	0.0120757	0.742782	-1.34629	MALE WT NORMAL S10S50Rx down vs MALE WT NORMAL CONTROL	0.0155699	0.72299	-1.38314	MALE MISS BCNS S10S50Rx down vs MALE MISS BCNS CONTROL	0.00981268	0.698331	-1.43199	MALE TRUN BCNS S10S50Rx down vs MALE TRUN BCNS CONTROL	0.00227501	0.685823	-1.4581	FEMALE WT NORMAL S10S50Rx down vs FEMALE WT NORMAL CONTROL	0.00148294	0.618189	-1.61763	FEMALE MISS BCNS S10S50Rx down vs FEMALE MISS BCNS CONTROL	0.500566	1.07704	1.07704	MALE BCNS CONTROL up vs MALE NORMAL CONTROL	0.521721	1.07676	1.07676	FEMALE BCNS CONTROL up vs FEMALE NORMAL CONTROL	0.98103	0.997375	-1.00263	FEMALE WT NORMAL CONTROL down vs MALE WT NORMAL CONTROL	0.698563	1.06094	1.06094	FEMALE TRUN BCNS CONTROL up vs MALE TRUN BCNS CONTROL	0.643575	0.937132	-1.06709
29094	219799_s_at	10170	DHRS9	dehydrogenase/reductase (SDR family) member 9	NM_001142270 /// NM_001142271 /// NM_005771 /// NM_199204	0.0949537	0.80985	1.09571e-06	0.0357146	0.100537	2.66907e-05	1.43879	1.43879	MALE WT NORMAL S10S50Rx up vs MALE WT NORMAL CONTROL	0.00686111	1.24831	1.24831	MALE MISS BCNS S10S50Rx up vs MALE MISS BCNS CONTROL	0.00945522	1.29027	1.29027	MALE TRUN BCNS S10S50Rx up vs MALE TRUN BCNS CONTROL	0.00293412	1.24203	1.24203	FEMALE WT NORMAL S10S50Rx up vs FEMALE WT NORMAL CONTROL	0.062004	1.18863	1.18863	FEMALE MISS BCNS S10S50Rx up vs FEMALE MISS BCNS CONTROL	0.857214	0.987881	-1.01227	MALE BCNS CONTROL down vs MALE NORMAL CONTROL	0.543308	1.04428	1.04428	FEMALE BCNS CONTROL up vs FEMALE NORMAL CONTROL	0.855687	1.01293	1.01293	FEMALE WT NORMAL CONTROL up vs MALE WT NORMAL CONTROL	0.76887	1.02976	1.02976	FEMALE TRUN BCNS CONTROL up vs MALE TRUN BCNS CONTROL	0.248736	1.11338	1.11338
27341	218045_x_at	5763	PTMS	parathymosin	NM_002824	0.0950573	0.921717	6.73027e-07	0.195322	0.253808	6.59588e-05	0.570874	-1.7517	MALE WT NORMAL S10S50Rx down vs MALE WT NORMAL CONTROL	0.000571608	0.595175	-1.68018	MALE MISS BCNS S10S50Rx down vs MALE MISS BCNS CONTROL	1.3617e-05	0.440794	-2.26863	MALE TRUN BCNS S10S50Rx down vs MALE TRUN BCNS CONTROL	0.000107573	0.585597	-1.70766	FEMALE WT NORMAL S10S50Rx down vs FEMALE WT NORMAL CONTROL	8.92725e-06	0.426012	-2.34735	FEMALE MISS BCNS S10S50Rx down vs FEMALE MISS BCNS CONTROL	0.109615	1.16778	1.16778	MALE BCNS CONTROL up vs MALE NORMAL CONTROL	0.478106	1.07228	1.07228	FEMALE BCNS CONTROL up vs FEMALE NORMAL CONTROL	0.788972	1.02554	1.02554	FEMALE WT NORMAL CONTROL up vs MALE WT NORMAL CONTROL	0.0480768	0.760442	-1.31502	FEMALE TRUN BCNS CONTROL down vs MALE TRUN BCNS CONTROL	0.208373	1.16609	1.16609
41796	232531_at	196047	EMX2OS	EMX2 opposite strand (non-protein coding)	NR_002791	0.0951673	0.366031	0.016259	0.306308	0.215972	0.00628431	1.58903	1.58903	MALE WT NORMAL S10S50Rx up vs MALE WT NORMAL CONTROL	0.330136	1.18421	1.18421	MALE MISS BCNS S10S50Rx up vs MALE MISS BCNS CONTROL	0.00149684	1.954	1.954	MALE TRUN BCNS S10S50Rx up vs MALE TRUN BCNS CONTROL	0.00150815	1.74209	1.74209	FEMALE WT NORMAL S10S50Rx up vs FEMALE WT NORMAL CONTROL	0.456348	1.1444	1.1444	FEMALE MISS BCNS S10S50Rx up vs FEMALE MISS BCNS CONTROL	0.0435578	1.51856	1.51856	MALE BCNS CONTROL up vs MALE NORMAL CONTROL	0.260924	1.26141	1.26141	FEMALE BCNS CONTROL up vs FEMALE NORMAL CONTROL	0.941205	0.985565	-1.01465	FEMALE WT NORMAL CONTROL down vs MALE WT NORMAL CONTROL	0.818582	1.06501	1.06501	FEMALE TRUN BCNS CONTROL up vs MALE TRUN BCNS CONTROL	0.0805598	0.629314	-1.58903
17080	207628_s_at	114049	WBSCR22	Williams Beuren syndrome chromosome region 22	NM_017528	0.0952398	0.673003	4.6899e-07	0.102401	0.824257	9.50532e-06	0.497598	-2.00965	MALE WT NORMAL S10S50Rx down vs MALE WT NORMAL CONTROL	0.000585804	0.58274	-1.71603	MALE MISS BCNS S10S50Rx down vs MALE MISS BCNS CONTROL	0.000849568	0.54493	-1.8351	MALE TRUN BCNS S10S50Rx down vs MALE TRUN BCNS CONTROL	0.000656479	0.633114	-1.57949	FEMALE WT NORMAL S10S50Rx down vs FEMALE WT NORMAL CONTROL	0.000647391	0.534264	-1.87174	FEMALE MISS BCNS S10S50Rx down vs FEMALE MISS BCNS CONTROL	0.459565	1.08864	1.08864	MALE BCNS CONTROL up vs MALE NORMAL CONTROL	0.490777	0.920462	-1.08641	FEMALE BCNS CONTROL down vs FEMALE NORMAL CONTROL	0.729805	0.960029	-1.04163	FEMALE WT NORMAL CONTROL down vs MALE WT NORMAL CONTROL	0.0893821	0.744038	-1.34402	FEMALE TRUN BCNS CONTROL down vs MALE TRUN BCNS CONTROL	0.427019	0.885552	-1.12924
44329	235069_at	128387	TATDN3	TatD DNase domain containing 3	NM_001042552 /// NM_001042553 /// NM_001146169 /// NM_001146170 /// NM_001146171	0.0955346	0.392384	0.0385088	0.31767	0.301186	0.000661929	0.593824	-1.684	MALE WT NORMAL S10S50Rx down vs MALE WT NORMAL CONTROL	0.729171	1.05111	1.05111	MALE MISS BCNS S10S50Rx up vs MALE MISS BCNS CONTROL	0.610074	0.91524	-1.09261	MALE TRUN BCNS S10S50Rx down vs MALE TRUN BCNS CONTROL	0.268327	0.869363	-1.15027	FEMALE WT NORMAL S10S50Rx down vs FEMALE WT NORMAL CONTROL	0.668339	0.928383	-1.07714	FEMALE MISS BCNS S10S50Rx down vs FEMALE MISS BCNS CONTROL	0.156914	0.821614	-1.21712	MALE BCNS CONTROL down vs MALE NORMAL CONTROL	0.92656	1.01302	1.01302	FEMALE BCNS CONTROL up vs FEMALE NORMAL CONTROL	0.0751304	0.769125	-1.30018	FEMALE WT NORMAL CONTROL down vs MALE WT NORMAL CONTROL	0.751237	0.939395	-1.06451	FEMALE TRUN BCNS CONTROL down vs MALE TRUN BCNS CONTROL	0.808403	0.957285	-1.04462
32007	222717_at	8436	SDPR	serum deprivation response	NM_004657	0.095657	0.71051	5.46904e-08	0.34425	0.819976	6.58475e-05	0.415364	-2.40753	MALE WT NORMAL S10S50Rx down vs MALE WT NORMAL CONTROL	4.31232e-05	0.342935	-2.916	MALE MISS BCNS S10S50Rx down vs MALE MISS BCNS CONTROL	0.00010175	0.329751	-3.03259	MALE TRUN BCNS S10S50Rx down vs MALE TRUN BCNS CONTROL	1.01479e-06	0.282567	-3.53898	FEMALE WT NORMAL S10S50Rx down vs FEMALE WT NORMAL CONTROL	3.71628e-05	0.293546	-3.40662	FEMALE MISS BCNS S10S50Rx down vs FEMALE MISS BCNS CONTROL	0.0865706	1.44801	1.44801	MALE BCNS CONTROL up vs MALE NORMAL CONTROL	0.377472	0.824768	-1.21246	FEMALE BCNS CONTROL down vs FEMALE NORMAL CONTROL	0.00440194	2.01051	2.01051	FEMALE WT NORMAL CONTROL up vs MALE WT NORMAL CONTROL	0.522445	0.82582	-1.21092	FEMALE TRUN BCNS CONTROL down vs MALE TRUN BCNS CONTROL	0.104199	1.58798	1.58798
32650	223362_s_at	55964	2015-09-03	septin 3	NM_019106 /// NM_145733	0.0959968	0.969535	0.000332894	0.487558	0.810196	0.00155137	1.44929	1.44929	MALE WT NORMAL S10S50Rx up vs MALE WT NORMAL CONTROL	0.00773643	1.41251	1.41251	MALE MISS BCNS S10S50Rx up vs MALE MISS BCNS CONTROL	0.0254762	1.37609	1.37609	MALE TRUN BCNS S10S50Rx up vs MALE TRUN BCNS CONTROL	0.0102712	1.32596	1.32596	FEMALE WT NORMAL S10S50Rx up vs FEMALE WT NORMAL CONTROL	0.254494	1.16484	1.16484	FEMALE MISS BCNS S10S50Rx up vs FEMALE MISS BCNS CONTROL	0.657131	0.957214	-1.0447	MALE BCNS CONTROL down vs MALE NORMAL CONTROL	0.303369	1.1142	1.1142	FEMALE BCNS CONTROL up vs FEMALE NORMAL CONTROL	0.77588	1.02926	1.02926	FEMALE WT NORMAL CONTROL up vs MALE WT NORMAL CONTROL	0.241727	1.18458	1.18458	FEMALE TRUN BCNS CONTROL up vs MALE TRUN BCNS CONTROL	0.152048	1.21169	1.21169
13577	204119_s_at	132	ADK	adenosine kinase	NM_001123 /// NM_006721	0.0969978	0.960338	0.00109369	0.0729232	0.23743	0.00863604	0.544448	-1.83672	MALE WT NORMAL S10S50Rx down vs MALE WT NORMAL CONTROL	0.00229319	0.457888	-2.18394	MALE MISS BCNS S10S50Rx down vs MALE MISS BCNS CONTROL	0.00113716	0.430907	-2.32069	MALE TRUN BCNS S10S50Rx down vs MALE TRUN BCNS CONTROL	0.000286786	0.392206	-2.54968	FEMALE WT NORMAL S10S50Rx down vs FEMALE WT NORMAL CONTROL	0.00194344	0.440975	-2.2677	FEMALE MISS BCNS S10S50Rx down vs FEMALE MISS BCNS CONTROL	0.231901	1.21004	1.21004	MALE BCNS CONTROL up vs MALE NORMAL CONTROL	0.587592	0.915579	-1.09221	FEMALE BCNS CONTROL down vs FEMALE NORMAL CONTROL	0.38511	1.1439	1.1439	FEMALE WT NORMAL CONTROL up vs MALE WT NORMAL CONTROL	0.156939	0.734061	-1.36229	FEMALE TRUN BCNS CONTROL down vs MALE TRUN BCNS CONTROL	0.916233	1.02056	1.02056
19571	210156_s_at	5110	PCMT1	protein-L-isoaspartate (D-aspartate) O-methyltransferase	NM_005389	0.097115	0.669098	7.39938e-05	0.488542	0.51434	0.0026787	0.648823	-1.54125	MALE WT NORMAL S10S50Rx down vs MALE WT NORMAL CONTROL	0.000810408	0.565279	-1.76904	MALE MISS BCNS S10S50Rx down vs MALE MISS BCNS CONTROL	3.7038e-05	0.446121	-2.24155	MALE TRUN BCNS S10S50Rx down vs MALE TRUN BCNS CONTROL	0.00017752	0.554057	-1.80487	FEMALE WT NORMAL S10S50Rx down vs FEMALE WT NORMAL CONTROL	0.00152227	0.57711	-1.73277	FEMALE MISS BCNS S10S50Rx down vs FEMALE MISS BCNS CONTROL	0.216856	1.1427	1.1427	MALE BCNS CONTROL up vs MALE NORMAL CONTROL	0.334119	0.897539	-1.11416	FEMALE BCNS CONTROL down vs FEMALE NORMAL CONTROL	0.804812	1.02642	1.02642	FEMALE WT NORMAL CONTROL up vs MALE WT NORMAL CONTROL	0.0243808	0.702115	-1.42427	FEMALE TRUN BCNS CONTROL down vs MALE TRUN BCNS CONTROL	0.561543	0.925738	-1.08022
54372	40562_at	2767	GNA11	guanine nucleotide binding protein (G protein), alpha 11 (Gq class)	NM_002067	0.0971632	0.959908	0.0188841	0.0977312	0.220023	0.000220273	0.675068	-1.48133	MALE WT NORMAL S10S50Rx down vs MALE WT NORMAL CONTROL	0.952455	1.00574	1.00574	MALE MISS BCNS S10S50Rx up vs MALE MISS BCNS CONTROL	0.495186	0.932434	-1.07246	MALE TRUN BCNS S10S50Rx down vs MALE TRUN BCNS CONTROL	0.0203858	0.811067	-1.23294	FEMALE WT NORMAL S10S50Rx down vs FEMALE WT NORMAL CONTROL	0.0366372	0.793315	-1.26053	FEMALE MISS BCNS S10S50Rx down vs FEMALE MISS BCNS CONTROL	0.00953011	0.783005	-1.27713	MALE BCNS CONTROL down vs MALE NORMAL CONTROL	0.99886	0.999874	-1.00013	FEMALE BCNS CONTROL down vs FEMALE NORMAL CONTROL	0.725846	0.970508	-1.03039	FEMALE WT NORMAL CONTROL down vs MALE WT NORMAL CONTROL	0.155678	1.18869	1.18869	FEMALE TRUN BCNS CONTROL up vs MALE TRUN BCNS CONTROL	0.0289643	1.29208	1.29208
33025	223738_s_at	55276	PGM2	phosphoglucomutase 2	NM_018290	0.0973932	0.598697	0.0021242	0.619941	0.0330031	0.0107479	0.660799	-1.51332	MALE WT NORMAL S10S50Rx down vs MALE WT NORMAL CONTROL	0.0054885	0.609154	-1.64162	MALE MISS BCNS S10S50Rx down vs MALE MISS BCNS CONTROL	0.000225539	0.484865	-2.06243	MALE TRUN BCNS S10S50Rx down vs MALE TRUN BCNS CONTROL	0.000495761	0.537783	-1.85949	FEMALE WT NORMAL S10S50Rx down vs FEMALE WT NORMAL CONTROL	0.00737146	0.612753	-1.63198	FEMALE MISS BCNS S10S50Rx down vs FEMALE MISS BCNS CONTROL	0.739319	1.04954	1.04954	MALE BCNS CONTROL up vs MALE NORMAL CONTROL	0.569541	0.917133	-1.09035	FEMALE BCNS CONTROL down vs FEMALE NORMAL CONTROL	0.0499007	1.35426	1.35426	FEMALE WT NORMAL CONTROL up vs MALE WT NORMAL CONTROL	0.593906	1.11375	1.11375	FEMALE TRUN BCNS CONTROL up vs MALE TRUN BCNS CONTROL	0.225259	1.25741	1.25741
21740	212424_at	22984	PDCD11	programmed cell death 11	NM_014976	0.0983543	0.291726	4.82529e-07	0.921134	0.0489536	9.45825e-05	0.663304	-1.5076	MALE WT NORMAL S10S50Rx down vs MALE WT NORMAL CONTROL	0.0432507	0.819839	-1.21975	MALE MISS BCNS S10S50Rx down vs MALE MISS BCNS CONTROL	0.00108967	0.641365	-1.55917	MALE TRUN BCNS S10S50Rx down vs MALE TRUN BCNS CONTROL	0.000394262	0.702273	-1.42395	FEMALE WT NORMAL S10S50Rx down vs FEMALE WT NORMAL CONTROL	0.026334	0.762255	-1.3119	FEMALE MISS BCNS S10S50Rx down vs FEMALE MISS BCNS CONTROL	0.520725	0.932079	-1.07287	MALE BCNS CONTROL down vs MALE NORMAL CONTROL	0.709927	0.958536	-1.04326	FEMALE BCNS CONTROL down vs FEMALE NORMAL CONTROL	0.401491	0.908052	-1.10126	FEMALE WT NORMAL CONTROL down vs MALE WT NORMAL CONTROL	0.533087	0.904121	-1.10605	FEMALE TRUN BCNS CONTROL down vs MALE TRUN BCNS CONTROL	0.805547	0.964509	-1.0368
18076	208648_at	7415	VCP	valosin-containing protein	NM_007126	0.0984682	0.796256	0.00294173	0.930206	0.90046	0.00429611	0.64182	-1.55807	MALE WT NORMAL S10S50Rx down vs MALE WT NORMAL CONTROL	0.00655368	0.630499	-1.58604	MALE MISS BCNS S10S50Rx down vs MALE MISS BCNS CONTROL	0.00424736	0.603637	-1.65663	MALE TRUN BCNS S10S50Rx down vs MALE TRUN BCNS CONTROL	0.00752582	0.66556	-1.50249	FEMALE WT NORMAL S10S50Rx down vs FEMALE WT NORMAL CONTROL	0.0037871	0.595235	-1.68001	FEMALE MISS BCNS S10S50Rx down vs FEMALE MISS BCNS CONTROL	0.66634	0.962015	-1.03948	MALE BCNS CONTROL down vs MALE NORMAL CONTROL	0.234768	1.11996	1.11996	FEMALE BCNS CONTROL up vs FEMALE NORMAL CONTROL	0.755518	0.972776	-1.02799	FEMALE WT NORMAL CONTROL down vs MALE WT NORMAL CONTROL	0.358339	1.11684	1.11684	FEMALE TRUN BCNS CONTROL up vs MALE TRUN BCNS CONTROL	0.217933	1.14836	1.14836
17430	207988_s_at	10109	ARPC2	actin related protein 2/3 complex, subunit 2, 34kDa	NM_005731 /// NM_152862	0.0991639	0.506509	0.000307964	0.562859	0.138394	0.00068354	0.652198	-1.53328	MALE WT NORMAL S10S50Rx down vs MALE WT NORMAL CONTROL	0.0171335	0.743556	-1.34489	MALE MISS BCNS S10S50Rx down vs MALE MISS BCNS CONTROL	0.000128024	0.567302	-1.76273	MALE TRUN BCNS S10S50Rx down vs MALE TRUN BCNS CONTROL	0.000944257	0.66544	-1.50276	FEMALE WT NORMAL S10S50Rx down vs FEMALE WT NORMAL CONTROL	0.00227061	0.659239	-1.5169	FEMALE MISS BCNS S10S50Rx down vs FEMALE MISS BCNS CONTROL	0.858579	0.986318	-1.01387	MALE BCNS CONTROL down vs MALE NORMAL CONTROL	0.957133	1.00434	1.00434	FEMALE BCNS CONTROL up vs FEMALE NORMAL CONTROL	0.304158	0.923085	-1.08332	FEMALE WT NORMAL CONTROL down vs MALE WT NORMAL CONTROL	0.0532728	0.807315	-1.23867	FEMALE TRUN BCNS CONTROL down vs MALE TRUN BCNS CONTROL	0.352077	1.09437	1.09437
48422	239162_at	100506897	LOC100506897	hypothetical LOC100506897	XR_108970	0.0991861	0.170382	0.0008356	0.856279	0.459611	0.0283949	1.68369	1.68369	MALE WT NORMAL S10S50Rx up vs MALE WT NORMAL CONTROL	0.125646	1.50239	1.50239	MALE MISS BCNS S10S50Rx up vs MALE MISS BCNS CONTROL	0.00681845	2.36194	2.36194	MALE TRUN BCNS S10S50Rx up vs MALE TRUN BCNS CONTROL	0.000943464	2.40042	2.40042	FEMALE WT NORMAL S10S50Rx up vs FEMALE WT NORMAL CONTROL	0.0107136	2.23035	2.23035	FEMALE MISS BCNS S10S50Rx up vs FEMALE MISS BCNS CONTROL	0.764343	1.07612	1.07612	MALE BCNS CONTROL up vs MALE NORMAL CONTROL	0.636379	1.12963	1.12963	FEMALE BCNS CONTROL up vs FEMALE NORMAL CONTROL	0.758213	1.08037	1.08037	FEMALE WT NORMAL CONTROL up vs MALE WT NORMAL CONTROL	0.473385	1.287	1.287	FEMALE TRUN BCNS CONTROL up vs MALE TRUN BCNS CONTROL	0.998354	0.999341	-1.00066
10784	201325_s_at	2012	EMP1	epithelial membrane protein 1	NM_001423	0.0995355	0.844408	6.50329e-05	0.605045	0.434611	0.000358759	0.504531	-1.98204	MALE WT NORMAL S10S50Rx down vs MALE WT NORMAL CONTROL	0.00789257	0.593109	-1.68603	MALE MISS BCNS S10S50Rx down vs MALE MISS BCNS CONTROL	0.00051452	0.458671	-2.18021	MALE TRUN BCNS S10S50Rx down vs MALE TRUN BCNS CONTROL	0.000100041	0.459352	-2.17698	FEMALE WT NORMAL S10S50Rx down vs FEMALE WT NORMAL CONTROL	0.000327628	0.436402	-2.29147	FEMALE MISS BCNS S10S50Rx down vs FEMALE MISS BCNS CONTROL	0.865676	1.02235	1.02235	MALE BCNS CONTROL up vs MALE NORMAL CONTROL	0.783475	0.963034	-1.03838	FEMALE BCNS CONTROL down vs FEMALE NORMAL CONTROL	0.895992	1.01731	1.01731	FEMALE WT NORMAL CONTROL up vs MALE WT NORMAL CONTROL	0.886511	0.974776	-1.02588	FEMALE TRUN BCNS CONTROL down vs MALE TRUN BCNS CONTROL	0.717573	0.942083	-1.06148
7663	1564498_at	---	---	---	---	0.10005	0.779536	0.0016383	0.584503	0.785676	0.000777505	1.54335	1.54335	MALE WT NORMAL S10S50Rx up vs MALE WT NORMAL CONTROL	0.0062596	1.44835	1.44835	MALE MISS BCNS S10S50Rx up vs MALE MISS BCNS CONTROL	0.0532557	1.28346	1.28346	MALE TRUN BCNS S10S50Rx up vs MALE TRUN BCNS CONTROL	0.00316784	1.43296	1.43296	FEMALE WT NORMAL S10S50Rx up vs FEMALE WT NORMAL CONTROL	0.00147703	1.5995	1.5995	FEMALE MISS BCNS S10S50Rx up vs FEMALE MISS BCNS CONTROL	0.567138	1.05177	1.05177	MALE BCNS CONTROL up vs MALE NORMAL CONTROL	0.991295	1.001	1.001	FEMALE BCNS CONTROL up vs FEMALE NORMAL CONTROL	0.404284	1.07679	1.07679	FEMALE WT NORMAL CONTROL up vs MALE WT NORMAL CONTROL	0.55874	1.07266	1.07266	FEMALE TRUN BCNS CONTROL up vs MALE TRUN BCNS CONTROL	0.847424	0.979098	-1.02135
35575	226308_at	93323	HAUS8	HAUS augmin-like complex, subunit 8	NM_001011699 /// NM_033417	0.100138	0.493462	7.75321e-05	0.927734	0.820077	0.00279481	0.476706	-2.09773	MALE WT NORMAL S10S50Rx down vs MALE WT NORMAL CONTROL	0.262153	0.756362	-1.32212	MALE MISS BCNS S10S50Rx down vs MALE MISS BCNS CONTROL	0.00666717	0.39722	-2.5175	MALE TRUN BCNS S10S50Rx down vs MALE TRUN BCNS CONTROL	0.00308767	0.481536	-2.07669	FEMALE WT NORMAL S10S50Rx down vs FEMALE WT NORMAL CONTROL	0.0319271	0.499477	-2.0021	FEMALE MISS BCNS S10S50Rx down vs FEMALE MISS BCNS CONTROL	0.46939	0.843255	-1.18588	MALE BCNS CONTROL down vs MALE NORMAL CONTROL	0.412542	0.816931	-1.22409	FEMALE BCNS CONTROL down vs FEMALE NORMAL CONTROL	0.527942	0.856407	-1.16767	FEMALE WT NORMAL CONTROL down vs MALE WT NORMAL CONTROL	0.159829	0.605454	-1.65165	FEMALE TRUN BCNS CONTROL down vs MALE TRUN BCNS CONTROL	0.684477	1.13693	1.13693
23576	214266_s_at	9260	PDLIM7	PDZ and LIM domain 7 (enigma)	NM_005451 /// NM_203352 /// NM_213636	0.100318	0.213711	9.98669e-05	0.0619881	0.146149	8.48057e-05	0.53368	-1.87378	MALE WT NORMAL S10S50Rx down vs MALE WT NORMAL CONTROL	0.0264525	0.712774	-1.40297	MALE MISS BCNS S10S50Rx down vs MALE MISS BCNS CONTROL	0.525173	0.908153	-1.10114	MALE TRUN BCNS S10S50Rx down vs MALE TRUN BCNS CONTROL	0.00249342	0.655301	-1.52602	FEMALE WT NORMAL S10S50Rx down vs FEMALE WT NORMAL CONTROL	9.29584e-05	0.455016	-2.19773	FEMALE MISS BCNS S10S50Rx down vs FEMALE MISS BCNS CONTROL	0.099165	0.756946	-1.3211	MALE BCNS CONTROL down vs MALE NORMAL CONTROL	0.316898	0.841855	-1.18785	FEMALE BCNS CONTROL down vs FEMALE NORMAL CONTROL	0.613485	0.919291	-1.0878	FEMALE WT NORMAL CONTROL down vs MALE WT NORMAL CONTROL	0.985952	0.995928	-1.00409	FEMALE TRUN BCNS CONTROL down vs MALE TRUN BCNS CONTROL	0.819648	1.0496	1.0496
3828	1557690_x_at	---	---	---	---	0.100578	0.243358	4.2064e-06	0.0418502	0.873701	3.83798e-05	1.77697	1.77697	MALE WT NORMAL S10S50Rx up vs MALE WT NORMAL CONTROL	0.0231376	1.33909	1.33909	MALE MISS BCNS S10S50Rx up vs MALE MISS BCNS CONTROL	0.0212215	1.43875	1.43875	MALE TRUN BCNS S10S50Rx up vs MALE TRUN BCNS CONTROL	0.0140534	1.32025	1.32025	FEMALE WT NORMAL S10S50Rx up vs FEMALE WT NORMAL CONTROL	0.0137073	1.48385	1.48385	FEMALE MISS BCNS S10S50Rx up vs FEMALE MISS BCNS CONTROL	0.438645	0.915807	-1.09193	MALE BCNS CONTROL down vs MALE NORMAL CONTROL	0.809113	0.972012	-1.02879	FEMALE BCNS CONTROL down vs FEMALE NORMAL CONTROL	0.625719	1.05918	1.05918	FEMALE WT NORMAL CONTROL up vs MALE WT NORMAL CONTROL	0.19904	1.24531	1.24531	FEMALE TRUN BCNS CONTROL up vs MALE TRUN BCNS CONTROL	0.922584	1.01484	1.01484
34139	224870_at	57291	KIAA0114	KIAA0114	NR_024031	0.10114	0.0743244	5.96397e-06	0.611158	0.329769	0.0194989	0.742302	-1.34716	MALE WT NORMAL S10S50Rx down vs MALE WT NORMAL CONTROL	0.000180967	0.522651	-1.91332	MALE MISS BCNS S10S50Rx down vs MALE MISS BCNS CONTROL	0.00030593	0.471647	-2.12023	MALE TRUN BCNS S10S50Rx down vs MALE TRUN BCNS CONTROL	0.0272354	0.756723	-1.32149	FEMALE WT NORMAL S10S50Rx down vs FEMALE WT NORMAL CONTROL	0.0126705	0.633793	-1.5778	FEMALE MISS BCNS S10S50Rx down vs FEMALE MISS BCNS CONTROL	0.0338029	1.40833	1.40833	MALE BCNS CONTROL up vs MALE NORMAL CONTROL	0.404077	1.14049	1.14049	FEMALE BCNS CONTROL up vs FEMALE NORMAL CONTROL	0.433074	1.13127	1.13127	FEMALE WT NORMAL CONTROL up vs MALE WT NORMAL CONTROL	0.336174	0.806421	-1.24005	FEMALE TRUN BCNS CONTROL down vs MALE TRUN BCNS CONTROL	0.842536	1.04076	1.04076
21765	212449_s_at	10434	LYPLA1	lysophospholipase I	NM_006330	0.101264	0.980906	0.00441339	0.687148	0.90827	0.00971094	0.429037	-2.3308	MALE WT NORMAL S10S50Rx down vs MALE WT NORMAL CONTROL	0.0188705	0.445124	-2.24657	MALE MISS BCNS S10S50Rx down vs MALE MISS BCNS CONTROL	0.0137385	0.419872	-2.38168	MALE TRUN BCNS S10S50Rx down vs MALE TRUN BCNS CONTROL	0.00385936	0.377797	-2.64692	FEMALE WT NORMAL S10S50Rx down vs FEMALE WT NORMAL CONTROL	0.00885233	0.388203	-2.57597	FEMALE MISS BCNS S10S50Rx down vs FEMALE MISS BCNS CONTROL	0.950221	0.990047	-1.01005	MALE BCNS CONTROL down vs MALE NORMAL CONTROL	0.892602	0.977917	-1.02258	FEMALE BCNS CONTROL down vs FEMALE NORMAL CONTROL	0.823969	0.965715	-1.0355	FEMALE WT NORMAL CONTROL down vs MALE WT NORMAL CONTROL	0.811718	0.951567	-1.0509	FEMALE TRUN BCNS CONTROL down vs MALE TRUN BCNS CONTROL	0.816014	0.956204	-1.0458
23548	214238_at	---	---	---	---	0.102137	0.612712	0.0013357	0.981377	0.389254	0.00702501	1.34822	1.34822	MALE WT NORMAL S10S50Rx up vs MALE WT NORMAL CONTROL	0.101997	1.21495	1.21495	MALE MISS BCNS S10S50Rx up vs MALE MISS BCNS CONTROL	0.00927206	1.44456	1.44456	MALE TRUN BCNS S10S50Rx up vs MALE TRUN BCNS CONTROL	0.00633421	1.35477	1.35477	FEMALE WT NORMAL S10S50Rx up vs FEMALE WT NORMAL CONTROL	0.0439938	1.31212	1.31212	FEMALE MISS BCNS S10S50Rx up vs FEMALE MISS BCNS CONTROL	0.767924	1.02779	1.02779	MALE BCNS CONTROL up vs MALE NORMAL CONTROL	0.62635	1.04887	1.04887	FEMALE BCNS CONTROL up vs FEMALE NORMAL CONTROL	0.584057	1.05352	1.05352	FEMALE WT NORMAL CONTROL up vs MALE WT NORMAL CONTROL	0.428021	1.11077	1.11077	FEMALE TRUN BCNS CONTROL up vs MALE TRUN BCNS CONTROL	0.741105	1.04062	1.04062
768	1553313_s_at	6526	SLC5A3	solute carrier family 5 (sodium/myo-inositol cotransporter), member 3	NM_006933	0.102265	0.233067	3.49279e-06	0.0893581	0.139591	0.127166	1.1788	1.1788	MALE WT NORMAL S10S50Rx up vs MALE WT NORMAL CONTROL	0.608711	1.06343	1.06343	MALE MISS BCNS S10S50Rx up vs MALE MISS BCNS CONTROL	0.00262361	1.67978	1.67978	MALE TRUN BCNS S10S50Rx up vs MALE TRUN BCNS CONTROL	0.00210158	1.45904	1.45904	FEMALE WT NORMAL S10S50Rx up vs FEMALE WT NORMAL CONTROL	0.000239507	1.99318	1.99318	FEMALE MISS BCNS S10S50Rx up vs FEMALE MISS BCNS CONTROL	0.0685079	0.703748	-1.42096	MALE BCNS CONTROL down vs MALE NORMAL CONTROL	0.436146	0.861058	-1.16136	FEMALE BCNS CONTROL down vs FEMALE NORMAL CONTROL	0.437253	0.861375	-1.16093	FEMALE WT NORMAL CONTROL down vs MALE WT NORMAL CONTROL	0.835637	1.05741	1.05741	FEMALE TRUN BCNS CONTROL up vs MALE TRUN BCNS CONTROL	0.841185	1.05044	1.05044
10059	200600_at	4478	MSN	moesin	NM_002444	0.102427	0.271876	0.00013835	0.423907	0.746507	7.17607e-05	0.496316	-2.01484	MALE WT NORMAL S10S50Rx down vs MALE WT NORMAL CONTROL	0.00213592	0.583255	-1.71451	MALE MISS BCNS S10S50Rx down vs MALE MISS BCNS CONTROL	0.0279724	0.697071	-1.43457	MALE TRUN BCNS S10S50Rx down vs MALE TRUN BCNS CONTROL	0.000125616	0.518495	-1.92866	FEMALE WT NORMAL S10S50Rx down vs FEMALE WT NORMAL CONTROL	0.00137476	0.553564	-1.80648	FEMALE MISS BCNS S10S50Rx down vs FEMALE MISS BCNS CONTROL	0.0443268	0.790244	-1.26543	MALE BCNS CONTROL down vs MALE NORMAL CONTROL	0.610712	0.94337	-1.06003	FEMALE BCNS CONTROL down vs FEMALE NORMAL CONTROL	0.271938	0.884999	-1.12994	FEMALE WT NORMAL CONTROL down vs MALE WT NORMAL CONTROL	0.369095	1.14444	1.14444	FEMALE TRUN BCNS CONTROL up vs MALE TRUN BCNS CONTROL	0.854423	0.975291	-1.02534
27353	218057_x_at	10328	COX4NB	COX4 neighbor	NM_001142288 /// NM_006067	0.102501	0.479406	0.00130291	0.351604	0.0341439	0.0206848	0.754681	-1.32506	MALE WT NORMAL S10S50Rx down vs MALE WT NORMAL CONTROL	0.0284109	0.748484	-1.33603	MALE MISS BCNS S10S50Rx down vs MALE MISS BCNS CONTROL	0.000118197	0.539579	-1.8533	MALE TRUN BCNS S10S50Rx down vs MALE TRUN BCNS CONTROL	0.00127418	0.652885	-1.53166	FEMALE WT NORMAL S10S50Rx down vs FEMALE WT NORMAL CONTROL	0.00097792	0.606389	-1.64911	FEMALE MISS BCNS S10S50Rx down vs FEMALE MISS BCNS CONTROL	0.310578	1.08706	1.08706	MALE BCNS CONTROL up vs MALE NORMAL CONTROL	0.901976	0.989687	-1.01042	FEMALE BCNS CONTROL down vs FEMALE NORMAL CONTROL	0.561071	1.0478	1.0478	FEMALE WT NORMAL CONTROL up vs MALE WT NORMAL CONTROL	0.247249	0.879795	-1.13663	FEMALE TRUN BCNS CONTROL down vs MALE TRUN BCNS CONTROL	0.734905	1.03436	1.03436
18827	209403_at	414060 /// 729873 /// 729877 /// 84218	TBC1D3 /// TBC1D3C /// TBC1D3F /// TBC1D3H	TBC1 domain family, member 3 /// TBC1 domain family, member 3C /// TBC1 domain family,	NM_001001418 /// NM_001123391 /// NM_001123392 /// NM_032258	0.102929	0.30807	4.58279e-06	0.292596	0.288058	0.00864447	1.50029	1.50029	MALE WT NORMAL S10S50Rx up vs MALE WT NORMAL CONTROL	0.00649652	1.63252	1.63252	MALE MISS BCNS S10S50Rx up vs MALE MISS BCNS CONTROL	0.00785485	1.79072	1.79072	MALE TRUN BCNS S10S50Rx up vs MALE TRUN BCNS CONTROL	0.0398459	1.3532	1.3532	FEMALE WT NORMAL S10S50Rx up vs FEMALE WT NORMAL CONTROL	0.000709098	2.23985	2.23985	FEMALE MISS BCNS S10S50Rx up vs FEMALE MISS BCNS CONTROL	0.0153026	0.592967	-1.68643	MALE BCNS CONTROL down vs MALE NORMAL CONTROL	0.549033	0.884888	-1.13009	FEMALE BCNS CONTROL down vs FEMALE NORMAL CONTROL	0.522323	0.877494	-1.13961	FEMALE WT NORMAL CONTROL down vs MALE WT NORMAL CONTROL	0.124435	1.58276	1.58276	FEMALE TRUN BCNS CONTROL up vs MALE TRUN BCNS CONTROL	0.76004	1.0834	1.0834
29913	220618_s_at	55063	ZCWPW1	zinc finger, CW type with PWWP domain 1	NM_017984	0.103036	0.701231	2.19197e-05	0.393242	0.787293	0.00105542	1.31501	1.31501	MALE WT NORMAL S10S50Rx up vs MALE WT NORMAL CONTROL	0.00138765	1.35757	1.35757	MALE MISS BCNS S10S50Rx up vs MALE MISS BCNS CONTROL	0.569493	1.05724	1.05724	MALE TRUN BCNS S10S50Rx up vs MALE TRUN BCNS CONTROL	0.00101326	1.3168	1.3168	FEMALE WT NORMAL S10S50Rx up vs FEMALE WT NORMAL CONTROL	0.0683598	1.20679	1.20679	FEMALE MISS BCNS S10S50Rx up vs FEMALE MISS BCNS CONTROL	0.398234	1.06993	1.06993	MALE BCNS CONTROL up vs MALE NORMAL CONTROL	0.494744	1.05846	1.05846	FEMALE BCNS CONTROL up vs FEMALE NORMAL CONTROL	0.658246	1.03732	1.03732	FEMALE WT NORMAL CONTROL up vs MALE WT NORMAL CONTROL	0.736212	0.961362	-1.04019	FEMALE TRUN BCNS CONTROL down vs MALE TRUN BCNS CONTROL	0.398298	1.09541	1.09541
34972	225704_at	57666	FBRSL1	fibrosin-like 1	NM_001142641	0.103171	0.761248	3.6468e-06	0.780896	0.503345	0.00372441	1.52174	1.52174	MALE WT NORMAL S10S50Rx up vs MALE WT NORMAL CONTROL	0.0573003	1.34073	1.34073	MALE MISS BCNS S10S50Rx up vs MALE MISS BCNS CONTROL	0.000354885	2.16701	2.16701	MALE TRUN BCNS S10S50Rx up vs MALE TRUN BCNS CONTROL	7.88262e-05	1.92656	1.92656	FEMALE WT NORMAL S10S50Rx up vs FEMALE WT NORMAL CONTROL	0.00856077	1.66458	1.66458	FEMALE MISS BCNS S10S50Rx up vs FEMALE MISS BCNS CONTROL	0.677941	0.940957	-1.06275	MALE BCNS CONTROL down vs MALE NORMAL CONTROL	0.504655	1.10836	1.10836	FEMALE BCNS CONTROL up vs FEMALE NORMAL CONTROL	0.797421	0.961741	-1.03978	FEMALE WT NORMAL CONTROL down vs MALE WT NORMAL CONTROL	0.290255	1.25916	1.25916	FEMALE TRUN BCNS CONTROL up vs MALE TRUN BCNS CONTROL	0.922459	1.0192	1.0192
21848	212532_s_at	124801	LSM12	LSM12 homolog (S. cerevisiae)	NM_152344	0.103173	0.642365	2.22471e-05	0.363906	0.722131	0.000715182	0.67781	-1.47534	MALE WT NORMAL S10S50Rx down vs MALE WT NORMAL CONTROL	0.0168845	0.749549	-1.33414	MALE MISS BCNS S10S50Rx down vs MALE MISS BCNS CONTROL	0.0123694	0.707947	-1.41254	MALE TRUN BCNS S10S50Rx down vs MALE TRUN BCNS CONTROL	0.00168609	0.705225	-1.41799	FEMALE WT NORMAL S10S50Rx down vs FEMALE WT NORMAL CONTROL	0.000137105	0.539295	-1.85427	FEMALE MISS BCNS S10S50Rx down vs FEMALE MISS BCNS CONTROL	0.921239	0.990036	-1.01006	MALE BCNS CONTROL down vs MALE NORMAL CONTROL	0.529193	0.934824	-1.06972	FEMALE BCNS CONTROL down vs FEMALE NORMAL CONTROL	0.99618	0.9995	-1.0005	FEMALE WT NORMAL CONTROL down vs MALE WT NORMAL CONTROL	0.397952	0.882685	-1.13291	FEMALE TRUN BCNS CONTROL down vs MALE TRUN BCNS CONTROL	0.946122	1.00906	1.00906
45444	236184_at	---	---	---	---	0.103333	0.500902	0.000231407	0.437243	0.149295	0.00162088	1.39066	1.39066	MALE WT NORMAL S10S50Rx up vs MALE WT NORMAL CONTROL	0.0127985	1.32848	1.32848	MALE MISS BCNS S10S50Rx up vs MALE MISS BCNS CONTROL	0.0231736	1.33215	1.33215	MALE TRUN BCNS S10S50Rx up vs MALE TRUN BCNS CONTROL	0.0020642	1.37519	1.37519	FEMALE WT NORMAL S10S50Rx up vs FEMALE WT NORMAL CONTROL	0.000845442	1.60334	1.60334	FEMALE MISS BCNS S10S50Rx up vs FEMALE MISS BCNS CONTROL	0.879667	1.01473	1.01473	MALE BCNS CONTROL up vs MALE NORMAL CONTROL	0.0786029	1.20721	1.20721	FEMALE BCNS CONTROL up vs FEMALE NORMAL CONTROL	0.956239	0.994555	-1.00548	FEMALE WT NORMAL CONTROL down vs MALE WT NORMAL CONTROL	0.0196549	1.42901	1.42901	FEMALE TRUN BCNS CONTROL up vs MALE TRUN BCNS CONTROL	0.871883	0.979676	-1.02075
10551	201092_at	5931	RBBP7	retinoblastoma binding protein 7	NM_001198719 /// NM_002893	0.103582	0.897398	7.21356e-05	0.00244286	0.368616	0.00210602	0.663046	-1.50819	MALE WT NORMAL S10S50Rx down vs MALE WT NORMAL CONTROL	0.00856527	0.694904	-1.43905	MALE MISS BCNS S10S50Rx down vs MALE MISS BCNS CONTROL	1.24436e-05	0.465822	-2.14674	MALE TRUN BCNS S10S50Rx down vs MALE TRUN BCNS CONTROL	2.94848e-06	0.452917	-2.20791	FEMALE WT NORMAL S10S50Rx down vs FEMALE WT NORMAL CONTROL	5.13937e-05	0.502176	-1.99134	FEMALE MISS BCNS S10S50Rx down vs FEMALE MISS BCNS CONTROL	0.12704	1.14066	1.14066	MALE BCNS CONTROL up vs MALE NORMAL CONTROL	0.0662156	0.845499	-1.18273	FEMALE BCNS CONTROL down vs FEMALE NORMAL CONTROL	0.000141648	1.50068	1.50068	FEMALE WT NORMAL CONTROL up vs MALE WT NORMAL CONTROL	0.380844	0.906129	-1.1036	FEMALE TRUN BCNS CONTROL down vs MALE TRUN BCNS CONTROL	0.00727339	1.36554	1.36554
19370	209953_s_at	11140	CDC37	cell division cycle 37 homolog (S. cerevisiae)	NM_007065	0.103994	0.25929	0.000428348	0.358967	0.807332	8.00219e-05	0.532781	-1.87694	MALE WT NORMAL S10S50Rx down vs MALE WT NORMAL CONTROL	0.00565523	0.657823	-1.52016	MALE MISS BCNS S10S50Rx down vs MALE MISS BCNS CONTROL	0.00183524	0.606219	-1.64957	MALE TRUN BCNS S10S50Rx down vs MALE TRUN BCNS CONTROL	0.00136309	0.631221	-1.58423	FEMALE WT NORMAL S10S50Rx down vs FEMALE WT NORMAL CONTROL	0.00056664	0.557489	-1.79376	FEMALE MISS BCNS S10S50Rx down vs FEMALE MISS BCNS CONTROL	0.251951	0.911531	-1.09706	MALE BCNS CONTROL down vs MALE NORMAL CONTROL	0.770396	0.976286	-1.02429	FEMALE BCNS CONTROL down vs FEMALE NORMAL CONTROL	0.214325	0.905259	-1.10466	FEMALE WT NORMAL CONTROL down vs MALE WT NORMAL CONTROL	0.574903	0.942759	-1.06072	FEMALE TRUN BCNS CONTROL down vs MALE TRUN BCNS CONTROL	0.97632	0.997142	-1.00287
31785	222495_at	56900	TMEM167B	transmembrane protein 167B	NM_020141	0.10403	0.712898	0.0110118	0.27341	0.445268	0.00392465	1.37385	1.37385	MALE WT NORMAL S10S50Rx up vs MALE WT NORMAL CONTROL	0.342524	1.11003	1.11003	MALE MISS BCNS S10S50Rx up vs MALE MISS BCNS CONTROL	0.00124817	1.56071	1.56071	MALE TRUN BCNS S10S50Rx up vs MALE TRUN BCNS CONTROL	0.00737859	1.3359	1.3359	FEMALE WT NORMAL S10S50Rx up vs FEMALE WT NORMAL CONTROL	0.118163	1.20608	1.20608	FEMALE MISS BCNS S10S50Rx up vs FEMALE MISS BCNS CONTROL	0.379871	1.06832	1.06832	MALE BCNS CONTROL up vs MALE NORMAL CONTROL	0.754086	0.975885	-1.02471	FEMALE BCNS CONTROL down vs FEMALE NORMAL CONTROL	0.499416	1.05197	1.05197	FEMALE WT NORMAL CONTROL up vs MALE WT NORMAL CONTROL	0.254959	1.12473	1.12473	FEMALE TRUN BCNS CONTROL up vs MALE TRUN BCNS CONTROL	0.0476252	0.821016	-1.218
27789	218493_at	79622	SNRNP25	small nuclear ribonucleoprotein 25kDa (U11/U12)	NM_024571	0.104548	0.628943	2.15398e-07	0.283492	0.121598	0.000121562	0.59707	-1.67484	MALE WT NORMAL S10S50Rx down vs MALE WT NORMAL CONTROL	0.000486415	0.595122	-1.68033	MALE MISS BCNS S10S50Rx down vs MALE MISS BCNS CONTROL	1.80424e-06	0.384949	-2.59775	MALE TRUN BCNS S10S50Rx down vs MALE TRUN BCNS CONTROL	1.63745e-05	0.537934	-1.85896	FEMALE WT NORMAL S10S50Rx down vs FEMALE WT NORMAL CONTROL	2.05171e-05	0.459705	-2.17531	FEMALE MISS BCNS S10S50Rx down vs FEMALE MISS BCNS CONTROL	0.0394896	1.28771	1.28771	MALE BCNS CONTROL up vs MALE NORMAL CONTROL	0.79238	0.968913	-1.03208	FEMALE BCNS CONTROL down vs FEMALE NORMAL CONTROL	0.356533	1.11549	1.11549	FEMALE WT NORMAL CONTROL up vs MALE WT NORMAL CONTROL	0.0534242	0.715561	-1.3975	FEMALE TRUN BCNS CONTROL down vs MALE TRUN BCNS CONTROL	0.916476	0.984515	-1.01573
38783	229518_at	115572	FAM46B	family with sequence similarity 46, member B	NM_052943	0.104553	0.505417	0.000456795	0.276782	0.721333	0.0454527	0.777812	-1.28566	MALE WT NORMAL S10S50Rx down vs MALE WT NORMAL CONTROL	0.419039	0.895382	-1.11684	MALE MISS BCNS S10S50Rx down vs MALE MISS BCNS CONTROL	0.00267575	0.557186	-1.79473	MALE TRUN BCNS S10S50Rx down vs MALE TRUN BCNS CONTROL	0.0136642	0.724974	-1.37936	FEMALE WT NORMAL S10S50Rx down vs FEMALE WT NORMAL CONTROL	0.0875505	0.742529	-1.34675	FEMALE MISS BCNS S10S50Rx down vs FEMALE MISS BCNS CONTROL	0.0496678	1.36724	1.36724	MALE BCNS CONTROL up vs MALE NORMAL CONTROL	0.270181	0.839288	-1.19149	FEMALE BCNS CONTROL down vs FEMALE NORMAL CONTROL	0.278217	1.18788	1.18788	FEMALE WT NORMAL CONTROL up vs MALE WT NORMAL CONTROL	0.043274	0.620198	-1.61239	FEMALE TRUN BCNS CONTROL down vs MALE TRUN BCNS CONTROL	0.447988	0.857331	-1.16641
13648	204190_at	10208	USPL1	ubiquitin specific peptidase like 1	NM_005800	0.104645	0.447668	0.0352254	0.257168	0.234105	0.00596953	0.704877	-1.41869	MALE WT NORMAL S10S50Rx down vs MALE WT NORMAL CONTROL	0.261554	0.86429	-1.15702	MALE MISS BCNS S10S50Rx down vs MALE MISS BCNS CONTROL	0.664064	0.943133	-1.0603	MALE TRUN BCNS S10S50Rx down vs MALE TRUN BCNS CONTROL	0.00728416	0.711783	-1.40492	FEMALE WT NORMAL S10S50Rx down vs FEMALE WT NORMAL CONTROL	0.0440541	0.746544	-1.33951	FEMALE MISS BCNS S10S50Rx down vs FEMALE MISS BCNS CONTROL	0.0039627	0.744828	-1.34259	MALE BCNS CONTROL down vs MALE NORMAL CONTROL	0.912731	0.989928	-1.01017	FEMALE BCNS CONTROL down vs FEMALE NORMAL CONTROL	0.0634324	0.840055	-1.1904	FEMALE WT NORMAL CONTROL down vs MALE WT NORMAL CONTROL	0.124757	1.21172	1.21172	FEMALE TRUN BCNS CONTROL up vs MALE TRUN BCNS CONTROL	0.797859	1.02875	1.02875
28268	218973_at	79631	EFTUD1	elongation factor Tu GTP binding domain containing 1	NM_001040610 /// NM_024580	0.104796	0.863821	0.00494789	0.0874853	0.873253	0.0144785	0.711123	-1.40623	MALE WT NORMAL S10S50Rx down vs MALE WT NORMAL CONTROL	0.0199437	0.695822	-1.43715	MALE MISS BCNS S10S50Rx down vs MALE MISS BCNS CONTROL	0.150926	0.806898	-1.23931	MALE TRUN BCNS S10S50Rx down vs MALE TRUN BCNS CONTROL	0.000854455	0.602398	-1.66003	FEMALE WT NORMAL S10S50Rx down vs FEMALE WT NORMAL CONTROL	0.0350437	0.71551	-1.3976	FEMALE MISS BCNS S10S50Rx down vs FEMALE MISS BCNS CONTROL	0.181892	1.16184	1.16184	MALE BCNS CONTROL up vs MALE NORMAL CONTROL	0.193194	0.858351	-1.16502	FEMALE BCNS CONTROL down vs FEMALE NORMAL CONTROL	0.0600213	1.24386	1.24386	FEMALE WT NORMAL CONTROL up vs MALE WT NORMAL CONTROL	0.936903	0.988286	-1.01185	FEMALE TRUN BCNS CONTROL down vs MALE TRUN BCNS CONTROL	0.260792	0.854465	-1.17032
10582	201123_s_at	1984	EIF5A	eukaryotic translation initiation factor 5A	NM_001143760 /// NM_001143761 /// NM_001143762 /// NM_001970	0.104799	0.00330689	0.00196486	0.858662	0.909388	0.0100078	0.490734	-2.03776	MALE WT NORMAL S10S50Rx down vs MALE WT NORMAL CONTROL	0.0037353	0.390775	-2.55902	MALE MISS BCNS S10S50Rx down vs MALE MISS BCNS CONTROL	0.0191518	0.482226	-2.07372	MALE TRUN BCNS S10S50Rx down vs MALE TRUN BCNS CONTROL	0.0044473	0.451118	-2.21671	FEMALE WT NORMAL S10S50Rx down vs FEMALE WT NORMAL CONTROL	0.00565489	0.399298	-2.5044	FEMALE MISS BCNS S10S50Rx down vs FEMALE MISS BCNS CONTROL	0.594833	0.875522	-1.14218	MALE BCNS CONTROL down vs MALE NORMAL CONTROL	0.390404	0.797188	-1.25441	FEMALE BCNS CONTROL down vs FEMALE NORMAL CONTROL	0.12663	1.49035	1.49035	FEMALE WT NORMAL CONTROL up vs MALE WT NORMAL CONTROL	0.0753259	1.914	1.914	FEMALE TRUN BCNS CONTROL up vs MALE TRUN BCNS CONTROL	0.903047	0.962107	-1.03939
51699	242439_s_at	171023	ASXL1	additional sex combs like 1 (Drosophila)	NM_001164603 /// NM_015338	0.104892	0.37256	0.0268368	0.230382	0.605697	0.000962516	0.504153	-1.98353	MALE WT NORMAL S10S50Rx down vs MALE WT NORMAL CONTROL	0.22988	0.786923	-1.27077	MALE MISS BCNS S10S50Rx down vs MALE MISS BCNS CONTROL	0.63909	0.910592	-1.09819	MALE TRUN BCNS S10S50Rx down vs MALE TRUN BCNS CONTROL	0.0904844	0.7421	-1.34753	FEMALE WT NORMAL S10S50Rx down vs FEMALE WT NORMAL CONTROL	0.0336868	0.626749	-1.59553	FEMALE MISS BCNS S10S50Rx down vs FEMALE MISS BCNS CONTROL	0.0092729	0.576802	-1.7337	MALE BCNS CONTROL down vs MALE NORMAL CONTROL	0.503452	1.14176	1.14176	FEMALE BCNS CONTROL up vs FEMALE NORMAL CONTROL	0.291784	0.815122	-1.22681	FEMALE WT NORMAL CONTROL down vs MALE WT NORMAL CONTROL	0.0773801	1.63308	1.63308	FEMALE TRUN BCNS CONTROL up vs MALE TRUN BCNS CONTROL	0.0681072	1.59418	1.59418
10460	201001_s_at	387522 /// 7335	TMEM189-UBE2V1 /// UBE2V1	TMEM189-UBE2V1 readthrough /// ubiquitin-conjugating enzyme E2 variant 1	NM_001032288 /// NM_021988 /// NM_022442 /// NM_199144 /// NM_199203	0.104938	0.692826	0.000542485	0.0860579	0.23853	0.00239502	0.737827	-1.35533	MALE WT NORMAL S10S50Rx down vs MALE WT NORMAL CONTROL	0.149554	0.865177	-1.15583	MALE MISS BCNS S10S50Rx down vs MALE MISS BCNS CONTROL	0.00185167	0.690874	-1.44744	MALE TRUN BCNS S10S50Rx down vs MALE TRUN BCNS CONTROL	0.0023055	0.739047	-1.35309	FEMALE WT NORMAL S10S50Rx down vs FEMALE WT NORMAL CONTROL	0.00131203	0.67521	-1.48102	FEMALE MISS BCNS S10S50Rx down vs FEMALE MISS BCNS CONTROL	0.355712	1.07872	1.07872	MALE BCNS CONTROL up vs MALE NORMAL CONTROL	0.60321	1.04527	1.04527	FEMALE BCNS CONTROL up vs FEMALE NORMAL CONTROL	0.808831	1.01995	1.01995	FEMALE WT NORMAL CONTROL up vs MALE WT NORMAL CONTROL	0.227104	0.870567	-1.14868	FEMALE TRUN BCNS CONTROL down vs MALE TRUN BCNS CONTROL	0.272691	1.122	1.122
23365	214055_x_at	23215	BAT2L2	HLA-B associated transcript 2-like 2	NM_015172	0.105583	0.314251	0.0208007	0.179854	0.415033	0.00602445	0.590939	-1.69222	MALE WT NORMAL S10S50Rx down vs MALE WT NORMAL CONTROL	0.0503735	0.674295	-1.48303	MALE MISS BCNS S10S50Rx down vs MALE MISS BCNS CONTROL	0.0997524	0.716662	-1.39536	MALE TRUN BCNS S10S50Rx down vs MALE TRUN BCNS CONTROL	0.0195951	0.651736	-1.53436	FEMALE WT NORMAL S10S50Rx down vs FEMALE WT NORMAL CONTROL	0.448762	0.860915	-1.16155	FEMALE MISS BCNS S10S50Rx down vs FEMALE MISS BCNS CONTROL	0.0995711	0.799516	-1.25076	MALE BCNS CONTROL down vs MALE NORMAL CONTROL	0.479649	0.908002	-1.10132	FEMALE BCNS CONTROL down vs FEMALE NORMAL CONTROL	0.792012	1.03468	1.03468	FEMALE WT NORMAL CONTROL up vs MALE WT NORMAL CONTROL	0.581324	1.10171	1.10171	FEMALE TRUN BCNS CONTROL up vs MALE TRUN BCNS CONTROL	0.174142	1.25333	1.25333
52526	243266_at	---	---	---	---	0.105699	0.659062	0.000208252	0.188504	0.3117	0.00311858	1.37077	1.37077	MALE WT NORMAL S10S50Rx up vs MALE WT NORMAL CONTROL	0.579936	1.06098	1.06098	MALE MISS BCNS S10S50Rx up vs MALE MISS BCNS CONTROL	0.0485259	1.29874	1.29874	MALE TRUN BCNS S10S50Rx up vs MALE TRUN BCNS CONTROL	0.00208841	1.39468	1.39468	FEMALE WT NORMAL S10S50Rx up vs FEMALE WT NORMAL CONTROL	0.0588987	1.28262	1.28262	FEMALE MISS BCNS S10S50Rx up vs FEMALE MISS BCNS CONTROL	0.48241	1.06888	1.06888	MALE BCNS CONTROL up vs MALE NORMAL CONTROL	0.963506	1.00453	1.00453	FEMALE BCNS CONTROL up vs FEMALE NORMAL CONTROL	0.916038	1.01031	1.01031	FEMALE WT NORMAL CONTROL up vs MALE WT NORMAL CONTROL	0.961128	1.00667	1.00667	FEMALE TRUN BCNS CONTROL up vs MALE TRUN BCNS CONTROL	0.382498	0.895532	-1.11665
7283	1563577_at	---	---	---	---	0.10593	0.454821	2.23868e-06	0.0282338	0.469211	0.000204773	1.40332	1.40332	MALE WT NORMAL S10S50Rx up vs MALE WT NORMAL CONTROL	0.262927	1.098	1.098	MALE MISS BCNS S10S50Rx up vs MALE MISS BCNS CONTROL	0.0548887	1.22746	1.22746	MALE TRUN BCNS S10S50Rx up vs MALE TRUN BCNS CONTROL	0.00363516	1.27068	1.27068	FEMALE WT NORMAL S10S50Rx up vs FEMALE WT NORMAL CONTROL	0.000455278	1.55175	1.55175	FEMALE MISS BCNS S10S50Rx up vs FEMALE MISS BCNS CONTROL	0.203037	1.10831	1.10831	MALE BCNS CONTROL up vs MALE NORMAL CONTROL	0.258028	0.90949	-1.09952	FEMALE BCNS CONTROL down vs FEMALE NORMAL CONTROL	0.341651	1.08247	1.08247	FEMALE WT NORMAL CONTROL up vs MALE WT NORMAL CONTROL	0.964726	0.994882	-1.00514	FEMALE TRUN BCNS CONTROL down vs MALE TRUN BCNS CONTROL	0.0418376	0.793109	-1.26086
33588	224309_s_at	10910	SUGT1	SGT1, suppressor of G2 allele of SKP1 (S. cerevisiae)	NM_001130912 /// NM_006704	0.106168	0.813798	2.19786e-06	0.435293	0.0436747	9.95304e-05	0.642067	-1.55747	MALE WT NORMAL S10S50Rx down vs MALE WT NORMAL CONTROL	0.000528897	0.649985	-1.5385	MALE MISS BCNS S10S50Rx down vs MALE MISS BCNS CONTROL	1.62199e-05	0.52156	-1.91732	MALE TRUN BCNS S10S50Rx down vs MALE TRUN BCNS CONTROL	4.26664e-05	0.619914	-1.61313	FEMALE WT NORMAL S10S50Rx down vs FEMALE WT NORMAL CONTROL	0.00482756	0.706135	-1.41616	FEMALE MISS BCNS S10S50Rx down vs FEMALE MISS BCNS CONTROL	0.332741	1.08868	1.08868	MALE BCNS CONTROL up vs MALE NORMAL CONTROL	0.820898	1.02077	1.02077	FEMALE BCNS CONTROL up vs FEMALE NORMAL CONTROL	0.670082	0.963155	-1.03825	FEMALE WT NORMAL CONTROL down vs MALE WT NORMAL CONTROL	0.182597	0.846511	-1.18132	FEMALE TRUN BCNS CONTROL down vs MALE TRUN BCNS CONTROL	0.738252	0.963433	-1.03795
27242	217946_s_at	10055	SAE1	SUMO1 activating enzyme subunit 1	NM_001145713 /// NM_001145714 /// NM_005500 /// NR_027280	0.106312	0.969565	0.000141467	0.12815	0.53736	0.000428578	0.479021	-2.08759	MALE WT NORMAL S10S50Rx down vs MALE WT NORMAL CONTROL	0.00893408	0.578356	-1.72904	MALE MISS BCNS S10S50Rx down vs MALE MISS BCNS CONTROL	8.76701e-05	0.379615	-2.63425	MALE TRUN BCNS S10S50Rx down vs MALE TRUN BCNS CONTROL	0.000112265	0.433391	-2.30739	FEMALE WT NORMAL S10S50Rx down vs FEMALE WT NORMAL CONTROL	0.00021404	0.402345	-2.48543	FEMALE MISS BCNS S10S50Rx down vs FEMALE MISS BCNS CONTROL	0.241543	1.19975	1.19975	MALE BCNS CONTROL up vs MALE NORMAL CONTROL	0.633248	0.926812	-1.07897	FEMALE BCNS CONTROL down vs FEMALE NORMAL CONTROL	0.520788	1.10308	1.10308	FEMALE WT NORMAL CONTROL up vs MALE WT NORMAL CONTROL	0.112801	0.708386	-1.41166	FEMALE TRUN BCNS CONTROL down vs MALE TRUN BCNS CONTROL	0.897005	1.02506	1.02506
48898	239638_at	---	---	---	---	0.10661	0.224949	8.28964e-07	0.580875	0.264519	0.0137419	2.10334	2.10334	MALE WT NORMAL S10S50Rx up vs MALE WT NORMAL CONTROL	0.130669	1.63575	1.63575	MALE MISS BCNS S10S50Rx up vs MALE MISS BCNS CONTROL	0.000214208	6.20986	6.20986	MALE TRUN BCNS S10S50Rx up vs MALE TRUN BCNS CONTROL	8.44999e-05	4.13687	4.13687	FEMALE WT NORMAL S10S50Rx up vs FEMALE WT NORMAL CONTROL	0.00415585	3.56999	3.56999	FEMALE MISS BCNS S10S50Rx up vs FEMALE MISS BCNS CONTROL	0.297705	0.651071	-1.53593	MALE BCNS CONTROL down vs MALE NORMAL CONTROL	0.70484	1.174	1.174	FEMALE BCNS CONTROL up vs FEMALE NORMAL CONTROL	0.557183	0.779223	-1.28333	FEMALE WT NORMAL CONTROL down vs MALE WT NORMAL CONTROL	0.340684	1.78283	1.78283	FEMALE TRUN BCNS CONTROL up vs MALE TRUN BCNS CONTROL	0.851754	1.10736	1.10736
40096	230831_at	84978	FRMD5	FERM domain containing 5	NM_032892	0.106788	0.236631	0.00668876	0.373346	0.263365	0.00431893	0.532817	-1.87682	MALE WT NORMAL S10S50Rx down vs MALE WT NORMAL CONTROL	0.830401	1.0489	1.0489	MALE MISS BCNS S10S50Rx up vs MALE MISS BCNS CONTROL	0.0813105	0.62513	-1.59967	MALE TRUN BCNS S10S50Rx down vs MALE TRUN BCNS CONTROL	0.0161555	0.601797	-1.66169	FEMALE WT NORMAL S10S50Rx down vs FEMALE WT NORMAL CONTROL	0.324045	0.77379	-1.29234	FEMALE MISS BCNS S10S50Rx down vs FEMALE MISS BCNS CONTROL	0.0277586	0.631021	-1.58473	MALE BCNS CONTROL down vs MALE NORMAL CONTROL	0.492981	1.1497	1.1497	FEMALE BCNS CONTROL up vs FEMALE NORMAL CONTROL	0.417053	0.849961	-1.17652	FEMALE WT NORMAL CONTROL down vs MALE WT NORMAL CONTROL	0.376892	1.28134	1.28134	FEMALE TRUN BCNS CONTROL up vs MALE TRUN BCNS CONTROL	0.0237892	1.87161	1.87161
13849	204391_x_at	8805	TRIM24	tripartite motif-containing 24	NM_003852 /// NM_015905	0.107168	0.463564	0.000365427	0.55299	0.504958	0.00175228	0.576316	-1.73516	MALE WT NORMAL S10S50Rx down vs MALE WT NORMAL CONTROL	0.0892479	0.737623	-1.35571	MALE MISS BCNS S10S50Rx down vs MALE MISS BCNS CONTROL	0.00864224	0.586291	-1.70564	MALE TRUN BCNS S10S50Rx down vs MALE TRUN BCNS CONTROL	0.000680131	0.53979	-1.85257	FEMALE WT NORMAL S10S50Rx down vs FEMALE WT NORMAL CONTROL	0.00661538	0.57031	-1.75343	FEMALE MISS BCNS S10S50Rx down vs FEMALE MISS BCNS CONTROL	0.425858	0.898408	-1.11308	MALE BCNS CONTROL down vs MALE NORMAL CONTROL	0.903564	0.983201	-1.01709	FEMALE BCNS CONTROL down vs FEMALE NORMAL CONTROL	0.842934	0.973678	-1.02703	FEMALE WT NORMAL CONTROL down vs MALE WT NORMAL CONTROL	0.997005	1.00069	1.00069	FEMALE TRUN BCNS CONTROL up vs MALE TRUN BCNS CONTROL	0.459967	1.13467	1.13467
18610	209185_s_at	8660	IRS2	insulin receptor substrate 2	NM_003749	0.107376	0.507785	0.00842849	0.571187	0.997298	0.0736157	1.54028	1.54028	MALE WT NORMAL S10S50Rx up vs MALE WT NORMAL CONTROL	0.0693723	1.64563	1.64563	MALE MISS BCNS S10S50Rx up vs MALE MISS BCNS CONTROL	0.0293297	1.89018	1.89018	MALE TRUN BCNS S10S50Rx up vs MALE TRUN BCNS CONTROL	0.000853062	2.53623	2.53623	FEMALE WT NORMAL S10S50Rx up vs FEMALE WT NORMAL CONTROL	0.0133445	2.11462	2.11462	FEMALE MISS BCNS S10S50Rx up vs FEMALE MISS BCNS CONTROL	0.913538	1.0196	1.0196	MALE BCNS CONTROL up vs MALE NORMAL CONTROL	0.259483	1.24055	1.24055	FEMALE BCNS CONTROL up vs FEMALE NORMAL CONTROL	0.400082	0.858813	-1.1644	FEMALE WT NORMAL CONTROL down vs MALE WT NORMAL CONTROL	0.811269	1.05955	1.05955	FEMALE TRUN BCNS CONTROL up vs MALE TRUN BCNS CONTROL	0.892854	1.03048	1.03048
51473	242213_at	---	---	---	---	0.107593	0.237913	0.00123246	0.0578321	0.445977	0.000314388	1.90976	1.90976	MALE WT NORMAL S10S50Rx up vs MALE WT NORMAL CONTROL	0.0166166	1.5326	1.5326	MALE MISS BCNS S10S50Rx up vs MALE MISS BCNS CONTROL	0.0505435	1.42436	1.42436	MALE TRUN BCNS S10S50Rx up vs MALE TRUN BCNS CONTROL	0.00131563	1.73153	1.73153	FEMALE WT NORMAL S10S50Rx up vs FEMALE WT NORMAL CONTROL	0.00396682	1.7677	1.7677	FEMALE MISS BCNS S10S50Rx up vs FEMALE MISS BCNS CONTROL	0.384236	1.10142	1.10142	MALE BCNS CONTROL up vs MALE NORMAL CONTROL	0.0514801	1.26962	1.26962	FEMALE BCNS CONTROL up vs FEMALE NORMAL CONTROL	0.63442	0.948991	-1.05375	FEMALE WT NORMAL CONTROL down vs MALE WT NORMAL CONTROL	0.0676941	1.33347	1.33347	FEMALE TRUN BCNS CONTROL up vs MALE TRUN BCNS CONTROL	0.433718	0.897398	-1.11433
[truncated: 4,354 more rows]
[truncated: 48 more columns]
