# Supplementary material for: Global gene expression of histologically normal primary skin cells from BCNS subjects reveals “single-hit” effects that are influenced by rapamycin
Source: Oncotarget. 2019 Feb 15;10(14):1360–87. doi: 10.18632/oncotarget.26640 (PMC6402716; doi:10.18632/oncotarget.26640)
Supplement: Supplementary file 6 [file oncotarget-10-1360-s006.xlsx]

## Sheet: #3214 Ker WT Rx vs WT Ctrl
Ingenuity Canonical Pathways	-log(p-value)	Ratio	z-score	Molecules
Mitotic Roles of Polo-Like Kinase	5.6E00	3.65E-01		PPP2R5E,KIF23,CHEK2,PPP2R4,CDC25A,PRC1,CDC20,PPP2R3A,CCNB2,KIF11,SMC3,PPP2R2A,WEE1,ANAPC11,PKMYT1,PLK4,ANAPC7,FZR1,CDC23,PLK1,CDK1,CCNB1,FBXO5
Role of CHK Proteins in Cell Cycle Checkpoint Control	5.53E00	3.82E-01	-1.604	SLC19A1,PPP2R5E,E2F5,BRCA1,RFC3,CHEK2,PPP2R4,CDC25A,MDC1,PPP2R3A,PPP2R2A,RAD1,RAD9A,RFC5,CDKN1A,RFC2,RFC4,ATMIN,PLK1,CDK1,CHEK1
ATM Signaling	4.97E00	3.56E-01	-0.728	JUN,BRCA1,CBX5,CREB1,CHEK2,CDC25A,GADD45B,MDC1,CCNB2,TDP1,SMC2,SMC3,FANCD2,RAD9A,CDKN1A,MAPK8,RAD51,GADD45G,CDK1,CCNB1,CHEK1
Cell Cycle Control of Chromosomal Replication	4.92E00	4.81E-01		CDK7,CHEK2,MCM7,ORC6,ORC1,CDC45,RPA3,MCM3,MCM6,CDK6,MCM4,MCM5,CDC6
Role of BRCA1 in DNA Damage Response	4.87E00	3.21E-01	-2.840	RFC3,CHEK2,SMARCA4,MDC1,MSH6,RFC2,CDKN1A,FANCG,RBL1,RFC4,SLC19A1,E2F5,BRCA1,ATF1,SMARCE1,FANCM,FANCD2,BRD7,RFC5,ARID2,BRCA2,RAD51,PLK1,MSH2,CHEK1
Mismatch Repair in Eukaryotes	4.24E00	5.62E-01		SLC19A1,FEN1,RFC3,EXO1,MSH6,RFC5,RFC2,RFC4,MSH2
Hereditary Breast Cancer Signaling	4.16E00	2.62E-01		RFC3,AKT3,CHEK2,PIK3C2A,TUBG1,GADD45B,SMARCA4,PIK3CA,MSH6,RFC2,CDKN1A,FANCG,CDK6,RFC4,GADD45G,SLC19A1,BRCA1,PIK3R4,SMARCE1,FANCM,AKT2,WEE1,POLR2H,FANCD2,BRD7,RFC5,ARID2,BRCA2,RAD51,CDK1,CCNB1,MSH2,CHEK1
Cell Cycle: G2/M DNA Damage Checkpoint Regulation	3.98E00	3.47E-01	0.500	TOP2A,BRCA1,YWHAQ,CDK7,CHEK2,AURKA,PTPMT1,CCNB2,WEE1,PKMYT1,SKP2,CDKN1A,YWHAB,PLK1,CDK1,CCNB1,CHEK1
DNA damage-induced 14-3-3σ Signaling	3.49E00	4.74E-01		CCNE2,BRCA1,AKT3,RAD9A,CCNB2,AKT2,RAD1,CDK1,CCNB1
Glioma Signaling	3.41E00	2.66E-01	0.894	SOS2,AKT3,PIK3C2A,CALM1 (includes others),CAMK2D,PDGFB,PIK3CA,CDKN2D,CDKN1A,GRB2,SIN3A,PA2G4,RBL1,CDK6,E2F5,EGFR,PRKD3,PIK3R4,CAMK1D,AKT2,IGF1R,PRKCA,MAPK1,TFDP1,PRKCG
Ovarian Cancer Signaling	3.29E00	2.42E-01		EDNRA,AKT3,PIK3C2A,WNT5A,FZD5,WNT11,PIK3CA,FZD1,MSH6,EDN1,SIN3A,PA2G4,WNT6,VEGFC,PRKAR2A,BRCA1,EGFR,TCF3,CGA,TCF4,PIK3R4,AKT2,CD44,BRAF,PTGS2,MAPK1,BRCA2,RAD51,TFDP1,MSH2,GJA1
3-phosphoinositide Degradation	3.15E00	2.35E-01		DUSP10,PPP2R5E,NUDT1,MTMR4,NUDT3,PPM1F,PPP2R4,PPP2R3A,MTMR3,STYXL1,OCRL,INPP5D,DUSP23,DUSP1,PPIP5K1,SYNJ2,MTMR6,PXYLP1,INPP5F,PTPMT1,PTPN2,CDC25A,PTPRO,PAWR,DUSP2,ACP1,TMEM55B,NUDT4,HACD2,PPP1R13B,NUDT15,IGBP1
14-3-3-mediated Signaling	3.13E00	2.46E-01		JUN,YWHAQ,AKT3,PIK3C2A,TUBB3,TUBG1,YAP1,TUBA1C,VIM,TUBA1A,SNCA,PIK3CA,GRB2,MAPK8,MAPT,YWHAB,FOXO1,TUBA3C/TUBA3D,PRKD3,PIK3R4,AKT2,TUBB4B,PRKCA,TUBA1B,MAPK1,TUBA4A,BAX,PRKCG
p53 Signaling	3.12E00	2.55E-01	-0.218	JUN,AKT3,TP53AIP1,CHEK2,PIK3C2A,GADD45B,THBS1,PIK3CA,CDKN1A,PLAGL1,MAPK8,GADD45G,BRCA1,TP63,PIK3R4,JMY,BIRC5,ST13,AKT2,CASP6,HIF1A,PPP1R13B,BAX,ADCK3,CHEK1
PDGF Signaling	3.11E00	2.73E-01	1.528	JUN,EIF2AK2,SOS2,PIK3C2A,INPP5F,CRKL,PIK3R4,CSNK2A2,JAK1,PDGFB,CSNK2A1,ABL2,OCRL,INPP5D,PIK3CA,ACP1,PRKCA,MAPK1,GRB2,SYNJ2,MAPK8
HER-2 Signaling in Breast Cancer	2.78E00	2.63E-01		CCNE2,SOS2,EGFR,AKT3,PIK3C2A,PARD3,PRKD3,PARD6G,PIK3R4,NRG1,ITGB2,AKT2,PIK3CA,ITGB6,PRKCA,CDKN1A,GRB2,CDK6,FOXO1,PRKCG
Gap Junction Signaling	2.75E00	2.21E-01		CSNK1A1,SOS2,ITPR2,LPAR1,AKT3,PIK3C2A,TUBB3,GUCY1B3,TUBG1,CSNK1G2,TUBA1C,PPP3CC,DRD2,TUBA1A,PIK3CA,GRB2,CSNK1G1,TUBA3C/TUBA3D,PRKAR2A,EGFR,PRKD3,PIK3R4,SP1,AKT2,TUBB4B,GNAS,PRKCA,TUBA1B,MAPK1,SP3,TUBA4A,ADCY9,PRKCG
EGF Signaling	2.73E00	2.86E-01	1.500	JUN,ITPR2,SOS2,EGFR,AKT3,PIK3C2A,PIK3R4,CSNK2A2,JAK1,AKT2,CSNK2A1,PIK3CA,PRKCA,MAPK1,GRB2,MAPK8
Molecular Mechanisms of Cancer	2.73E00	1.87E-01		SOS2,LRP5,BMP5,GNA13,PIK3C2A,FZD5,WNT11,FZD1,CDKN2D,XIAP,WNT6,RBL1,PA2G4,STK36,RND3,RAP2A,PRKAR2A,CCNE2,E2F5,PRKD3,AURKA,PIK3R4,SMAD2,TCF4,CDC25A,JAK1,CYCS,BMPR2,BRAF,FANCD2,HAT1,ITGA4,BAX,JUN,AKT3,CHEK2,BCL2L11,WNT5A,CAMK2D,PIK3CA,CDKN1A,GRB2,SIN3A,RAP2B,MAPK8,CDK6,FOXO1,CASP7,PSEN1,BRCA1,TCF3,CDK7,NOTCH1,PAK1,AKT2,CASP6,GNAS,PRKCA,PSEN2,HIF1A,BMP1,MAPK1,TFDP1,RHOF,ADCY9,CHEK1,PRKCG
Cyclins and Cell Cycle Regulation	2.71E00	2.6E-01		PPP2R5E,CCNE2,E2F5,CDK7,PPP2R4,CDC25A,PPP2R3A,CCNB2,PPP2R2A,WEE1,SKP2,CDKN2D,CDKN1A,SIN3A,PA2G4,CCNA2,CDK6,TFDP1,CDK1,CCNB1
Estrogen-mediated S-phase Entry	2.61E00	3.75E-01	-1.134	CCNE2,E2F5,SKP2,CDKN1A,CDC25A,CCNA2,RBL1,TFDP1,CDK1
Pyridoxal 5'-phosphate Salvage Pathway	2.57E00	2.7E-01		EIF2AK2,CSNK1A1,NEK2,CDK7,TTK,PAK1,PRKAA1,AKT2,DYRK1A,GRK5,BRAF,MAPK1,MAPK8,CDK6,PLK1,CDK1,PNPO
IL-2 Signaling	2.55E00	2.83E-01	0.302	JUN,SOS2,AKT3,PIK3C2A,PIK3R4,CSNK2A2,JAK1,AKT2,CSNK2A1,SYK,PIK3CA,PTK2B,MAPK1,GRB2,MAPK8
IGF-1 Signaling	2.53E00	2.4E-01	1.414	JUN,SOS2,YWHAQ,AKT3,IRS2,SOCS5,PIK3C2A,PIK3R4,CSNK2A2,IGFBP2,JAK1,SOCS2,AKT2,CSNK2A1,IGF1R,PIK3CA,MAPK1,GRB2,IGFBP3,MAPK8,YWHAB,FOXO1,PRKAR2A
IL-3 Signaling	2.37E00	2.54E-01	0.471	JUN,AKT3,PIK3C2A,CRKL,PRKD3,PIK3R4,PAK1,CHP1,JAK1,AKT2,PPP3CC,INPP5D,PIK3CA,PRKCA,MAPK1,GRB2,FOXO1,PRKCG
Breast Cancer Regulation by Stathmin1	2.33E00	2.02E-01		PPP2R5E,SOS2,ITPR2,GNA13,PIK3C2A,CALM1 (includes others),TUBB3,PPP2R4,TUBG1,GNB1,CAMK2D,PPP2R3A,TUBA1C,TUBA1A,PIK3CA,CDKN1A,GRB2,TUBA3C/TUBA3D,PRKAR2A,E2F5,CCNE2,PRKD3,PIK3R4,PAK1,CAMK1D,PPP2R2A,TUBB4B,GNB1L,GNAS,PRKCA,TUBA1B,MAPK1,PPP1CB,GNG12,TUBA4A,CDK1,ADCY9,PRKCG
3-phosphoinositide Biosynthesis	2.33E00	2.12E-01		DUSP10,PPP2R5E,NUDT1,MTMR4,NUDT3,PIK3C2A,PPM1F,PPP2R4,PPP2R3A,STYXL1,DUSP23,PIK3CA,DUSP1,PIP5K1A,PPIP5K1,MTMR6,PXYLP1,PIK3R4,PTPN2,CDC25A,PTPRO,PAWR,DUSP2,PI4KB,ACP1,PI4K2A,NUDT4,HACD2,PPP1R13B,NUDT15,IGBP1
Superpathway of Inositol Phosphate Compounds	2.29E00	2.02E-01		DUSP10,PPP2R5E,NUDT1,MTMR4,NUDT3,PIK3C2A,PPM1F,PPP2R4,PPP2R3A,STYXL1,OCRL,INPP5D,DUSP23,PIK3CA,DUSP1,ITPKB,PIP5K1A,PPIP5K1,SYNJ2,MTMR6,PXYLP1,INPP5F,PIK3R4,PTPN2,CDC25A,PTPRO,PAWR,DUSP2,PI4KB,ACP1,PI4K2A,TMEM55B,NUDT4,HACD2,PPP1R13B,NUDT15,IGBP1
GADD45 Signaling	2.08E00	3.68E-01		CCNE2,BRCA1,CDKN1A,GADD45B,GADD45G,CDK1,CCNB1
Telomere Extension by Telomerase	2.04E00	4E-01		PINX1,TERF2,TERF1,TNKS2,HNRNPA2B1,TNKS
Epithelial Adherens Junction Signaling	2.02E00	2.06E-01		AKT3,ACTR2,VCL,PARD3,TUBB3,TUBG1,TUBA1C,ACVR1C,TUBA1A,MET,TUBA3C/TUBA3D,EGFR,MYH7,TCF3,NOTCH1,TCF4,MYH10,MYL9,WASL,ACTR3,AKT2,TUBB4B,ACVR1B,BAIAP2,BMPR2,TUBA1B,TUBA4A,MYL7,ACVR2B
Factors Promoting Cardiogenesis in Vertebrates	1.95E00	2.25E-01		CCNE2,LRP5,MYH7,BMP5,TCF3,PRKD3,SMAD2,TCF4,ACVR1B,FZD5,TDGF1,WNT11,BMPR2,ACVR1C,PRKCA,FZD1,BMP1,CDC6,ACVR2B,PRKCG
D-myo-inositol (1,4,5,6)-Tetrakisphosphate Biosynthesis	1.92E00	2.1E-01		DUSP10,PPP2R5E,NUDT1,MTMR4,NUDT3,PPM1F,PPP2R4,PPP2R3A,STYXL1,DUSP23,DUSP1,PPIP5K1,MTMR6,PXYLP1,PTPN2,CDC25A,PTPRO,PAWR,DUSP2,ACP1,NUDT4,HACD2,PPP1R13B,NUDT15,IGBP1
D-myo-inositol (3,4,5,6)-tetrakisphosphate Biosynthesis	1.92E00	2.1E-01		DUSP10,PPP2R5E,NUDT1,MTMR4,NUDT3,PPM1F,PPP2R4,PPP2R3A,STYXL1,DUSP23,DUSP1,PPIP5K1,MTMR6,PXYLP1,PTPN2,CDC25A,PTPRO,PAWR,DUSP2,ACP1,NUDT4,HACD2,PPP1R13B,NUDT15,IGBP1
Protein Ubiquitination Pathway	1.89E00	1.83E-01		DNAJA1,HSPA12A,HSPA13,DNAJC4,USP28,PSME2,HSPA14,HSPE1,PSMD11,DNAJC24,USP36,USP1,USP46,DNAJC21,UCHL5,SKP2,TCEB1,USP31,XIAP,PSMD10,USP48,USP32,BRCA1,DNAJC30,HSPB11,PSMA4,USP14,USP3,UBE2H,UBE2G2,HSPB8,UBE2N,B2M,CDC20,ANAPC11,UBE2D3,PSMC2,UBE2I,UBE2J2,PSMD1,UBE2C,HLA-B,FZR1,USP33,CDC23,DNAJB9
RAN Signaling	1.89E00	3.75E-01		KPNA1,CSE1L,KPNA2,KPNA3,KPNA6,KPNB1
PI3K/AKT Signaling	1.88E00	2.08E-01	0.000	PPP2R5E,SOS2,YWHAQ,AKT3,MCL1,PPP2R4,PPP2R3A,OCRL,INPP5D,PIK3CA,CDKN1A,GRB2,SYNJ2,YWHAB,FOXO1,GDF15,INPP5F,JAK1,PPP2R2A,AKT2,GYS1,PTGS2,MAPK1,ITGA4,EIF4E
BER pathway	1.85E00	4.17E-01		FEN1,OGG1,PARP1,LIG1,PNKP
phagosome maturation	1.83E00	2.09E-01		DYNLRB1,ATP6V1D,DYNC1H1,DYNC1I2,VPS11,TUBB3,TUBG1,RAB5A,B2M,TCIRG1,TUBA1C,TUBB4B,ATP6V0A2,LAMP1,RAB7A,TUBA1A,RAB7B,PRDX5,TUBA1B,TUBA4A,LAMP2,HLA-B,DYNC1LI2,TUBA3C/TUBA3D
Polyamine Regulation in Colon Cancer	1.82E00	3.33E-01		TCF4,MXD1,SAT1,OAZ3,PPARG,PSME2,PSME3
GDP-L-fucose Biosynthesis I (from GDP-D-mannose)	1.76E00	1E00		TSTA3,GMDS
Cardiolipin Biosynthesis II	1.76E00	1E00		PTPMT1,PGS1
Glutamate Biosynthesis II	1.76E00	1E00		GLUD2,GLUD1
Glutamate Degradation X	1.76E00	1E00		GLUD2,GLUD1
Remodeling of Epithelial Adherens Junctions	1.75E00	2.34E-01	1.633	ACTR2,VCL,TUBB3,TUBG1,RAB5A,TUBA1C,ACTR3,TUBB4B,RAB7A,TUBA1A,TUBA1B,MET,TUBA4A,ARF6,TUBA3C/TUBA3D
dTMP De Novo Biosynthesis	1.73E00	6E-01		DHFR,TYMS,SHMT1
Inhibition of Angiogenesis by TSP1	1.71E00	2.81E-01	0.378	JUN,CD47,AKT3,GUCY1B3,MAPK1,MAPK8,THBS1,AKT2,SDC1
RhoA Signaling	1.7E00	2.03E-01	0.000	SEPT8,LPAR1,ACTR2,GNA13,EZR,MYL12A,MYL9,SEPT6,ACTR3,ABL2,BAIAP2,IGF1R,SEPT7,EPHA1,KTN1,PTK2B,LPAR5,SEPT3,SEPT9,PPP1CB,PIP5K1A,ANLN,RND3,MYL7
Pancreatic Adenocarcinoma Signaling	1.7E00	2.08E-01	0.775	E2F5,EGFR,AKT3,PIK3C2A,NOTCH1,SMAD2,PIK3R4,BIRC5,JAK1,AKT2,PIK3CA,PTGS2,CDKN1A,MAPK1,GRB2,SIN3A,PA2G4,MAPK8,BRCA2,RAD51,TFDP1,VEGFC
Non-Small Cell Lung Cancer Signaling	1.69E00	2.31E-01	0.302	ITPR2,SOS2,EGFR,AKT3,PIK3C2A,PIK3R4,AKT2,PIK3CA,PRKCA,MAPK1,GRB2,SIN3A,PA2G4,CDK6,TFDP1
Guanosine Nucleotides Degradation III	1.69E00	3.85E-01		NT5C3A,NT5M,AOX1,NT5C1A,NT5C2
Heme Biosynthesis II	1.66E00	4.44E-01		FECH,CPOX,ALAD,ALAS2
Mitochondrial Dysfunction	1.64E00	1.91E-01		COX8C,VDAC3,COX11,COX7B,MT-ND2,SNCA,GSR,CAT,NDUFA6,MAPK8,ATP5C1,TXNRD2,BACE1,PSEN1,UCP2,COX4I1,ATP5G1,SURF1,APP,NDUFB8,COX5B,CYCS,PRDX5,PSEN2,ATP5G2,COX7A2L,NDUFB1,ATPAF2,GPD2,ATP5G3
ERK/MAPK Signaling	1.61E00	1.86E-01	-0.707	PPP2R5E,SOS2,YWHAQ,CREB1,PIK3C2A,PPP2R4,MYCN,PLA2G6,PPP2R3A,PPARG,PIK3CA,DUSP1,GRB2,YWHAB,PLA2G4A,PRKAR2A,RPS6KA4,RAPGEF4,CRKL,PIK3R4,PAK1,ATF1,H3F3A/H3F3B,DUSP2,PPP2R2A,BRAF,PRKCA,PTK2B,MAPK1,PPP1CB,ITGA4,PLA2G12A,EIF4E,PRKCG
Axonal Guidance Signaling	1.61E00	1.66E-01		SOS2,BMP5,GNA13,PIK3C2A,TUBB3,TUBG1,CHP1,GNB1,EFNA5,TUBA1C,RND1,FZD5,GLIS1,WNT11,TUBA1A,FZD1,WNT6,NCK1,STK36,VEGFC,PRKAR2A,MMP11,EPHB6,PRKD3,CRKL,PIK3R4,DPYSL2,MYL9,WASL,TUBB4B,GNB1L,SLIT2,EPHA1,SLIT1,TUBA1B,GNG12,ITGA4,TUBA4A,SEMA4D,ACTR2,AKT3,WNT5A,SEMA4C,PDGFB,PPP3CC,ADAMTS6,PIK3CA,SEMA7A,MET,GRB2,ADAMTS9,TUBA3C/TUBA3D,ADAM8,PAK1,ROBO1,MYL12A,ABLIM2,AKT2,EPHA4,ACTR3,BAIAP2,GNAS,PRKCA,BMP1,MAPK…
PCP pathway	1.59E00	2.3E-01	0.000	JUN,LGR4,WNT5A,DAAM1,SDC1,FZD5,WNT11,VANGL1,JUND,FZD1,MAPK8,WNT6,SDC4,SDC3
Amyloid Processing	1.57E00	2.4E-01		CSNK1A1,AKT3,PSEN2,CSNK2A2,MAPK1,APP,MAPT,AKT2,CSNK2A1,BACE1,PRKAR2A,PSEN1
Urate Biosynthesis/Inosine 5'-phosphate Degradation	1.54E00	3.57E-01		NT5C3A,NT5M,AOX1,NT5C1A,NT5C2
D-myo-inositol-5-phosphate Metabolism	1.52E00	1.93E-01		DUSP10,PPP2R5E,NUDT1,MTMR4,NUDT3,PPM1F,PPP2R4,PPP2R3A,STYXL1,DUSP23,DUSP1,PPIP5K1,MTMR6,PXYLP1,PTPN2,CDC25A,PTPRO,PAWR,DUSP2,ACP1,TMEM55B,NUDT4,HACD2,PPP1R13B,NUDT15,IGBP1
NAD Phosphorylation and Dephosphorylation	1.48E00	4E-01		NNT,ACP1,NADK2,PXYLP1
Hypoxia Signaling in the Cardiovascular System	1.48E00	2.22E-01		JUN,UBE2H,CREB1,UBE2G2,UBE2N,SUMO1,UBE2D3,HIF1AN,UBE2I,HIF1A,UBE2J2,EDN1,UBE2C,P4HB
Integrin Signaling	1.48E00	1.8E-01	1.915	SOS2,AKT3,ACTR2,VCL,PIK3C2A,ITGAE,PDGFB,ITGB2,PIK3CA,ITGB6,TSPAN5,GRB2,ARF3,RAP2B,MAPK8,NCK1,RND3,RAP2A,CRKL,PIK3R4,PAK1,MYL12A,MYL9,WASL,ACTR3,AKT2,ARF1,BRAF,MAPK1,PPP1CB,ITGA4,ARF6,RHOF,TNK2,MYL7
Chondroitin and Dermatan Biosynthesis	1.47E00	5E-01		CSGALNACT2,CSGALNACT1,CHPF2
Renal Cell Carcinoma Signaling	1.47E00	2.17E-01	0.905	JUN,SOS2,AKT3,PIK3C2A,PIK3R4,PAK1,EGLN3,PDGFB,AKT2,PIK3CA,HIF1A,TCEB1,MAPK1,GRB2,MET
UVB-Induced MAPK Signaling	1.45E00	2.31E-01	0.302	JUN,EGFR,PIK3CA,PIK3C2A,PRKCA,PRKD3,PIK3R4,H3F3A/H3F3B,MAPK1,MAPK8,EIF4E,PRKCG
Myc Mediated Apoptosis Signaling	1.43E00	2.24E-01		SOS2,YWHAQ,AKT3,PIK3C2A,PIK3R4,CYCS,AKT2,IGF1R,PIK3CA,GRB2,MAPK8,BAX,YWHAB
ErbB4 Signaling	1.43E00	2.24E-01	0.000	SOS2,PIK3C2A,PRKD3,PIK3R4,YAP1,NRG1,PIK3CA,PRKCA,PSEN2,MAPK1,GRB2,PRKCG,PSEN1
AMPK Signaling	1.4E00	1.86E-01	1.528	PPP2R5E,PPM1A,AKT3,PIK3C2A,PRKAA1,PFKFB2,PPP2R4,PRKAB1,SMARCA4,PPP2R3A,PIK3CA,PRKAR2A,CHRNA5,IRS2,PIK3R4,PPAT,ADRA2B,SMARCE1,PPP2R2A,AKT2,GNAS,BRD7,GYS1,ARID2,PFKFB4,MAPK1,PRKAB2
autophagy	1.39E00	2.5E-01		SQSTM1,LAMP1,NBR1,VPS11,STX17,PIK3R4,LAMP2,MAP1LC3A,MAP1LC3B
VDR/RXR Activation	1.37E00	2.08E-01	0.302	IL1RL1,LRP5,NCOA1,PRKD3,HR,SP1,CEBPA,CSNK2A1,CCNC,PRKCA,MXD1,CDKN1A,IGFBP3,VDR,FOXO1,PRKCG
Insulin Receptor Signaling	1.36E00	1.89E-01		SOS2,AKT3,IRS2,PIK3C2A,INPP5F,CRKL,PIK3R4,JAK1,SCNN1A,AKT2,OCRL,INPP5D,PIK3CA,GYS1,MAPK1,GRB2,PPP1CB,EIF2B1,SYNJ2,MAPK8,EIF4E,NCK1,FOXO1,PRKAR2A
Antiproliferative Role of TOB in T Cell Signaling	1.33E00	2.69E-01		CCNE2,TOB1,SMAD2,SKP2,MAPK1,CCNA2,TWSG1
Methylglyoxal Degradation I	1.32E00	6.67E-01		HAGHL,HAGH
Thyronamine and Iodothyronamine Metabolism	1.32E00	6.67E-01		DIO3,DIO2
Thyroid Hormone Metabolism I (via Deiodination)	1.32E00	6.67E-01		DIO3,DIO2
Oxidized GTP and dGTP Detoxification	1.32E00	6.67E-01		NUDT1,DDX6
4-aminobutyrate Degradation I	1.32E00	6.67E-01		ABAT,SUCLG2
NAD Salvage Pathway II	1.31E00	2.86E-01		NT5C3A,ACP1,NT5M,PXYLP1,NT5C1A,NT5C2
Adenosine Nucleotides Degradation II	1.3E00	3.12E-01		NT5C3A,NT5M,AOX1,NT5C1A,NT5C2
NRF2-mediated Oxidative Stress Response	1.27E00	1.77E-01	1.213	JUN,SQSTM1,DNAJA1,HACD3,PIK3C2A,DNAJC4,SCARB1,MGST2,DNAJC21,JUND,FKBP5,PIK3CA,GSR,CAT,AOX1,MAPK8,USP14,BACH1,PRKD3,PIK3R4,HSPB8,MGST1,SLC35A2,PRKCA,MAPK1,GSTA4,VCP,GCLM,FOSL1,DNAJB9,PRKCG
PTEN Signaling	1.27E00	1.88E-01	-1.342	FGFR2,FGFR3,SOS2,EGFR,AKT3,INPP5F,BCL2L11,CSNK2A2,AKT2,CSNK2A1,IGF1R,BMPR2,OCRL,INPP5D,PIK3CA,CDKN1A,MAPK1,GRB2,SYNJ2,ITGA4,TNFRSF11A,FOXO1
Fcγ Receptor-mediated Phagocytosis in Macrophages and Monocytes	1.26E00	1.96E-01	0.471	RAB11A,ACTR2,AKT3,PRKD3,PAK1,EZR,PLA2G6,AKT2,ACTR3,SYK,INPP5D,PRKCA,PTK2B,MAPK1,PIP5K1A,ARF6,NCK1,PRKCG
Chronic Myeloid Leukemia Signaling	1.26E00	1.96E-01		CTBP1,E2F5,SOS2,AKT3,PIK3C2A,CRKL,PIK3R4,AKT2,PIK3CA,CTBP2,CDKN1A,MAPK1,GRB2,SIN3A,PA2G4,RBL1,CDK6,TFDP1
Superpathway of Cholesterol Biosynthesis	1.25E00	2.59E-01		EBP,LBR,LSS,HMGCS1,DHCR24,MVK,ACAT2
VEGF Family Ligand-Receptor Interactions	1.23E00	2.03E-01	-0.258	SOS2,AKT3,PIK3C2A,PRKD3,PIK3R4,PLA2G6,AKT2,PIK3CA,PRKCA,MAPK1,GRB2,PLA2G12A,VEGFC,PLA2G4A,PRKCG
p70S6K Signaling	1.23E00	1.86E-01	1.342	PPP2R5E,SOS2,YWHAQ,EGFR,F2RL1,AKT3,PIK3C2A,PRKD3,PIK3R4,PPP2R4,JAK1,PPP2R3A,AKT2,PPP2R2A,SYK,PIK3CA,PRKCA,MAPK1,GRB2,MAPT,YWHAB,PRKCG
GDNF Family Ligand-Receptor Interactions	1.23E00	2.06E-01	1.508	JUN,ITPR2,SOS2,IRS2,PIK3C2A,CREB1,PIK3R4,PIK3CA,PDLIM7,FRS2,MAPK1,GRB2,MAPK8,NCK1
Macropinocytosis Signaling	1.23E00	2.06E-01	-0.632	PIK3C2A,PRKD3,PIK3R4,PAK1,RAB34,RAB5A,PDGFB,ITGB2,PIK3CA,ITGB6,PRKCA,MET,ARF6,PRKCG
Colorectal Cancer Metastasis Signaling	1.22E00	1.7E-01	1.567	JUN,SOS2,LRP5,AKT3,PIK3C2A,WNT5A,GNB1,FZD5,WNT11,PIK3CA,FZD1,MSH6,GRB2,WNT6,MAPK8,VEGFC,RND3,PRKAR2A,EGFR,MMP11,TCF3,TCF4,PIK3R4,SMAD2,BIRC5,JAK1,PTGER1,AKT2,GNB1L,BRAF,GNAS,PTGS2,MAPK1,GNG12,BAX,RHOF,ADCY9,MSH2,MMP14
Fc Epsilon RI Signaling	1.21E00	1.89E-01	0.000	SOS2,AKT3,PIK3C2A,INPP5F,PRKD3,PIK3R4,PLA2G6,AKT2,SYK,OCRL,INPP5D,PIK3CA,PRKCA,MAPK1,GRB2,SYNJ2,PLA2G12A,MAPK8,PLA2G4A,PRKCG
Cleavage and Polyadenylation of Pre-mRNA	1.2E00	3.33E-01		CSTF3,CSTF1,CPSF6,PABPN1
Docosahexaenoic Acid (DHA) Signaling	1.19E00	2.31E-01		AKT3,PIK3CA,PIK3C2A,PIK3R4,APP,BAX,CYCS,AKT2,FOXO1
Growth Hormone Signaling	1.18E00	2.03E-01	-0.277	SOCS5,PIK3C2A,PRKD3,PIK3R4,SOCS2,GH1,CEBPA,IGF1R,PIK3CA,PRKCA,MAPK1,IGFBP3,PRKCG,RPS6KA4
Cell Cycle: G1/S Checkpoint Regulation	1.18E00	2.06E-01	1.000	CCNE2,E2F5,CDC25A,NRG1,SKP2,CDKN2D,CDKN1A,SIN3A,PA2G4,RBL1,CDK6,TFDP1,FOXO1
IL-4 Signaling	1.14E00	2E-01		HMGA1,SOS2,AKT3,PIK3C2A,INPP5F,PIK3R4,IL13RA1,JAK1,AKT2,OCRL,INPP5D,PIK3CA,GRB2,SYNJ2
eNOS Signaling	1.13E00	1.79E-01	-1.606	CHRNA5,ITPR2,LPAR1,AKT3,PIK3C2A,CALM1 (includes others),PRKD3,PIK3R4,PRKAA1,GUCY1B3,PRKAB1,BDKRB2,AKT2,HSPA14,GNAS,PIK3CA,PRKCA,LPAR5,CCNA2,VEGFC,ADCY9,PRKAB2,PRKAR2A,PRKCG
Cdc42 Signaling	1.13E00	1.82E-01	1.213	JUN,ACTR2,PARD3,PAK1,FNBP1L,MYL12A,HLA-G,B2M,MYL9,WASL,ACTR3,HLA-F,BAIAP2,IQGAP3,MAPK1,PPP1CB,ITGA4,HLA-B,MAPK8,DIAPH3,TNK2,MYL7
VEGF Signaling	1.13E00	1.91E-01	-0.277	EIF2S1,SOS2,AKT3,PIK3C2A,VCL,PIK3R4,EIF1,AKT2,PIK3CA,PRKCA,PTK2B,HIF1A,MAPK1,GRB2,EIF2B1,VEGFC,FOXO1
Telomerase Signaling	1.11E00	1.88E-01	1.387	PPP2R5E,SOS2,EGFR,TERF2,AKT3,PIK3C2A,PIK3R4,PPP2R4,PPP2R3A,SP1,AKT2,PPP2R2A,PIK3CA,TERF1,CDKN1A,MAPK1,GRB2,TPP1
D-myo-inositol (1,4,5)-trisphosphate Degradation	1.1E00	2.78E-01		OCRL,INPP5D,INPP5F,SYNJ2,BPNT1
Adipogenesis pathway	1.1E00	1.8E-01		FGFR2,CTBP1,FGFR3,TXNIP,CDK7,WNT5A,PPARG,CEBPA,FZD5,TBL1XR1,BMPR2,LPIN1,EZH2,FZD1,CTBP2,SENP2,HIF1A,SIN3A,PPIP5K1,RBBP4,FOXO1,GTF2H1
Small Cell Lung Cancer Signaling	1.1E00	1.97E-01		CCNE2,AKT3,PIK3C2A,PIK3R4,CYCS,AKT2,PIK3CA,SKP2,PTGS2,SIN3A,PA2G4,CDK6,TRAF4,TFDP1
Cholesterol Biosynthesis I	1.09E00	3.08E-01		EBP,LBR,LSS,DHCR24
Cholesterol Biosynthesis II (via 24,25-dihydrolanosterol)	1.09E00	3.08E-01		EBP,LBR,LSS,DHCR24
Cholesterol Biosynthesis III (via Desmosterol)	1.09E00	3.08E-01		EBP,LBR,LSS,DHCR24
Cell Cycle Regulation by BTG Family Proteins	1.09E00	2.29E-01		BTG1,PPP2R5E,CCNE2,E2F5,BTG2,PPP2R4,PPP2R3A,PPP2R2A
Protein Kinase A Signaling	1.08E00	1.58E-01		DUSP10,ITPR2,GNA13,CHP1,GNB1,MTMR3,PGP,DUSP18,PRKAR2A,PTPN14,PRKD3,TCF4,ATF1,CDC25A,H3F3A/H3F3B,TH,MYL9,DUSP2,ANAPC11,ADD3,GNB1L,BRAF,ACP1,GYS1,PTK2B,GNG12,PPP1CB,PHKG1,PYGM,YWHAQ,CDC14B,CREB1,CALM1 (includes others),CAMK2D,PPP3CC,HIST1H1D,PDE4C,DUSP1,PHKB,PDE6D,ANAPC7,YWHAB,TCF3,PTPN2,AKAP8,MYL12A,PTPRO,PTPN3,MYH10,GNAS,PRKCA,PTGS2,MAPK1,CDKN3,MYL7,ADCY9,CDC23,PRKCG
Amyotrophic Lateral Sclerosis Signaling	1.07E00	1.86E-01		ALS2,GLUL,AKT3,PIK3C2A,PIK3R4,PAK1,GRINA,RAB5A,CYCS,CACNA1A,GRIN1,HECW1,PIK3CA,CAT,XIAP,BAX,VEGFC,CASP7
Uracil Degradation II (Reductive)	1.06E00	5E-01		UPB1,DPYSL2
2-ketoglutarate Dehydrogenase Complex	1.06E00	5E-01		DLST,DHTKD1
Heme Biosynthesis from Uroporphyrinogen-III I	1.06E00	5E-01		FECH,CPOX
Spermine and Spermidine Degradation I	1.06E00	5E-01		PAOX,SAT1
Thymine Degradation	1.06E00	5E-01		UPB1,DPYSL2
Superpathway of D-myo-inositol (1,4,5)-trisphosphate Metabolism	1.06E00	2.5E-01		OCRL,INPP5D,INPP5F,ITPKB,SYNJ2,BPNT1
HGF Signaling	1.06E00	1.83E-01	0.471	JUN,SOS2,AKT3,PIK3C2A,CRKL,PRKD3,PIK3R4,PAK1,AKT2,PIK3CA,PRKCA,PTGS2,CDKN1A,MAPK1,GRB2,MET,ITGA4,MAPK8,PRKCG
Aldosterone Signaling in Epithelial Cells	1.05E00	1.73E-01		SOS2,DNAJA1,ITPR2,PIK3C2A,HSPA12A,HSPA13,DNAJC4,HSPA14,HSPE1,SLC12A2,DNAJC24,DNAJC21,PIK3CA,DUSP1,PIP5K1A,DNAJC30,HSPB11,PRKD3,PIK3R4,SLC9A1,HSPB8,SCNN1A,PRKCA,MAPK1,DNAJB9,PRKCG
α-Adrenergic Signaling	1.05E00	1.88E-01	0.577	PYGM,ITPR2,CALM1 (includes others),PRKD3,GNB1,GNB1L,GNAS,PRKCA,GYS1,PHKB,MAPK1,GNG12,PHKG1,ADCY9,PRKAR2A,PRKCG
ErbB Signaling	1.05E00	1.88E-01		JUN,SOS2,EGFR,PIK3C2A,PRKD3,PIK3R4,PAK1,NRG1,PIK3CA,PRKCA,MAPK1,GRB2,MAPK8,NCK1,FOXO1,PRKCG
HIPPO signaling	1.05E00	1.88E-01	1.155	PPP2R5E,YWHAQ,DLG1,NF2,PARD3,SMAD2,PPP2R4,YAP1,WWTR1,PPP2R3A,PPP2R2A,CD44,TEAD4,SKP2,PPP1CB,YWHAB
FGF Signaling	1.05E00	1.88E-01	0.500	FGFR2,FGFR3,SOS2,AKT3,PIK3C2A,CREB1,CRKL,PIK3R4,AKT2,PIK3CA,PRKCA,FRS2,MAPK1,GRB2,MET,MAPK8
Dopamine-DARPP32 Feedback in cAMP Signaling	1.05E00	1.72E-01	0.688	PPP2R5E,CSNK1A1,ITPR2,CREB1,CALM1 (includes others),GUCY1B3,PPP2R4,CHP1,CSNK1G2,PPP2R3A,GRIN1,PPP3CC,DRD2,KCNJ15,CSNK1G1,PRKAR2A,PRKD3,ATF1,GRINA,PAWR,CACNA1A,PPP2R2A,GNAS,PRKCA,PPP1CB,ADCY9,PRKCG
Glioblastoma Multiforme Signaling	1.04E00	1.74E-01	0.626	SOS2,ITPR2,AKT3,PIK3C2A,WNT5A,PDGFB,FZD5,WNT11,PIK3CA,FZD1,CDKN1A,GRB2,WNT6,CDK6,FOXO1,RND3,E2F5,EGFR,TCF3,NF2,PIK3R4,AKT2,IGF1R,MAPK1,RHOF
Natural Killer Cell Signaling	1.02E00	1.81E-01		SOS2,AKT3,PIK3C2A,INPP5F,PRKD3,PIK3R4,PAK1,AKT2,SYK,OCRL,INPP5D,PIK3CA,PRKCA,SH3BP2,MAPK1,GRB2,SYNJ2,NCK1,PRKCG
Prolactin Signaling	1.02E00	1.92E-01	0.832	JUN,SOS2,SOCS5,PIK3C2A,PRKD3,PIK3R4,SOCS2,SP1,PIK3CA,PRKCA,MAPK1,GRB2,NMI,PRKCG
Lipid Antigen Presentation by CD1	1.02E00	2.63E-01		CD1D,PSAP,B2M,ARF6,AP1B1
1D-myo-inositol Hexakisphosphate Biosynthesis II (Mammalian)	1.02E00	2.63E-01		OCRL,INPP5D,INPP5F,ITPKB,SYNJ2
Purine Nucleotides Degradation II (Aerobic)	1.02E00	2.63E-01		NT5C3A,NT5M,AOX1,NT5C1A,NT5C2
D-myo-inositol (1,3,4)-trisphosphate Biosynthesis	1.02E00	2.63E-01		OCRL,INPP5D,INPP5F,ITPKB,SYNJ2
Wnt/β-catenin Signaling	1.01E00	1.7E-01	-0.655	JUN,PPP2R5E,CSNK1A1,LRP5,AKT3,WNT5A,PPP2R4,CSNK2A2,TLE1,CSNK1G2,PPP2R3A,FZD5,WNT11,ACVR1C,FZD1,WNT6,SOX7,CSNK1G1,TCF3,TCF4,PPP2R2A,CSNK2A1,AKT2,CD44,ACVR1B,BMPR2,ACVR2B,GJA1
Type II Diabetes Mellitus Signaling	1.01E00	1.79E-01		AKT3,IRS2,SOCS5,PIK3C2A,PRKD3,PIK3R4,PRKAA1,PRKAB1,SOCS2,PKM,SLC27A4,PPARG,AKT2,ACSL4,PIK3CA,PRKCA,MAPK1,MAPK8,PRKAB2,PRKCG
Cholecystokinin/Gastrin-mediated Signaling	1.01E00	1.82E-01	1.414	JUN,ITPR2,SOS2,EGFR,GNA13,PRKD3,GH1,EPHA4,IL1RN,PRKCA,PTK2B,PTGS2,MAPK1,GRB2,MAPK8,RHOF,RND3,PRKCG
Prostate Cancer Signaling	9.97E-01	1.88E-01		CCNE2,SOS2,AKT3,PIK3C2A,CREB1,PIK3R4,AKT2,PIK3CA,CDKN1A,MAPK1,GRB2,SIN3A,PA2G4,TFDP1,FOXO1
DNA Double-Strand Break Repair by Homologous Recombination	9.88E-01	2.86E-01		BRCA1,LIG1,BRCA2,RAD51
Colanic Acid Building Blocks Biosynthesis	9.88E-01	2.86E-01		TSTA3,MPI,UGDH,GMDS
γ-glutamyl Cycle	9.88E-01	2.86E-01		GGT7,GGCT,ANPEP,GCLM
Assembly of RNA Polymerase I Complex	9.79E-01	3.33E-01		POLR1B,UBTF,POLR1D
UVA-Induced MAPK Signaling	9.77E-01	1.84E-01	0.000	PARP12,JUN,EGFR,PIK3C2A,PIK3R4,PARP9,CYCS,TNKS,PARP6,PARP1,PIK3CA,PRKCA,TNKS2,MAPK1,MAPK8,RPS6KA4
Calcium Signaling	9.63E-01	1.68E-01	0.243	ITPR2,ATP2B3,CREB1,CALM1 (includes others),RCAN3,TPM4,CHP1,CAMK2D,GRIN1,PPP3CC,ATP2C1,CHRNB2,RAP2B,RAP2A,PRKAR2A,CHRNA5,TP63,MYH7,RCAN1,GRINA,MYH10,CAMK1D,MYL9,TPM3,LETM1,MAPK1,ASPH,MYL7
Role of NFAT in Cardiac Hypertrophy	9.58E-01	1.67E-01	0.600	CSNK1A1,SOS2,ITPR2,AKT3,PIK3C2A,CALM1 (includes others),RCAN3,CHP1,GNB1,CAMK2D,PPP3CC,IL11,PIK3CA,GRB2,MAPK8,PRKAR2A,PRKD3,RCAN1,PIK3R4,CAMK1D,AKT2,IGF1R,GNB1L,GNAS,PRKCA,MAPK1,GNG12,ADCY9,PRKCG
CCR5 Signaling in Macrophages	9.56E-01	1.94E-01		JUN,GNB1L,GNAS,CALM1 (includes others),PRKCA,PTK2B,PRKD3,GNB1,MAPK1,GNG12,MAPK8,PRKCG
mTOR Signaling	9.53E-01	1.66E-01	0.000	PPP2R5E,AKT3,PIK3C2A,PRKAA1,PPP2R4,EIF4B,PRKAB1,EIF4A2,PPP2R3A,PIK3CA,VEGFC,RND3,EIF4G1,RPS6KA4,PRR5L,PRKD3,PIK3R4,PPP2R2A,AKT2,GNB1L,PRKCA,HIF1A,MAPK1,EIF3H,RPS28,EIF4E,RHOF,EIF3F,PRKAB2,PRKCG
G Beta Gamma Signaling	9.44E-01	1.82E-01		SOS2,EGFR,AKT3,GNA13,PRKD3,PAK1,GNB1,AKT2,GNB1L,GNAS,PRKCA,MAPK1,GRB2,GNG12,PRKAR2A,PRKCG
PAK Signaling	9.44E-01	1.82E-01	1.500	SOS2,PIK3C2A,PIK3R4,PAK1,MYL12A,PDGFB,MYL9,WASL,PIK3CA,PTK2B,MAPK1,GRB2,ITGA4,MAPK8,NCK1,MYL7
Nitric Oxide Signaling in the Cardiovascular System	9.28E-01	1.79E-01	-1.000	ITPR2,AKT3,PIK3C2A,CALM1 (includes others),PRKD3,PIK3R4,PRKAA1,GUCY1B3,BDKRB2,CACNA1A,AKT2,PIK3CA,PRKCA,MAPK1,VEGFC,PRKAR2A,PRKCG
EIF2 Signaling	9.17E-01	1.66E-01	1.698	EIF2S1,EIF2AK2,SOS2,AKT3,PIK3C2A,RPL13A,EIF4A2,RPL27,PIK3CA,RPL38,RPL37,GRB2,EIF2B1,RPL31,EIF4G1,RPLP2,PIK3R4,RPL39L,EIF1,AKT2,MAPK1,PPP1CB,EIF3H,PPP1R15A,RPS28,EIF4E,EIF3F,RPL27A
Parkinson's Signaling	8.99E-01	2.67E-01		SNCA,MAPK1,MAPK8,CYCS
Oxidative Phosphorylation	8.98E-01	1.77E-01		COX8C,COX11,COX4I1,COX7B,SURF1,ATP5G1,NDUFB8,CYCS,COX5B,MT-ND2,ATP5G2,COX7A2L,NDUFA6,NDUFB1,ATP5C1,ATPAF2,ATP5G3
Regulation of the Epithelial-Mesenchymal Transition Pathway	8.9E-01	1.64E-01		FGFR2,SOS2,AKT3,PIK3C2A,WNT5A,FZD5,WNT11,PIK3CA,FZD1,FRS2,GRB2,MET,WNT6,PSEN1,FGFR3,EGFR,TCF3,NOTCH1,TCF4,PARD6G,PIK3R4,SMAD2,JAK1,AKT2,ESRP2,BRAF,PSEN2,HIF1A,MAPK1
Salvage Pathways of Pyrimidine Ribonucleotides	8.8E-01	1.78E-01		EIF2AK2,CSNK1A1,NEK2,CDK7,TTK,PAK1,PRKAA1,AKT2,DYRK1A,GRK5,BRAF,MAPK1,MAPK8,CDK6,PLK1,CDK1
Role of Oct4 in Mammalian Embryonic Stem Cell Pluripotency	8.79E-01	2E-01		BRCA1,PARP1,FOXA1,PHC3,SH3GLB1,WWP2,CCNF,KDM5B,CASP6
Glutamine Biosynthesis I	8.79E-01	1E00		GLUL
Sorbitol Degradation I	8.79E-01	1E00		SORD
Adenine and Adenosine Salvage VI	8.79E-01	1E00		ADK
Lanosterol Biosynthesis	8.79E-01	1E00		LSS
Sulfite Oxidation IV	8.79E-01	1E00		SUOX
D-mannose Degradation	8.79E-01	1E00		MPI
Human Embryonic Stem Cell Pluripotency	8.79E-01	1.69E-01		FGFR2,FGFR3,BMP5,TCF3,AKT3,PIK3C2A,WNT5A,SMAD2,TCF4,PIK3R4,PDGFB,AKT2,FZD5,TDGF1,WNT11,BMPR2,GNAS,PIK3CA,FZD1,BMP1,WNT6,FOXO1
Ceramide Biosynthesis	8.76E-01	4E-01		SPTLC1,SPTLC3
Tetrapyrrole Biosynthesis II	8.76E-01	4E-01		ALAD,ALAS2
Glutamate Degradation III (via 4-aminobutyrate)	8.76E-01	4E-01		ABAT,SUCLG2
Ketogenesis	8.67E-01	3E-01		HMGCS1,ACAT2,HMGCL
Endothelin-1 Signaling	8.53E-01	1.64E-01	0.962	JUN,ITPR2,EDNRA,GNA13,PIK3C2A,PLA2G16,GUCY1B3,SHC2,PLA2G6,PIK3CA,EDN1,GRB2,MAPK8,PLA2G4A,CASP7,PRKD3,PIK3R4,CASP6,CASP14,BRAF,GNAS,PRKCA,PTGS2,MAPK1,PLA2G12A,ADCY9,PRKCG
Paxillin Signaling	8.39E-01	1.73E-01	1.069	SOS2,PIK3C2A,VCL,PIK3R4,PAK1,ITGAE,ITGB2,ARF1,PIK3CA,ITGB6,PTK2B,MAPK1,GRB2,ITGA4,MAPK8,ARF6,NCK1
Glucocorticoid Receptor Signaling	8.33E-01	1.56E-01		JUN,SOS2,AKT3,CREB1,PIK3C2A,PRKAA1,CHP1,TAF12,PRKAB1,SMARCA4,HSPA14,SUMO1,PPP3CC,FKBP5,IL1RN,PIK3CA,TSC22D3,DUSP1,MED14,CDKN1A,GRB2,MAPK8,GTF2E2,CDK7,NCOA1,PIK3R4,SMAD2,CCL13,JAK1,SMARCE1,CEBPA,AKT2,POLR2H,BRD7,UBE2I,ARID2,PTGS2,MAPK1,TAF6L,PRKAB2,TAF5L,GTF2H1
TR/RXR Activation	8.31E-01	1.76E-01		UCP2,AKT3,PIK3C2A,NCOA1,DIO3,PIK3R4,GH1,SCARB1,AKT2,DIO2,TBL1XR1,STRBP,LDLR,PIK3CA,HIF1A
JAK/Stat Signaling	8.26E-01	1.81E-01	0.832	JUN,SOS2,AKT3,SOCS5,PIK3C2A,PIK3R4,JAK1,SOCS2,AKT2,PIK3CA,CDKN1A,MAPK1,GRB2
RAR Activation	8.24E-01	1.6E-01		JUN,AKT3,CSNK2A2,SMARCA4,PIK3CA,SNW1,DUSP1,IGFBP3,SDR9C7,MAPK8,CARM1,PRKAR2A,CDK7,NCOA1,PRKD3,SMAD2,SMARCE1,CSNK2A1,AKT2,CITED2,PARP1,GNAS,PRKCA,BRD7,ARID2,MAPK1,RDH10,ADCY9,PRKCG,GTF2H1
Neuroprotective Role of THOP1 in Alzheimer's Disease	8.23E-01	2E-01		CREB1,NFYA,HLA-G,APP,MAPT,HLA-B,HLA-F,PRKAR2A
Unfolded protein response	8.1E-01	1.89E-01		PPP1R15A,MAPK8,VCP,PPARG,ERO1LB,ATF6,HSPA14,CEBPA,DNAJB9,P4HB
Aryl Hydrocarbon Receptor Signaling	8.05E-01	1.65E-01	0.000	JUN,CCNE2,CHEK2,MCM7,NFIB,SMARCA4,MGST2,MGST1,SP1,SLC35A2,DHFR,CYP1A2,CDKN1A,MAPK1,GSTA4,MAPK8,BAX,RBL1,CCNA2,CDK6,TFDP1,CHEK1
Regulation of eIF4 and p70S6K Signaling	8.01E-01	1.64E-01	0.832	EIF2S1,PPP2R5E,SOS2,AKT3,PIK3C2A,PIK3R4,PPP2R4,EIF4A2,PPP2R3A,EIF1,AKT2,PPP2R2A,PIK3CA,MAPK1,EIF3H,GRB2,EIF2B1,RPS28,ITGA4,EIF4E,PAIP2,EIF3F,EIF4G1
NF-κB Activation by Viruses	7.93E-01	1.78E-01		EIF2AK2,AKT3,PIK3C2A,PRKD3,PIK3R4,ITGB2,IKBKAP,AKT2,PIK3CA,PRKCA,MAPK1,ITGA4,PRKCG
STAT3 Pathway	7.93E-01	1.78E-01		FGFR2,FGFR3,EGFR,SOCS5,PTPN2,CDC25A,SOCS2,IGF1R,BMPR2,CDKN1A,MAPK1,MAPK8,TNFRSF11A
HIF1α Signaling	7.83E-01	1.7E-01		JUN,AKT3,MMP11,PIK3C2A,NCOA1,PIK3R4,EGLN3,AKT2,P4HTM,PIK3CA,HIF1A,TCEB1,MAPK1,EDN1,MAPK8,VEGFC,MMP14
Erythropoietin Signaling	7.74E-01	1.79E-01		JUN,SOS2,AKT3,PIK3CA,PIK3C2A,PRKCA,PRKD3,PIK3R4,MAPK1,GRB2,AKT2,PRKCG
Regulation of Cellular Mechanics by Calpain Protease	7.72E-01	1.85E-01	1.134	EGFR,VCL,EZR,MAPK1,GRB2,CAST,ITGA4,CCNA2,CDK6,CDK1
IL-8 Signaling	7.66E-01	1.58E-01	0.962	JUN,AKT3,GNA13,PIK3C2A,GNB1,ITGB2,PIK3CA,MAPK8,VEGFC,RND3,EGFR,PRKD3,PIK3R4,CSTB,MYL9,AKT2,GNB1L,BRAF,GNAS,PRKCA,PTK2B,CXCR2,PTGS2,MAPK1,GNG12,BAX,RHOF,MYL7,PRKCG
Estrogen-Dependent Breast Cancer Signaling	7.55E-01	1.8E-01		JUN,IGF1R,EGFR,AKT3,PIK3CA,PIK3C2A,CREB1,PIK3R4,MAPK1,SP1,AKT2
Sonic Hedgehog Signaling	7.54E-01	2.07E-01		STK36,DYRK1A,CDK1,CCNB1,GLIS1,PRKAR2A
Renin-Angiotensin Signaling	7.51E-01	1.67E-01	0.471	JUN,ITPR2,SOS2,PIK3C2A,PRKD3,PIK3R4,PAK1,SHC2,GNAS,PIK3CA,PRKCA,PTK2B,MAPK1,GRB2,MAPK8,ADCY9,PRKAR2A,PRKCG
Role of NANOG in Mammalian Embryonic Stem Cell Pluripotency	7.51E-01	1.67E-01	0.000	SOS2,BMP5,AKT3,PIK3C2A,WNT5A,PIK3R4,JAK1,RIF1,AKT2,FZD5,WNT11,BMPR2,PIK3CA,FZD1,BMP1,MAPK1,GRB2,WNT6
Glutathione-mediated Detoxification	7.47E-01	2.17E-01		ANPEP,MGST2,GSTA4,MGST1,HPGDS
Sphingosine and Sphingosine-1-phosphate Metabolism	7.39E-01	3.33E-01		ACER1,SGPP1
Arginine Biosynthesis IV	7.39E-01	3.33E-01		GLUD2,GLUD1
Melanoma Signaling	7.37E-01	1.9E-01		BRAF,AKT3,PIK3CA,PIK3C2A,PIK3R4,CDKN1A,MAPK1,AKT2
UVC-Induced MAPK Signaling	7.37E-01	1.9E-01	1.414	JUN,EGFR,BRAF,PRKCA,PRKD3,MAPK1,MAPK8,PRKCG
Thrombopoietin Signaling	7.36E-01	1.82E-01	0.632	JUN,IRS2,PIK3CA,PIK3C2A,PRKCA,PRKD3,PIK3R4,MAPK1,GRB2,PRKCG
Systemic Lupus Erythematosus Signaling	7.28E-01	1.57E-01		JUN,SOS2,AKT3,PIK3C2A,ZMAT5,SNRPD1,HNRNPC,HLA-F,SNRNP25,LSM5,INPP5D,IL1RN,PIK3CA,IGHM,GRB2,LSM14B,SNRPG,PIK3R4,HLA-G,BDKRB2,AKT2,SNRPF,PRPF38A,MAPK1,PRPF40A,LSM11,HLA-B,HNRNPA2B1
CTLA4 Signaling in Cytotoxic T Lymphocytes	7.23E-01	1.71E-01		PPP2R5E,AKT3,PIK3C2A,PIK3R4,PPP2R4,B2M,PPP2R3A,AKT2,PPP2R2A,AP1B1,SYK,PIK3CA,GRB2,HLA-B
Complement System	7.2E-01	1.94E-01	0.000	C4A/C4B,CFB,C3,CD46,ITGB2,C1R,SERPING1
PI3K Signaling in B Lymphocytes	7.19E-01	1.63E-01	0.688	JUN,ITPR2,AKT3,IRS2,C3,CALM1 (includes others),CREB1,ATF1,CHP1,CAMK2D,ATF6,AKT2,PPP3CC,ATF3,MALT1,SYK,INPP5D,PIK3CA,MAPK1,ATF7
CXCR4 Signaling	7.12E-01	1.59E-01	1.279	JUN,ITPR2,AKT3,GNA13,PIK3C2A,PRKD3,PIK3R4,PAK1,MYL12A,GNB1,MYL9,AKT2,GNB1L,GNAS,PIK3CA,PRKCA,MAPK1,GNG12,MAPK8,RHOF,RND3,MYL7,ADCY9,PRKCG
Role of NFAT in Regulation of the Immune Response	7.11E-01	1.58E-01	0.728	JUN,CSNK1A1,SOS2,ITPR2,AKT3,GNA13,PIK3C2A,CALM1 (includes others),RCAN3,CHP1,GNB1,CSNK1G2,PPP3CC,SYK,PIK3CA,GRB2,CSNK1G1,RCAN1,PIK3R4,IKBKAP,AKT2,GNB1L,GNAS,MAPK1,GNG12
Ephrin Receptor Signaling	7.1E-01	1.57E-01		SOS2,AKT3,GNA13,ACTR2,CREB1,GNB1,EFNA5,PDGFB,GRIN1,GRB2,NCK1,VEGFC,EPHB6,CRKL,PAK1,GRINA,WASL,EPHA4,ACTR3,AKT2,GNB1L,GNAS,ACP1,EPHA1,MAPK1,GNG12,ITGA4
Rac Signaling	7.06E-01	1.65E-01	-0.500	JUN,ACTR2,PIK3C2A,PARD3,PIK3R4,PAK1,MCF2L,ACTR3,CD44,BAIAP2,IQGAP3,PIK3CA,PTK2B,MAPK1,PIP5K1A,ITGA4,MAPK8
Actin Nucleation by ARP-WASP Complex	7.01E-01	1.79E-01	0.707	BAIAP2,SOS2,ACTR2,GRB2,ITGA4,WASL,RHOF,ACTR3,RND3,NCK1
ErbB2-ErbB3 Signaling	7.01E-01	1.79E-01		JUN,SOS2,PIK3CA,PIK3C2A,PIK3R4,MAPK1,GRB2,NRG1,SP1,FOXO1
Glutamate Receptor Signaling	7.01E-01	1.79E-01	2.000	HOMER1,SLC17A7,HOMER3,GRM2,GLUL,CALM1 (includes others),HOMER2,GRINA,GNB1,GRIN1
IL-22 Signaling	6.92E-01	2.08E-01	1.342	AKT3,MAPK1,JAK1,MAPK8,AKT2
Mevalonate Pathway I	6.89E-01	2.5E-01		HMGCS1,MVK,ACAT2
CCR3 Signaling in Eosinophils	6.78E-01	1.62E-01		ITPR2,PIK3C2A,CALM1 (includes others),PRKD3,PIK3R4,PAK1,GNB1,PLA2G6,GNB1L,GNAS,PIK3CA,PRKCA,MAPK1,PPP1CB,GNG12,PLA2G12A,PLA2G4A,PRKCG
ILK Signaling	6.73E-01	1.55E-01	0.962	JUN,PPP2R5E,AKT3,CREB1,PIK3C2A,PPP2R4,ITGB2,PPP2R3A,VIM,PIK3CA,ITGB6,MAPK8,VEGFC,RND3,RPS6KA4,FERMT2,MYH7,IRS2,PIK3R4,MYH10,MYL9,PPP2R2A,AKT2,HIF1A,PTGS2,MAPK1,RHOF,MYL7
Role of MAPK Signaling in the Pathogenesis of Influenza	6.59E-01	1.72E-01		AKT3,PRKCA,PLA2G16,PTGS2,MAPK1,PLA2G12A,PLA2G6,MAPK8,BAX,PLA2G4A,AKT2
FLT3 Signaling in Hematopoietic Progenitor Cells	6.52E-01	1.69E-01	-0.577	SOS2,AKT3,INPP5D,PIK3CA,PIK3C2A,CREB1,PIK3R4,MAPK1,GRB2,EIF4E,AKT2,RPS6KA4
Huntington's Disease Signaling	6.47E-01	1.51E-01		JUN,IFT57,SOS2,AKT3,CREB1,PIK3C2A,PENK,GNB1,PSME2,HSPA14,PSME3,SNCA,PIK3CA,GRB2,SIN3A,MAPK8,CASP7,EGFR,DYNC1I2,PRKD3,PIK3R4,SP1,CYCS,AKT2,CASP6,IGF1R,GNB1L,CASP14,POLR2H,PRKCA,MAPK1,GNG12,BAX,PRKCG
IL-17A Signaling in Gastric Cells	6.41E-01	2E-01		JUN,EGFR,MAPK1,MAPK8,IL17RC
Mouse Embryonic Stem Cell Pluripotency	6.39E-01	1.63E-01	0.258	SOS2,TCF3,AKT3,PIK3C2A,TCF4,PIK3R4,JAK1,AKT2,FZD5,BMPR2,PIK3CA,FZD1,MAPK1,GRB2,XIAP
tRNA Charging	6.38E-01	1.84E-01		RARS2,FARS2,PARS2,HARS,DARS,FARSB,EARS2
Sphingosine-1-phosphate Signaling	6.35E-01	1.6E-01	0.277	AKT3,GNA13,PIK3C2A,PIK3R4,PDGFB,AKT2,CASP6,CASP14,ACER1,GNAS,PIK3CA,PTK2B,MAPK1,RHOF,RND3,ADCY9,CASP7
Phosphatidylcholine Biosynthesis I	6.31E-01	2.86E-01		PHKA1,CEPT1
Angiopoietin Signaling	6.29E-01	1.69E-01	0.707	AKT3,PIK3CA,PIK3C2A,PAK1,PIK3R4,BIRC5,GRB2,IKBKAP,AKT2,FOXO1,NCK1
Clathrin-mediated Endocytosis Signaling	6.21E-01	1.52E-01		RAB11A,ACTR2,PIK3C2A,CHP1,CSNK2A2,PDGFB,ITGB2,PPP3CC,RAB4B,AP1B1,RAB7A,LDLR,PIK3CA,ITGB6,GRB2,MET,VEGFC,LDLRAP1,RAB4A,PIK3R4,SNX9,RAB5A,WASL,ACTR3,CSNK2A1,PICALM,SH3GLB1,ARF6
Ceramide Signaling	6.2E-01	1.65E-01	-0.277	JUN,PPP2R5E,AKT3,PIK3C2A,PIK3R4,PPP2R4,PPP2R3A,CYCS,AKT2,PPP2R2A,PIK3CA,CERK,MAPK8
RANK Signaling in Osteoclasts	6.17E-01	1.63E-01		JUN,AKT3,PIK3C2A,CALM1 (includes others),PIK3R4,CHP1,AKT2,PPP3CC,PIK3CA,PTK2B,MAPK1,XIAP,MAPK8,TNFRSF11A
Chondroitin Sulfate Degradation (Metazoa)	6.17E-01	2.31E-01		HYAL1,GM2A,CD44
Semaphorin Signaling in Neurons	6.13E-01	1.73E-01		SEMA4D,PAK1,SEMA7A,MET,MAPK1,DPYSL2,RHOF,RND3,RND1
Role of Osteoblasts, Osteoclasts and Chondrocytes in Rheumatoid Arthritis	6.13E-01	1.5E-01		JUN,IL1RL1,CSNK1A1,LRP5,BMP5,AKT3,PIK3C2A,CALM1 (includes others),WNT5A,CHP1,PPP3CC,FZD5,WNT11,IL11,IL1RN,PIK3CA,IL1R1,FZD1,XIAP,WNT6,MAPK8,TNFRSF11A,FOXO1,TCF3,TCF4,PIK3R4,AKT2,BMPR2,PTK2B,BMP1,MAPK1,MMP14
fMLP Signaling in Neutrophils	6.12E-01	1.59E-01	0.258	ITPR2,ACTR2,PIK3C2A,CALM1 (includes others),PRKD3,PIK3R4,CHP1,GNB1,PPP3CC,ACTR3,GNB1L,GNAS,PIK3CA,PRKCA,MAPK1,GNG12,PRKCG
CD28 Signaling in T Helper Cells	6.12E-01	1.59E-01		JUN,ITPR2,ACTR2,AKT3,PIK3C2A,CALM1 (includes others),PIK3R4,PAK1,CHP1,AKT2,PPP3CC,ACTR3,MALT1,SYK,PIK3CA,GRB2,MAPK8
UDP-D-xylose and UDP-D-glucuronate Biosynthesis	6.07E-01	5E-01		UGDH
Dolichol and Dolichyl Phosphate Biosynthesis	6.07E-01	5E-01		DOLK
β-alanine Degradation I	6.07E-01	5E-01		ABAT
Spermine Biosynthesis	6.07E-01	5E-01		AMD1
S-methyl-5-thio-α-D-ribose 1-phosphate Degradation	6.07E-01	5E-01		MRI1
Taurine Biosynthesis	6.07E-01	5E-01		CSAD
L-cysteine Degradation III	6.07E-01	5E-01		MPST
Glycerol-3-phosphate Shuttle	6.07E-01	5E-01		GPD2
Glycine Biosynthesis I	6.07E-01	5E-01		SHMT1
MIF Regulation of Innate Immunity	6E-01	1.79E-01	0.378	JUN,PTGS2,MAPK1,PLA2G12A,PLA2G6,MAPK8,PLA2G4A
LPS-stimulated MAPK Signaling	5.97E-01	1.64E-01	0.000	JUN,PIK3CA,PIK3C2A,CREB1,PRKCA,PRKD3,PAK1,ATF1,PIK3R4,MAPK1,MAPK8,PRKCG
Cytotoxic T Lymphocyte-mediated Apoptosis of Target Cells	5.94E-01	1.92E-01		B2M,HLA-B,CYCS,CASP7,CASP6
nNOS Signaling in Neurons	5.89E-01	1.74E-01	1.342	CALM1 (includes others),PRKCA,PRKD3,CHP1,GRINA,GRIN1,PPP3CC,PRKCG
Antiproliferative Role of Somatostatin Receptor 2	5.77E-01	1.67E-01	0.378	GNB1L,BRAF,PIK3CA,PIK3C2A,PIK3R4,GUCY1B3,CDKN1A,GNB1,MAPK1,GNG12
Acute Myeloid Leukemia Signaling	5.71E-01	1.62E-01	1.155	SOS2,BRAF,AKT3,TCF3,PIK3CA,PIK3C2A,TCF4,PIK3R4,MAPK1,GRB2,AKT2,CEBPA
Signaling by Rho Family GTPases	5.59E-01	1.47E-01	1.300	JUN,GNA13,ACTR2,PIK3C2A,PARD3,GNB1,VIM,PIK3CA,SEPT3,PIP5K1A,MAPK8,RND3,SEPT8,PIK3R4,SLC9A1,PAK1,EZR,MYL12A,MYL9,SEPT6,WASL,ACTR3,BAIAP2,GNB1L,GNAS,SEPT7,PTK2B,MAPK1,SEPT9,GNG12,ITGA4,DIAPH3,RHOF,MYL7
DNA Double-Strand Break Repair by Non-Homologous End Joining	5.54E-01	2.14E-01		PARP1,XRCC4,DCLRE1C
nNOS Signaling in Skeletal Muscle Cells	5.54E-01	2.14E-01		CALM1 (includes others),SNTB2,DMD
Dermatan Sulfate Degradation (Metazoa)	5.54E-01	2.14E-01		HYAL1,GM2A,CD44
Lymphotoxin β Receptor Signaling	5.52E-01	1.67E-01	-1.000	AKT3,PIK3CA,PIK3C2A,PIK3R4,MAPK1,IKBKAP,TRAF4,CYCS,AKT2
Androgen Signaling	5.5E-01	1.55E-01	-0.333	JUN,GNA13,CDK7,CALM1 (includes others),NCOA1,PRKD3,GNB1,GNB1L,POLR2H,GNAS,PRKCA,MAPK1,GNG12,GTF2E2,PRKAR2A,PRKCG,GTF2H1
GM-CSF Signaling	5.49E-01	1.64E-01	1.000	SOS2,AKT3,PIK3CA,PIK3C2A,PIK3R4,CAMK2D,MAPK1,GRB2,AKT2,PPP3CC
B Cell Receptor Signaling	5.49E-01	1.5E-01		JUN,SOS2,AKT3,CREB1,PIK3C2A,CALM1 (includes others),CAMK2D,PPP3CC,MALT1,SYK,OCRL,INPP5D,PIK3CA,GRB2,SYNJ2,RAP2B,MAPK8,FOXO1,RAP2A,TCF3,INPP5F,PIK3R4,AKT2,PTK2B,MAPK1
Basal Cell Carcinoma Signaling	5.47E-01	1.62E-01		WNT11,BMP5,TCF3,FZD1,WNT5A,TCF4,BMP1,WNT6,STK36,GLIS1,FZD5
Histidine Degradation III	5.43E-01	2.5E-01		HAL,MTHFD2L
IL-9 Signaling	5.38E-01	1.76E-01	0.447	IRS2,PIK3CA,PIK3C2A,PIK3R4,JAK1,SOCS2
Interferon Signaling	5.38E-01	1.76E-01	0.447	OAS1,IFNAR2,MED14,PTPN2,JAK1,BAX
Relaxin Signaling	5.36E-01	1.52E-01	0.775	JUN,AKT3,GNA13,PIK3C2A,CREB1,PIK3R4,GUCY1B3,GNB1,RLN2,AKT2,GNB1L,GNAS,PDE4C,BRAF,PIK3CA,PDE6D,MAPK1,GNG12,ADCY9,PRKAR2A
P2Y Purigenic Receptor Signaling Pathway	5.32E-01	1.53E-01	0.000	JUN,AKT3,PIK3C2A,CREB1,PRKD3,PIK3R4,GNB1,AKT2,GNB1L,GNAS,PIK3CA,PRKCA,MAPK1,P2RY2,GNG12,ADCY9,PRKAR2A,PRKCG
Gαi Signaling	5.32E-01	1.53E-01	1.291	GRM2,SOS2,LPAR1,GNB1,RAP1GAP,ADRA2B,CNR2,GNB1L,DRD2,GNAS,HRH3,CXCR2,MAPK1,GRB2,GNG12,RGS10,ADCY9,PRKAR2A
FcγRIIB Signaling in B Lymphocytes	5.31E-01	1.71E-01	-0.378	SYK,INPP5D,PIK3CA,PIK3C2A,PIK3R4,GRB2,MAPK8
Mechanisms of Viral Exit from Host Cells	5.31E-01	1.71E-01		CHMP4C,LMNB1,PRKCA,SH3GLB1,PRKD3,CHMP4B,PRKCG
Pyrimidine Deoxyribonucleotides De Novo Biosynthesis I	5.25E-01	1.9E-01		RRM2,RRM1,TYMS,DTYMK
Endoplasmic Reticulum Stress Pathway	5.25E-01	1.9E-01		EIF2S1,MAPK8,ATF6,CASP7
PXR/RXR Activation	5.23E-01	1.61E-01		AKT3,CYP1A2,NCOA1,SCD,CYP3A4,AKT2,FOXO1,ABCC3,CYP2A6 (includes others),PRKAR2A
CREB Signaling in Neurons	5.17E-01	1.48E-01	0.229	GRM2,SOS2,ITPR2,AKT3,GNA13,CREB1,PIK3C2A,CALM1 (includes others),GNB1,CAMK2D,GRIN1,PIK3CA,GRB2,PRKAR2A,PRKD3,PIK3R4,AKT2,GNB1L,POLR2H,GNAS,PRKCA,MAPK1,GNG12,ADCY9,PRKCG
Estrogen Receptor Signaling	5.16E-01	1.51E-01		CTBP1,SOS2,CDK7,NCOA1,PELP1,TAF12,H3F3A/H3F3B,SMARCA4,POLR2H,CCNC,MED14,CTBP2,MAPK1,GRB2,MED23,CARM1,TAF6L,TAF5L,GTF2H1
Corticotropin Releasing Hormone Signaling	5.08E-01	1.52E-01		JUN,ITPR2,CALM1 (includes others),CREB1,PRKD3,NR4A1,GUCY1B3,GNAS,BRAF,JUND,PRKCA,PTGS2,MAPK1,ADCY9,PRKAR2A,PRKCG
Dopamine Receptor Signaling	5E-01	1.56E-01	1.633	PPP2R5E,DRD2,GNAS,NCS1,PPP2R4,PPP1CB,IL4I1,TH,PPP2R3A,PPP2R2A,ADCY9,PRKAR2A
Neuropathic Pain Signaling In Dorsal Horn Neurons	4.86E-01	1.52E-01	-0.258	GRM2,ITPR2,PIK3C2A,CREB1,PRKD3,PIK3R4,GRINA,CAMK2D,CAMK1D,GRIN1,PIK3CA,PRKCA,MAPK1,PRKAR2A,PRKCG
Glycolysis I	4.81E-01	1.82E-01		TPI1,PGAM1,PGK1,PKM
Neuregulin Signaling	4.8E-01	1.53E-01	0.632	SOS2,EGFR,AKT3,CRKL,PRKD3,NRG1,AKT2,PRKCA,MAPK1,GRB2,ITGA4,PRKCG,PSEN1
Caveolar-mediated Endocytosis Signaling	4.75E-01	1.55E-01		FLOT1,EGFR,ITGB6,PRKCA,ITGAE,RAB5A,ITGA4,B2M,COPZ1,ITGB2,HLA-B
Role of Wnt/GSK-3β Signaling in the Pathogenesis of Influenza	4.75E-01	1.55E-01	-0.447	WNT11,CSNK1A1,TCF3,NCOA1,FZD1,WNT5A,TCF4,CSNK1G2,WNT6,CSNK1G1,FZD5
Prostanoid Biosynthesis	4.71E-01	2.22E-01		PTGS2,HPGDS
Oleate Biosynthesis II (Animals)	4.71E-01	2.22E-01		SCD,FADS1
Calcium Transport I	4.71E-01	2.22E-01		ATP2B3,ATP2C1
Folate Transformations I	4.71E-01	2.22E-01		MTHFD2L,SHMT1
Role of Tissue Factor in Cancer	4.71E-01	1.5E-01		EGFR,F2RL1,AKT3,GNA13,PIK3C2A,PIK3R4,PAK1,AKT2,PIK3CA,PRKCA,PTK2B,MAPK1,EIF4E,VEGFC,P4HB,RPS6KA4
Thrombin Signaling	4.67E-01	1.44E-01	1.225	ITPR2,AKT3,GNA13,CREB1,PIK3C2A,GNB1,CAMK2D,PIK3CA,GRB2,RND3,EGFR,PRKD3,PIK3R4,MYL12A,CAMK1D,MYL9,AKT2,GNB1L,GNAS,PRKCA,MAPK1,PPP1CB,GNG12,RHOF,MYL7,ADCY9,PRKCG
Actin Cytoskeleton Signaling	4.65E-01	1.44E-01		SOS2,GNA13,ACTR2,VCL,PIK3C2A,PDGFB,IQGAP3,PIK3CA,GRB2,PIP5K1A,TIAM2,MYH7,CRKL,PIK3R4,SLC9A1,PAK1,EZR,MYL12A,MYH10,MYL9,WASL,ACTR3,BAIAP2,NCKAP1L,MAPK1,PPP1CB,GNG12,ITGA4,DIAPH3,MYL7
5-aminoimidazole Ribonucleotide Biosynthesis I	4.6E-01	3.33E-01		PPAT
Coenzyme A Biosynthesis	4.6E-01	3.33E-01		COASY
Glutathione Biosynthesis	4.6E-01	3.33E-01		GCLM
Glutathione Redox Reactions II	4.6E-01	3.33E-01		GSR
Spermidine Biosynthesis I	4.6E-01	3.33E-01		AMD1
Thiosulfate Disproportionation III (Rhodanese)	4.6E-01	3.33E-01		MPST
S-adenosyl-L-methionine Biosynthesis	4.6E-01	3.33E-01		MAT2B
N-acetylglucosamine Degradation I	4.6E-01	3.33E-01		GNPDA2
Regulation of Actin-based Motility by Rho	4.6E-01	1.51E-01	1.387	ACTR2,PAK1,MYL12A,MYL9,WASL,ACTR3,BAIAP2,PPP1CB,PIP5K1A,ITGA4,RHOF,RND3,MYL7
Reelin Signaling in Neurons	4.57E-01	1.52E-01		PAFAH1B2,PIK3CA,PIK3C2A,CRKL,PIK3R4,APP,ITGA4,ITGB2,MAPT,MAPK8,CNR2,LRP8
IL-17 Signaling	4.53E-01	1.53E-01		JUN,AKT3,PIK3CA,PIK3C2A,PTGS2,PIK3R4,MAPK1,JAK1,MAPK8,AKT2,IL17RC
Granzyme B Signaling	4.48E-01	1.88E-01		PARP1,LMNB1,CYCS
Superpathway of Geranylgeranyldiphosphate Biosynthesis I (via Mevalonate)	4.48E-01	1.88E-01		HMGCS1,MVK,ACAT2
Gαq Signaling	4.42E-01	1.45E-01	0.688	ITPR2,AKT3,PIK3C2A,CALM1 (includes others),PRKD3,PIK3R4,CHP1,GNB1,AKT2,PPP3CC,GNB1L,GNAS,PIK3CA,PRKCA,PTK2B,GYS1,MAPK1,GNG12,RHOF,RND3,PRKCG
TGF-β Signaling	4.41E-01	1.49E-01	1.000	JUN,SOS2,HOXC9,SMAD2,ACVR1B,BMPR2,ACVR1C,MAPK1,GRB2,VDR,MAPK8,PMEPA1,ACVR2B
IL-6 Signaling	4.4E-01	1.47E-01	1.213	JUN,IL1RL1,SOS2,AKT3,PIK3C2A,MCL1,PIK3R4,CSNK2A2,AKT2,CSNK2A1,IL1RN,PIK3CA,IL1R1,TNFAIP6,MAPK1,GRB2,MAPK8
Sperm Motility	4.36E-01	1.47E-01	-0.535	ITPR2,CALM1 (includes others),PLA2G16,PRKD3,GUCY1B3,PLA2G6,SLC12A2,GNAS,PDE4C,PRKCA,PTK2B,CACNA1G,PLA2G12A,PLA2G4A,PRKAR2A,PRKCG
Leptin Signaling in Obesity	4.32E-01	1.51E-01		GNAS,AKT3,PIK3CA,PIK3C2A,PIK3R4,MAPK1,GRB2,AKT2,FOXO1,ADCY9,PRKAR2A
Apoptosis Signaling	4.22E-01	1.48E-01	-0.832	BCL2L11,MCL1,CYCS,LMNA,CASP6,PARP1,PRKCA,MAPK1,XIAP,MAPK8,BAX,CDK1,CASP7
Calcium-induced T Lymphocyte Apoptosis	4.19E-01	1.54E-01	0.000	ITPR2,CALM1 (includes others),PRKCA,PRKD3,NR4A1,CHP1,PPP3CC,PRKCG
Endometrial Cancer Signaling	4.19E-01	1.54E-01		SOS2,AKT3,PIK3CA,PIK3C2A,PIK3R4,MAPK1,GRB2,AKT2
BMP signaling pathway	4.12E-01	1.49E-01		JUN,BMPR2,BMP5,CREB1,HOXC9,BMP1,MAPK1,GRB2,XIAP,MAPK8,PRKAR2A
G Protein Signaling Mediated by Tubby	4.07E-01	1.61E-01		GNB1L,GNAS,TUB,GNB1,GNG12
MIF-mediated Glucocorticoid Regulation	4.07E-01	1.61E-01	0.000	PTGS2,MAPK1,PLA2G12A,PLA2G6,PLA2G4A
Agrin Interactions at Neuromuscular Junction	4.07E-01	1.49E-01	0.707	JUN,EGFR,PAK1,LAMC1,MAPK1,NRG1,ITGA4,ITGB2,MAPK8,UTRN
Neurotrophin/TRK Signaling	4.07E-01	1.49E-01	1.000	JUN,SOS2,PIK3CA,PIK3C2A,CREB1,PIK3R4,FRS2,MAPK1,GRB2,MAPK8
Tumoricidal Function of Hepatic Natural Killer Cells	4.05E-01	1.67E-01	-1.000	BAX,CYCS,CASP7,CASP6
Role of JAK1, JAK2 and TYK2 in Interferon Signaling	4.05E-01	1.67E-01	0.000	CGA,IFNAR2,PTPN2,JAK1
Granzyme A Signaling	4.04E-01	1.76E-01		ANP32A,HIST1H1D,HMGB2
Glutathione Redox Reactions I	4.04E-01	1.76E-01		GSR,MGST2,MGST1
γ-linolenate Biosynthesis II (Animals)	4.04E-01	1.76E-01		ACSL4,SLC27A4,FADS1
Role of JAK1 and JAK3 in γc Cytokine Signaling	4.01E-01	1.5E-01		SYK,IRS2,PIK3CA,PIK3C2A,PTK2B,PIK3R4,MAPK1,GRB2,JAK1
OX40 Signaling Pathway	3.9E-01	1.52E-01		JUN,TNFRSF4,HLA-G,B2M,HLA-B,MAPK8,HLA-F
Chemokine Signaling	3.86E-01	1.47E-01	0.632	JUN,CALM1 (includes others),PRKCA,PTK2B,CCL13,CAMK2D,MAPK1,PPP1CB,CAMK1D,MAPK8
Tight Junction Signaling	3.83E-01	1.4E-01		JUN,PPP2R5E,MYH7,CLDN7,AKT3,CLDN17,VCL,YBX3,PPP2R4,MYH10,CLDN15,MYL9,MPDZ,PPP2R3A,CSTF1,AKT2,PPP2R2A,CPSF6,CEBPA,RAB13,CSTF3,MYL7,PRKAR2A
Role of JAK2 in Hormone-like Cytokine Signaling	3.78E-01	1.56E-01		IRS2,SOCS5,JAK1,SOCS2,GH1
Regulation of IL-2 Expression in Activated and Anergic T Lymphocytes	3.74E-01	1.45E-01		JUN,MALT1,SOS2,CALM1 (includes others),TOB1,SMAD2,CHP1,MAPK1,GRB2,MAPK8,PPP3CC
PPARα/RXRα Activation	3.7E-01	1.39E-01	-2.500	JUN,IL1RL1,SOS2,SMAD2,PRKAA1,PRKAB1,GH1,ACVR1B,BMPR2,ACVR1C,GNAS,IL1R1,PRKCA,MAPK1,GRB2,MED23,MAPK8,CAND1,ADCY9,PRKAB2,PRKAR2A,ACVR2B,GPD2
Death Receptor Signaling	3.69E-01	1.43E-01	-1.387	PARP12,PARP9,CYCS,TNKS,PARP6,LMNA,ARHGDIB,CASP6,PARP1,TNKS2,XIAP,MAPK8,CASP7
TNFR1 Signaling	3.66E-01	1.49E-01	-1.134	JUN,PAK1,XIAP,MAPK8,CYCS,CASP7,CASP6
Arsenate Detoxification I (Glutaredoxin)	3.64E-01	2.5E-01		AS3MT
Creatine-phosphate Biosynthesis	3.64E-01	2.5E-01		CKMT1A/CKMT1B
Catecholamine Biosynthesis	3.64E-01	2.5E-01		TH
α-tocopherol Degradation	3.64E-01	2.5E-01		CYP4A11
Ceramide Degradation	3.64E-01	2.5E-01		ACER1
Proline Biosynthesis I	3.64E-01	2.5E-01		PYCR2
Melatonin Degradation II	3.64E-01	2.5E-01		IL4I1
Rapoport-Luebering Glycolytic Shunt	3.64E-01	2.5E-01		PGAM1
N-acetylglucosamine Degradation II	3.64E-01	2.5E-01		GNPDA2
Molybdenum Cofactor Biosynthesis	3.64E-01	2.5E-01		MOCS2
Glutaryl-CoA Degradation	3.59E-01	1.82E-01		GCDH,ACAT2
Glycogen Degradation III	3.59E-01	1.82E-01		PYGM,GAA
Stearate Biosynthesis I (Animals)	3.5E-01	1.52E-01		ACSL4,DHCR24,SRD5A3,SLC27A4,ELOVL6
CNTF Signaling	3.44E-01	1.46E-01	0.378	PIK3CA,PIK3C2A,PIK3R4,MAPK1,GRB2,JAK1,RPS6KA4
Ephrin A Signaling	3.44E-01	1.46E-01		PIK3CA,PIK3C2A,EPHA1,PAK1,PIK3R4,EFNA5,EPHA4
Gα12/13 Signaling	3.43E-01	1.39E-01	1.000	JUN,LPAR1,F2RL1,AKT3,GNA13,PIK3C2A,PIK3R4,MYL12A,MYL9,AKT2,PIK3CA,PTK2B,LPAR5,MAPK1,MAPK8,MYL7
FAK Signaling	3.3E-01	1.4E-01		SOS2,EGFR,AKT3,PIK3CA,PIK3C2A,VCL,PAK1,PIK3R4,MAPK1,GRB2,ITGA4,AKT2
Cardiomyocyte Differentiation via BMP Receptors	3.29E-01	1.58E-01		BMPR2,MYH7,BMP5
Oncostatin M Signaling	3.25E-01	1.47E-01	1.000	MT2A,MAPK1,GRB2,JAK1,EPAS1
Sertoli Cell-Sertoli Cell Junction Signaling	3.24E-01	1.36E-01		JUN,CLDN7,AKT3,CLDN17,DLG1,TUBB3,YBX3,GUCY1B3,TUBG1,CLDN15,TUBA1C,AKT2,TUBB4B,RAB8B,SPTBN1,TUBA1A,TUBA1B,MAPK1,TUBA4A,ITGA4,MAPK8,PRKAR2A,TUBA3C/TUBA3D
CD40 Signaling	3.22E-01	1.41E-01	0.707	JUN,PIK3CA,PIK3C2A,ATF1,PTGS2,PIK3R4,MAPK1,MAPK8,IKBKAP
IL-17A Signaling in Airway Cells	3.22E-01	1.41E-01		AKT3,PIK3CA,PIK3C2A,PIK3R4,MAPK1,JAK1,MAPK8,AKT2,IL17RC
Androgen Biosynthesis	3.15E-01	1.67E-01		EBP,SRD5A3
Synaptic Long Term Depression	3.05E-01	1.35E-01	1.414	PPP2R5E,GRM2,ITPR2,GNA13,PLA2G16,PRKD3,PPP2R4,GUCY1B3,PLA2G6,PPP2R3A,PPP2R2A,IGF1R,GNAS,PRKCA,MAPK1,PLA2G12A,PLA2G4A,PRKCG
Role of Pattern Recognition Receptors in Recognition of Bacteria and Viruses	3.03E-01	1.36E-01	-0.302	EIF2S1,EIF2AK2,OAS1,C3,PIK3C2A,CREB1,PRKD3,PIK3R4,SYK,IL11,PIK3CA,PRKCA,OAS3,MAPK1,MAPK8,PRKCG
Assembly of RNA Polymerase II Complex	3.03E-01	1.4E-01		POLR2H,CDK7,TAF12,GTF2E2,TAF6L,TAF5L,GTF2H1
DNA Methylation and Transcriptional Repression Signaling	2.98E-01	1.5E-01		CHD4,SIN3A,RBBP4
NF-κB Signaling	2.96E-01	1.34E-01	0.426	FGFR2,FGFR3,EIF2AK2,EGFR,AKT3,PIK3C2A,PIK3R4,CSNK2A2,UBE2N,GH1,AKT2,CSNK2A1,MALT1,IGF1R,BMPR2,BRAF,IL1RN,PIK3CA,IL1R1,AZI2,MAPK8,TNFRSF11A
Tetrahydrofolate Salvage from 5,10-methenyltetrahydrofolate	2.94E-01	2E-01		MTHFD2L
Glycerol Degradation I	2.94E-01	2E-01		GPD2
Folate Polyglutamylation	2.94E-01	2E-01		SHMT1
Cardiac Hypertrophy Signaling	2.87E-01	1.33E-01	2.746	JUN,GNA13,CREB1,PIK3C2A,CALM1 (includes others),CHP1,GNB1,PPP3CC,PIK3CA,GRB2,EIF2B1,MAPK8,RND3,PRKAR2A,PIK3R4,MYL12A,ADRA2B,MYL9,ATF6,CACNA1A,IGF1R,GNB1L,GNAS,MAPK1,GNG12,EIF4E,RHOF,MYL7,ADCY9
Virus Entry via Endocytic Pathways	2.86E-01	1.35E-01		PIK3CA,PIK3C2A,ITGB6,PRKCA,PRKD3,PIK3R4,ITGA4,B2M,ITGB2,HLA-B,AP1B1,PRKCG
Phospholipase C Signaling	2.79E-01	1.32E-01	1.633	SOS2,ITPR2,GNA13,CREB1,CALM1 (includes others),CHP1,GNB1,PLA2G6,PPP3CC,SYK,GRB2,PLA2G4A,RND3,PRKD3,MYL12A,MYL9,GNB1L,GNAS,PRKCA,MAPK1,PPP1CB,GNG12,ITGA4,PLA2G12A,RHOF,MYL7,ADCY9,AHNAK,PRKCG
Fatty Acid Activation	2.77E-01	1.54E-01		ACSL4,SLC27A4
Choline Biosynthesis III	2.77E-01	1.54E-01		PHKA1,CEPT1
PPAR Signaling	2.72E-01	1.33E-01	-1.155	JUN,IL1RL1,SOS2,IL1RN,NCOA1,IL1R1,PTGS2,MAPK1,GRB2,PDGFB,PPARG,CITED2
CDK5 Signaling	2.68E-01	1.33E-01	0.277	PPP2R5E,PPP2R4,LAMC1,PPP2R3A,CACNA1A,PPP2R2A,GNAS,MAPK1,PPP1CB,MAPK8,MAPT,ADCY9,PRKAR2A
Role of p14/p19ARF in Tumor Suppression	2.63E-01	1.38E-01	1.000	PIK3CA,PIK3C2A,UBTF,PIK3R4
Role of PI3K/AKT Signaling in the Pathogenesis of Influenza	2.62E-01	1.33E-01		AKT3,PIK3CA,PIK3C2A,CRKL,KPNA3,PIK3R4,MAPK1,AKT2
Nur77 Signaling in T Lymphocytes	2.54E-01	1.33E-01		CALM1 (includes others),NR4A1,CHP1,SIN3A,CYCS,PPP3CC
Isoleucine Degradation I	2.44E-01	1.43E-01		ACADSB,ACAT2
Leukotriene Biosynthesis	2.44E-01	1.43E-01		GGT7,MGST2
Proline Biosynthesis II (from Arginine)	2.42E-01	1.67E-01		PYCR2
Arginine Degradation VI (Arginase 2 Pathway)	2.42E-01	1.67E-01		PYCR2
Thioredoxin Pathway	2.42E-01	1.67E-01		TXNRD2
Pentose Phosphate Pathway (Non-oxidative Branch)	2.42E-01	1.67E-01		TKTL1
UDP-N-acetyl-D-glucosamine Biosynthesis II	2.42E-01	1.67E-01		GFPT1
Zymosterol Biosynthesis	2.42E-01	1.67E-01		LBR
Glycogen Biosynthesis II (from UDP-D-Glucose)	2.42E-01	1.67E-01		GYS1
GDP-mannose Biosynthesis	2.42E-01	1.67E-01		MPI
Superpathway of Serine and Glycine Biosynthesis I	2.01E-01	1.43E-01		SHMT1
Inositol Pyrophosphates Biosynthesis	2.01E-01	1.43E-01		PPIP5K1
Superoxide Radicals Degradation	2.01E-01	1.43E-01		CAT
Ketolysis	2.01E-01	1.43E-01		ACAT2
Glycoaminoglycan-protein Linkage Region Biosynthesis	2.01E-01	1.43E-01		B4GALT7
Mineralocorticoid Biosynthesis	2.01E-01	1.43E-01		EBP

## Sheet: #1411 Ker BCNS Rx vs BCNS Ctrl 
Ingenuity Canonical Pathways	-log(p-value)	Ratio	z-score	Molecules
PTEN Signaling	3.94E00	1.54E-01	-0.243	FGFR2,AKT3,INPP5F,BCL2L11,TGFBR3,CSNK2A2,AKT2,CSNK2A1,BMPR1B,H2BFM,OCRL,INPP5D,PIK3CA,CDKN1A,MAPK1,SYNJ2,ITGA4,TGFBR1
Natural Killer Cell Signaling	3.52E00	1.52E-01		PIK3R6,AKT3,INPP5F,LILRB1,AKT2,VAV2,FYN,OCRL,INPP5D,PIK3CA,PRKCA,TYROBP,SH3BP2,MAPK1,SYNJ2,NCK1
Inhibition of Angiogenesis by TSP1	3.46E00	2.5E-01	0.378	JUN,FYN,AKT3,MMP9,MAPK1,TGFBR1,THBS1,AKT2
p53 Signaling	3.36E00	1.53E-01	-0.535	JUN,PIK3R6,AKT3,TP53AIP1,JMY,BIRC5,ST13,THBS1,AKT2,PIK3CA,CDKN1A,PLAGL1,BAX,ADCK3,CHEK1
PI3K Signaling in B Lymphocytes	3.2E00	1.38E-01	1.387	JUN,AKT3,IRS2,CD79B,CHP1,ATF6,AKT2,PPP3CC,VAV2,ATF3,MALT1,FYN,INPP5D,PIK3CA,PLEKHA3,MAPK1,SH2B2
Insulin Receptor Signaling	2.62E00	1.26E-01		PIK3R6,AKT3,IRS2,INPP5F,SCNN1A,AKT2,H2BFM,FYN,OCRL,INPP5D,PIK3CA,GYS1,MAPK1,SYNJ2,SH2B2,NCK1
Fc Epsilon RI Signaling	2.55E00	1.32E-01	-1.604	PIK3R6,AKT3,INPP5F,AKT2,VAV2,FYN,OCRL,INPP5D,PIK3CA,PRKCA,MAPK1,SYNJ2,PLA2G12A,PLA2G4A
Antiproliferative Role of TOB in T Cell Signaling	2.53E00	2.31E-01		SMAD2,SKP2,MAPK1,CCNA2,TGFBR1,SMAD4
1D-myo-inositol Hexakisphosphate Biosynthesis II (Mammalian)	2.44E00	2.63E-01		OCRL,INPP5D,INPP5F,ITPKB,SYNJ2
D-myo-inositol (1,3,4)-trisphosphate Biosynthesis	2.44E00	2.63E-01		OCRL,INPP5D,INPP5F,ITPKB,SYNJ2
DNA damage-induced 14-3-3σ Signaling	2.44E00	2.63E-01		AKT3,CCNB2,AKT2,RAD1,CCNB1
HER-2 Signaling in Breast Cancer	2.42E00	1.45E-01		H2BFM,PIK3R6,AKT3,ITGB5,PIK3CA,ITGB6,PARD3,PRKCA,PARD6G,CDKN1A,AKT2
EGF Signaling	2.37E00	1.61E-01	1.000	JUN,PIK3R6,AKT3,PIK3CA,PRKCA,CSNK2A2,MAPK1,AKT2,CSNK2A1
PDGF Signaling	2.37E00	1.43E-01	2.111	JUN,PIK3R6,OCRL,INPP5D,PIK3CA,INPP5F,PRKCA,CSNK2A2,MAPK1,SYNJ2,CSNK2A1
Docosahexaenoic Acid (DHA) Signaling	2.22E00	1.79E-01		H2BFM,PIK3R6,AKT3,PIK3CA,APP,BAX,AKT2
Wnt/β-catenin Signaling	2.19E00	1.09E-01	0.258	JUN,TCF3,AKT3,WNT5A,TCF4,TGFBR3,CSNK2A2,AKT2,PPP2R2A,CSNK2A1,CD44,ACVR1B,H2BFM,POU5F1,TGFBR1,SOX7,PPP2CA,ACVR2B
Epithelial Adherens Junction Signaling	2.17E00	1.13E-01		ACTR2,TCF3,AKT3,PARD3,NOTCH1,TCF4,TGFBR3,MYL9,AKT2,VAV2,ACVR1B,TUBA1A,TUBA4A,TGFBR1,MYH13,ACVR2B
IL-3 Signaling	2.16E00	1.41E-01	0.632	JUN,PIK3R6,AKT3,INPP5D,PIK3CA,PRKCA,CHP1,MAPK1,AKT2,PPP3CC
Pancreatic Adenocarcinoma Signaling	2.13E00	1.23E-01	1.000	PIK3R6,AKT3,NOTCH1,MMP9,SMAD2,BIRC5,SMAD4,AKT2,PIK3CA,CDKN1A,MAPK1,TGFBR1,RAD51
ILK Signaling	2.11E00	1.05E-01	1.213	JUN,PIK3R6,AKT3,IRS2,ITGB5,MMP9,MYL9,AKT2,PPP2R2A,VIM,RPS6KA5,H2BFM,FN1,PIK3CA,ITGB6,MAPK1,SH2B2,MYH13,PPP2CA
Hepatic Fibrosis / Hepatic Stellate Cell Activation	2.08E00	1.03E-01		FGFR2,IL1RL1,COL7A1,TNFSF13B,MMP9,SMAD2,IGFBP5,MYL9,CCL21,SMAD4,COL5A1,TNFSF13,COL9A3,FN1,IL1RL2,IGFBP3,TGFBR1,BAX,COL11A2,MYH13
IGF-1 Signaling	2.07E00	1.25E-01	1.000	JUN,PIK3R6,AKT3,IRS2,PIK3CA,CSNK2A2,MAPK1,SOCS2,IGFBP3,IGFBP5,AKT2,CSNK2A1
PI3K/AKT Signaling	2.06E00	1.17E-01	-1.604	AKT3,INPP5F,AKT2,PPP2R2A,H2BFM,OCRL,INPP5D,PIK3CA,GYS1,CDKN1A,MAPK1,SYNJ2,ITGA4,PPP2CA
Cdc42 Signaling	2.03E00	1.16E-01	0.577	CDC42BPA,JUN,ACTR2,PARD3,CDC42SE1,FNBP1L,B2M,MYL9,VAV2,MPRIP,IQGAP3,MAPK1,ITGA4,TNK2
IL-2 Signaling	2E00	1.51E-01	0.447	JUN,PIK3R6,AKT3,PIK3CA,CSNK2A2,MAPK1,AKT2,CSNK2A1
Superpathway of D-myo-inositol (1,4,5)-trisphosphate Metabolism	1.98E00	2.08E-01		OCRL,INPP5D,INPP5F,ITPKB,SYNJ2
TGF-β Signaling	1.97E00	1.26E-01	1.890	JUN,SKI,SMAD2,TGIF1,MAPK1,VDR,TGFBR1,SMAD4,BMPR1B,ACVR2B,ACVR1B
Regulation of IL-2 Expression in Activated and Anergic T Lymphocytes	1.95E00	1.32E-01		JUN,MALT1,FYN,SMAD2,CHP1,MAPK1,TGFBR1,SMAD4,PPP3CC,VAV2
Lymphotoxin β Receptor Signaling	1.95E00	1.48E-01	0.000	PIK3R6,AKT3,PIK3CA,MAPK1,IKBKAP,TRAF1,TRAF4,AKT2
Type II Diabetes Mellitus Signaling	1.93E00	1.16E-01		PIK3R6,AKT3,IRS2,PKLR,PRKAB1,SOCS2,SLC27A4,AKT2,PIK3CA,PRKCA,MAPK1,SH2B2,PRKAB2
Role of CHK Proteins in Cell Cycle Checkpoint Control	1.91E00	1.45E-01	0.816	CDKN1A,CDC25A,MDC1,PPP2R2A,ATMIN,RAD1,PPP2CA,CHEK1
GDNF Family Ligand-Receptor Interactions	1.82E00	1.32E-01	1.134	JUN,ARTN,PIK3R6,IRS2,PIK3CA,PDLIM7,FRS2,MAPK1,NCK1
Integrin Signaling	1.81E00	9.79E-02	0.728	ACTR2,PIK3R6,AKT3,ITGB5,ITGAE,MYL9,AKT2,ITGA7,MPRIP,FYN,PIK3CA,TSPAN1,ITGB6,MAPK1,BCAR3,ARF3,ITGA4,NCK1,TNK2
Fcγ Receptor-mediated Phagocytosis in Macrophages and Monocytes	1.8E00	1.2E-01	0.905	ACTR2,FYN,AKT3,INPP5D,PRKCA,PIP5K1A,MAPK1,FYB,AKT2,NCK1,VAV2
Renal Cell Carcinoma Signaling	1.78E00	1.3E-01	0.816	JUN,PIK3R6,AKT3,PIK3CA,FH,EGLN3,TCEB1,MAPK1,AKT2
D-myo-inositol (1,4,5)-trisphosphate Degradation	1.77E00	2.22E-01		OCRL,INPP5D,INPP5F,SYNJ2
Superpathway of Inositol Phosphate Compounds	1.75E00	9.84E-02		PIK3R6,INPP5F,PPM1F,CDC25A,PTPRO,OCRL,INPP5D,DUSP23,PIK3CA,PI4K2A,TMEM55B,ITPKB,PPP1R1A,PIP5K1A,NUDT4,SYNJ2,IGBP1,PXYLP1
IL-4 Signaling	1.75E00	1.29E-01		HMGA1,PIK3R6,AKT3,OCRL,INPP5D,PIK3CA,INPP5F,SYNJ2,AKT2
ATM Signaling	1.73E00	1.36E-01	1.134	JUN,CDKN1A,CDC25A,MDC1,RAD51,CCNB2,CCNB1,CHEK1
Caveolar-mediated Endocytosis Signaling	1.71E00	1.27E-01		FLOT1,FYN,ITGB5,ITGB6,PRKCA,ITGAE,ITGA4,B2M,ITGA7
Cell Cycle: G2/M DNA Damage Checkpoint Regulation	1.68E00	1.43E-01	1.890	CDK7,AURKA,SKP2,CDKN1A,CCNB2,CCNB1,CHEK1
JAK/Stat Signaling	1.67E00	1.25E-01	0.333	JUN,PIK3R6,AKT3,PIK3CA,CDKN1A,MAPK1,SOCS2,GAST,AKT2
Amyloid Processing	1.64E00	1.4E-01		AKT3,CSNK2A2,MAPK1,APP,AKT2,CSNK2A1,BACE1
NF-κB Activation by Viruses	1.64E00	1.23E-01		PIK3R6,AKT3,ITGB5,PIK3CA,PRKCA,MAPK1,ITGA4,IKBKAP,AKT2
HIPPO signaling	1.64E00	1.18E-01	-1.342	SCRIB,DLG1,PARD3,SMAD2,SKP2,SMAD4,DLG3,PPP2R2A,CD44,PPP2CA
3-phosphoinositide Degradation	1.62E00	1.03E-01		INPP5F,PPM1F,CDC25A,PTPRO,MTMR3,OCRL,INPP5D,DUSP23,TMEM55B,PPP1R1A,NUDT4,SYNJ2,IGBP1,PXYLP1
RANK Signaling in Osteoclasts	1.61E00	1.16E-01		JUN,PIK3R6,AKT3,PIK3CA,CHP1,MAPK1,XIAP,AKT2,PPP3CC,BIRC3
Regulation of the Epithelial-Mesenchymal Transition Pathway	1.6E00	9.6E-02		FGFR2,TCF3,PIK3R6,AKT3,NOTCH1,MMP9,WNT5A,SMAD2,TCF4,PARD6G,SMAD4,AKT2,ESRP2,PIK3CA,FRS2,MAPK1,TGFBR1
Tetrahydrofolate Salvage from 5,10-methenyltetrahydrofolate	1.54E00	4E-01		GART,MTHFD2L
Ceramide Biosynthesis	1.54E00	4E-01		DEGS2,SPTLC3
Galactose Degradation I (Leloir Pathway)	1.54E00	4E-01		GALK1,GALK2
14-3-3-mediated Signaling	1.52E00	1.05E-01		JUN,VIM,TUBA1A,H2BFM,PIK3R6,AKT3,PIK3CA,PRKCA,MAPK1,TUBA4A,BAX,AKT2
B Cell Receptor Signaling	1.52E00	9.58E-02		JUN,TCF3,PIK3R6,AKT3,INPP5F,CD79B,AKT2,PPP3CC,VAV2,MALT1,H2BFM,OCRL,INPP5D,PIK3CA,MAPK1,SYNJ2
Factors Promoting Cardiogenesis in Vertebrates	1.51E00	1.12E-01		TCF3,PRKCA,SMAD2,TCF4,TGFBR3,TGFBR1,SMAD4,BMPR1B,ACVR2B,ACVR1B
Melanoma Signaling	1.51E00	1.43E-01		PIK3R6,AKT3,PIK3CA,CDKN1A,MAPK1,AKT2
Cyclins and Cell Cycle Regulation	1.5E00	1.17E-01		CDK7,SKP2,CDKN1A,CDC25A,CCNA2,CCNB2,PPP2R2A,CCNB1,PPP2CA
Rac Signaling	1.48E00	1.07E-01	1.265	JUN,IQGAP3,ACTR2,PIK3R6,PIK3CA,PARD3,PIP5K1A,MAPK1,ITGA4,MCF2L,CD44
Human Embryonic Stem Cell Pluripotency	1.45E00	1E-01		FGFR2,TCF3,PIK3R6,AKT3,WNT5A,SMAD2,TCF4,SMAD4,AKT2,H2BFM,PIK3CA,POU5F1,TGFBR1
Mouse Embryonic Stem Cell Pluripotency	1.43E00	1.09E-01	0.632	PIK3R6,AKT3,TCF3,PIK3CA,TCF4,MAPK1,XIAP,POU5F1,SMAD4,AKT2
AMPK Signaling	1.42E00	9.66E-02	0.577	CHRNA5,PPM1A,PIK3R6,AKT3,IRS2,PRKAB1,AKT2,PPP2R2A,SMARCB1,PIK3CA,GYS1,MAPK1,PRKAB2,PPP2CA
Colanic Acid Building Blocks Biosynthesis	1.37E00	2.14E-01		GALK1,GMDS,GALK2
γ-glutamyl Cycle	1.37E00	2.14E-01		GGT7,GGCT,GCLM
Estrogen-mediated S-phase Entry	1.34E00	1.67E-01		SKP2,CDKN1A,CDC25A,CCNA2
PPARα/RXRα Activation	1.29E00	9.09E-02	-2.138	JUN,IL1RL1,ITGB5,SMAD2,TGFBR3,PRKAB1,SMAD4,ACVR1B,PRKCA,MAPK1,IL1RL2,MED23,TGFBR1,PRKAB2,ACVR2B
FGF Signaling	1.27E00	1.06E-01	1.000	FGFR2,RPS6KA5,PIK3R6,AKT3,PIK3CA,PRKCA,FRS2,MAPK1,AKT2
STAT3 Pathway	1.25E00	1.1E-01		FGFR2,TGFBR3,CDKN1A,CDC25A,MAPK1,SOCS2,TGFBR1,BMPR1B
Molecular Mechanisms of Cancer	1.23E00	7.82E-02		JUN,AKT3,PIK3R6,BCL2L11,WNT5A,SMAD4,BMPR1B,BIRC3,H2BFM,FYN,PIK3CA,CDKN1A,XIAP,TGFBR1,CASP7,TCF3,CDK7,NOTCH1,AURKA,TCF4,SMAD2,CDC25A,AKT2,PRKCA,MAPK1,ITGA4,BAX,CHEK1
HIF1α Signaling	1.22E00	1E-01		JUN,PIK3R6,AKT3,PIK3CA,MMP9,EGLN3,TCEB1,MAPK1,AKT2,MMP14
VEGF Family Ligand-Receptor Interactions	1.22E00	1.08E-01	-0.707	PIK3R6,AKT3,PIK3CA,PRKCA,MAPK1,PLA2G12A,PLA2G4A,AKT2
EIF2 Signaling	1.22E00	8.88E-02	1.897	EIF2S1,PIK3R6,AKT3,RPL13A,RPLP2,RPL22,AKT2,PIK3CA,RPL37,EIF3H,MAPK1,PPP1R15A,RPS28,RPL31,EIF3F
Ovarian Cancer Signaling	1.2E00	9.38E-02		PIK3R6,AKT3,TCF3,PIK3CA,MMP9,MSH6,WNT5A,TCF4,MAPK1,RAD51,AKT2,CD44
Role of Osteoblasts, Osteoclasts and Chondrocytes in Rheumatoid Arthritis	1.2E00	8.45E-02		JUN,IL1RL1,TCF3,PIK3R6,AKT3,WNT5A,TCF4,CHP1,SMAD4,AKT2,PPP3CC,BIRC3,IL11,PIK3CA,MAPK1,IL1RL2,XIAP,MMP14
RAR Activation	1.15E00	8.56E-02		JUN,AKT3,CDK7,SMAD2,CSNK2A2,SMAD4,AKT2,CSNK2A1,SMARCB1,PIK3CA,PRKCA,MAPK1,IGFBP3,SDR9C7,RDH10,DHRS7C
Role of MAPK Signaling in the Pathogenesis of Influenza	1.14E00	1.09E-01		AKT3,PRKCA,MAPK1,PLA2G12A,BAX,PLA2G4A,AKT2
VDR/RXR Activation	1.14E00	1.04E-01	1.000	IL1RL1,CCNC,PRKCA,CDKN1A,IGFBP3,IGFBP5,VDR,CSNK2A1
Histidine Degradation III	1.14E00	2.5E-01		HAL,MTHFD2L
TNFR2 Signaling	1.14E00	1.43E-01	0.000	JUN,XIAP,TRAF1,BIRC3
UVB-Induced MAPK Signaling	1.12E00	1.15E-01	0.816	JUN,RPS6KA5,PIK3R6,PIK3CA,PRKCA,MAPK1
B Cell Activating Factor Signaling	1.12E00	1.25E-01	1.342	JUN,TNFSF13B,MAPK1,IKBKAP,TRAF1
NRF2-mediated Oxidative Stress Response	1.11E00	8.57E-02	1.414	JUN,SQSTM1,PIK3R6,BACH1,DNAJB12,SCARB1,MGST1,JUND,FKBP5,PIK3CA,PRKCA,GSR,MAPK1,AKR1A1,GCLM
Angiopoietin Signaling	1.11E00	1.08E-01	0.447	PIK3R6,AKT3,PIK3CA,BIRC5,IKBKAP,AKT2,NCK1
Valine Degradation I	1.1E00	1.67E-01		HIBADH,BCAT2,ABAT
Protein Ubiquitination Pathway	1.07E00	7.97E-02		USP3,DNAJB12,B2M,CDC20,USP5,PSMD11,BIRC3,USP42,USP46,USP25,UBE2I,USP12,SKP2,UBE2J2,TCEB1,USP31,XIAP,HSPB9,USP33,NEDD4L
CD28 Signaling in T Helper Cells	1.07E00	9.35E-02		JUN,MALT1,ACTR2,FYN,PIK3R6,AKT3,PIK3CA,CHP1,AKT2,PPP3CC
Role of Tissue Factor in Cancer	1.07E00	9.35E-02		RPS6KA5,FYN,PIK3R6,AKT3,ITGB5,PIK3CA,PRKCA,MAPK1,AKT2,P4HB
Erythropoietin Signaling	1.06E00	1.04E-01		JUN,PIK3R6,AKT3,PIK3CA,PRKCA,MAPK1,AKT2
Assembly of RNA Polymerase I Complex	1.05E00	2.22E-01		UBTF,POLR1D
Thrombopoietin Signaling	1.03E00	1.09E-01	0.816	JUN,PIK3R6,IRS2,PIK3CA,PRKCA,MAPK1
mTOR Signaling	1.02E00	8.29E-02	-0.905	PIK3R6,AKT3,EIF4B,PRKAB1,AKT2,PPP2R2A,RPS6KA5,PIK3CA,PRKCA,MAPK1,EIF3H,RPS28,EIF3F,PRKAB2,PPP2CA
CTLA4 Signaling in Cytotoxic T Lymphocytes	1.02E00	9.76E-02		FYN,PIK3R6,AKT3,PIK3CA,B2M,AKT2,PPP2R2A,PPP2CA
Telomerase Signaling	1.01E00	9.38E-02	-0.378	PIK3R6,AKT3,PIK3CA,CDKN1A,MAPK1,AKT2,PPP2R2A,TPP1,PPP2CA
4-1BB Signaling in T Lymphocytes	1.01E00	1.29E-01	1.000	JUN,MAPK1,IKBKAP,TRAF1
Growth Hormone Signaling	1.01E00	1.01E-01	0.378	RPS6KA5,PIK3R6,PIK3CA,PRKCA,MAPK1,SOCS2,IGFBP3
Regulation of eIF4 and p70S6K Signaling	9.77E-01	8.57E-02	-0.707	EIF2S1,PIK3R6,AKT3,PIK3CA,MAPK1,EIF3H,RPS28,ITGA4,EIF3F,AKT2,PPP2R2A,PPP2CA
Glioma Invasiveness Signaling	9.74E-01	1.05E-01	1.633	PIK3R6,ITGB5,PIK3CA,MMP9,MAPK1,CD44
Hereditary Breast Cancer Signaling	9.71E-01	8.73E-02		PIK3R6,AKT3,PIK3CA,MSH6,CDKN1A,FANCG,RAD51,AKT2,CCNB1,SMARCB1,CHEK1
Paxillin Signaling	9.66E-01	9.18E-02	0.447	PIK3R6,ITGB5,PIK3CA,ITGB6,ITGAE,MAPK1,ITGA4,NCK1,ITGA7
Methylglyoxal Degradation III	9.64E-01	2E-01		AKR1A1,AKR1C1/AKR1C2
Colorectal Cancer Metastasis Signaling	9.56E-01	7.83E-02	0.000	JUN,TCF3,PIK3R6,AKT3,MMP9,WNT5A,SMAD2,TCF4,BIRC5,SMAD4,AKT2,SIAH1,PIK3CA,MSH6,MAPK1,TGFBR1,BAX,MMP14
FLT3 Signaling in Hematopoietic Progenitor Cells	9.56E-01	9.86E-02	0.378	RPS6KA5,PIK3R6,AKT3,INPP5D,PIK3CA,MAPK1,AKT2
Small Cell Lung Cancer Signaling	9.56E-01	9.86E-02		PIK3R6,AKT3,PIK3CA,SKP2,TRAF1,TRAF4,AKT2
PEDF Signaling	9.56E-01	9.86E-02	-0.378	PIK3R6,AKT3,PIK3CA,TCF4,MAPK1,AKT2,CASP7
β-alanine Degradation I	9.54E-01	5E-01		ABAT
Spermine Biosynthesis	9.54E-01	5E-01		AMD1
S-methyl-5-thio-α-D-ribose 1-phosphate Degradation	9.54E-01	5E-01		MRI1
Taurine Biosynthesis	9.54E-01	5E-01		CSAD
L-cysteine Degradation III	9.54E-01	5E-01		MPST
GDP-L-fucose Biosynthesis I (from GDP-D-mannose)	9.54E-01	5E-01		GMDS
Endoplasmic Reticulum Stress Pathway	9.37E-01	1.43E-01		EIF2S1,ATF6,CASP7
TWEAK Signaling	9.3E-01	1.21E-01	-2.000	XIAP,TRAF1,BIRC3,CASP7
Role of NFAT in Regulation of the Immune Response	9.22E-01	8.23E-02	0.832	JUN,PIK3R6,AKT3,RCAN3,CD79B,CHP1,IKBKAP,AKT2,PPP3CC,H2BFM,FYN,PIK3CA,MAPK1
Prolactin Signaling	9.09E-01	9.59E-02	0.378	JUN,FYN,PIK3R6,PIK3CA,PRKCA,MAPK1,SOCS2
UVA-Induced MAPK Signaling	9.05E-01	9.2E-02	1.414	JUN,RPS6KA5,PIK3R6,PIK3CA,PRKCA,MAPK1,TNKS,PARP6
IL-9 Signaling	8.95E-01	1.18E-01		PIK3R6,IRS2,PIK3CA,SOCS2
IL-6 Signaling	8.94E-01	8.62E-02	0.000	JUN,IL1RL1,PIK3R6,AKT3,PIK3CA,CSNK2A2,MAPK1,IL1RL2,AKT2,CSNK2A1
Acute Myeloid Leukemia Signaling	8.86E-01	9.46E-02	0.378	PIK3R6,AKT3,TCF3,PIK3CA,TCF4,MAPK1,AKT2
Role of Macrophages, Fibroblasts and Endothelial Cells in Rheumatoid Arthritis	8.82E-01	7.45E-02		JUN,IL1RL1,TNFSF13B,IL32,TCF3,PIK3R6,AKT3,WNT5A,TCF4,CHP1,IL16,AKT2,PPP3CC,FN1,PIK3CA,PRKCA,MAPK1,PRSS2,IL1RL2,TRAF1,TRAF4
3-phosphoinositide Biosynthesis	8.8E-01	8.22E-02		DUSP23,PIK3R6,PIK3CA,PI4K2A,PPM1F,PPP1R1A,CDC25A,PIP5K1A,PTPRO,NUDT4,IGBP1,PXYLP1
Estrogen-Dependent Breast Cancer Signaling	8.7E-01	9.84E-02		JUN,PIK3R6,AKT3,PIK3CA,MAPK1,AKT2
GM-CSF Signaling	8.7E-01	9.84E-02	0.447	PIK3R6,AKT3,PIK3CA,MAPK1,AKT2,PPP3CC
Virus Entry via Endocytic Pathways	8.65E-01	8.99E-02		FYN,PIK3R6,ITGB5,PIK3CA,ITGB6,PRKCA,ITGA4,B2M
Ephrin A Signaling	8.6E-01	1.04E-01		FYN,PIK3R6,PIK3CA,EPHA1,VAV2
RhoA Signaling	8.59E-01	8.47E-02	0.333	SEPT8,ACTR2,EPHA1,DLC1,LPAR5,SEPT3,PIP5K1A,MYL9,ANLN,MPRIP
HGF Signaling	8.51E-01	8.65E-02	-0.333	JUN,PIK3R6,AKT3,PIK3CA,PRKCA,CDKN1A,MAPK1,ITGA4,AKT2
Glucocorticoid Receptor Signaling	8.44E-01	7.41E-02		JUN,PIK3R6,AKT3,CDK7,SMAD2,CHP1,CCL13,PRKAB1,SMAD4,AKT2,PPP3CC,SMARCB1,FKBP5,PIK3CA,TSC22D3,UBE2I,CDKN1A,MAPK1,TGFBR1,PRKAB2
eNOS Signaling	8.37E-01	8.21E-02	-1.134	CHRNA5,PIK3R6,AKT3,PIK3CA,PRKCA,CNGA4,LPAR5,PRKAB1,CCNA2,AKT2,PRKAB2
autophagy	8.28E-01	1.11E-01		SQSTM1,NBR1,VPS11,MAP1LC3B
Mitotic Roles of Polo-Like Kinase	8.23E-01	9.52E-02		CDC25A,CDC20,CCNB2,PPP2R2A,CCNB1,PPP2CA
Pyridoxal 5'-phosphate Salvage Pathway	8.23E-01	9.52E-02		CDK7,TTK,MAPK1,AKT2,DYRK1A,PNPO
Protein Kinase A Signaling	8.14E-01	7.08E-02		AKAP10,CNGA4,CHP1,SMAD4,MTMR3,PPP3CC,H2BFM,PDE4C,PDE7A,DUSP18,PDE6D,TGFBR1,PTPN14,TCF3,TCF4,AKAP8,CDC25A,PTPRO,TH,PTPN3,MYL9,PRKCA,KDELR2,GYS1,MAPK1,CDKN3
IL-22 Signaling	8.08E-01	1.25E-01		AKT3,MAPK1,AKT2
Chronic Myeloid Leukemia Signaling	8.07E-01	8.7E-02		PIK3R6,AKT3,PIK3CA,CDKN1A,MAPK1,TGFBR1,SMAD4,AKT2
Role of BRCA1 in DNA Damage Response	8.01E-01	8.97E-02	-0.447	MSH6,CDKN1A,FANCG,MDC1,RAD51,SMARCB1,CHEK1
CD40 Signaling	8E-01	9.38E-02	0.816	JUN,PIK3R6,PIK3CA,MAPK1,IKBKAP,TRAF1
PKCθ Signaling in T Lymphocytes	7.98E-01	8.41E-02	1.000	JUN,MALT1,FYN,PIK3R6,PIK3CA,CHP1,MAPK1,PPP3CC,VAV2
5-aminoimidazole Ribonucleotide Biosynthesis I	7.9E-01	3.33E-01		GART
Coenzyme A Biosynthesis	7.9E-01	3.33E-01		COASY
Glutathione Biosynthesis	7.9E-01	3.33E-01		GCLM
Glutathione Redox Reactions II	7.9E-01	3.33E-01		GSR
D-glucuronate Degradation I	7.9E-01	3.33E-01		AKR1A1
Spermidine Biosynthesis I	7.9E-01	3.33E-01		AMD1
Thiosulfate Disproportionation III (Rhodanese)	7.9E-01	3.33E-01		MPST
S-adenosyl-L-methionine Biosynthesis	7.9E-01	3.33E-01		MAT2B
4-aminobutyrate Degradation I	7.9E-01	3.33E-01		ABAT
Role of NANOG in Mammalian Embryonic Stem Cell Pluripotency	7.82E-01	8.33E-02	0.447	PIK3R6,AKT3,PIK3CA,WNT5A,MAPK1,POU5F1,SMAD4,AKT2,BMPR1B
Ceramide Signaling	7.81E-01	8.86E-02	1.134	JUN,PIK3R6,AKT3,PIK3CA,AKT2,PPP2R2A,PPP2CA
Non-Small Cell Lung Cancer Signaling	7.78E-01	9.23E-02	0.000	PIK3R6,AKT3,PIK3CA,PRKCA,MAPK1,AKT2
Chondroitin Sulfate Degradation (Metazoa)	7.74E-01	1.54E-01		HYAL1,CD44
Glioma Signaling	7.71E-01	8.51E-02	-0.707	PIK3R6,AKT3,PIK3CA,PRKCA,CDKN1A,MAPK1,CAMK1D,AKT2
T Cell Receptor Signaling	7.71E-01	8.51E-02		JUN,MALT1,FYN,PIK3R6,PIK3CA,MAPK1,PPP3CC,VAV2
April Mediated Signaling	7.68E-01	1.05E-01	2.000	JUN,MAPK1,TRAF1,TNFSF13
Endometrial Cancer Signaling	7.56E-01	9.62E-02		PIK3R6,AKT3,PIK3CA,MAPK1,AKT2
MIF Regulation of Innate Immunity	7.4E-01	1.03E-01	0.000	JUN,MAPK1,PLA2G12A,PLA2G4A
Dermatan Sulfate Degradation (Metazoa)	7.23E-01	1.43E-01		HYAL1,CD44
Amyotrophic Lateral Sclerosis Signaling	7.19E-01	8.25E-02		PIK3R6,AKT3,PIK3CA,GRINA,XIAP,BAX,BIRC3,CASP7
iCOS-iCOSL Signaling in T Helper Cells	7.19E-01	8.25E-02	0.378	PIK3R6,AKT3,INPP5D,PIK3CA,PLEKHA3,CHP1,AKT2,PPP3CC
Chemokine Signaling	7.15E-01	8.82E-02	0.816	JUN,PRKCA,CCL13,MAPK1,CAMK1D,MPRIP
Macropinocytosis Signaling	7.15E-01	8.82E-02	-1.000	PIK3R6,ITGB5,PIK3CA,ITGB6,PRKCA,RAB34
Transcriptional Regulatory Network in Embryonic Stem Cells	7.12E-01	1E-01		SIX3,CDYL,POU5F1,SKIL
FcγRIIB Signaling in B Lymphocytes	6.86E-01	9.76E-02	-1.000	PIK3R6,INPP5D,PIK3CA,CD79B
Protein Citrullination	6.78E-01	2.5E-01		PADI1
Creatine-phosphate Biosynthesis	6.78E-01	2.5E-01		CKMT1A/CKMT1B
Pentose Phosphate Pathway (Oxidative Branch)	6.78E-01	2.5E-01		PGLS
Spermine and Spermidine Degradation I	6.78E-01	2.5E-01		SAT1
Catecholamine Biosynthesis	6.78E-01	2.5E-01		TH
Methylmalonyl Pathway	6.78E-01	2.5E-01		MUT
Gα12/13 Signaling	6.73E-01	7.83E-02	0.333	JUN,PIK3R6,AKT3,PIK3CA,LPAR5,MAPK1,MYL9,AKT2,VAV2
TR/RXR Activation	6.72E-01	8.24E-02		PIK3R6,AKT3,PIK3CA,SYT12,AKR1C1/AKR1C2,SCARB1,AKT2
ErbB2-ErbB3 Signaling	6.66E-01	8.93E-02		JUN,H2BFM,PIK3R6,PIK3CA,MAPK1
Systemic Lupus Erythematosus Signaling	6.57E-01	7.3E-02		SNRPG,JUN,TNFSF13B,PIK3R6,AKT3,CD79B,ZMAT5,AKT2,INPP5D,PIK3CA,MAPK1,PRPF40A,LSM14B
FAK Signaling	6.55E-01	8.14E-02		FYN,PIK3R6,AKT3,PIK3CA,MAPK1,ITGA4,AKT2
Relaxin Signaling	6.5E-01	7.58E-02	1.134	JUN,PDE4C,PIK3R6,AKT3,PIK3CA,PDE7A,MMP9,PDE6D,MAPK1,AKT2
Role of p14/p19ARF in Tumor Suppression	6.4E-01	1.03E-01		PIK3R6,PIK3CA,UBTF
Sonic Hedgehog Signaling	6.4E-01	1.03E-01		DYRK1A,CCNB1,GLIS1
IL-17 Signaling	6.39E-01	8.33E-02		JUN,PIK3R6,AKT3,PIK3CA,MAPK1,AKT2
NF-κB Signaling	6.38E-01	7.32E-02	1.155	FGFR2,MALT1,TNFSF13B,PIK3R6,AKT3,PIK3CA,TGFBR3,CSNK2A2,TGFBR1,AKT2,CSNK2A1,BMPR1B
RAN Signaling	6.34E-01	1.25E-01		CSE1L,KPNB1
HMGB1 Signaling	6.31E-01	7.63E-02	0.333	JUN,IL11,PIK3R6,AKT3,PIK3CA,MAPK1,KAT6B,AKT2,IL17B
p70S6K Signaling	6.31E-01	7.63E-02	-1.000	PIK3R6,AKT3,PIK3CA,PRKCA,CD79B,MAPK1,AKT2,PPP2R2A,PPP2CA
Myc Mediated Apoptosis Signaling	6.25E-01	8.62E-02		PIK3R6,AKT3,PIK3CA,BAX,AKT2
Apoptosis Signaling	6.23E-01	7.95E-02	-0.378	BCL2L11,PRKCA,MAPK1,XIAP,BAX,BIRC3,CASP7
cAMP-mediated signaling	6.21E-01	7.04E-02	0.000	AKAP10,CNGA4,AKAP8,CAMK1D,PKIA,PPP3CC,PDE4C,PDE7A,HTR7,RGS14,CXCR2,PDE6D,MAPK1,GRM7,RGS10
Retinoate Biosynthesis I	6.11E-01	1E-01		SDR9C7,RDH10,DHRS7C
VEGF Signaling	6.07E-01	7.87E-02	0.816	EIF2S1,PIK3R6,AKT3,PIK3CA,PRKCA,MAPK1,AKT2
Induction of Apoptosis by HIV1	6.06E-01	8.47E-02	-0.447	XIAP,IKBKAP,BAX,TRAF1,BIRC3
Calcium Signaling	6.04E-01	7.19E-02	0.378	CHRNA5,RCAN3,CHP1,TPM4,GRINA,MAPK1,ASPH,MYL9,CAMK1D,TPM1,PPP3CC,MYH13
Glutathione Redox Reactions I	5.95E-01	1.18E-01		GSR,MGST1
Tetrapyrrole Biosynthesis II	5.93E-01	2E-01		ALAS2
2-oxobutanoate Degradation I	5.93E-01	2E-01		MUT
Glutamate Degradation III (via 4-aminobutyrate)	5.93E-01	2E-01		ABAT
Role of Oct4 in Mammalian Embryonic Stem Cell Pluripotency	5.92E-01	8.89E-02		FOXA1,PHC3,POU5F1,CCNF
Role of PI3K/AKT Signaling in the Pathogenesis of Influenza	5.87E-01	8.33E-02		PIK3R6,AKT3,PIK3CA,MAPK1,AKT2
Role of JAK1 and JAK3 in γc Cytokine Signaling	5.87E-01	8.33E-02		PIK3R6,IRS2,PIK3CA,MAPK1,SH2B2
MIF-mediated Glucocorticoid Regulation	5.84E-01	9.68E-02		MAPK1,PLA2G12A,PLA2G4A
NGF Signaling	5.84E-01	7.55E-02	1.134	RPS6KA5,PIK3R6,AKT3,PIK3CA,MAPK1,BAX,TRAF4,AKT2
nNOS Signaling in Neurons	5.71E-01	8.7E-02		PRKCA,CHP1,GRINA,PPP3CC
Role of JAK2 in Hormone-like Cytokine Signaling	5.59E-01	9.38E-02		IRS2,SOCS2,SH2B2
TNFR1 Signaling	5.51E-01	8.51E-02	-1.000	JUN,XIAP,BIRC3,CASP7
Stearate Biosynthesis I (Animals)	5.34E-01	9.09E-02		DHCR24,SLC27A4,ELOVL6
Role of NFAT in Cardiac Hypertrophy	5.31E-01	6.9E-02	0.000	IL11,PIK3R6,AKT3,PIK3CA,PRKCA,RCAN3,CHP1,MAPK1,TGFBR1,CAMK1D,AKT2,PPP3CC
CNTF Signaling	5.31E-01	8.33E-02	1.000	RPS6KA5,PIK3R6,PIK3CA,MAPK1
Cardiomyocyte Differentiation via BMP Receptors	5.27E-01	1.05E-01		SMAD4,BMPR1B
Lipid Antigen Presentation by CD1	5.27E-01	1.05E-01		CD1D,B2M
GADD45 Signaling	5.27E-01	1.05E-01		CDKN1A,CCNB1
NAD Biosynthesis from 2-amino-3-carboxymuconate Semialdehyde	5.26E-01	1.67E-01		NADSYN1
Glycogen Biosynthesis II (from UDP-D-Glucose)	5.26E-01	1.67E-01		GYS1
IL-17A Signaling in Airway Cells	5.18E-01	7.81E-02		PIK3R6,AKT3,PIK3CA,MAPK1,AKT2
Prostate Cancer Signaling	5.11E-01	7.5E-02		PIK3R6,AKT3,PIK3CA,CDKN1A,MAPK1,AKT2
Dendritic Cell Maturation	5.1E-01	6.88E-02		IL32,PIK3R6,AKT3,PIK3CA,CD1D,TYROBP,MAPK1,IL1RL2,B2M,COL11A2,AKT2
IL-17A Signaling in Fibroblasts	4.89E-01	8.57E-02		JUN,MAPK1,LCN2
tRNA Splicing	4.89E-01	8.57E-02		PDE4C,PDE7A,PDE6D
IL-15 Signaling	4.86E-01	7.58E-02		PIK3R6,AKT3,PIK3CA,MAPK1,AKT2
IL-12 Signaling and Production in Macrophages	4.75E-01	6.87E-02		JUN,RAB7A,S100A8,PIK3R6,AKT3,PIK3CA,PRKCA,MAPK1,AKT2
phagosome maturation	4.72E-01	6.96E-02		TUBA1A,RAB7A,DYNC1H1,RAB7B,VPS11,TUBA4A,B2M,ATP6V1G1
Neurotrophin/TRK Signaling	4.71E-01	7.46E-02	1.000	JUN,PIK3R6,PIK3CA,FRS2,MAPK1
Airway Pathology in Chronic Obstructive Pulmonary Disease	4.71E-01	1.43E-01		MMP9
Neuropathic Pain Signaling In Dorsal Horn Neurons	4.71E-01	7.07E-02	-0.378	PIK3R6,PIK3CA,PRKCA,GRINA,GRM7,MAPK1,CAMK1D
phagosome formation	4.71E-01	7.07E-02		FCAR,FN1,PIK3R6,INPP5D,PIK3CA,PRKCA,ITGA4
Polyamine Regulation in Colon Cancer	4.68E-01	9.52E-02		TCF4,SAT1
Cardiac β-adrenergic Signaling	4.64E-01	6.82E-02	-0.378	AKAP10,PDE4C,PDE7A,PPP1R1A,AKAP8,PDE6D,PKIA,PPP2R2A,PPP2CA
Calcium-induced T Lymphocyte Apoptosis	4.6E-01	7.69E-02	1.000	PRKCA,NR4A1,CHP1,PPP3CC
Aryl Hydrocarbon Receptor Signaling	4.54E-01	6.77E-02	0.707	JUN,AHRR,CDKN1A,MAPK1,CCNA2,BAX,MGST1,TGM2,CHEK1
IL-8 Signaling	4.49E-01	6.56E-02	0.577	JUN,PIK3R6,AKT3,ITGB5,PIK3CA,MMP9,PRKCA,CXCR2,MAPK1,MYL9,BAX,AKT2
ErbB Signaling	4.44E-01	7.06E-02		JUN,PIK3R6,PIK3CA,PRKCA,MAPK1,NCK1
TREM1 Signaling	4.43E-01	7.25E-02	-0.447	NLRP5,AKT3,TYROBP,MAPK1,AKT2
Glycolysis I	4.42E-01	9.09E-02		TPI1,PKLR
Clathrin-mediated Endocytosis Signaling	4.4E-01	6.52E-02		RAB7A,S100A8,ACTR2,PIK3R6,ITGB5,PIK3CA,ITGB6,CSNK2A2,CHP1,CSNK2A1,PPP3CC,RAB4B
Role of Pattern Recognition Receptors in Recognition of Bacteria and Viruses	4.4E-01	6.78E-02	0.000	EIF2S1,IL11,PIK3R6,PIK3CA,PRKCA,OAS3,MAPK1,IL17B
P2Y Purigenic Receptor Signaling Pathway	4.4E-01	6.78E-02	0.000	JUN,PIK3R6,AKT3,PIK3CA,PRKCA,P2RY2,MAPK1,AKT2
D-myo-inositol-5-phosphate Metabolism	4.34E-01	6.67E-02		DUSP23,TMEM55B,PPM1F,PPP1R1A,CDC25A,PTPRO,NUDT4,IGBP1,PXYLP1
Bladder Cancer Signaling	4.32E-01	6.98E-02		RPS6KA5,MMP9,CDKN1A,MAPK1,THBS1,MMP14
tRNA Charging	4.3E-01	7.89E-02		FARS2,NARS2,EARS2
D-myo-inositol (1,4,5,6)-Tetrakisphosphate Biosynthesis	4.29E-01	6.72E-02		DUSP23,PPM1F,PPP1R1A,CDC25A,PTPRO,NUDT4,IGBP1,PXYLP1
D-myo-inositol (3,4,5,6)-tetrakisphosphate Biosynthesis	4.29E-01	6.72E-02		DUSP23,PPM1F,PPP1R1A,CDC25A,PTPRO,NUDT4,IGBP1,PXYLP1
Regulation of Cellular Mechanics by Calpain Protease	4.28E-01	7.41E-02		CNGA4,MAPK1,ITGA4,CCNA2
Sertoli Cell-Sertoli Cell Junction Signaling	4.27E-01	6.51E-02		SPTBN1,JUN,TUBA1A,H2BFM,AKT3,DLG1,TGFBR3,MAPK1,TUBA4A,ITGA4,AKT2
Sucrose Degradation V (Mammalian)	4.25E-01	1.25E-01		TPI1
TCA Cycle II (Eukaryotic)	4.18E-01	8.7E-02		FH,IDH3G
Thyroid Cancer Signaling	4.12E-01	7.69E-02		TCF3,TCF4,MAPK1
Netrin Signaling	4.12E-01	7.69E-02		CHP1,NCK1,PPP3CC
PAK Signaling	4.08E-01	6.82E-02	0.816	PIK3R6,PIK3CA,MAPK1,ITGA4,MYL9,NCK1
Ephrin Receptor Signaling	4.02E-01	6.4E-02		ACTR2,FYN,AKT3,EPHB6,EPHA1,GRINA,MAPK1,ITGA4,AKT2,RGS3,NCK1
Tumoricidal Function of Hepatic Natural Killer Cells	3.95E-01	8.33E-02		BAX,CASP7
Neuroprotective Role of THOP1 in Alzheimer's Disease	3.94E-01	7.5E-02		MMP9,NFYA,APP
Sphingosine-1-phosphate Signaling	3.93E-01	6.6E-02	0.447	CASP14,PIK3R6,AKT3,PIK3CA,MAPK1,AKT2,CASP7
LPS-stimulated MAPK Signaling	3.91E-01	6.85E-02	0.447	JUN,PIK3R6,PIK3CA,PRKCA,MAPK1
Leptin Signaling in Obesity	3.91E-01	6.85E-02		PIK3R6,AKT3,PIK3CA,MAPK1,AKT2
Leucine Degradation I	3.85E-01	1.11E-01		BCAT2
Heme Biosynthesis II	3.85E-01	1.11E-01		ALAS2
Folate Transformations I	3.85E-01	1.11E-01		MTHFD2L
fMLP Signaling in Neutrophils	3.83E-01	6.54E-02	1.134	ACTR2,PIK3R6,PIK3CA,PRKCA,CHP1,MAPK1,PPP3CC
BMP signaling pathway	3.78E-01	6.76E-02		JUN,MAPK1,XIAP,SMAD4,BMPR1B
Mechanisms of Viral Exit from Host Cells	3.78E-01	7.32E-02		CHMP4C,PRKCA,CHMP4B
Role of IL-17F in Allergic Inflammatory Airway Diseases	3.78E-01	7.32E-02		RPS6KA5,IL11,MAPK1
Actin Cytoskeleton Signaling	3.77E-01	6.22E-02		ACTR2,PIK3R6,MYL9,VAV2,MPRIP,IQGAP3,FN1,PIK3CA,MAPK1,PIP5K1A,ITGA4,TIAM2,MYH13
IL-17A Signaling in Gastric Cells	3.74E-01	8E-02		JUN,MAPK1
ErbB4 Signaling	3.71E-01	6.9E-02	0.000	PIK3R6,PIK3CA,PRKCA,MAPK1
Granulocyte Adhesion and Diapedesis	3.63E-01	6.25E-02		IL1RL1,MMP9,CXCR2,CCL13,IL1RL2,ITGA4,CCL21,CXCL14,SDC3,MMP14
UVC-Induced MAPK Signaling	3.62E-01	7.14E-02		JUN,PRKCA,MAPK1
Cytotoxic T Lymphocyte-mediated Apoptosis of Target Cells	3.54E-01	7.69E-02		B2M,CASP7
D-myo-inositol (1,4,5)-Trisphosphate Biosynthesis	3.54E-01	7.69E-02		PI4K2A,PIP5K1A
Embryonic Stem Cell Differentiation into Cardiac Lineages	3.51E-01	1E-01		POU5F1
NAD Phosphorylation and Dephosphorylation	3.51E-01	1E-01		PXYLP1
Pentose Phosphate Pathway	3.51E-01	1E-01		PGLS
Histidine Degradation VI	3.51E-01	1E-01		HAL
iNOS Signaling	3.47E-01	6.98E-02		JUN,HMGA1,MAPK1
Gαq Signaling	3.46E-01	6.21E-02	1.000	PIK3R6,AKT3,PIK3CA,PRKCA,GYS1,CHP1,MAPK1,AKT2,PPP3CC
CCR3 Signaling in Eosinophils	3.45E-01	6.31E-02		PIK3R6,PIK3CA,PRKCA,MAPK1,PLA2G12A,PLA2G4A,MPRIP
Antiproliferative Role of Somatostatin Receptor 2	3.45E-01	6.67E-02	0.000	PIK3R6,PIK3CA,CDKN1A,MAPK1
Axonal Guidance Signaling	3.43E-01	5.94E-02		AKT3,ACTR2,PIK3R6,MMP9,SRGAP3,WNT5A,SEMA4C,CHP1,RGS3,PPP3CC,GLIS1,TUBA1A,FYN,PIK3CA,NCK1,EPHB6,ADAM8,ADAM19,MYL9,AKT2,PRKCA,EPHA1,MAPK1,ITGA4,TUBA4A
Cell Cycle Control of Chromosomal Replication	3.35E-01	7.41E-02		ORC1,CDK7
Nitric Oxide Signaling in the Cardiovascular System	3.35E-01	6.32E-02	0.000	PIK3R6,AKT3,PIK3CA,PRKCA,MAPK1,AKT2
PCP pathway	3.33E-01	6.56E-02		JUN,JUND,WNT5A,SDC3
Endothelin-1 Signaling	3.25E-01	6.06E-02	0.632	JUN,CASP14,PIK3R6,PIK3CA,PRKCA,MAPK1,SHC2,PLA2G12A,PLA2G4A,CASP7
Reelin Signaling in Neurons	3.23E-01	6.33E-02		FYN,PIK3R6,PIK3CA,APP,ITGA4
G-Protein Coupled Receptor Signaling	3.23E-01	5.95E-02		PIK3R6,AKT3,AKT2,FYN,PDE4C,PIK3CA,PDE7A,PRKCA,HTR7,RGS14,CXCR2,PDE6D,MAPK1,GRM7,RGS10
Purine Nucleotides De Novo Biosynthesis II	3.21E-01	9.09E-02		GART
ERK/MAPK Signaling	3.21E-01	6.01E-02	-0.905	RPS6KA5,FYN,PIK3R6,PIK3CA,PRKCA,MAPK1,PLA2G12A,ITGA4,PLA2G4A,PPP2R2A,PPP2CA
Nur77 Signaling in T Lymphocytes	3.19E-01	6.67E-02		NR4A1,CHP1,PPP3CC
Acute Phase Response Signaling	3.18E-01	6.02E-02	1.000	JUN,FN1,AKT3,TCF3,PIK3CA,TCF4,MAPK1,SOCS2,AKT2,SERPING1
Gap Junction Signaling	3.16E-01	6.04E-02		TUBA1A,PIK3R6,AKT3,PIK3CA,PRKCA,MAPK1,TUBA4A,AKT2,PPP3CC
Phospholipase C Signaling	3.13E-01	5.94E-02	0.577	CD79B,CHP1,MYL9,PPP3CC,MPRIP,FYN,PRKCA,MAPK1,ITGA4,PLA2G12A,PLA2G4A,TGM2,AHNAK
Cell Cycle: G1/S Checkpoint Regulation	3.1E-01	6.35E-02		SKP2,CDKN1A,CDC25A,SMAD4
Hypoxia Signaling in the Cardiovascular System	3.1E-01	6.35E-02		JUN,UBE2I,UBE2J2,P4HB
OX40 Signaling Pathway	3.06E-01	6.52E-02		JUN,TNFRSF4,B2M
Synaptic Long Term Potentiation	3.02E-01	6.03E-02		PRKCA,PPP1R1A,CHP1,GRINA,GRM7,MAPK1,PPP3CC
Remodeling of Epithelial Adherens Junctions	2.99E-01	6.25E-02		TUBA1A,RAB7A,ACTR2,TUBA4A
Cleavage and Polyadenylation of Pre-mRNA	2.95E-01	8.33E-02		PAPOLA
Agranulocyte Adhesion and Diapedesis	2.92E-01	5.88E-02		FN1,MMP9,CXCR2,CCL13,ITGA4,MYL9,CCL21,CXCL14,MYH13,MMP14
Melanocyte Development and Pigmentation Signaling	2.76E-01	5.95E-02	1.000	RPS6KA5,PIK3R6,PIK3CA,MAPK1,SH2B2
Role of IL-17A in Psoriasis	2.71E-01	7.69E-02		S100A8
Fatty Acid Activation	2.71E-01	7.69E-02		SLC27A4
NAD biosynthesis II (from tryptophan)	2.71E-01	7.69E-02		NADSYN1
Cholesterol Biosynthesis I	2.71E-01	7.69E-02		DHCR24
Bile Acid Biosynthesis, Neutral Pathway	2.71E-01	7.69E-02		AKR1C1/AKR1C2
Cholesterol Biosynthesis II (via 24,25-dihydrolanosterol)	2.71E-01	7.69E-02		DHCR24
Cholesterol Biosynthesis III (via Desmosterol)	2.71E-01	7.69E-02		DHCR24
Superpathway of Methionine Degradation	2.7E-01	6.45E-02		MUT,MAT2B
Agrin Interactions at Neuromuscular Junction	2.69E-01	5.97E-02		JUN,PKLR,MAPK1,ITGA4
Neuregulin Signaling	2.67E-01	5.88E-02	0.000	AKT3,PRKCA,MAPK1,ITGA4,AKT2
IL-10 Signaling	2.59E-01	5.88E-02		JUN,IL1RL1,MAPK1,IL1RL2
Basal Cell Carcinoma Signaling	2.59E-01	5.88E-02		TCF3,WNT5A,TCF4,GLIS1
Regulation of Actin-based Motility by Rho	2.59E-01	5.81E-02	1.342	ACTR2,PIP5K1A,ITGA4,MYL9,MPRIP
DNA Double-Strand Break Repair by Homologous Recombination	2.5E-01	7.14E-02		RAD51
nNOS Signaling in Skeletal Muscle Cells	2.5E-01	7.14E-02		DMD
Isoleucine Degradation I	2.5E-01	7.14E-02		BCAT2
Leukotriene Biosynthesis	2.5E-01	7.14E-02		GGT7
Triacylglycerol Biosynthesis	2.44E-01	6.06E-02		LPIN2,ELOVL6
Telomere Extension by Telomerase	2.31E-01	6.67E-02		TNKS
The Visual Cycle	2.31E-01	6.67E-02		RDH10
Parkinson's Signaling	2.31E-01	6.67E-02		MAPK1
Interferon Signaling	2.31E-01	5.88E-02		IFITM1,BAX
Mismatch Repair in Eukaryotes	2.14E-01	6.25E-02		MSH6
Tryptophan Degradation X (Mammalian, via Tryptamine)	2.14E-01	6.25E-02		AKR1A1
Putrescine Degradation III	2.14E-01	6.25E-02		SAT1
Methionine Degradation I (to Homocysteine)	2.14E-01	6.25E-02		MAT2B
γ-linolenate Biosynthesis II (Animals)	1.99E-01	5.88E-02		SLC27A4
Mitochondrial L-carnitine Shuttle Pathway	1.99E-01	5.88E-02		SLC27A4

## Sheet:  #4797 Fib WT Rx vs WT Ctrl
Ingenuity Canonical Pathways	-log(p-value)	Ratio	z-score	Molecules
Role of BRCA1 in DNA Damage Response	1.01E01	5.13E-01	-3.128	RFC3,FANCB,PBRM1,ATRIP,E2F1,BARD1,SMARCA4,MDC1,E2F3,NBN,TOPBP1,STAT1,MSH6,RFC2,FANCG,RPA1,RBL1,RFC4,MRE11A,SLC19A1,BRCA1,BRE,BRCC3,HLTF,FANCM,SMARCC2,RBBP8,BLM,BRIP1,RFC1,FANCD2,RFC5,FANCA,GADD45A,BRCA2,RAD51,ARID1A,PLK1,MSH2,CHEK1
Role of CHK Proteins in Cell Cycle Checkpoint Control	1.01E01	5.82E-01	-2.132	RFC3,E2F1,PPP2R3B,CLSPN,MDC1,PPP2R3A,E2F3,PCNA,PPP2R5C,CDC25C,NBN,RAD9A,RFC2,RPA1,PPP2CB,RFC4,MRE11A,PPP2CA,SLC19A1,BRCA1,CDC25A,CDK2,PPP2R2A,RAD1,HUS1,RFC1,RFC5,PPP2R5D,RAD17,PLK1,CDK1,CHEK1
Mitotic Roles of Polo-Like Kinase	8.76E00	5.24E-01		KIF23,SMC1A,ESPL1,PPP2R3B,PPP2R3A,CCNB2,KIF11,ANAPC1,PPP2R5C,CDC25C,ANAPC5,PKMYT1,PPP2CB,HSP90AA1,PPP2CA,CDC27,CDC25A,PRC1,CDC20,PPP2R2A,CDC7,RAD21,PPP2R5D,PLK4,PLK2,HSP90AB1,PTTG1,FZR1,PLK1,CDK1,CCNB1,FBXO5,CDC25B
Cell Cycle Control of Chromosomal Replication	7.22E00	6.67E-01		MCM7,MCM2,CDK2,ORC6,DBF4,CDC7,ORC1,CDC45,RPA1,RPA3,MCM3,MCM6,CDT1,CDK6,MCM4,MCM5,CDC6,ORC3
Protein Ubiquitination Pathway	6.2E00	3.15E-01		HSPA2,UBE2M,DNAJC5,PSMD6,SMURF2,USP7,ANAPC1,HSPB2,ANAPC5,USP1,USP46,PSMA7,DNAJC9,UBE2V2,UCHL5,PSMB2,PSMA1,TRAF6,TCEB2,UBE2L3,UBE2H,USP14,UBE2G2,PSMA6,UBE2V1,PSME1,PSMD12,DNAJC18,UBE2J2,PSMC5,SUGT1,PSMD1,USP13,DNAJB11,UBE2C,HLA-C,HLA-B,NEDD4L,USP47,USP19,DNAJA1,DNAJB13,DNAJC11,THOP1,HSPD1,DNAJC4,USP5,PSME2,CBL,PSMD11,UBE2S,PSMD9,TCEB1,PSMD14,PSMC1,USP24,PSMD2,HSP90AA1,UBE2R2,BRCA1,HSPB11,UCHL1,PSM…
RAN Signaling	5.82E00	7.5E-01		KPNA1,CSE1L,RANGAP1,KPNA2,XPO1,RCC1,KPNA3,IPO5,KPNA6,RAN,RANBP1,KPNB1
Mismatch Repair in Eukaryotes	5.82E00	7.5E-01		SLC19A1,RFC1,FEN1,RFC3,EXO1,MSH6,RFC5,RFC2,RPA1,RFC4,PCNA,MSH2
Hereditary Breast Cancer Signaling	4.97E00	3.49E-01		RFC3,FANCB,PBRM1,HDAC8,TUBG1,E2F1,BARD1,SMARCA4,PIK3R1,H2AFX,CDC25C,NBN,MSH6,RFC2,FANCG,RPA1,CDK6,RFC4,NPM1,MRE11A,SLC19A1,BRCA1,HDAC2,PIK3R3,POLR2E,HLTF,FANCM,SMARCC2,BLM,RFC1,FANCD2,POLR2D,RFC5,CCND1,FANCA,GADD45A,BRCA2,RAD51,HRAS,ARID1A,CDK1,CCNB1,MSH2,CHEK1
Remodeling of Epithelial Adherens Junctions	4.94E00	4.22E-01	-3.317	IQGAP1,ACTR2,VCL,TUBB3,TUBB6,MAPRE1,TUBG1,HGS,TUBA1C,ARPC5L,APC,DNM1L,TUBA1A,MET,TUBA3C/TUBA3D,ARPC1A,CTNNA1,TUBB,ACTN1,NME1,TUBB4B,ARPC2,DNM2,RALA,TUBA1B,TUBA4A,ARF6
ATM Signaling	4.15E00	4.07E-01	-2.683	JUN,BRCA1,CBX5,SMC1A,CDK2,CDC25A,MDC1,CCNB2,TDP1,SMC2,H2AFX,CDC25C,NBN,BLM,TRIM28,FANCD2,RAD9A,MAPK8,GADD45A,RAD51,MRE11A,CDK1,CCNB1,CHEK1
Cell Cycle: G2/M DNA Damage Checkpoint Regulation	4.1E00	4.29E-01	1.000	TOP2A,BRCA1,YWHAQ,YWHAG,AURKA,CKS2,CCNB2,YWHAH,CDC25C,BORA,PKMYT1,GADD45A,CKS1B,HIPK2,PRKDC,YWHAZ,PLK1,CDK1,CCNB1,CHEK1,CDC25B
Granzyme B Signaling	3.87E00	6.25E-01	-2.530	PARP1,APAF1,LMNB1,ENDOG,DFFA,PRKDC,CYCS,LMNB2,NUMA1,CASP8
Neuregulin Signaling	3.68E00	3.53E-01	-1.706	SOS2,ERBB2IP,ITGA2,PIK3R1,PTPN11,STAT5A,GRB2,DCN,CRK,HSP90AA1,PSEN1,RPS6KB2,TGFA,HBEGF,EGFR,PIK3R3,NRG1,RNF41,SOS1,PLCG2,PDPK1,DLG4,PRKCA,MAPK1,ITGA4,PLCG1,HSP90AB1,STAT5B,HRAS,ITGA5
DNA Double-Strand Break Repair by Homologous Recombination	3.66E00	6.43E-01		BRCA1,POLA1,GEN1,RPA1,LIG1,BRCA2,RAD51,MRE11A,NBN
Regulation of Cellular Mechanics by Calpain Protease	3.39E00	3.89E-01	-2.138	EGFR,TLN1,VCL,ITGA2,EZR,CDK2,PXN,ACTN1,TLN2,PTK2,CAPN5,CCND1,MAPK1,GRB2,ITGA4,CCNA2,CDK6,HRAS,ITGA5,CDK1,CAPN2
IGF-1 Signaling	3.37E00	3.33E-01	-2.041	JUN,GRB10,IGFBP4,SOS2,YWHAQ,PRKAR2B,CSNK2A2,PIK3R1,YWHAH,STAT3,PTPN11,GRB2,MAPK8,PRKAR2A,RPS6KB2,IRS2,PIK3R3,YWHAG,PXN,IGFBP2,PTK2,SOS1,CSNK2A1,IGF1R,NEDD4,PDPK1,IGFBP7,MAPK1,RASA1,HRAS,YWHAZ,FOXO3
Actin Cytoskeleton Signaling	3.1E00	2.78E-01		IQGAP1,SOS2,CDC42,VCL,TLN2,MYH9,MPRIP,F2R,IQGAP3,PIP4K2B,PIP5K1A,ARPC1A,PIK3R3,TLN1,CD14,EZR,FGF10,ACTN1,PTK2,CFL2,BRK1,PDGFC,VAV2,SSH1,ARPC2,GSN,ITGA4,DIAPH3,ITGA5,FGF5,ACTR2,PDGFD,FGF1,ITGA2,PIK3R1,ARPC5L,APC,CFL1,PFN1,SSH3,TRIO,GRB2,ROCK1,CRK,WASF2,DIAPH1,PPP1R12A,PAK1,ARHGAP35,MSN,FGF7,PXN,SOS1,RDX,FGD3,MAPK1,HRAS,NCKAP1
Breast Cancer Regulation by Stathmin1	3.05E00	2.82E-01		SOS2,CDC42,UHMK1,PLCB2,TUBB3,PRKAR2B,TUBG1,GNB1,TUBA1C,E2F3,PPP2R5C,GNAI3,TUBA1A,PPP2CB,PRKAR2A,CCNE2,PIK3R3,TUBB4B,GNB5,TUBA1B,PPP2R5D,TUBA4A,STMN1,PPP1CC,GNB4,CALM1 (includes others),TUBB6,E2F1,PPP2R3B,PPP2R3A,PIK3R1,ARHGEF17,PPP1R14B,GRB2,ROCK1,PPP2CA,TUBA3C/TUBA3D,PLCB1,TUBB,PPP1R12A,PAK1,CDK2,CAMK4,PPP2R2A,SOS1,GNAS,PRKCA,CAMK1,MAPK1,GNG2,HRAS,ADCY9,CDK1
DNA damage-induced 14-3-3σ Signaling	3.05E00	5.26E-01		CCNE2,BRCA1,RAD9A,CDK2,RAD17,CCNB2,RAD1,HUS1,CDK1,CCNB1
Systemic Lupus Erythematosus Signaling	2.88E00	2.81E-01		SOS2,LSM2,SNRNP40,HNRNPC,LSM12,SNRNP25,SNRNP48,TNFSF13B,PIK3R3,LSM8,HLA-G,PRPF3,HLA-C,HLA-B,PRPF31,JUN,PIK3R1,IL6,CBL,IL37,SNRNP200,LSM5,CREM,SNRPA1,PRPF8,SNRNP27,GRB2,LSM14B,SNRPG,NFATC4,HLA-E,SNRPC,CAMK4,PRPF4,LSM4,SOS1,PLCG2,SNRPN,HLA-A,SNRPF,MAPK1,PRPF40A,EFTUD2,SNRPD3,PLCG1,HRAS,LSM3,HNRNPA2B1,PPIH,SNRPB
DNA Double-Strand Break Repair by Non-Homologous End Joining	2.83E00	5.71E-01		PARP1,XRCC6,XRCC5,PRKDC,XRCC4,DCLRE1C,MRE11A,NBN
3-phosphoinositide Biosynthesis	2.72E00	2.88E-01		NUDT1,PPP1CC,DUSP8,PPP2R3A,PIK3R1,MTMR2,FIG4,CDC25C,WBP11,PPFIA1,PPTC7,DUSP1,PPP1R14B,TNS3,PTPN11,PIP4K2B,SSH3,PIP5K1A,PTPRF,PPFIBP2,PTPRM,PIK3R3,PPP1R12A,CDC25A,PTPRO,CILP,STYX,PI4K2B,PI4KB,ACP1,PI4K2A,RNGTT,CDIPT,PPP2R5D,HACD2,RASA1,NUDT15,IGBP1,SET,CDC25B,PGAM5,PPAPDC3
Integrin Signaling	2.72E00	2.73E-01	-3.175	SOS2,CDC42,VCL,NEDD9,TLN2,RAP1A,MPRIP,RALB,ARPC1A,RAP2A,PIK3R3,TLN1,ITGB8,ACTN1,PTK2,ARPC2,CAPN5,ITGA4,ARF6,ITGA5,GSK3B,ITGAM,ASAP1,ACTR2,RHOD,ITGA2,PARVA,PIK3R1,ARPC5L,TSPAN5,BCAR3,GRB2,ARF5,ROCK1,RAP2B,CRK,MAPK8,CAPN2,ITGB5,RHOT2,PPP1R12A,PAK1,ITGA6,ITGA11,PXN,PARVB,SOS1,PLCG2,CAV1,RALA,MAPK1,PLCG1,HRAS
Oncostatin M Signaling	2.71E00	4.12E-01	-1.069	MT2A,PLAU,SOS1,OSMR,MMP3,STAT3,STAT1,STAT5A,TIMP3,MAPK1,GRB2,STAT5B,HRAS,MMP1
Cdc42 Signaling	2.69E00	2.98E-01	-3.530	JUN,GSK3B,CDC42BPA,IQGAP1,CDC42,ACTR2,PARD3,ITGA2,ARPC5L,APC,MPRIP,IQGAP3,CFL1,EXOC5,MAPK8,ARPC1A,DIAPH1,HLA-E,HLA-DQB1,PPP1R12A,PAK1,CDC42EP5,HLA-G,CFL2,VAV2,ARPC2,HLA-A,FGD3,RALA,MAPK1,ITGA4,HLA-C,HLA-B,RASA1,DIAPH3,ITGA5
D-myo-inositol-5-phosphate Metabolism	2.61E00	2.89E-01		NUDT1,PPP1CC,DUSP8,PLCB2,PLCE1,PPP2R3A,MTMR2,FIG4,CDC25C,WBP11,PPFIA1,PPTC7,DUSP1,PPP1R14B,TNS3,PTPN11,SSH3,PTPRF,PPFIBP2,PLCB1,PTPRM,PPP1R12A,CDC25A,PTPRO,PLCG2,CILP,STYX,ACP1,RNGTT,PPP2R5D,HACD2,PLCG1,RASA1,NUDT15,IGBP1,SET,CDC25B,PGAM5,PPAPDC3
Cyclins and Cell Cycle Regulation	2.58E00	3.25E-01		GSK3B,HDAC8,E2F1,PPP2R3B,PPP2R3A,CCNB2,E2F3,PPP2R5C,CCND3,PPP2CB,PA2G4,CDK6,PPP2CA,CCNE2,HDAC2,CDKN2C,CDC25A,CDK2,PPP2R2A,CCND1,PPP2R5D,CCNA2,TFDP1,CDK1,CCNB1
Ephrin B Signaling	2.58E00	3.29E-01	-1.000	CDC42,GNA11,GNB4,EPHB3,HNRNPK,PAK1,PXN,GNB1,CAP1,PTK2,CBL,EPHB1,GNAI3,CFL2,VAV2,GNAS,CFL1,ACP1,GNB5,MAPK1,GNA14,ROCK1,GNG2,HRAS
FAK Signaling	2.51E00	3.14E-01		ASAP1,SOS2,VCL,ITGA2,PIK3R1,TLN2,GRB2,CRK,CAPN2,HMMR,EGFR,PIK3R3,TLN1,TNS1,PAK1,PXN,GIT2,PTK2,SOS1,PLCG2,PDPK1,CAPN5,MAPK1,ITGA4,PLCG1,HRAS,ITGA5
GADD45 Signaling	2.39E00	4.74E-01		CCND3,CCNE2,BRCA1,CCND1,CDK2,GADD45A,PCNA,CDK1,CCNB1
Superpathway of Inositol Phosphate Compounds	2.37E00	2.68E-01		DUSP8,PLCB2,PLCE1,MTMR2,FIG4,PPFIA1,PIP4K2B,PIP5K1A,SYNJ2,PTPRF,PPFIBP2,PTPRM,PIK3R3,CDC25A,PI4K2B,PI4KB,ACP1,PI4K2A,PPP2R5D,HACD2,SET,PGAM5,NUDT1,PPP1CC,PPP2R3A,PIK3R1,CDC25C,WBP11,PPTC7,DUSP1,PPP1R14B,ITPKB,PTPN11,TNS3,SSH3,PLCB1,PPP1R12A,PTPRO,PLCG2,CILP,STYX,RNGTT,CDIPT,PLCG1,RASA1,NUDT15,IGBP1,CDC25B,PPAPDC3
G Beta Gamma Signaling	2.36E00	3.07E-01		SOS2,CDC42,GNA11,GNB4,PRKAR2B,GNB1,GNAI3,KCNJ6,GRB2,GNA14,PRKAR2A,HBEGF,EGFR,PAK1,SOS1,PLCG2,CAV1,PDPK1,GNAS,CAV2,PRKCA,GNB5,DNM2,MAPK1,PLCG1,GNG2,HRAS
D-myo-inositol (1,4,5)-Trisphosphate Biosynthesis	2.34E00	4.23E-01		PLCB1,PI4K2B,PI4KB,PI4K2A,PLCB2,PIP4K2B,CDIPT,PIP5K1A,PLCE1,PLCG1,PLCG2
Tetrahydrofolate Salvage from 5,10-methenyltetrahydrofolate	2.29E00	8E-01		GART,MTHFD1L,MTHFD1,MTHFD2L
Folate Polyglutamylation	2.29E00	8E-01		MTHFD1L,MTHFD1,SHMT2,FPGS
HIPPO signaling	2.27E00	3.06E-01	2.236	PPP1CC,YWHAQ,PARD3,PPP2R3B,PPP2R3A,SMAD4,YWHAH,PPP2R5C,PPP1R14B,ITCH,PPP2CB,PPP2CA,AMOT,NF2,YWHAG,PPP1R12A,WWTR1,PPP2R2A,WWC1,CD44,DLG4,RASSF1,PPP2R5D,SAV1,YWHAZ,STK4
D-myo-inositol (1,4,5,6)-Tetrakisphosphate Biosynthesis	2.27E00	2.86E-01		NUDT1,PPP1CC,DUSP8,PPP2R3A,MTMR2,FIG4,CDC25C,WBP11,PPFIA1,PPTC7,DUSP1,PPP1R14B,TNS3,PTPN11,SSH3,PTPRF,PPFIBP2,PTPRM,PPP1R12A,CDC25A,PTPRO,CILP,STYX,ACP1,RNGTT,PPP2R5D,HACD2,RASA1,NUDT15,IGBP1,SET,CDC25B,PGAM5,PPAPDC3
D-myo-inositol (3,4,5,6)-tetrakisphosphate Biosynthesis	2.27E00	2.86E-01		NUDT1,PPP1CC,DUSP8,PPP2R3A,MTMR2,FIG4,CDC25C,WBP11,PPFIA1,PPTC7,DUSP1,PPP1R14B,TNS3,PTPN11,SSH3,PTPRF,PPFIBP2,PTPRM,PPP1R12A,CDC25A,PTPRO,CILP,STYX,ACP1,RNGTT,PPP2R5D,HACD2,RASA1,NUDT15,IGBP1,SET,CDC25B,PGAM5,PPAPDC3
Ephrin Receptor Signaling	2.25E00	2.67E-01		SOS2,CDC42,GNA11,GNB4,ACTR2,FGF1,PDGFD,ITGA2,GNB1,EFNA5,ARPC5L,EPHA2,RAP1A,EPHB1,GRIN1,GNAI3,STAT3,CFL1,PTPN11,GRB2,GNA14,ROCK1,CRK,ANGPT1,EFNA3,VEGFC,ARPC1A,MAP4K4,EPHB3,PAK1,PXN,PTK2,SOS1,CFL2,PDGFC,GRIN2B,ARPC2,GNAS,ACP1,GNB5,MAPK1,ITGA4,RASA1,GNG2,HRAS,ITGA5
Non-Small Cell Lung Cancer Signaling	2.23E00	3.23E-01	-2.357	TGFA,SOS2,EGFR,FHIT,PIK3R3,E2F1,PIK3R1,SOS1,PDPK1,PRKCA,RASSF1,CCND1,MAPK1,GRB2,PLCG1,PA2G4,CDK6,TFDP1,HRAS,FOXO3,STK4
PI3K/AKT Signaling	2.21E00	2.83E-01	-1.061	GSK3B,SOS2,YWHAQ,ITGA2,PPP2R3B,CDC37,PPP2R3A,PIK3R1,YWHAH,PPP2R5C,GRB2,PPP2CB,SYNJ2,HSP90AA1,EIF4EBP1,PPP2CA,RPS6KB2,PIK3R3,YWHAG,PPP2R2A,SOS1,PDPK1,CCND1,MAPK1,PPP2R5D,ITGA4,EIF4E,RHEB,BCL2L1,HSP90AB1,HRAS,YWHAZ,FOXO3,ITGA5
5-aminoimidazole Ribonucleotide Biosynthesis I	2.19E00	1E00		GART,PPAT,PFAS
Oxidized GTP and dGTP Detoxification	2.19E00	1E00		RUVBL2,NUDT1,DDX6
HGF Signaling	2.13E00	2.88E-01	-2.414	JUN,SOS2,CDC42,ITGA2,PIK3R1,IL6,RAP1A,MAP3K13,ETS2,STAT3,PTPN11,GRB2,MET,MAPK8,MAP3K3,PIK3R3,PAK1,CDK2,PXN,MAP3K12,PTK2,SOS1,PLCG2,PRKCA,CCND1,MAPK1,ITGA4,PLCG1,HRAS,ITGA5
PTEN Signaling	2.12E00	2.82E-01	1.257	GSK3B,FGFR2,SOS2,CDC42,BCL2L11,ITGA2,DDR1,CSNK2A2,PIK3R1,CBL,YWHAH,FGFRL1,GRB2,SYNJ2,MAGI3,RPS6KB2,EGFR,PIK3R3,TGFBR3,INSR,PTK2,SOS1,CSNK2A1,IGF1R,BMPR1A,PDPK1,CCND1,MAPK1,ITGA4,BCL2L1,HRAS,FOXO3,ITGA5
Estrogen-mediated S-phase Entry	2.12E00	4.17E-01	-2.333	CCNE2,CCND1,CDK2,CDC25A,E2F1,CCNA2,RBL1,TFDP1,E2F3,CDK1
Cell Cycle Regulation by BTG Family Proteins	2.1E00	3.71E-01		CCNE2,CDK2,E2F1,PPP2R3B,PPP2R3A,E2F3,PPP2R2A,PPP2R5C,CCND1,PPP2R5D,PPP2CB,CNOT7,PPP2CA
14-3-3-mediated Signaling	2.04E00	2.81E-01		JUN,GSK3B,YWHAQ,PLCB2,TUBB3,TUBB6,TUBG1,PLCE1,PIK3R1,TUBA1C,EDC3,CBL,YWHAH,TUBA1A,STK11,GRB2,MAPK8,TUBA3C/TUBA3D,PLCB1,PIK3R3,YWHAG,TUBB,TUBB4B,PLCG2,PRKCA,TUBA1B,MAPK1,TUBA4A,PLCG1,HRAS,YWHAZ,PDCD6IP
Polyamine Regulation in Colon Cancer	2.04E00	4.29E-01		ODC1,PSME1,SAT2,MAX,PSME2,PSME3,AZIN1,APC,PSME4
Aryl Hydrocarbon Receptor Signaling	1.97E00	2.71E-01	-2.268	JUN,POLA1,RARA,APAF1,MCM7,E2F1,SMARCA4,IL6,GSTT1,HSPB2,CCND3,GSTO1,DHFR,GSTM2,RBL1,MAPK8,CDK6,CTSD,HSP90AA1,NRIP1,CCNE2,ALDH1L1,AIP,MED1,GSTM3,CDK2,GSTK1,SP1,CCND1,PTGES3,MAPK1,CCNA2,FAS,HSP90AB1,TFDP1,CHEK1
Paxillin Signaling	1.96E00	2.86E-01	-3.545	ITGAM,SOS2,CDC42,VCL,ITGA2,PARVA,PIK3R1,TLN2,GRB2,CRK,MAPK8,ITGB5,PIK3R3,TLN1,PAK1,ITGA6,ITGA11,PXN,ITGB8,GIT2,ACTN1,PTK2,SOS1,MAPK1,ITGA4,HRAS,ARF6,ITGA5
ERK/MAPK Signaling	1.95E00	2.57E-01	-0.457	VRK2,PPP1CC,SOS2,YWHAQ,PRKAR2B,ITGA2,PPP2R3B,PPP2R3A,PIK3R1,TLN2,RAP1A,YWHAH,PPP2R5C,ETS2,HSPB2,STAT3,DUSP1,PPP1R14B,STAT1,GRB2,PPP2CB,CRK,EIF4EBP1,DUSP4,PPP2CA,PRKAR2A,PIK3R3,TLN1,YWHAG,PPP1R12A,PAK1,PXN,H3F3A/H3F3B,PTK2,PPP2R2A,SOS1,PLCG2,PLA2G4C,PRKCA,MAPK1,PPP2R5D,ITGA4,PLCG1,EIF4E,HRAS,YWHAZ,ITGA5
PDGF Signaling	1.94E00	2.99E-01	-0.209	JUN,SOS2,PIK3R3,PDGFD,CSNK2A2,PIK3R1,SOS1,CSNK2A1,PDGFC,PLCG2,STAT3,CAV1,ACP1,PRKCA,STAT1,MAPK1,GRB2,PLCG1,SYNJ2,MAPK8,CRK,RASA1,HRAS
Huntington's Disease Signaling	1.93E00	2.49E-01		HSPA2,SOS2,GNA11,PLCB2,HDAC8,DNAJC5,GNB1,PSME3,PSME4,CTSD,ATP5B,EGFR,PIK3R3,POLR2E,PSME1,CYCS,IGF1R,CAPN5,POLR2D,GNB5,DNM2,CLTB,BCL2L1,JUN,GNB4,APAF1,YKT6,TAF9B,PIK3R1,PSME2,UBE2S,DNM1L,VTI1A,TCERG1,HIP1,GRB2,GNA14,MAPK8,CASP2,CAPN2,PLCB1,HDAC2,SP1,SOS1,GRIN2B,HSPA4,PDPK1,DLG4,PRKCA,MAPK1,NAPG,RASA1,GNG2,HRAS,CASP8,GLS
UDP-N-acetyl-D-galactosamine Biosynthesis II	1.84E00	5.56E-01		GALE,UAP1,HK1,GNPNAT1,GPI
Folate Transformations I	1.84E00	5.56E-01		MTR,MTHFD1L,MTHFD1,MTHFD2L,SHMT2
3-phosphoinositide Degradation	1.81E00	2.65E-01		NUDT1,PPP1CC,DUSP8,PPP2R3A,MTMR2,FIG4,MTMR3,CDC25C,WBP11,PPFIA1,PPTC7,DUSP1,PPP1R14B,TNS3,PTPN11,SSH3,PTPRF,SYNJ2,PPFIBP2,PTPRM,PPP1R12A,CDC25A,PTPRO,CILP,STYX,ACP1,RNGTT,PPP2R5D,HACD2,RASA1,NUDT15,IGBP1,SET,CDC25B,PGAM5,PPAPDC3
tRNA Charging	1.78E00	3.42E-01		FARSB,QARS,FARSA,DARS2,GARS,EPRS,TARS,MARS,KARS,AARS2,VARS,IARS,WARS
Molecular Mechanisms of Cancer	1.76E00	2.32E-01		SOS2,CDC42,LRP5,GNA11,PLCB2,PRKAR2B,SMAD4,RAP1A,E2F3,GNAI3,NBN,RALB,CFLAR,BMP4,RBL1,PA2G4,RAP2A,PRKAR2A,CCNE2,PIK3R3,CDKN2C,AURKA,CDC25A,PTK2,CYCS,BMPR1A,FANCD2,HAT1,CCND1,ITGA4,BCL2L1,FAS,MAP2K6,ITGA5,PMAIP1,GSK3B,JUN,APAF1,BCL2L11,WNT5A,RHOD,ITGA2,E2F1,PIK3R1,CBL,MAX,APC,CDC25C,CCND3,ARHGEF17,PTPN11,WNT2,GRB2,GNA14,RAP2B,CRK,MAPK8,CDK6,PRKDC,PSEN1,PLCB1,CTNNA1,BRCA1,TCF3,RHOT2,PAK1,WNT5B,CDK2,S…
Axonal Guidance Signaling	1.75E00	2.28E-01		SOS2,CDC42,GNA11,MMP2,PLCB2,TUBB3,SRGAP3,PRKAR2B,TUBG1,CHP1,SLIT3,GNB1,PLCE1,EFNA5,TUBA1C,RAP1A,PLXNB1,GNAI3,TUBA1A,BMP4,KLC1,FES,EFNA3,VEGFC,ARPC1A,PRKAR2A,PIK3R3,EPHB3,SEMA6A,BRCC3,ADAM15,PTK2,RTN4,CFL2,TUBB4B,PDGFC,ARPC2,PLXND1,SLIT2,GNB5,SLIT1,TUBA1B,ITGA4,TUBA4A,ITGA5,GSK3B,GNB4,ACTR2,PDGFD,NRP2,WNT5A,PAPPA,SEMA4C,RHOD,ITGA2,TUBB6,SEMA6D,PIK3R1,EPHA2,NTNG1,ARPC5L,EPHB1,CFL1,PFN1,ADAMTS5,PTPN…
PPARα/RXRα Activation	1.73E00	2.55E-01	1.347	JUN,SOS2,GNA11,PLCB2,PRKAR2B,GOT2,PLCE1,IL6,SMAD4,NR2C2,ACOX1,IL1RAP,GRB2,GNA14,MAPK8,CKAP5,HSP90AA1,PRKAR2A,TRAF6,PLCB1,SLC27A1,MAP4K4,ITGB5,AIP,TGFBR3,MED1,INSR,CPT1B,CLOCK,SOS1,PLCG2,GK,GNAS,PRKCA,MAPK1,PLCG1,CAND1,HSP90AB1,STAT5B,MAP2K6,HRAS,ADCY9
Hypoxia Signaling in the Cardiovascular System	1.73E00	3.02E-01		JUN,UBE2M,UBE2L3,UBE2H,UBE2G2,UBE2V1,UBE2N,UBE2S,UBE2B,UBE2L6,UBE2I,UBE2V2,UBE2J2,EDN1,UBE2C,HSP90AB1,HSP90AA1,UBE2R2,P4HB
VEGF Signaling	1.72E00	2.81E-01	-1.147	EIF2S1,SOS2,VCL,EIF2B3,PIK3R1,PTPN11,GRB2,EIF2B1,ROCK1,VEGFC,EIF1AX,PIK3R3,PXN,ACTN1,PTK2,SOS1,PDGFC,PLCG2,PRKCA,MAPK1,PLCG1,ELAVL1,BCL2L1,HRAS,FOXO3
Thrombopoietin Signaling	1.71E00	3.09E-01	-0.243	JUN,PIK3R3,MPL,IRS2,PIK3R1,SOS1,PLCG2,STAT3,PRKCA,PTPN11,STAT1,STAT5A,MAPK1,GRB2,PLCG1,STAT5B,HRAS
Role of Tissue Factor in Cancer	1.7E00	2.71E-01		FGF5,CDC42,GNA11,PIK3R1,RPS6KA6,CFL1,PTPN11,STAT5A,GNA14,VEGFC,PLCB1,HBEGF,EGFR,ITGB5,PIK3R3,PAK1,ITGA6,PLAUR,EGR1,CFL2,PRKCA,RPS6KA2,MAPK1,EIF4E,BCL2L1,STAT5B,HRAS,MMP1,P4HB
G Protein Signaling Mediated by Tubby	1.69E00	3.55E-01		PLCB1,GNB4,GNAS,PLCB2,GNB5,TUB,GNB1,INSR,PLCG1,GNG2,PLCG2
Arsenate Detoxification I (Glutaredoxin)	1.65E00	7.5E-01		GSTO1,GLRX2,PNP
Gap Junction Signaling	1.63E00	2.55E-01		BGLAP,MAP2K5,CSNK1A1,SOS2,PLCB2,TUBB3,PRKAR2B,TUBB6,TUBG1,PLCE1,GUCY1A3,PIK3R1,TUBA1C,GNAI3,DRD2,TUBA1A,GRB2,CSNK1G1,TUBA3C/TUBA3D,PRKAR2A,PLCB1,EGFR,PIK3R3,TUBB,DBN1,SP1,SOS1,TUBB4B,PLCG2,CAV1,GNAS,PRKCA,TUBA1B,MAPK1,TUBA4A,PLCG1,HRAS,ADCY9
EGF Signaling	1.63E00	3.04E-01	-0.728	JUN,SOS2,EGFR,PIK3R3,CSNK2A2,PIK3R1,SOS1,CSNK2A1,STAT3,PRKCA,STAT1,MAPK1,GRB2,PLCG1,MAPK8,RASA1,HRAS
Acyl-CoA Hydrolysis	1.61E00	5E-01		PPT1,ACOT8,HNF4A,ACOT9,ACOT7
Epithelial Adherens Junction Signaling	1.58E00	2.55E-01		IQGAP1,CDH2,CDC42,ACTR2,FGF1,VCL,SSX2IP,PARD3,TUBB3,TUBB6,TUBG1,TUBA1C,ARPC5L,RAP1A,APC,MYH9,PVRL3,TUBA1A,MET,CRK,TUBA3C/TUBA3D,ARPC1A,CTNNA1,EGFR,TCF3,PTPRM,TUBB,TGFBR3,ACTN1,FARP2,TUBB4B,VAV2,ARPC2,TUBA1B,TUBA4A,HRAS
UVA-Induced MAPK Signaling	1.58E00	2.76E-01	-2.449	JUN,RPS6KB2,PLCB1,EGFR,PIK3R3,PLCB2,PARP9,PLCE1,PIK3R1,CYCS,RPS6KA6,PLCG2,PARP1,PRKCA,ZC3HAV1,RPS6KA2,STAT1,MAPK1,PLCG1,MAPK8,BCL2L1,HRAS,SMPD4,PARP2
Telomerase Signaling	1.57E00	2.71E-01	-0.229	SOS2,HDAC8,E2F1,PPP2R3B,PPP2R3A,PIK3R1,PPP2R5C,ETS2,GRB2,PPP2CB,HSP90AA1,TPP1,PPP2CA,EGFR,HDAC2,PIK3R3,SP1,PPP2R2A,SOS1,PDPK1,DKC1,PTGES3,MAPK1,PPP2R5D,HSP90AB1,HRAS
Pyrimidine Deoxyribonucleotides De Novo Biosynthesis I	1.53E00	3.81E-01		RRM2,RRM1,NME3,TYMS,DUT,NME1,NME5,DTYMK
Apoptosis Signaling	1.52E00	2.73E-01	-2.132	MAP4K4,APAF1,BCL2L11,HTRA2,DFFA,CYCS,ACIN1,LMNA,PLCG2,PARP1,CAPN5,PRKCA,ENDOG,MAPK1,PLCG1,ROCK1,MAPK8,BCL2L1,FAS,HRAS,CASP2,CDK1,CASP8,CAPN2
NRF2-mediated Oxidative Stress Response	1.52E00	2.46E-01	1.789	JUN,GSK3B,SQSTM1,MAP2K5,DNAJA1,DNAJB13,HACD3,DNAJC11,DNAJC5,DNAJC4,PIK3R1,PRDX1,STIP1,ENC1,GSTT1,GSTO1,JUND,FKBP5,DNAJC9,CCT7,GSTM2,AOX1,MAPK8,PIK3R3,USP14,PMF1/PMF1-BGLAP,GSTM3,MAF,GSTK1,SOD2,DNAJA3,PRKCA,DNAJC18,MAPK1,DNAJB11,DNAJB4,UBE2K,VCP,MAP2K6,HRAS,GCLM,FTH1,FOSL1
Role of JAK family kinases in IL-6-type Cytokine Signaling	1.51E00	3.6E-01		STAT3,PTPN11,STAT1,STAT5A,MAPK1,MAPK8,IL6,STAT5B,OSMR
γ-glutamyl Cycle	1.49E00	4.29E-01		GGT7,GGT1,GGCT,ANPEP,GCLM,GSS
Stearate Biosynthesis I (Animals)	1.49E00	3.33E-01		SLC27A1,ELOVL1,FAM213B,PPT1,ELOVL2,ACOT8,HNF4A,CYP2E1,ACOT9,ACOT7,ELOVL6
FLT3 Signaling in Hematopoietic Progenitor Cells	1.48E00	2.82E-01	-0.688	SOS2,PIK3R3,STAT2,PIK3R1,CBL,RPS6KA6,SOS1,STAT3,PDPK1,PTPN11,RPS6KA2,STAT1,STAT5A,MAPK1,GRB2,FLT3LG,EIF4E,STAT5B,HRAS,EIF4EBP1
Guanine and Guanosine Salvage I	1.46E00	1E00		PNP,HPRT1
Alanine Degradation III	1.46E00	1E00		GPT2,GPT
Alanine Biosynthesis II	1.46E00	1E00		GPT2,GPT
Uridine-5'-phosphate Biosynthesis	1.46E00	1E00		UMPS,CAD
Putrescine Biosynthesis III	1.46E00	1E00		ODC1,AZIN2
Cell Cycle: G1/S Checkpoint Regulation	1.44E00	2.86E-01	2.500	GSK3B,CCNE2,HDAC2,HDAC8,CDKN2C,CDK2,CDC25A,E2F1,NRG1,SMAD4,E2F3,MAX,CCND3,CCND1,PA2G4,RBL1,CDK6,TFDP1
Glioma Signaling	1.44E00	2.66E-01	-1.964	SOS2,PDGFD,CALM1 (includes others),E2F1,PIK3R1,E2F3,GRB2,PA2G4,RBL1,CDK6,EGFR,PIK3R3,CDKN2C,CAMK4,SOS1,PDGFC,PLCG2,IGF1R,PRKCA,CAMK1,CCND1,MAPK1,PLCG1,HRAS,TFDP1
Regulation of eIF4 and p70S6K Signaling	1.43E00	2.5E-01	0.000	EIF2S1,SOS2,ITGA2,PPP2R3B,EIF2B3,EIF4A2,PPP2R3A,PIK3R1,EIF3B,PPP2R5C,EIF3E,RPS15A,GRB2,PPP2CB,EIF2B1,AGO2,EIF4EBP1,EIF4G1,PPP2CA,EIF1AX,PIK3R3,EIF3A,PPP2R2A,SOS1,EIF4G2,PDPK1,RPS9,MAPK1,EIF3H,PPP2R5D,ITGA4,EIF4E,HRAS,ITGA5,EIF3F
Purine Nucleotides De Novo Biosynthesis II	1.42E00	4.55E-01		GART,ADSSL1,PAICS,PPAT,PFAS
Inhibition of Matrix Metalloproteases	1.41E00	3.16E-01		MMP3,RECK,MMP2,THBS2,MMP12,TIMP3,HSPG2,TFPI2,MMP1,MMP24,SDC1,MMP16
RhoA Signaling	1.38E00	2.54E-01	-2.414	ACTR2,NRP2,ARPC5L,MPRIP,CFL1,PFN1,PIP4K2B,SEPT3,PIP5K1A,ROCK1,ANLN,ARPC1A,SEPT8,CDC42EP4,PPP1R12A,EZR,ARHGAP35,MSN,CDC42EP5,PTK2,SEPT2,CFL2,RDX,IGF1R,ARPC2,NEDD4,KTN1,ARHGAP8/PRR5-ARHGAP8,CIT,SEPT9
Glucocorticoid Receptor Signaling	1.37E00	2.3E-01		BGLAP,ADRB2,HSPA2,SOS2,PLAU,CHP1,SMARCA4,SMAD4,GTF2A2,STAT3,HMGB1,MED14,CDKN1C,TRAF6,PIK3R3,TAF9,MED1,POLR2E,HLTF,SMARCC2,TAT,ANXA1,GTF2F2,POLR2D,NR3C1,PTGES3,SERPINE1,BCL2L1,STAT5B,ARID1A,FOXO3,MMP1,JUN,GTF2H3,PBRM1,TAF9B,PIK3R1,IL6,YWHAH,GTF2H2,FKBP5,DUSP1,STAT1,STAT5A,GRB2,MAPK8,HSP90AA1,NRIP1,NFATC4,MNAT1,VIPR1,SOS1,HSPA4,UBE2I,CCL2,MAPK1,TAF10,HSP90AB1,HRAS,ICAM1,GTF2H5,TAF5L
Actin Nucleation by ARP-WASP Complex	1.33E00	2.86E-01	-1.807	SOS2,CDC42,ACTR2,RHOT2,PPP1R12A,ITGA2,RHOD,ARPC5L,SOS1,ARPC2,GRB2,ROCK1,ITGA4,HRAS,ITGA5,ARPC1A
ErbB2-ErbB3 Signaling	1.33E00	2.86E-01		JUN,GSK3B,SOS2,PIK3R3,NRG1,PIK3R1,SP1,SOS1,STAT3,PDPK1,STAT5A,CCND1,MAPK1,GRB2,STAT5B,HRAS
dTMP De Novo Biosynthesis	1.32E00	6E-01		DHFR,SHMT2,TYMS
Mitochondrial Dysfunction	1.31E00	2.42E-01		VDAC3,COX11,VDAC1,COX7A1,COX5A,GLRX2,MT-CO3,PRDX3,GPX4,NDUFA9,SDHD,MAPK8,ATP5C1,ATP5B,NDUFV2,MAOA,PSEN1,UQCRC1,HSD17B10,RHOT2,COX4I1,SURF1,HTRA2,APP,COX5B,CPT1B,CYCS,PDHA1,UQCR11,NDUFS1,SOD2,PRDX5,CYB5A,ATP5G2,NDUFA3,NDUFB5,CASP8,COX7C
Acute Myeloid Leukemia Signaling	1.31E00	2.7E-01	-0.471	RPS6KB2,MAP2K5,SOS2,PML,TCF3,PIK3R3,RARA,PIK3R1,SOS1,STAT3,STAT5A,CCND1,PIM1,MAPK1,GRB2,FLT3LG,STAT5B,MAP2K6,HRAS,EIF4EBP1
mTOR Signaling	1.3E00	2.38E-01	-0.557	RHOD,PLD3,FKBP1A,RICTOR,EIF4B,PPP2R3B,EIF4A2,PPP2R3A,PIK3R1,EIF3B,RPS6KA6,PPP2R5C,MAPKAP1,EIF3E,STK11,RPS15A,PPP2CB,DGKZ,PRR5,EIF4EBP1,VEGFC,EIF4G1,PPP2CA,RPS6KB2,RHOT2,PIK3R3,EIF3A,INSR,PPP2R2A,EIF4G2,PDGFC,PDPK1,RPS9,PRKCA,RPS6KA2,ARHGAP8/PRR5-ARHGAP8,MAPK1,EIF3H,PPP2R5D,EIF4E,RHEB,HRAS,EIF3F
Pancreatic Adenocarcinoma Signaling	1.3E00	2.55E-01	-2.065	CDC42,PLD3,E2F1,PIK3R1,CYP2E1,SMAD4,E2F3,STAT3,STAT1,GRB2,PA2G4,MAPK8,VEGFC,TGFA,HBEGF,EGFR,PIK3R3,BIRC5,CDK2,PDGFC,CCND1,RALA,MAPK1,BCL2L1,BRCA2,RAD51,TFDP1
Ubiquinol-10 Biosynthesis (Eukaryotic)	1.25E00	4.17E-01		BCKDHA,COQ3,CYP2E1,COQ2,MICAL2
Germ Cell-Sertoli Cell Junction Signaling	1.25E00	2.4E-01		IQGAP1,CDH2,CDC42,TUBB3,RHOD,ITGA2,TUBB6,TUBG1,PIK3R1,MTMR2,TUBA1C,MAP3K13,PVRL3,TUBA1A,CFL1,MAPK8,MAP3K3,TUBA3C/TUBA3D,CTNNA1,RHOT2,PIK3R3,TUBB,PAK1,ITGA6,PXN,MAP3K12,ACTN1,PTK2,CFL2,TUBB4B,PDPK1,GSN,TUBA1B,MAPK1,TUBA4A,MAP2K6,HRAS
p53 Signaling	1.24E00	2.55E-01	0.000	JUN,GSK3B,PML,APAF1,E2F1,PIK3R1,THBS1,PCNA,TOPBP1,DRAM1,MAPK8,PRKDC,BRCA1,PIK3R3,MED1,BIRC5,CDK2,ST13,CCND1,GADD45A,BCL2L1,FAS,HIPK2,PMAIP1,CHEK1
Virus Entry via Endocytic Pathways	1.24E00	2.58E-01		FLNB,CDC42,PIK3R3,ITGB5,ITGA2,ITGA6,AP2B1,ITGB8,PIK3R1,PLCG2,CAV1,HLA-A,PRKCA,DNM2,PLCG1,FLNC,HLA-C,ITGA4,HLA-B,CLTB,HRAS,ITGA5,TFRC
Caveolar-mediated Endocytosis Signaling	1.23E00	2.68E-01		FLNB,ITGAM,EGFR,ITGB5,ITGA2,PTRF,ITGA6,ITGA11,INSR,ITGB8,CAV1,HLA-A,PRKCA,DNM2,FLNC,HLA-C,ITGA4,HLA-B,ITGA5
Small Cell Lung Cancer Signaling	1.23E00	2.68E-01		CCNE2,FHIT,PIK3R3,APAF1,CDK2,E2F1,PIK3R1,CYCS,PTK2,MAX,CCND1,PA2G4,BCL2L1,TRAF1,CDK6,TRAF4,CKS1B,TFDP1,TRAF6
Rac Signaling	1.23E00	2.52E-01	-4.200	JUN,IQGAP1,CDC42,ACTR2,PARD3,ITGA2,PIK3R1,ARPC5L,IQGAP3,CFL1,PIP4K2B,PIP5K1A,MAPK8,ARPC1A,PIK3R3,PAK1,PTK2,CD44,CFL2,BRK1,ARPC2,MAPK1,ITGA4,HRAS,ITGA5,NCKAP1
FGF Signaling	1.21E00	2.59E-01	-0.853	FGFR2,FGF5,SOS2,FGF1,PIK3R3,FGF10,FGF7,PIK3R1,SOS1,MAPKAPK2,FGFRL1,STAT3,PRKCA,PTPN11,MAPK1,GRB2,MET,PLCG1,MAPK8,CRK,MAP2K6,HRAS
Myc Mediated Apoptosis Signaling	1.21E00	2.76E-01		SOS2,YWHAQ,PIK3R3,YWHAG,APAF1,PIK3R1,CYCS,YWHAH,SOS1,IGF1R,GRB2,MAPK8,FAS,YWHAZ,HRAS,CASP8
Insulin Receptor Signaling	1.2E00	2.44E-01		GSK3B,GRB10,PPP1CC,SOS2,VAMP2,PRKAR2B,EIF2B3,PIK3R1,CBL,PPP1R14B,PTPN11,GRB2,EIF2B1,PTPRF,SYNJ2,CRK,MAPK8,EIF4EBP1,PRKAR2A,RPS6KB2,IRS2,PIK3R3,PPP1R12A,INSR,SOS1,PDPK1,MAPK1,ACLY,EIF4E,HRAS,FOXO3
p70S6K Signaling	1.18E00	2.46E-01	0.200	SOS2,YWHAQ,PLCB2,PPP2R3B,PLCE1,PPP2R3A,PIK3R1,YWHAH,EEF2,PPP2R5C,GNAI3,F2R,GRB2,PPP2CB,PPP2CA,PLCB1,EGFR,PIK3R3,YWHAG,PPP2R2A,SOS1,PLCG2,PDPK1,PRKCA,MAPK1,PPP2R5D,PLCG1,HRAS,YWHAZ
Pyridoxal 5'-phosphate Salvage Pathway	1.18E00	2.7E-01		CSNK1A1,NEK2,DAPK1,TTK,PAK1,HIPK1,CDK2,DYRK1A,PIM1,MAPK1,MAPK8,CDK6,MAP2K6,FAM20B,GRK6,PLK1,CDK1
Prostanoid Biosynthesis	1.16E00	4.44E-01		PTGDS,PTGES3,PTGS1,PTGIS
Bladder Cancer Signaling	1.16E00	2.56E-01		FGF5,EGFR,FGF1,MMP2,DAPK1,MMP12,FGF10,E2F1,FGF7,THBS1,PDGFC,MMP3,RASSF1,CCND1,MAPK1,PA2G4,TFDP1,HRAS,VEGFC,MMP1,MMP24,MMP16
Chemokine Signaling	1.15E00	2.65E-01	-0.943	JUN,PLCB1,CALM1 (includes others),PLCB2,PPP1R12A,CAMK4,PTK2,GNAI3,MPRIP,PLCG2,CFL1,PRKCA,CAMK1,CCL2,MAPK1,PLCG1,MAPK8,HRAS
Dopamine-DARPP32 Feedback in cAMP Signaling	1.14E00	2.36E-01	0.200	CSNK1A1,PPP1CC,CALM1 (includes others),PLCB2,PRKAR2B,CHP1,PPP2R3B,PLCE1,GUCY1A3,PPP2R3A,GRIN1,PPP2R5C,GNAI3,KCNJ6,DRD2,CREM,PPP1R14B,PPP2CB,KCNJ15,CAMKK2,CSNK1G1,PPP2CA,PRKAR2A,PLCB1,PPP1R12A,CAMK4,ATP2A2,CACNA1A,PPP2R2A,GRIN2B,PLCG2,GNAS,PRKCA,PPP2R5D,CACNA1C,PLCG1,ADCY9
Prolactin Signaling	1.12E00	2.6E-01	-0.943	JUN,SOS2,PIK3R3,PIK3R1,SP1,SOS1,PLCG2,STAT3,PDPK1,PRKCA,NR3C1,PTPN11,STAT1,STAT5A,MAPK1,GRB2,PLCG1,STAT5B,HRAS
phagosome maturation	1.12E00	2.43E-01		ATP6V0E2,TUBB3,TUBB6,TUBG1,YKT6,TUBA1C,PRDX1,ATP6V0A2,TUBA1A,VTI1A,LAMP2,ATP6V0E1,TUBA3C/TUBA3D,DYNC1H1,TUBB,DYNC1LI1,DYNLRB2,TUBB4B,CALR,LAMP1,HLA-A,PRDX5,TUBA1B,NAPG,VPS28,TUBA4A,HLA-C,HLA-B
NGF Signaling	1.1E00	2.45E-01	-1.633	SOS2,CDC42,PIK3R1,RAP1A,MAP3K13,RPS6KA6,PTPN11,TRIO,GRB2,ROCK1,CRK,MAPK8,TRAF4,MAP3K3,TRAF6,RPS6KB2,PIK3R3,MAP3K12,SOS1,PLCG2,PDPK1,RPS6KA2,MAPK1,PLCG1,HRAS,SMPD4
Fcγ Receptor-mediated Phagocytosis in Macrophages and Monocytes	1.1E00	2.5E-01	-2.711	RPS6KB2,CDC42,ACTR2,PIK3R3,TLN1,PLD3,PAK1,EZR,PXN,ARPC5L,PIK3R1,TLN2,CBL,VAV2,ARPC2,MYO5A,PRKCA,MAPK1,PIP5K1A,PLCG1,CRK,ARF6,ARPC1A
Chronic Myeloid Leukemia Signaling	1.1E00	2.5E-01		HDAC2,SOS2,PIK3R3,HDAC8,E2F1,PIK3R1,SMAD4,E2F3,SOS1,PTPN11,CTBP2,STAT5A,CCND1,MAPK1,GRB2,PA2G4,CRK,RBL1,BCL2L1,CDK6,STAT5B,TFDP1,HRAS
UDP-N-acetyl-D-glucosamine Biosynthesis II	1.08E00	5E-01		UAP1,FMO3,GNPNAT1
GDP-glucose Biosynthesis	1.08E00	5E-01		PGM2,PGM1,HK1
EIF2 Signaling	1.07E00	2.31E-01	-0.209	EIF2S1,GSK3B,PPP1CC,SOS2,RPL13A,RPL28,EIF2B3,EIF4A2,PIK3R1,EIF3B,EIF3E,RPS15A,RPL37,GRB2,EIF2B1,RPL31,AGO2,EIF4G1,EIF1AX,PIK3R3,RPL26L1,EIF3A,RPL22,RPL39L,INSR,RPL7L1,SOS1,EIF4G2,EIF5,PDPK1,RPS9,EIF2AK4,MAPK1,EIF3H,EIF4E,RPL15,HRAS,EIF3F,RPL10
Role of NFAT in Cardiac Hypertrophy	1.06E00	2.3E-01	0.169	GSK3B,CSNK1A1,SOS2,GNB4,CALM1 (includes others),PLCB2,HDAC8,PRKAR2B,RCAN3,CHP1,NKX2-5,GNB1,PLCE1,PIK3R1,IL6,GNAI3,IL11,GRB2,MAPK8,PRKAR2A,PLCB1,NFATC4,HDAC2,PIK3R3,CTF1,RCAN1,CAMK4,SOS1,PLCG2,IGF1R,GNAS,PRKCA,GNB5,CAMK1,MAPK1,PLCG1,GNG2,MAP2K6,HRAS,ADCY9
ERK5 Signaling	1.04E00	2.62E-01	-1.732	RPS6KB2,MAP2K5,YWHAQ,EGFR,YWHAG,CTF1,WNK1,YWHAH,RPS6KA6,PTPN11,RPS6KA2,YWHAZ,HRAS,FOXO3,FOSL1,MAP3K3
Diphthamide Biosynthesis	1.04E00	6.67E-01		EEF2,DPH5
Methylglyoxal Degradation I	1.04E00	6.67E-01		GLO1,HAGHL
Glutathione Biosynthesis	1.04E00	6.67E-01		GCLM,GSS
Spermidine Biosynthesis I	1.04E00	6.67E-01		SRM,SMS
Glutamate Degradation II	1.04E00	6.67E-01		GOT2,GOT1
Aspartate Biosynthesis	1.04E00	6.67E-01		GOT2,GOT1
Cytotoxic T Lymphocyte-mediated Apoptosis of Target Cells	1.02E00	3.08E-01	-1.342	HLA-A,APAF1,DFFA,HLA-C,HLA-B,FAS,CYCS,CASP8
Glioma Invasiveness Signaling	1.01E00	2.63E-01	-1.807	HMMR,RHOT2,PIK3R3,ITGB5,MMP2,PLAU,RHOD,PLAUR,PIK3R1,PTK2,CD44,F2R,TIMP3,MAPK1,HRAS
CNTF Signaling	1.01E00	2.71E-01	-1.387	RPS6KB2,PIK3R3,PIK3R1,LIFR,RPS6KA6,SOS1,STAT3,PTPN11,RPS6KA2,STAT1,MAPK1,GRB2,HRAS
Ephrin A Signaling	1.01E00	2.71E-01		CDC42,PIK3R3,PAK1,EFNA5,PIK3R1,EPHA2,PTK2,CFL2,VAV2,CFL1,PTPN11,ROCK1,EFNA3
Gαi Signaling	1E00	2.37E-01	0.209	SOS2,GNB4,PRKAR2B,GNB1,RAP1A,GNAI3,RALB,STAT3,DRD2,TBXA2R,GRB2,CCR4,PRKAR2A,RGS7,RAP1GAP,SOS1,CAV1,GABBR2,GNAS,GNB5,HRH3,RALA,MAPK1,GNG2,ADRA2A,HRAS,RGS4,ADCY9
ErbB Signaling	9.98E-01	2.47E-01		JUN,TGFA,GSK3B,HBEGF,SOS2,CDC42,EGFR,PIK3R3,PAK1,NRG1,PIK3R1,SOS1,PLCG2,PDPK1,PRKCA,MAPK1,GRB2,PLCG1,MAPK8,MAP2K6,HRAS
Leukocyte Extravasation Signaling	9.91E-01	2.25E-01	-3.087	ITGAM,CDC42,VCL,MMP2,MMP12,ITGA2,PIK3R1,THY1,RAP1A,GNAI3,PTPN11,ROCK1,CRK,MAPK8,CTNNA1,JAM2,PIK3R3,EZR,ITGA6,ARHGAP35,MSN,PXN,RAP1GAP,CLDN15,ACTN1,PTK2,CD44,RDX,VAV2,PLCG2,MMP3,PRKCA,ARHGAP8/PRR5-ARHGAP8,TIMP3,MAPK1,ITGA4,PLCG1,ICAM1,CYBA,MMP1,ITGA5,MMP24,MMP16
IL-17A Signaling in Fibroblasts	9.9E-01	2.86E-01		JUN,GSK3B,CEBPD,TRAF3IP2,CCL2,MAPK1,IL6,CXCL5,MMP1,TRAF6
HER-2 Signaling in Breast Cancer	9.83E-01	2.5E-01		GSK3B,CCNE2,SOS2,CDC42,EGFR,PIK3R3,ITGB5,MMP2,PARD3,ITGB8,NRG1,PIK3R1,SOS1,PRKCA,CCND1,GRB2,PLCG1,CDK6,HRAS
IL-2 Signaling	9.82E-01	2.64E-01	-1.265	JUN,SOS2,PIK3R3,CSNK2A2,PIK3R1,SOS1,CSNK2A1,PTPN11,STAT5A,MAPK1,GRB2,MAPK8,STAT5B,HRAS
RhoGDI Signaling	9.76E-01	2.27E-01	2.121	CDH2,CDC42,GNA11,GNB4,ACTR2,RHOD,ITGA2,GNB1,ARPC5L,GNAI3,ARHGDIB,CFL1,ARHGEF17,PIP4K2B,ARHGDIA,PIP5K1A,GNA14,ROCK1,DGKZ,WASF2,ARPC1A,RHOT2,PPP1R12A,PAK1,EZR,ARHGAP35,MSN,CDH4,CD44,CFL2,RDX,ARPC2,GNAS,PRKCA,GNB5,ARHGAP8/PRR5-ARHGAP8,ITGA4,GNG2,ITGA5
RAR Activation	9.66E-01	2.25E-01		JUN,PML,GTF2H3,DHRS9,RARA,PBRM1,PRKAR2B,CSNK2A2,SMARCA4,PIK3R1,SMAD4,TRIM24,MAPKAPK2,DHRS3,GTF2H2,PNRC1,DUSP1,STAT5A,MAPK8,CARM1,PRKAR2A,NRIP1,ADH1C,PIK3R3,MED1,MNAT1,HLTF,SMARCC2,CSNK2A1,NR2F2,PARP1,PDPK1,GNAS,PRKCA,PSMC5,MAPK1,TNIP1,STAT5B,GTF2H5,ARID1A,MMP1,ADCY9
Neuroprotective Role of THOP1 in Alzheimer's Disease	9.52E-01	2.75E-01		HLA-E,HLA-A,MME,PRKAR2B,NFYA,THOP1,HLA-G,HLA-C,APP,HLA-B,PRKAR2A
Dopamine Receptor Signaling	9.39E-01	2.47E-01	1.667	PPP1CC,COMT,PRKAR2B,PPP1R12A,PPP2R3B,PPP2R3A,PPP2R2A,PPP2R5C,DRD2,GNAS,SLC6A3,PPP1R14B,NCS1,PPP2R5D,PPP2CB,ADCY9,PPP2CA,PRKAR2A,MAOA
Glutathione-mediated Detoxification	9.17E-01	3.04E-01		GSTO1,GSTM2,GSTM3,GGH,ANPEP,GSTK1,GSTT1
TGF-β Signaling	9.16E-01	2.41E-01	-0.243	JUN,SOS2,CDC42,PITX2,NKX2-5,SMURF2,SMAD4,INHBC,SOS1,ZFYVE9,BMPR1A,BMP4,MAPK1,GRB2,MAPK8,SERPINE1,HNF4A,MAP2K6,HRAS,INHBB,TRAF6
Clathrin-mediated Endocytosis Signaling	9.15E-01	2.23E-01		FGF5,CDC42,ACTR2,FGF1,PDGFD,SAA4,CHP1,CSNK2A2,HGS,PIK3R1,ARPC5L,APOC1,CBL,RAB4B,APOM,DNM1L,F2R,HIP1,GRB2,MET,VEGFC,TFRC,ARPC1A,SH3KBP1,SH3GLB2,ITGB5,PIK3R3,FGF10,AP2B1,AAK1,FGF7,ITGB8,CSNK2A1,PDGFC,ARPC2,DNM2,APOE,CLTB,DAB2,ARF6,ITGA5
Aldosterone Signaling in Epithelial Cells	9.05E-01	2.27E-01		HSPA2,SOS2,DNAJA1,DNAJB13,PLCB2,DNAJC11,DNAJC5,HSPD1,PLCE1,DNAJC4,PIK3R1,SLC12A2,HSPB2,DNAJC9,DUSP1,PIP4K2B,PIP5K1A,HSP90AA1,PLCB1,HSPB11,PIK3R3,SOS1,PLCG2,HSPA4,NEDD4,PDPK1,PRKCA,DNAJC18,MAPK1,DNAJB11,PLCG1,DNAJB4,ICMT,HSP90AB1
Glucose and Glucose-1-phosphate Degradation	9E-01	4.29E-01		PGM2,PGM1,HK1
Telomere Extension by Telomerase	8.81E-01	3.33E-01		XRCC6,XRCC5,HNRNPA2B1,MRE11A,NBN
Renal Cell Carcinoma Signaling	8.79E-01	2.46E-01	-2.673	TCEB2,JUN,TGFA,SOS2,CDC42,PIK3R3,PAK1,PIK3R1,RAP1A,SOS1,PTPN11,TCEB1,MAPK1,GRB2,MET,CRK,HRAS
Glycogen Degradation III	8.77E-01	3.64E-01		PGM2,PGM1,TYMP,GAA
SAPK/JNK Signaling	8.77E-01	2.39E-01	-2.400	JUN,DUSP8,SOS2,CDC42,MAP4K4,PIK3R3,HNRNPK,GNB1,MAP3K12,PIK3R1,MAP3K13,SOS1,DAXX,GRB2,GNG2,MAPK8,CRK,GADD45A,HRAS,MAP3K3,DUSP4
CDK5 Signaling	8.62E-01	2.35E-01	-0.218	PPP1CC,PRKAR2B,PPP1R12A,ITGA2,ITGA6,LAMC1,PPP2R3B,EGR1,PPP2R3A,CACNA1A,PPP2R2A,CABLES1,PPP2R5C,GNAS,PPP1R14B,MAPK1,PPP2R5D,PPP2CB,MAPK8,HRAS,ADCY9,PPP2CA,PRKAR2A
Cardiac β-adrenergic Signaling	8.59E-01	2.27E-01	2.985	PPP1CC,AKAP13,GNB4,PDE4A,PRKAR2B,GNB1,PPP2R3B,PPP2R3A,PDE4B,PPP2R5C,PDE4C,PDE7A,PPP1R14B,PPP2CB,AKAP1,PPP2CA,PRKAR2A,PPP1R12A,AKAP8,ATP2A2,CACNA1A,PPP2R2A,ADRBK1,PDE8A,GNAS,GNB5,PPP2R5D,CACNA1C,GNG2,ADCY9
Signaling by Rho Family GTPases	8.57E-01	2.16E-01	-3.162	CDH2,IQGAP1,CDC42,GNA11,PARD3,GNB1,GNAI3,PIP4K2B,SEPT3,PIP5K1A,ARPC1A,SEPT8,PIK3R3,EZR,CDH4,PTK2,CFL2,ARPC2,GNB5,ITGA4,DIAPH3,STMN1,ITGA5,JUN,GNB4,ACTR2,RHOD,ITGA2,PIK3R1,ARPC5L,CFL1,ARHGEF17,GNA14,ROCK1,MAPK8,RHOT2,CDC42EP4,PPP1R12A,PAK1,MSN,MAP3K12,CDC42EP5,SEPT2,RDX,NEDD4,GNAS,CIT,SEPT9,MAPK1,GNG2
Angiopoietin Signaling	8.48E-01	2.46E-01	-1.604	PIK3R3,PAK1,BIRC5,PIK3R1,PTK2,SOS1,TEK,PTPN11,STAT5A,GRB2,ANGPT1,CRK,TNIP1,RASA1,STAT5B,HRAS
Tumoricidal Function of Hepatic Natural Killer Cells	8.39E-01	2.92E-01	-1.342	APAF1,ENDOG,DFFA,FAS,ICAM1,CYCS,CASP8
Ovarian Cancer Signaling	8.33E-01	2.27E-01		GSK3B,MMP2,PRKAR2B,WNT5A,E2F1,PIK3R1,APC,WNT2,MSH6,EDN1,PA2G4,VEGFC,PTGS1,PRKAR2A,RPS6KB2,BRCA1,EGFR,TCF3,PIK3R3,WNT5B,CD44,PDGFC,CCND1,MAPK1,BRCA2,RAD51,HRAS,TFDP1,MSH2
GM-CSF Signaling	8.17E-01	2.46E-01	-1.069	SOS2,PIK3R3,CISH,PIK3R1,SOS1,STAT3,PTPN11,STAT1,CCND1,PIM1,MAPK1,GRB2,BCL2L1,STAT5B,HRAS
Cardiac Hypertrophy Signaling	8.11E-01	2.16E-01	0.000	JUN,GSK3B,ADRB2,GNA11,GNB4,CALM1 (includes others),PLCB2,PRKAR2B,RHOD,CHP1,NKX2-5,GNB1,PLCE1,EIF2B3,PIK3R1,IL6,MAP3K13,MAPKAPK2,GNAI3,GRB2,EIF2B1,GNA14,ROCK1,MAPK8,MAP3K3,PRKAR2A,PLCB1,NFATC4,RHOT2,PIK3R3,MAP3K12,CAMK4,CACNA1A,SOS1,PLCG2,IGF1R,GNAS,GNB5,MAPK1,CACNA1C,PLCG1,EIF4E,GNG2,ADRA2A,MAP2K6,HRAS,ADCY9
Salvage Pathways of Pyrimidine Ribonucleotides	8.03E-01	2.33E-01		CSNK1A1,NEK2,NME3,DAPK1,TTK,PAK1,HIPK1,CDK2,NME1,DYRK1A,UCK2,PIM1,MAPK1,MAPK8,CDK6,MAP2K6,FAM20B,NME5,GRK6,PLK1,CDK1
PPAR Signaling	8.03E-01	2.33E-01	-0.218	JUN,SOS2,MAP4K4,AIP,PDGFD,MED1,INSR,SOS1,IL37,PDGFC,STAT5A,NR1H3,MAPK1,GRB2,IL1RAP,HSP90AB1,STAT5B,HRAS,HSP90AA1,TRAF6,NRIP1
Sonic Hedgehog Signaling	8E-01	2.76E-01		GSK3B,ADRBK1,PRKAR2B,GLI3,DYRK1A,CDK1,CCNB1,PRKAR2A
Semaphorin Signaling in Neurons	7.99E-01	2.5E-01		RHOT2,PAK1,RHOD,PTK2,PLXNB1,CFL2,CFL1,DPYSL3,SEMA3A,MAPK1,MET,ROCK1,FES
Pentose Phosphate Pathway (Oxidative Branch)	7.94E-01	5E-01		G6PD,PGLS
Heme Degradation	7.94E-01	5E-01		HMOX2,BLVRB
Spermine and Spermidine Degradation I	7.94E-01	5E-01		PAOX,SAT2
L-cysteine Degradation I	7.94E-01	5E-01		GOT2,GOT1
Androgen Signaling	7.85E-01	2.27E-01	-1.265	JUN,GNA11,GNB4,GTF2H3,CALM1 (includes others),PRKAR2B,GNB1,GNAI3,GTF2H2,GNA14,HSP90AA1,PRKAR2A,POLR2E,MNAT1,CAMK4,CALR,HSPA4,GNAS,PRKCA,POLR2D,GNB5,CCND1,MAPK1,GNG2,GTF2H5
iNOS Signaling	7.83E-01	2.56E-01	0.707	TLR4,JUN,HMGA1,CALM1 (includes others),IFNGR2,CD14,STAT1,MAPK1,CAMK4,IRAK3,TRAF6
CCR5 Signaling in Macrophages	7.74E-01	2.42E-01		JUN,GNB4,CALM1 (includes others),GNB1,CAMK4,GNAI3,PLCG2,GNAS,PRKCA,GNB5,MAPK1,PLCG1,GNG2,MAPK8,FAS
Regulation of Actin-based Motility by Rho	7.74E-01	2.33E-01	-2.357	CDC42,ACTR2,RHOT2,PPP1R12A,ITGA2,PAK1,RHOD,ARPC5L,MPRIP,ARPC2,CFL1,PFN1,GSN,PIP4K2B,ARHGDIA,PIP5K1A,ROCK1,ITGA4,ITGA5,ARPC1A
Death Receptor Signaling	7.69E-01	2.31E-01	-3.710	MAP4K4,APAF1,HTRA2,TNFRSF21,DFFA,PARP9,CYCS,ACIN1,LMNA,ARHGDIB,HSPB2,PARP1,DAXX,CFLAR,ZC3HAV1,ROCK1,MAPK8,FAS,CASP2,PARP2,CASP8
Protein Kinase A Signaling	7.68E-01	2.07E-01		DUSP8,AKAP13,DUSP3,PLCB2,PRKAR2B,CHP1,GNB1,PLCE1,SMAD4,RAP1A,MTMR3,ANAPC1,GNAI3,PTPN18,ANAPC5,PGP,PTPRA,PTPRF,FLNC,PTPDC1,DUSP4,AKAP1,PRKAR2A,CDC27,PTPRM,YWHAG,CDC25A,H3F3A/H3F3B,PTK2,EYA3,ACP1,GNB5,YWHAZ,GSK3B,FLNB,PPP1CC,YWHAQ,GNB4,PDE4A,CALM1 (includes others),PDE4B,YWHAH,PTPN4,CDC25C,CREM,PDE4C,DUSP1,PDE7A,PPP1R14B,PTPN11,ROCK1,PLCB1,NFATC4,TCF3,PPP1R12A,TIMM50,AKAP8,PTPRO,GLI3,PXN,CAMK4,DUSP…
Assembly of RNA Polymerase III Complex	7.67E-01	3.33E-01		GTF3C5,GTF3A,GTF3C4,GTF3C2
BER pathway	7.67E-01	3.33E-01		FEN1,PARP1,LIG1,PCNA
Neurotrophin/TRK Signaling	7.65E-01	2.39E-01	-1.000	JUN,MAP2K5,SOS2,CDC42,PIK3R3,KLK3,PIK3R1,SOS1,PDPK1,PTPN11,MAPK1,GRB2,PLCG1,MAPK8,MAP2K6,HRAS
Histidine Degradation III	7.59E-01	3.75E-01		MTHFD1L,MTHFD1,MTHFD2L
Salvage Pathways of Pyrimidine Deoxyribonucleotides	7.59E-01	3.75E-01		TK1,APOBEC3B,TYMP
JAK/Stat Signaling	7.57E-01	2.36E-01	-0.728	JUN,SOS2,PIK3R3,STAT2,CISH,PIK3R1,IL6,SOS1,STAT3,PTPN11,STAT1,STAT5A,MAPK1,GRB2,BCL2L1,STAT5B,HRAS
Estrogen Receptor Signaling	7.47E-01	2.22E-01		SOS2,GTF2H3,SMARCA4,HNRNPD,TAF9B,RBFOX2,GTF2H2,MED14,GRB2,DDX5,PRKDC,CARM1,NRIP1,TAF9,MED1,POLR2E,MNAT1,H3F3A/H3F3B,SOS1,GTF2F2,POLR2D,NR3C1,CTBP2,MAPK1,TAF10,HRAS,GTF2H5,TAF5L
CTLA4 Signaling in Cytotoxic T Lymphocytes	7.44E-01	2.32E-01		AP1G1,PIK3R3,AP2B1,PPP2R3B,PPP2R3A,PIK3R1,AP1M1,PPP2R2A,PPP2R5C,HLA-A,PTPN11,GRB2,PPP2R5D,PPP2CB,PLCG1,HLA-C,HLA-B,CLTB,PPP2CA
S-methyl-5'-thioadenosine Degradation II	7.29E-01	1E00		MTAP
Acetyl-CoA Biosynthesis III (from Citrate)	7.29E-01	1E00		ACLY
Glutamate Removal from Folates	7.29E-01	1E00		GGH
Xanthine and Xanthosine Salvage	7.29E-01	1E00		PNP
Sorbitol Degradation I	7.29E-01	1E00		SORD
Adenine and Adenosine Salvage VI	7.29E-01	1E00		ADK
4-hydroxybenzoate Biosynthesis	7.29E-01	1E00		TAT
UDP-N-acetyl-D-galactosamine Biosynthesis I	7.29E-01	1E00		GALE
4-hydroxyphenylpyruvate Biosynthesis	7.29E-01	1E00		TAT
GDNF Family Ligand-Receptor Interactions	7.25E-01	2.35E-01	-0.535	JUN,SOS2,CDC42,PIK3R3,IRS2,DOK7,PIK3R1,SOS1,PLCG2,PDLIM7,MAPK1,GRB2,PLCG1,MAPK8,RASA1,HRAS
Macropinocytosis Signaling	7.25E-01	2.35E-01	-2.111	CDC42,PIK3R3,PDGFD,ITGB5,CD14,PAK1,ITGB8,PIK3R1,PDGFC,PLCG2,PRKCA,MET,PLCG1,HRAS,ARF6,ITGA5
GNRH Signaling	7.19E-01	2.2E-01	-1.890	JUN,SOS2,CDC42,GNA11,PLCB2,PRKAR2B,MAP3K13,GNAI3,DNM1L,GRB2,GNA14,MAPK8,MAP3K3,PRKAR2A,PLCB1,EGFR,PAK1,MAP3K12,EGR1,PTK2,SOS1,GNAS,PRKCA,DNM2,MAPK1,MAP2K6,HRAS,ADCY9
PAK Signaling	7.06E-01	2.27E-01	-2.357	SOS2,CDC42,PIK3R3,PDGFD,EPHB3,ITGA2,PAK1,PXN,PIK3R1,PTK2,SOS1,CFL2,PDGFC,CFL1,MAPK1,GRB2,ITGA4,MAPK8,HRAS,ITGA5
Glioblastoma Multiforme Signaling	6.67E-01	2.15E-01	0.000	GSK3B,SOS2,CDC42,PDGFD,PLCB2,WNT5A,RHOD,E2F1,PLCE1,PIK3R1,E2F3,APC,WNT2,GRB2,CDK6,PLCB1,EGFR,RHOT2,TCF3,PIK3R3,NF2,WNT5B,CDK2,SOS1,PDGFC,PLCG2,IGF1R,CCND1,MAPK1,PLCG1,HRAS
Colorectal Cancer Metastasis Signaling	6.66E-01	2.09E-01	-1.093	JUN,GSK3B,SOS2,LRP5,GNB4,MMP2,PRKAR2B,WNT5A,RHOD,MMP12,GNB1,PIK3R1,IL6,SMAD4,APC,TLR4,STAT3,WNT2,STAT1,MSH6,GRB2,MAPK8,VEGFC,TLR2,PRKAR2A,EGFR,RHOT2,TCF3,PIK3R3,WNT5B,BIRC5,PTGER1,SOS1,PDGFC,ADRBK1,MMP3,GNAS,GNB5,CCND1,MAPK1,GNG2,BCL2L1,HRAS,MMP1,MMP24,ADCY9,MSH2,MMP16
Mechanisms of Viral Exit from Host Cells	6.51E-01	2.44E-01		NEDD4,XPO1,SH3GLB2,LMNB1,PRKCA,CHMP2A,CHMP4B,VPS28,LMNB2,PDCD6IP
Prostate Cancer Signaling	6.46E-01	2.25E-01		GSK3B,CCNE2,SOS2,PIK3R3,CDK2,E2F1,KLK3,PIK3R1,SOS1,PDPK1,CCND1,MAPK1,GRB2,PA2G4,HSP90AB1,TFDP1,HRAS,HSP90AA1
Glycogen Degradation II	6.44E-01	3.33E-01		PGM2,PGM1,TYMP
Pyrimidine Ribonucleotides De Novo Biosynthesis	6.43E-01	2.59E-01		UMPS,NME3,CAD,NME1,NME5,CTPS1,ENTPD6
CD27 Signaling in Lymphocytes	6.34E-01	2.35E-01		JUN,MAP2K5,SIVA1,APAF1,MAP3K12,BCL2L1,MAPK8,MAP2K6,CYCS,MAP3K13,MAP3K3,CASP8
ILK Signaling	6.3E-01	2.1E-01	-0.164	FLNB,JUN,GSK3B,CDC42,RSU1,RHOD,RICTOR,PPP2R3B,PARVA,PPP2R3A,PIK3R1,PPP2R5C,MYH9,CFL1,PPP1R14B,PPP2CB,FLNC,MAPK8,VEGFC,PPP2CA,RHOT2,IRS2,ITGB5,PIK3R3,PPP1R12A,PXN,ITGB8,ACTN1,PTK2,PARVB,PPP2R2A,CFL2,PDGFC,PDPK1,CCND1,MAPK1,PPP2R5D,MAP2K6
Glutamate Receptor Signaling	6.29E-01	2.32E-01	2.449	CALM1 (includes others),GRIA1,GRID1,GNB1,CAMK4,SLC1A4,GRIN1,GRIN2B,GRIA3,DLG4,GNG2,SLC1A3,GLS
Tetrapyrrole Biosynthesis II	6.28E-01	4E-01		ALAS1,HMBS
CMP-N-acetylneuraminate Biosynthesis I (Eukaryotes)	6.28E-01	4E-01		NANS,NAGK
Role of JAK2 in Hormone-like Cytokine Signaling	6.27E-01	2.5E-01		SH2B3,STAT3,IRS2,PTPN11,STAT1,STAT5A,HLTF,STAT5B
Oxidative Phosphorylation	6.13E-01	2.19E-01		COX11,UQCRC1,COX4I1,COX7A1,SURF1,COX5A,MT-CO3,CYCS,COX5B,UQCR11,NDUFS1,CYB5A,ATP5G2,NDUFA9,NDUFA3,SDHD,NDUFB5,ATP5C1,ATP5B,NDUFV2,COX7C
Endometrial Cancer Signaling	5.95E-01	2.31E-01		CTNNA1,GSK3B,SOS2,PIK3R3,PDPK1,CCND1,MAPK1,GRB2,PIK3R1,HRAS,FOXO3,SOS1
Dermatan Sulfate Degradation (Metazoa)	5.91E-01	2.86E-01		CEMIP,IDUA,CD44,FGFRL1
Adipogenesis pathway	5.89E-01	2.13E-01		FGFR2,GTF2H3,FGF1,HDAC8,WNT5A,RUNX1T1,RBBP7,FOXC2,FGFRL1,GTF2H2,BMP4,SAP30L,RBBP4,NFATC4,HDAC2,CEBPD,MNAT1,CLOCK,NR2F2,BMPR1A,EZH2,KDM1A,CTBP2,NR1D2,STAT5B,GTF2H5
Erythropoietin Signaling	5.87E-01	2.24E-01		JUN,SOS2,PIK3R3,PIK3R1,CBL,SOS1,PLCG2,PDPK1,PRKCA,STAT5A,MAPK1,GRB2,PLCG1,STAT5B,HRAS
Agrin Interactions at Neuromuscular Junction	5.87E-01	2.24E-01	-3.742	JUN,CDC42,EGFR,ITGA2,PAK1,ITGA6,PXN,LAMC1,NRG1,PTK2,MAPK1,ITGA4,MAPK8,HRAS,ITGA5
Graft-versus-Host Disease Signaling	5.7E-01	2.37E-01		HLA-E,HLA-A,HLA-DQB1,HLA-G,HLA-C,HLA-B,IL6,FAS,IL37
Synaptic Long Term Depression	5.69E-01	2.11E-01	2.268	GNA11,PLCB2,PLA2G16,GRID1,PPP2R3B,PLCE1,GUCY1A3,PPP2R3A,PPP2R5C,GNAI3,GRIA3,PPP2CB,GNA14,PPP2CA,PLCB1,GRIA1,PPP2R2A,PLCG2,IGF1R,PLA2G4C,GNAS,PRKCA,MAPK1,PPP2R5D,PLCG1,ABHD3,HRAS,PLA2R1
Lipid Antigen Presentation by CD1	5.64E-01	2.63E-01		CALR,AP2B1,PSAP,CD1C,ARF6
NF-κB Signaling	5.6E-01	2.07E-01	0.343	GSK3B,FGFR2,DDR1,CSNK2A2,PIK3R1,IRAK3,IL37,FGFRL1,TLR4,BMP4,MAPK8,TLR2,MAP3K3,TRAF6,TGFA,TNFSF13B,EGFR,HDAC2,MAP4K4,PIK3R3,TGFBR3,UBE2V1,LTBR,UBE2N,INSR,CSNK2A1,PLCG2,IGF1R,BMPR1A,AZI2,TNIP1,MAP2K6,HRAS,CASP8
ErbB4 Signaling	5.56E-01	2.24E-01	-1.155	SOS2,PIK3R3,NRG1,PIK3R1,SOS1,PLCG2,PDPK1,PRKCA,MAPK1,GRB2,PLCG1,HRAS,PSEN1
Leptin Signaling in Obesity	5.54E-01	2.19E-01		PLCB1,PIK3R3,PLCB2,PRKAR2B,PLCE1,LEPR,PIK3R1,PLCG2,STAT3,GNAS,PTPN11,MAPK1,GRB2,PLCG1,ADCY9,PRKAR2A
STAT3 Pathway	5.54E-01	2.19E-01		FGFR2,EGFR,TGFBR3,DDR1,CDC25A,MAP3K12,INSR,CISH,FGFRL1,IGF1R,BMPR1A,STAT3,PIM1,MAPK1,MAPK8,HRAS
Pentose Phosphate Pathway	5.49E-01	3E-01		G6PD,PGLS,RPE
IL-22 Signaling	5.48E-01	2.5E-01	0.000	STAT3,STAT1,STAT5A,MAPK1,MAPK8,STAT5B
Sperm Motility	5.36E-01	2.11E-01	0.655	PLCB1,PDE4A,CALM1 (includes others),PLA2G16,PLCB2,PRKAR2B,CAMK4,PLCE1,GUCY1A3,PDE4B,PTK2,SLC12A2,PTK7,PLCG2,PLA2G4C,GNAS,PDE4C,PRKCA,CACNA1G,PLCG1,ABHD3,PLA2R1,PRKAR2A
IL-9 Signaling	5.32E-01	2.35E-01	0.378	STAT3,PIK3R3,IRS2,STAT1,STAT5A,CISH,PIK3R1,STAT5B
AMPK Signaling	5.3E-01	2.07E-01	2.236	ADRB2,PFKP,PBRM1,PRKAR2B,PPP2R3B,SMARCA4,PPP2R3A,PIK3R1,PPP2R5C,AK2,STK11,PPP2CB,EIF4EBP1,PPP2CA,PRKAR2A,PPM1G,IRS2,PIK3R3,PPAT,INSR,HLTF,SMARCC2,CPT1B,PPP2R2A,PDPK1,GNAS,MAPK1,PPP2R5D,ADRA2A,ARID1A
Docosahexaenoic Acid (DHA) Signaling	5.28E-01	2.31E-01		GSK3B,PIK3R3,PDPK1,APAF1,SERPINF1,APP,BCL2L1,PIK3R1,CYCS
Melanocyte Development and Pigmentation Signaling	5.27E-01	2.14E-01	-0.471	RPS6KB2,SOS2,PIK3R3,PRKAR2B,PIK3R1,RPS6KA6,SOS1,PLCG2,GNAS,PTPN11,RPS6KA2,MAPK1,GRB2,PLCG1,CRK,HRAS,ADCY9,PRKAR2A
Growth Hormone Signaling	5.24E-01	2.17E-01	-0.535	RPS6KB2,PIK3R3,PIK3R1,RPS6KA6,PLCG2,IGF1R,STAT3,PDPK1,PRKCA,RPS6KA2,STAT1,STAT5A,MAPK1,PLCG1,STAT5B
Induction of Apoptosis by HIV1	5.23E-01	2.2E-01	-1.387	APAF1,HTRA2,DFFA,SLC25A5,CYCS,SLC25A10,DAXX,SLC25A6,MAPK8,BCL2L1,TRAF1,FAS,CASP8
Parkinson's Signaling	5.2E-01	2.67E-01		UCHL1,MAPK1,MAPK8,CYCS
Urea Cycle	5.06E-01	3.33E-01		ASS1,ARG2
Acetyl-CoA Biosynthesis I (Pyruvate Dehydrogenase Complex)	5.06E-01	3.33E-01		DLAT,PDHA1
Adenine and Adenosine Salvage III	5.06E-01	3.33E-01		PNP,HPRT1
Purine Ribonucleosides Degradation to Ribose-1-phosphate	5.06E-01	3.33E-01		PGM2,PNP
GDP-mannose Biosynthesis	5.06E-01	3.33E-01		GMPPB,GPI
DNA Methylation and Transcriptional Repression Signaling	5.05E-01	2.5E-01		HDAC2,DNMT1,RBBP7,RBBP4,DNMT3B
B Cell Receptor Signaling	5.02E-01	2.04E-01		JUN,GSK3B,SOS2,CDC42,CALM1 (includes others),PIK3R1,RAP1A,MAP3K13,CFL1,PTPN11,GRB2,SYNJ2,RAP2B,MAPK8,MAP3K3,RAP2A,RPS6KB2,NFATC4,TCF3,PIK3R3,MAP3K12,CAMK4,EGR1,PTK2,SOS1,CFL2,VAV2,PLCG2,BCL6,PDPK1,MAPK1,BCL2L1,MAP2K6,HRAS
IL-8 Signaling	4.93E-01	2.02E-01	-2.535	JUN,IQGAP1,ITGAM,GNB4,MMP2,PLCB2,RHOD,PLD3,GNB1,PIK3R1,IRAK3,GNAI3,TEK,CCND3,ROCK1,ANGPT1,MAPK8,EIF4EBP1,VEGFC,TRAF6,HBEGF,EGFR,MAP4K4,RHOT2,ITGB5,PIK3R3,PTK2,PDGFC,GNAS,PRKCA,GNB5,CCND1,MAPK1,GNG2,BCL2L1,ICAM1,HRAS
Synaptic Long Term Potentiation	4.92E-01	2.07E-01		PLCB1,PPP1CC,GNA11,CALM1 (includes others),PLCB2,GRIA1,PRKAR2B,PPP1R12A,CHP1,CAMK4,PLCE1,RAP1A,GRIN1,GRIN2B,PLCG2,GRIA3,PRKCA,PPP1R14B,MAPK1,CACNA1C,PLCG1,GNA14,HRAS,PRKAR2A
Role of JAK1 and JAK3 in γc Cytokine Signaling	4.91E-01	2.17E-01		PIK3R3,IRS2,IL15RA,PIK3R1,STAT3,PTPN11,STAT1,STAT5A,MAPK1,GRB2,FES,STAT5B,HRAS
Nucleotide Excision Repair Pathway	4.9E-01	2.29E-01		GTF2H2,GTF2H3,POLR2D,POLR2E,MNAT1,RPA3,RPA1,GTF2H5
Assembly of RNA Polymerase II Complex	4.89E-01	2.2E-01		GTF2H2,GTF2H3,TAF9,POLR2D,POLR2E,MNAT1,TAF10,TAF9B,GTF2H5,GTF2A2,TAF5L
Amyloid Processing	4.89E-01	2.2E-01	-1.342	GSK3B,CSNK1A1,CAPN5,PRKAR2B,CSNK2A2,MAPK1,APP,CSNK2A1,PRKAR2A,CAPN2,PSEN1
Role of NFAT in Regulation of the Immune Response	4.77E-01	2.03E-01	0.426	JUN,GSK3B,CSNK1A1,SOS2,GNA11,GNB4,CALM1 (includes others),PLCB2,RCAN3,CHP1,GNB1,PIK3R1,GNAI3,GRB2,GNA14,CSNK1G1,ORAI1,PLCB1,NFATC4,PIK3R3,HLA-DQB1,RCAN1,CAMK4,SOS1,PLCG2,XPO1,GNAS,GNB5,MAPK1,PLCG1,GNG2,HRAS
Spliceosomal Cycle	4.71E-01	5E-01		U2AF2
Spermine Biosynthesis	4.71E-01	5E-01		SMS
L-DOPA Degradation	4.71E-01	5E-01		COMT
L-cysteine Degradation III	4.71E-01	5E-01		GOT1
GDP-L-fucose Biosynthesis II (from L-fucose)	4.71E-01	5E-01		FUK
L-glutamine Biosynthesis II (tRNA-dependent)	4.71E-01	5E-01		GATB
Adenine and Adenosine Salvage I	4.71E-01	5E-01		PNP
Formaldehyde Oxidation II (Glutathione-dependent)	4.71E-01	5E-01		ADH5
Glycine Biosynthesis I	4.71E-01	5E-01		SHMT2
Glutamine Degradation I	4.71E-01	5E-01		GLS
Regulation of IL-2 Expression in Activated and Anergic T Lymphocytes	4.69E-01	2.11E-01		JUN,NFATC4,SOS2,TOB1,CALM1 (includes others),CHP1,CAMK4,SMAD4,SOS1,VAV2,PLCG2,MAPK1,GRB2,PLCG1,MAPK8,HRAS
fMLP Signaling in Neutrophils	4.64E-01	2.06E-01	-2.683	PLCB1,NFATC4,CDC42,ACTR2,PIK3R3,GNB4,CALM1 (includes others),PLCB2,CHP1,GNB1,CAMK4,ARPC5L,PIK3R1,GNAI3,ARPC2,GNAS,PRKCA,GNB5,MAPK1,GNG2,HRAS,ARPC1A
Estrogen-Dependent Breast Cancer Signaling	4.61E-01	2.13E-01		JUN,EGFR,HSD17B10,PIK3R3,PIK3R1,SP1,IGF1R,CYP19A1,STAT5A,CCND1,MAPK1,STAT5B,HRAS
Role of IL-17F in Allergic Inflammatory Airway Diseases	4.52E-01	2.2E-01		IL11,TRAF3IP2,RPS6KA2,CCL2,MAPK1,IL6,CXCL5,RPS6KA6,TRAF6
autophagy	4.51E-01	2.22E-01		SQSTM1,LAMP1,ATG3,LAMP2,MAP1LC3A,ATG12,ATG4B,MAP1LC3B
Complement System	4.51E-01	2.22E-01	1.134	ITGAM,C4A/C4B,C3,CFD,C1S,C1R,SERPING1,CFH
Antiproliferative Role of TOB in T Cell Signaling	4.5E-01	2.31E-01		CCNE2,TOB1,CDK2,MAPK1,CCNA2,SMAD4
HMGB1 Signaling	4.5E-01	2.03E-01	-1.706	JUN,MAP2K5,CDC42,RHOT2,PIK3R3,IFNGR2,RHOD,RBBP7,PLAT,PIK3R1,IL6,SP1,TLR4,IL11,HAT1,HMGB1,CCL2,MAPK1,MAPK8,SERPINE1,MAP2K6,ICAM1,HRAS,KAT6B
Renin-Angiotensin Signaling	4.42E-01	2.04E-01	-0.853	JUN,SOS2,PIK3R3,PRKAR2B,PAK1,PIK3R1,PTK2,SOS1,SHC3,PLCG2,STAT3,GNAS,PRKCA,STAT1,CCL2,MAPK1,GRB2,PLCG1,MAPK8,HRAS,ADCY9,PRKAR2A
IL-17 Signaling	4.4E-01	2.08E-01		JUN,GSK3B,PIK3R3,TRAF3IP2,PIK3R1,IL6,MAPKAPK2,MMP3,CCL2,MAPK1,MAPK8,CXCL5,MAP2K6,HRAS,TRAF6
Tec Kinase Signaling	4.34E-01	2E-01	-0.626	GNA11,GNB4,RHOD,ITGA2,GNB1,PIK3R1,GNAI3,TLR4,STAT3,STAT1,STAT5A,GNA14,MAPK8,RHOT2,PIK3R3,PAK1,STAT2,TNFRSF21,PTK2,VAV2,PLCG2,GNAS,PRKCA,GNB5,ITGA4,PLCG1,GNG2,FAS,STAT5B,ITGA5
Acute Phase Response Signaling	4.28E-01	1.99E-01	0.408	JUN,SOS2,C3,SERPINF1,SAA4,PIK3R1,IL6,C1R,IL37,C4A/C4B,STAT3,PTPN11,HMOX2,IL1RAP,GRB2,MAPK8,TRAF6,TCF3,PIK3R3,HNRNPK,SOS1,OSMR,SOD2,NOLC1,PDPK1,NR3C1,SAA2,MAPK1,SERPINE1,C1S,MAP2K6,HRAS,SERPING1
Regulation of the Epithelial-Mesenchymal Transition Pathway	4.19E-01	1.98E-01		GSK3B,FGFR2,MAP2K5,FGF5,LOX,CDH2,SOS2,FGF1,PDGFD,MMP2,WNT5A,PIK3R1,SMAD4,APC,FOXC2,FGFRL1,STAT3,WNT2,PTPN11,GRB2,MET,PSEN1,EGFR,TCF3,PIK3R3,JAG1,FGF10,WNT5B,FGF7,EGR1,SOS1,TWIST2,MAPK1,MAP2K6,HRAS
Cholecystokinin/Gastrin-mediated Signaling	4.13E-01	2.02E-01	-1.342	JUN,PLCB1,MAP2K5,SOS2,EGFR,RHOT2,PLCB2,RHOD,PXN,PTK2,SOS1,IL37,CREM,PRKCA,MAPK1,GRB2,ROCK1,MAPK8,MAP2K6,HRAS
Airway Pathology in Chronic Obstructive Pulmonary Disease	4.13E-01	2.86E-01		MMP2,MMP1
Superpathway of Serine and Glycine Biosynthesis I	4.13E-01	2.86E-01		PSAT1,SHMT2
Phosphatidylcholine Biosynthesis I	4.13E-01	2.86E-01		PCYT1A,CHKB
Superoxide Radicals Degradation	4.13E-01	2.86E-01		CYGB,SOD2
Pregnenolone Biosynthesis	4.13E-01	2.86E-01		CYP2E1,MICAL2
Aspartate Degradation II	4.13E-01	2.86E-01		GOT2,GOT1
Inhibition of Angiogenesis by TSP1	4.11E-01	2.19E-01	-1.000	JUN,MAPK1,HSPG2,GUCY1A3,MAPK8,THBS1,SDC1
Noradrenaline and Adrenaline Degradation	4.11E-01	2.19E-01		HSD17B10,DHRS9,ADH1C,COMT,ADH1B,ADH5,MAOA
IL-10 Signaling	4.1E-01	2.06E-01		JUN,MAP4K4,CD14,BLVRB,IL6,SP1,IL37,STAT3,ARG2,MAPK1,IL1RAP,MAPK8,MAP2K6,TRAF6
Melatonin Signaling	4.1E-01	2.06E-01	-1.732	PLCB1,MAP2K5,CALM1 (includes others),PLCB2,PRKAR2B,CAMK4,PLCE1,GNAI3,PLCG2,PRKCA,MAPK1,PLCG1,MAP2K6,PRKAR2A
Glycolysis I	4.05E-01	2.27E-01		PFKP,PGAM1,PKM,ENO1,GPI
Glutathione Redox Reactions I	4.04E-01	2.35E-01		GPX4,GSTK1,GPX8,GSTT1
BMP signaling pathway	3.91E-01	2.03E-01		JUN,PITX2,PRKAR2B,NKX2-5,CAMK4,SMAD4,SOS1,BMPR1A,BMP4,BMP1,MAPK1,GRB2,MAPK8,HRAS,PRKAR2A
Nitric Oxide Signaling in the Cardiovascular System	3.88E-01	2E-01	-2.183	PIK3R3,SLC7A1,CALM1 (includes others),PRKAR2B,CAMK4,GUCY1A3,ATP2A2,PIK3R1,CACNA1A,PDGFC,CAV1,PRKCA,ARG2,MAPK1,CACNA1C,HSP90AB1,HSP90AA1,VEGFC,PRKAR2A
IL-6 Signaling	3.87E-01	1.98E-01	-0.426	JUN,SOS2,MAP4K4,PIK3R3,CD14,CSNK2A2,PIK3R1,IL6,SOS1,CSNK2A1,MAPKAPK2,IL37,HSPB2,STAT3,CYP19A1,PTPN11,MAPK1,GRB2,IL1RAP,MAPK8,MAP2K6,HRAS,TRAF6
CCR3 Signaling in Eosinophils	3.83E-01	1.98E-01		PLCB1,PIK3R3,GNB4,CALM1 (includes others),PLCB2,PPP1R12A,PAK1,GNB1,CAMK4,PIK3R1,GNAI3,CFL2,MPRIP,PLA2G4C,GNAS,CFL1,PRKCA,GNB5,MAPK1,ROCK1,GNG2,HRAS
CD40 Signaling	3.8E-01	2.03E-01	0.000	JUN,MAP2K5,PIK3R3,PIK3R1,MAPKAPK2,STAT3,MAPK1,MAPK8,TRAF1,MAP2K6,ICAM1,PTGS1,TRAF6
CREB Signaling in Neurons	3.8E-01	1.95E-01	-0.626	SOS2,GNA11,GNB4,CALM1 (includes others),PLCB2,PRKAR2B,GRID1,GNB1,PLCE1,PIK3R1,GRIN1,GNAI3,GRIA3,GRB2,GNA14,PRKAR2A,PLCB1,PIK3R3,GRIA1,POLR2E,CAMK4,SOS1,GRIN2B,PLCG2,GNAS,PRKCA,POLR2D,GNB5,MAPK1,PLCG1,GNG2,HRAS,ADCY9
Sertoli Cell-Sertoli Cell Junction Signaling	3.8E-01	1.95E-01		JUN,GSK3B,CDC42,TUBB3,PRKAR2B,ITGA2,TUBB6,TUBG1,GUCY1A3,MTMR2,TUBA1C,MAP3K13,PVRL3,TUBA1A,MPP6,MAPK8,MAP3K3,TUBA3C/TUBA3D,PRKAR2A,CTNNA1,JAM2,TUBB,TGFBR3,MAP3K12,CLDN15,ACTN1,TUBB4B,TUBA1B,MAPK1,ITGA4,TUBA4A,HRAS,ITGA5
α-Adrenergic Signaling	3.78E-01	2E-01	0.277	GNB4,CALM1 (includes others),PRKAR2B,GNB1,CAMK4,GNAI3,PLCG2,GNAS,PRKCA,GNB5,MAPK1,PLCG1,GNG2,ADRA2A,HRAS,ADCY9,PRKAR2A
Autoimmune Thyroid Disease Signaling	3.75E-01	2.12E-01		HLA-E,HLA-A,HLA-DQB1,HLA-G,HLA-C,HLA-B,FAS
Lymphotoxin β Receptor Signaling	3.69E-01	2.04E-01	-0.632	PIK3R3,PDPK1,APAF1,LTBR,MAPK1,BCL2L1,TRAF1,PIK3R1,TRAF4,CYCS,TRAF6
IL-1 Signaling	3.63E-01	1.98E-01	-1.069	JUN,GNA11,GNB4,PRKAR2B,GNB1,IRAK3,GNAI3,GNAS,GNB5,MAPK1,IL1RAP,GNA14,GNG2,MAPK8,MAP2K6,ADCY9,PRKAR2A,TRAF6
GPCR-Mediated Integration of Enteroendocrine Signaling Exemplified by an L Cell	3.62E-01	2E-01		PLCB1,ADRB2,GNA11,PLCB2,PRKAR2B,PLCE1,VIPR1,GNAI3,PLCG2,GNAS,PLCG1,GNA14,ADCY9,PRKAR2A
Amyotrophic Lateral Sclerosis Signaling	3.49E-01	1.96E-01		PIK3R3,APAF1,GRIA1,PAK1,GRID1,PIK3R1,SSR4,CYCS,CACNA1A,GRIN1,GRIN2B,PDGFC,GRIA3,CAPN5,NEFM,CACNA1C,BCL2L1,VEGFC,CAPN2
Guanosine Nucleotides Degradation III	3.48E-01	2.31E-01		AOX1,PNP,NT5E
Gαq Signaling	3.43E-01	1.93E-01	-0.392	GSK3B,GNA11,GNB4,CALM1 (includes others),PLCB2,RHOD,PLD3,CHP1,GNB1,PIK3R1,GNA14,ROCK1,PLCB1,NFATC4,RHOT2,PIK3R3,RGS7,ARHGEF25,CAMK4,PLCG2,ADRBK1,GNAS,PRKCA,GNB5,MAPK1,PLCG1,GNG2,RGS4
Interferon Signaling	3.43E-01	2.06E-01	2.449	IFITM1,IFNGR2,STAT1,MED14,STAT2,IFITM2,IFITM3
Antigen Presentation Pathway	3.43E-01	2.06E-01		CALR,HLA-E,HLA-A,HLA-G,HLA-C,HLA-B,MR1
Phosphatidylethanolamine Biosynthesis II	3.4E-01	2.5E-01		EPT1,CHKB
Citrulline Biosynthesis	3.4E-01	2.5E-01		ARG2,GLS
IL-3 Signaling	3.4E-01	1.97E-01	-1.069	JUN,PIK3R3,PAK1,CHP1,PIK3R1,SOS1,STAT3,PRKCA,STAT1,STAT5A,MAPK1,GRB2,STAT5B,HRAS
Trehalose Degradation II (Trehalase)	3.35E-01	3.33E-01		HK1
PRPP Biosynthesis I	3.35E-01	3.33E-01		PRPS1
Thyronamine and Iodothyronamine Metabolism	3.35E-01	3.33E-01		DIO2
Ascorbate Recycling (Cytosolic)	3.35E-01	3.33E-01		GSTO1
D-glucuronate Degradation I	3.35E-01	3.33E-01		CRYL1
Methionine Salvage II (Mammalian)	3.35E-01	3.33E-01		MTR
Inosine-5'-phosphate Biosynthesis II	3.35E-01	3.33E-01		PAICS
Hypusine Biosynthesis	3.35E-01	3.33E-01		EIF5A
Thyroid Hormone Biosynthesis	3.35E-01	3.33E-01		CTSD
Thyroid Hormone Metabolism I (via Deiodination)	3.35E-01	3.33E-01		DIO2
Tyrosine Biosynthesis IV	3.35E-01	3.33E-01		PCBD2
Fatty Acid β-oxidation III (Unsaturated, Odd Number)	3.35E-01	3.33E-01		ECI2
Role of Oct4 in Mammalian Embryonic Stem Cell Pluripotency	3.29E-01	2E-01		BRCA1,FAM208A,PARP1,RARA,PHB,CCNF,NR2F2,ETS2,PHC1
Nur77 Signaling in T Lymphocytes	3.29E-01	2E-01		MAP2K5,HDAC2,CALM1 (includes others),APAF1,HLA-DQB1,CHP1,CAMK4,CYCS,MAP3K3
PCP pathway	3.27E-01	1.97E-01	-1.265	JUN,LGR4,VANGL1,JUND,PFN1,WNT2,WNT5A,WNT5B,ROCK1,MAPK8,SDC1,PRICKLE1
Triacylglycerol Degradation	3.25E-01	2.08E-01		NDST2,ABHD12,CES1,NDST1,MGLL
Toll-like Receptor Signaling	3.19E-01	1.94E-01	-0.277	JUN,MAP4K4,CD14,IRAK3,IL37,TLR4,MAPK1,TICAM2,MAPK8,TRAF1,TRAF4,MAP2K6,TLR2,TRAF6
Hepatic Fibrosis / Hepatic Stellate Cell Activation	3.15E-01	1.9E-01		FGFR2,IGFBP4,FGF1,PDGFD,MMP2,IFNGR2,COL6A1,KLF12,COL5A3,LEPR,IL6,CYP2E1,SMAD4,MYH9,TLR4,COL12A1,STAT1,EDN1,IL1RAP,MET,VEGFC,TGFA,TNFSF13B,EGFR,KLF6,CD14,COL22A1,COL6A2,COL18A1,PDGFC,IGF1R,CCL2,SERPINE1,FAS,COL11A2,ICAM1,MMP1
Production of Nitric Oxide and Reactive Oxygen Species in Macrophages	3.14E-01	1.9E-01	2.959	JUN,PPP1CC,IFNGR2,SAA4,RHOD,PPP2R3B,PPP2R3A,PIK3R1,APOC1,RAP1A,MAP3K13,PPP2R5C,APOM,TLR4,PPP1R14B,STAT1,PPP2CB,MAPK8,TLR2,MAP3K3,PPP2CA,RHOT2,PIK3R3,PPP1R12A,MAP3K12,PPP2R2A,PLCG2,PRKCA,ARG2,MAPK1,PPP2R5D,PLCG1,APOE,CYBA
Cardiomyocyte Differentiation via BMP Receptors	3.14E-01	2.11E-01		BMPR1A,BMP4,NKX2-5,SMAD4
tRNA Splicing	3.12E-01	2E-01		PDE8A,PDE4C,PDE7A,PDE4A,PDE4B,TSEN15,TRPT1
PXR/RXR Activation	3.05E-01	1.94E-01		ALAS1,SCD,PRKAR2B,NR3C1,GSTM2,ABCB9,INSR,HNF4A,IL6,FOXO3,ABCC3,PRKAR2A
OX40 Signaling Pathway	3.04E-01	1.96E-01		JUN,HLA-E,HLA-A,HLA-DQB1,HLA-G,HLA-C,BCL2L1,HLA-B,MAPK8
nNOS Signaling in Neurons	3.04E-01	1.96E-01	0.816	DLG4,CAPN5,CALM1 (includes others),PRKCA,CHP1,CAMK4,GRIN1,GRIN2B,CAPN2
Ethanol Degradation II	3.02E-01	2E-01		HSD17B10,DHRS9,ACSS1,ADH1C,ADH1B,ADH5
nNOS Signaling in Skeletal Muscle Cells	3E-01	2.14E-01		CALM1 (includes others),SNTB2,CAMK4
Superpathway of Citrulline Metabolism	3E-01	2.14E-01		ASS1,ARG2,GLS
Leukotriene Biosynthesis	3E-01	2.14E-01		GGT7,GGT1,LTA4H
Urate Biosynthesis/Inosine 5'-phosphate Degradation	3E-01	2.14E-01		AOX1,PNP,NT5E
Phenylalanine Degradation IV (Mammalian, via Side Chain)	3E-01	2.14E-01		GOT2,GOT1,MAOA
Colanic Acid Building Blocks Biosynthesis	3E-01	2.14E-01		GALE,GMPPB,GPI
HIF1α Signaling	2.96E-01	1.9E-01		TCEB2,JUN,PIK3R3,MMP2,MMP12,PIK3R1,PDGFC,MMP3,P4HTM,TCEB1,MAPK1,EDN1,MAPK8,HRAS,HSP90AA1,VEGFC,MMP1,MMP24,MMP16
Type I Diabetes Mellitus Signaling	2.96E-01	1.9E-01	-0.905	HLA-E,APAF1,IFNGR2,HLA-DQB1,HSPD1,HLA-G,CYCS,HLA-A,STAT1,MAPK1,IL1RAP,CPE,HLA-C,HLA-B,MAPK8,FAS,MAP2K6,CASP8,TRAF6
FcγRIIB Signaling in B Lymphocytes	2.95E-01	1.95E-01	-1.414	PIK3R3,PDPK1,GRB2,MAPK8,PIK3R1,HRAS,SOS1,PLCG2
Pyrimidine Ribonucleotides Interconversion	2.91E-01	2E-01		NME3,NME1,NME5,CTPS1,ENTPD6
Calcium-induced T Lymphocyte Apoptosis	2.89E-01	1.92E-01	0.000	HDAC2,CALM1 (includes others),PRKCA,HLA-DQB1,CHP1,CAMK4,PLCG1,ATP2A2,ORAI1,CAPN2
Phospholipases	2.89E-01	1.92E-01		PLA2G4C,PLCB1,PLA2G16,PLCB2,PLD3,PLCE1,PLCG1,ABHD3,PLCG2,PLA2R1
UVB-Induced MAPK Signaling	2.89E-01	1.92E-01	-3.000	JUN,EGFR,PIK3R3,PRKCA,H3F3A/H3F3B,MAPK1,MAPK8,EIF4E,PIK3R1,EIF4EBP1
Wnt/β-catenin Signaling	2.88E-01	1.88E-01	-0.688	JUN,GSK3B,CSNK1A1,CDH2,LRP5,RARA,WNT5A,CSNK2A2,TLE1,SFRP1,PPP2R3B,PPP2R3A,PPP2R5C,APC,WNT2,SFRP2,PPP2CB,CSNK1G1,PPP2CA,TCF3,TGFBR3,WNT5B,PPP2R2A,CSNK2A1,CD44,RUVBL2,SFRP4,SOX11,CCND1,PPP2R5D,SOX4
Ceramide Signaling	2.87E-01	1.9E-01	-2.324	JUN,PIK3R3,PPP2R3B,PPP2R3A,PIK3R1,CYCS,PPP2R2A,PPP2R5C,PPP2R5D,PPP2CB,MAPK8,HRAS,CTSD,SMPD4,PPP2CA
Dendritic Cell Maturation	2.83E-01	1.88E-01		PLCB2,DDR1,PLCE1,CD1C,COL5A3,LEPR,PIK3R1,IL6,IL37,TLR4,STAT1,MAPK8,TLR2,FSCN1,TRAF6,PLCB1,PIK3R3,HLA-DQB1,CD58,STAT2,LTBR,COL18A1,PLCG2,HLA-A,MAPK1,PLCG1,HLA-C,HLA-B,COL11A2,ICAM1
Oleate Biosynthesis II (Animals)	2.82E-01	2.22E-01		CYB5A,SCD
Calcium Transport I	2.82E-01	2.22E-01		ATP2B4,ATP2A2
Leucine Degradation I	2.82E-01	2.22E-01		BCAT1,HMGCL
Heme Biosynthesis II	2.82E-01	2.22E-01		ALAS1,HMBS
Maturity Onset Diabetes of Young (MODY) Signaling	2.77E-01	2E-01		CACNA1C,INSR,HNF4A,CACNA1A
PI3K Signaling in B Lymphocytes	2.74E-01	1.87E-01	-0.894	JUN,PLCB1,NFATC4,IRS2,C3,CALM1 (includes others),PLCB2,PLEKHA2,CHP1,CAMK4,PLCE1,PIK3R1,CBL,VAV2,PLCG2,TLR4,PDPK1,MAPK1,ATF7,PLCG1,HRAS,FOXO3,CD81
Superpathway of Methionine Degradation	2.73E-01	1.94E-01		FTSJ1,PRMT5,MTR,GOT2,SUV39H2,GOT1
TREM1 Signaling	2.73E-01	1.88E-01	1.387	IL6,PLCG2,TLR4,STAT3,STAT5A,CCL2,MAPK1,GRB2,PLCG1,STAT5B,ICAM1,ITGA5,TLR2
Allograft Rejection Signaling	2.59E-01	1.89E-01		HLA-E,HLA-A,HLA-DQB1,HLA-G,HLA-C,HLA-B,FAS
Branched-chain α-keto acid Dehydrogenase Complex	2.5E-01	2.5E-01		BCKDHA
Myo-inositol Biosynthesis	2.5E-01	2.5E-01		IMPAD1
Geranylgeranyldiphosphate Biosynthesis	2.5E-01	2.5E-01		FNTB
Melatonin Degradation II	2.5E-01	2.5E-01		MAOA
Arginine Degradation I (Arginase Pathway)	2.5E-01	2.5E-01		ARG2
Rapoport-Luebering Glycolytic Shunt	2.5E-01	2.5E-01		PGAM1
Lactose Degradation III	2.5E-01	2.5E-01		GLB1
N-acetylglucosamine Degradation II	2.5E-01	2.5E-01		NAGK
Phenylalanine Degradation I (Aerobic)	2.5E-01	2.5E-01		PCBD2
Embryonic Stem Cell Differentiation into Cardiac Lineages	2.35E-01	2E-01		NKX2-5,HOXB5
NAD Phosphorylation and Dephosphorylation	2.35E-01	2E-01		ACP1,NADK
Methylglyoxal Degradation III	2.35E-01	2E-01		FAM213B,CYP2E1
Histidine Degradation VI	2.35E-01	2E-01		CYP2E1,MICAL2
Adenosine Nucleotides Degradation II	2.24E-01	1.88E-01		AOX1,PNP,NT5E
Methionine Degradation I (to Homocysteine)	2.24E-01	1.88E-01		FTSJ1,PRMT5,SUV39H2
Ceramide Biosynthesis	1.91E-01	2E-01		SPTLC2
Serine Biosynthesis	1.91E-01	2E-01		PSAT1
Glycerol Degradation I	1.91E-01	2E-01		GK
Citrulline-Nitric Oxide Cycle	1.91E-01	2E-01		ASS1
Galactose Degradation I (Leloir Pathway)	1.91E-01	2E-01		GALE
Tyrosine Degradation I	1.91E-01	2E-01		TAT
Acetate Conversion to Acetyl-CoA	1.91E-01	2E-01		ACSS1

## Sheet:  #4959 Fib BCNS Rx vs BCNS Ctrl
Ingenuity Canonical Pathways	-log(p-value)	Ratio	z-score	Molecules
Role of BRCA1 in DNA Damage Response	9.59E00	5.13E-01	-3.578	POU2F1,RFC3,FANCB,PBRM1,ATRIP,BARD1,SMARCA4,SMARCB1,NBN,DPF1,STAT1,MSH6,RFC2,FANCG,RPA1,RBL1,RFC4,MRE11A,SLC19A1,BRCA1,SMARCD1,BRE,MLH1,BABAM1,BRCC3,HLTF,SMARCE1,FANCM,SMARCC2,RBBP8,BRIP1,FANCD2,RFC5,FANCA,GADD45A,BRCA2,RAD51,PLK1,MSH2,CHEK1
Protein Ubiquitination Pathway	9.27E00	3.59E-01		HSPA2,HSPA1L,UBE2M,PSMD3,DNAJC5,PSMD6,SMURF2,PSMB5,ANAPC1,PSMC4,ANAPC5,USP1,USP46,PSMA7,DNAJC9,PSMB7,UBE2V2,UCHL5,PSMA2,PSMB2,UBE2A,PSMA1,USP32,TRAF6,UBE2L3,PSMA4,UBE2H,USP14,UBE2G2,PSMA6,HSPB8,UBE2V1,PSME1,DNAJB5,PSMC2,PSMD12,DNAJC18,UBE4A,UBE2J2,PSMC5,SUGT1,PSMD1,USP13,UBE2C,HLA-C,HLA-B,RBX1,USP47,DNAJA1,DNAJB13,PSMD7,MED20,THOP1,HSPD1,DNAJB12,DNAJC4,USP5,PSME2,CBL,PSMD11,UBE2S,PSMD4,PSMD9,TCEB…
Hereditary Breast Cancer Signaling	7.93E00	4.13E-01		RFC3,HDAC8,TUBG1,POLR2F,BARD1,SMARCA4,POLR2K,SMARCB1,NBN,DPF1,RPA1,RFC4,MRE11A,HDAC1,SLC19A1,PIK3R3,SMARCD1,POLR2E,MLH1,HLTF,SMARCE1,SMARCC2,NRAS,FANCD2,POLR2D,CCND1,FANCA,GADD45A,BRCA2,MSH2,FANCB,PBRM1,PIK3R1,H2AFX,CDC25C,MSH6,RFC2,FANCG,CDK6,NPM1,BRCA1,HDAC2,SFN,RRAS2,FANCM,POLR2H,RFC5,RAD51,HRAS,CCNB1,CDK1,CHEK1
Cell Cycle Control of Chromosomal Replication	7.92E00	7.04E-01		MCM7,MCM2,CDK2,ORC6,CDK5,DBF4,CDC7,ORC1,CDC45,RPA1,RPA3,MCM3,MCM6,CDT1,CDK6,MCM4,MCM5,CDC6,ORC3
Mitotic Roles of Polo-Like Kinase	6.44E00	4.76E-01		KIF23,TGFB1,SMC1A,ESPL1,PPP2R4,PPP2R3A,CCNB2,KIF11,ANAPC1,PPP2R5C,CDC25C,ANAPC5,PKMYT1,ANAPC7,PPP2CA,CDC27,CDC25A,PRC1,CDC20,CDC7,RAD21,PPP2R5D,PLK4,PLK2,PTTG1,FZR1,PLK1,CDK1,CCNB1,FBXO5
Mismatch Repair in Eukaryotes	5.64E00	7.5E-01		SLC19A1,FEN1,RFC3,EXO1,MSH6,RFC5,RFC2,RPA1,MLH1,RFC4,PCNA,MSH2
Role of CHK Proteins in Cell Cycle Checkpoint Control	4.48E00	4.36E-01	-2.668	SLC19A1,BRCA1,RFC3,PPP2R4,CDK2,CDC25A,CLSPN,PPP2R3A,PCNA,CDC25C,HUS1,PPP2R5C,NBN,RAD9A,RFC5,RFC2,PPP2R5D,RPA1,RFC4,MRE11A,PLK1,CDK1,PPP2CA,CHEK1
DNA Double-Strand Break Repair by Homologous Recombination	4.47E00	7.14E-01		BRCA1,POLA1,RAD52,GEN1,RPA1,LIG1,BRCA2,RAD51,MRE11A,NBN
Systemic Lupus Erythematosus Signaling	4.42E00	3.2E-01		SNRPB2,LSM2,SNRNP40,SNRPD1,HNRNPC,FCER1G,LSM12,PRPF19,SNRNP25,SNRPA,PIK3R3,LSM8,HLA-G,PRPF3,LSM1,NRAS,PRPF38A,HLA-C,HLA-B,PRPF31,JUN,PIK3R1,CBL,IL37,SNRNP200,LSM5,SNRPA1,PRPF8,SNRNP27,GRB2,IGHG1,LSM14B,SNRPG,NFATC4,HLA-E,RRAS2,SNRPE,SNRPC,PRPF4,LSM4,SOS1,SART1,SNRPN,HLA-A,NHP2L1,SNRPF,TXNL4A,MAPK1,PRPF40A,EFTUD2,SNRPD3,HRAS,LSM3,ZCRB1,HNRNPA2B1,PPIH,SNRPB
Oncostatin M Signaling	4.24E00	5E-01	-1.000	MT2A,RRAS2,PLAU,SOS1,OSMR,NRAS,MMP3,STAT3,STAT1,STAT5A,TIMP3,MAPK1,GRB2,EPAS1,STAT5B,HRAS,MMP1
Mitochondrial Dysfunction	3.89E00	3.18E-01		VDAC3,ATP5F1,COX5A,MAPK10,MT-ND2,SDHB,NDUFA8,NDUFAB1,NDUFA9,SDHD,ATP5C1,BACE1,ATP5B,SDHC,UQCRC1,HTRA2,APP,NDUFB8,CPT1B,CYCS,VPS9D1,CYC1,SOD2,PRDX5,NDUFS6,AIFM1,MAOB,ATP5G3,COX11,VDAC1,COX7A1,CPT1A,GLRX2,NDUFV3,PRDX3,GPX4,NDUFA6,NDUFV2,MAOA,PSEN1,HSD17B10,ATP5G1,SURF1,PDHA1,NDUFS1,NDUFB6,CYB5A,NDUFA3,ATP5J2,COX7C
Cell Cycle: G2/M DNA Damage Checkpoint Regulation	3.86E00	4.29E-01	0.500	TOP2A,BRCA1,YWHAQ,SFN,YWHAG,AURKA,YWHAE,CKS2,CCNB2,YWHAH,CDC25C,BORA,PKMYT1,GADD45A,CKS1B,PRKDC,YWHAZ,PLK1,CDK1,CCNB1,CHEK1
HIPPO signaling	3.78E00	3.65E-01	1.528	PPP1CC,YWHAQ,PARD3,PPP2R4,PPP2R3A,SMAD4,YWHAE,YWHAH,PPP2R5C,LLGL1,CSNK1D,PPP1R14B,ITCH,MOB1A,PPP2CA,CSNK1E,SFN,NF2,YWHAG,PPP1R12A,PPP1CA,TJP2,WWTR1,CD44,DLG4,RASSF1,PPP1CB,PPP2R5D,SAV1,YWHAZ,STK4
RAN Signaling	3.73E00	6.25E-01		KPNA1,CSE1L,RANGAP1,KPNA2,KPNA3,IPO5,KPNA6,RAN,RANBP1,KPNB1
Remodeling of Epithelial Adherens Junctions	3.69E00	3.91E-01	-3.162	ACTR2,TUBB3,TUBB6,MAPRE1,TUBG1,HGS,ACTA2,TUBA1C,ARPC5L,DNM1L,TUBA1A,ARPC4,MET,TUBA3C/TUBA3D,ARPC1A,CTNNA1,TUBB,NME1,TUBB4B,ARPC2,DNM2,RALA,TUBA1B,TUBA4A,ARF6
DNA Double-Strand Break Repair by Non-Homologous End Joining	3.53E00	6.43E-01		LIG3,PARP1,XRCC6,XRCC5,PRKDC,XRCC4,DCLRE1C,MRE11A,NBN
Actin Cytoskeleton Signaling	3.17E00	2.87E-01		CDC42,ACTA2,TLN2,MPRIP,F2R,IQGAP3,PIP4K2B,PIP5K1A,DIAPH2,ARPC1A,PIK3R3,TLN1,CD14,EZR,FGF10,CFL2,PIP4K2A,PDGFC,VAV2,ARPC2,NRAS,GSN,MYLK,PPP1CB,ITGA4,DIAPH3,FGF5,ACTR2,PDGFD,FGF1,ITGA2,ARHGEF12,GNA12,PIK3R1,ARPC5L,CFL1,PFN1,SSH3,ITGB1,ARPC4,TRIO,GRB2,ROCK1,CRK,WASF2,DIAPH1,RRAS2,PPP1R12A,PAK1,ARHGAP35,MSN,PXN,SOS1,RDX,BAIAP2,MAPK1,PAK4,HRAS,RAC1,FGF9
Glucocorticoid Receptor Signaling	3.11E00	2.74E-01		BGLAP,POU2F1,ADRB2,HSPA2,HSPA1L,TGFB1,PLAU,MAPK10,POLR2F,SMARCA4,SMAD4,POLR2K,SMARCB1,GTF2A2,STAT3,DPF1,HMGB1,MED14,CDKN1C,TAF1,TRAF6,PIK3R3,TAF9,NCOA1,SMARCD1,MED1,POLR2E,HLTF,SMARCE1,SMARCC2,TAT,NRAS,GTF2F2,POLR2D,NR3C1,PTGES3,BCL2L1,STAT5B,FOXO3,MMP1,JUN,MAP2K7,GTF2H3,PBRM1,TAF9B,PIK3R1,YWHAH,SUMO1,FKBP4,GTF2H2,FKBP5,DUSP1,STAT1,STAT5A,GRB2,SCGB1A1,NRIP1,NFATC4,RRAS2,TAF2,MNAT1,PPP3CB,VIPR1,PP…
Virus Entry via Endocytic Pathways	3.01E00	3.37E-01		FLNB,CDC42,FOLR1,ITGA2,ITGB2,ACTA2,PIK3R1,ITGB1,FLNC,TFRC,ITGB5,PIK3R3,ITSN1,RRAS2,ITGA6,AP2B1,ITGB8,CAV1,NRAS,HLA-A,PRKCA,DNM2,CD55,ITGA4,HLA-C,HLA-B,CLTB,AP2S1,HRAS,RAC1
ATM Signaling	3E00	3.73E-01	-1.789	JUN,BRCA1,CBX5,SMC1A,MAPK10,CDK2,CDC25A,CCNB2,TDP1,SMC2,H2AFX,CDC25C,NBN,FANCD2,RAD9A,GADD45A,TP53BP1,RAD51,MRE11A,CDK1,CCNB1,CHEK1
Cdc42 Signaling	2.98E00	3.14E-01	-2.414	JUN,GSK3B,CDC42BPA,CDC42,ACTR2,PARD3,ITGA2,MAPK10,FCER1G,ARPC5L,MPRIP,LLGL1,IQGAP3,CFL1,ITGB1,ARPC4,ARPC1A,DIAPH1,HLA-E,MAP3K11,PPP1R12A,PAK1,CDC42EP5,HLA-G,CFL2,VAV2,BAIAP2,ARPC2,HLA-A,RALA,MYLK,MAPK1,PPP1CB,ITGA4,HLA-C,HLA-B,DIAPH3,PAK4
Actin Nucleation by ARP-WASP Complex	2.92E00	3.75E-01	-2.683	CDC42,ACTR2,RRAS2,PPP1R12A,ITGA2,RHOD,GNA12,ARPC5L,SOS1,ARPC2,BAIAP2,NRAS,ITGB1,ARPC4,GRB2,ROCK1,ITGA4,HRAS,RAC1,ARPC1A,FNBP1
Estrogen Receptor Signaling	2.91E00	3.1E-01		GTF2H3,MED20,POLR2F,SMARCA4,HNRNPD,TAF9B,RBFOX2,POLR2K,GTF2H2,CCNC,MED14,MED27,GRB2,MED10,PRKDC,TAF1,NRIP1,TAF9,RRAS2,NCOA1,TAF2,MED1,POLR2E,MNAT1,H3F3A/H3F3B,MED24,SOS1,POLR2H,THRAP3,NRAS,GTF2F2,POLR2D,NR3C1,CTBP2,MAPK1,TAF10,HRAS,GTF2H5,TAF5L
Arsenate Detoxification I (Glutaredoxin)	2.85E00	1E00		GSTO1,GLRX2,PNP,AS3MT
Integrin Signaling	2.82E00	2.84E-01	-2.429	CDC42,NEDD9,ACTA2,ITGB2,TLN2,RAP1A,MPRIP,RALB,ARPC1A,PIK3R3,TLN1,ITGB8,ARPC2,NRAS,CAPN5,MYLK,PPP1CB,ITGA4,ARF6,GSK3B,ITGAM,ACTR2,RHOD,ITGA2,PARVA,PIK3R1,ARPC5L,ILKAP,ITGB1,ARPC4,TSPAN5,BCAR3,GRB2,ARF5,ROCK1,RAP2B,CRK,CAPN2,FNBP1,ITGB5,RRAS2,MAP3K11,PPP1R12A,PAK1,ITGA6,ITGA11,PXN,PARVB,SOS1,CAV1,RALA,MAPK1,PAK4,HRAS,RAC1
Oxidative Phosphorylation	2.75E00	3.23E-01		COX11,COX7A1,ATP5F1,COX5A,NDUFV3,MT-ND2,SDHB,NDUFA8,NDUFAB1,NDUFA9,NDUFA6,SDHD,ATP5C1,NDUFV2,ATP5B,SDHC,UQCRC1,ATP5G1,SURF1,NDUFB8,CYCS,VPS9D1,NDUFS1,CYC1,NDUFB6,CYB5A,NDUFA3,NDUFS6,ATP5J2,ATP5G3,COX7C
IGF-1 Signaling	2.75E00	3.23E-01	-1.964	JUN,IGFBP4,YWHAQ,PRKAR2B,CSNK2A2,PIK3R1,YWHAE,YWHAH,STAT3,GRB2,FOXO1,PRKAR2A,RPS6KB2,SFN,IRS2,PIK3R3,YWHAG,RRAS2,PXN,IGFBP2,SOS1,CSNK2A1,IGF1R,NEDD4,NRAS,IGFBP7,MAPK1,SOCS1,HRAS,YWHAZ,FOXO3
3-phosphoinositide Biosynthesis	2.67E00	2.95E-01		NUDT1,PPP1CC,DUSP8,PPM1F,PPP4R1,PPP2R4,DOT1L,PPP2R3A,PIK3R1,MTMR2,CDC25C,ILKAP,WBP11,PPTC7,DUSP1,PPP1R14B,TNS3,PIP4K2B,PPP4C,SSH3,PIP5K1A,PTPRF,PTPRM,PIK3R3,PPP1R12A,PPP1CA,CDC25A,PTPRO,PPP3CA,PIP4K2A,CILP,PI4K2B,PI4KB,ACP1,ACP5,RNGTT,PPP2R5D,HACD2,NUDT15,IGBP1,SET,PGAM5,PPAPDC3
Regulation of Actin-based Motility by Rho	2.6E00	3.26E-01	-1.961	CDC42,ACTR2,RHOD,ITGA2,ACTA2,ARPC5L,MPRIP,CFL1,PFN1,PIP4K2B,ITGB1,ARPC4,ARHGDIA,PIP5K1A,ROCK1,ARPC1A,FNBP1,PPP1R12A,PAK1,PIP4K2A,BAIAP2,ARPC2,GSN,MYLK,PPP1CB,ITGA4,PAK4,RAC1
Folate Transformations I	2.59E00	6.67E-01		MTHFS,MTR,MTHFD1L,MTHFD1,MTHFD2L,SHMT2
D-myo-inositol (1,4,5,6)-Tetrakisphosphate Biosynthesis	2.54E00	3.03E-01		NUDT1,PPP1CC,DUSP8,PPM1F,PPP4R1,PPP2R4,DOT1L,PPP2R3A,MTMR2,CDC25C,ILKAP,WBP11,PPTC7,DUSP1,PPP1R14B,TNS3,PPP4C,SSH3,PTPRF,PTPRM,PPP1R12A,PPP1CA,CDC25A,PTPRO,PPP3CA,CILP,ACP1,ACP5,RNGTT,PPP2R5D,HACD2,NUDT15,IGBP1,SET,PGAM5,PPAPDC3
D-myo-inositol (3,4,5,6)-tetrakisphosphate Biosynthesis	2.54E00	3.03E-01		NUDT1,PPP1CC,DUSP8,PPM1F,PPP4R1,PPP2R4,DOT1L,PPP2R3A,MTMR2,CDC25C,ILKAP,WBP11,PPTC7,DUSP1,PPP1R14B,TNS3,PPP4C,SSH3,PTPRF,PTPRM,PPP1R12A,PPP1CA,CDC25A,PTPRO,PPP3CA,CILP,ACP1,ACP5,RNGTT,PPP2R5D,HACD2,NUDT15,IGBP1,SET,PGAM5,PPAPDC3
BER pathway	2.49E00	5.83E-01		LIG3,FEN1,OGG1,PARP1,LIG1,PCNA,PNKP
Ephrin B Signaling	2.37E00	3.29E-01	-0.775	CDC42,GNA11,GNB4,ITSN1,HNRNPK,PAK1,GNA12,PXN,GNB1,CAP1,CBL,GNAI3,CFL2,VAV2,GNAS,CFL1,ACP1,GNB5,MAPK1,GNA14,ROCK1,GNG2,HRAS,RAC1
Regulation of Cellular Mechanics by Calpain Protease	2.34E00	3.52E-01	-1.604	TLN1,RRAS2,ITGA2,EZR,CDK2,PXN,TLN2,NRAS,CAPN5,ITGB1,CCND1,MAPK1,GRB2,ITGA4,CCNA2,CDK6,HRAS,CDK1,CAPN2
14-3-3-mediated Signaling	2.33E00	2.98E-01		JUN,GSK3B,YWHAQ,TUBB3,TUBB6,MAPK10,TUBG1,PLCE1,PIK3R1,TUBA1C,YWHAE,EDC3,CBL,YWHAH,TUBA1A,GRB2,MAPT,FOXO1,TUBA3C/TUBA3D,PLCB1,AKT1S1,SFN,PIK3R3,YWHAG,RRAS2,TUBB,TUBB4B,NRAS,PRKCA,TUBA1B,MAPK1,TUBA4A,HRAS,YWHAZ
D-myo-inositol-5-phosphate Metabolism	2.32E00	2.89E-01		NUDT1,PPP1CC,DUSP8,PPM1F,PPP4R1,PPP2R4,DOT1L,PLCE1,PPP2R3A,MTMR2,CDC25C,ILKAP,WBP11,PPTC7,DUSP1,PPP1R14B,TNS3,PPP4C,SSH3,PTPRF,PLCB1,PTPRM,PPP1R12A,PPP1CA,CDC25A,PTPRO,PPP3CA,PIP4K2A,CILP,ACP1,ACP5,RNGTT,PPP2R5D,HACD2,NUDT15,IGBP1,SET,PGAM5,PPAPDC3
Paxillin Signaling	2.29E00	3.06E-01	-2.858	ITGAM,CDC42,ITGA2,MAPK10,PARVA,ITGB2,ACTA2,PIK3R1,TLN2,ITGB1,GRB2,CRK,ITGB5,PIK3R3,TLN1,RRAS2,PAK1,ITGA6,ITGA11,PXN,ITGB8,GIT2,SOS1,NRAS,MAPK1,ITGA4,PAK4,HRAS,ARF6,RAC1
DNA damage-induced 14-3-3σ Signaling	2.28E00	4.74E-01		CCNE2,BRCA1,SFN,RAD9A,CDK2,CCNB2,HUS1,CDK1,CCNB1
Role of Tissue Factor in Cancer	2.24E00	2.99E-01		FGF5,CDC42,GNA11,GNA12,PIK3R1,RPS6KA6,ARRB1,CFL1,ITGB1,STAT5A,GNA14,VEGFC,PLCB1,HBEGF,ITGB5,PIK3R3,RRAS2,PAK1,ITGA6,PLAUR,EGR1,CFL2,NRAS,PRKCA,RPS6KA2,MAPK1,EIF4E,BCL2L1,STAT5B,HRAS,MMP1,RAC1
Breast Cancer Regulation by Stathmin1	2.24E00	2.71E-01		CDC42,UHMK1,TUBB3,PRKAR2B,PPP2R4,TUBG1,GNB1,TUBA1C,PPP2R5C,GNAI3,TUBA1A,PRKAR2A,CCNE2,PIK3R3,ARHGEF10,TUBB4B,NRAS,GNB5,TUBA1B,PPP1CB,PPP2R5D,TUBA4A,STMN1,PPP1CC,GNB4,CALM1 (includes others),TUBB6,ARHGEF12,PPP2R3A,PIK3R1,PPP1R14B,GRB2,ROCK1,PPP2CA,TUBA3C/TUBA3D,PLCB1,RRAS2,TUBB,PPP1R12A,PAK1,PPP1CA,CDK2,SOS1,GNAS,PRKCA,CAMK1,MAPK1,GNG2,HRAS,RAC1,CDK1
Tetrahydrofolate Salvage from 5,10-methenyltetrahydrofolate	2.23E00	8E-01		GART,MTHFD1L,MTHFD1,MTHFD2L
Folate Polyglutamylation	2.23E00	8E-01		MTHFD1L,MTHFD1,SHMT2,FPGS
Caveolar-mediated Endocytosis Signaling	2.2E00	3.24E-01		FLNB,ITGAM,ITGB5,ITSN1,ITGA2,PTRF,ITGA6,ITGA11,INSR,ITGB8,ITGB2,ACTA2,CAV1,HLA-A,PRKCA,DNM2,MAP3K2,ITGB1,CD55,FLNC,HLA-C,ITGA4,HLA-B
HGF Signaling	2.17E00	2.98E-01	-2.414	JUN,MAP2K7,CDC42,ITGA2,MAPK10,PIK3R1,RAP1A,MAP3K13,ETS2,STAT3,ITGB1,GRB2,MET,MAP3K3,PIK3R3,RRAS2,MAP3K11,PAK1,CDK2,PXN,MAP3K12,SOS1,NRAS,PRKCA,MAP3K2,CCND1,MAPK1,ITGA4,ETS1,HRAS,RAC1
5-aminoimidazole Ribonucleotide Biosynthesis I	2.14E00	1E00		GART,PPAT,PFAS
SAPK/JNK Signaling	2.13E00	3.07E-01	-2.117	JUN,MAP2K7,DUSP8,CDC42,MAPK10,GNA12,GNB1,FCER1G,PIK3R1,MAP3K13,GRB2,CRK,MAP3K3,DUSP4,PIK3R3,RRAS2,MAP3K11,HNRNPK,MAP3K12,SOS1,NRAS,DAXX,MAP3K2,GADD45A,GNG2,HRAS,RAC1
DNA Methylation and Transcriptional Repression Signaling	2.1E00	4.5E-01		HDAC2,MECP2,DNMT1,CHD3,RBBP7,SAP18,RBBP4,HDAC1,DNMT3B
VEGF Signaling	2.06E00	3.03E-01	-2.324	EIF2S1,EIF2B3,ACTA2,PIK3R1,YWHAE,GRB2,EIF2B1,ROCK1,EIF2B2,VEGFC,FOXO1,SFN,EIF1AX,PIK3R3,RRAS2,PXN,SOS1,PDGFC,NRAS,PRKCA,MAPK1,ELAVL1,BCL2L1,EIF2B4,HRAS,EIF2B5,FOXO3
tRNA Charging	2.05E00	3.68E-01		CARS2,FARSB,FARSA,DARS2,GARS,TARS,FARS2,HARS,RARS,KARS,VARS,IARS,WARS,EARS2
γ-glutamyl Cycle	2.01E00	5E-01		GGT7,GGT1,OPLAH,GGCT,ANPEP,GCLM,GSS
Clathrin-mediated Endocytosis Signaling	2.01E00	2.66E-01		CDC42,CSNK2A2,ACTA2,ITGB2,F2R,VEGFC,TFRC,ARPC1A,SH3KBP1,SH3GLB2,PIK3R3,FGF10,AP2B1,AAK1,ITGB8,CSNK2A1,PDGFC,ARPC2,APOB,DNM2,CLTB,AP2S1,ARF6,FGF5,ACTR2,PDGFD,FGF1,SAA4,HGS,PIK3R1,ARPC5L,CBL,RAB4B,ARRB1,DNM1L,ITGB1,HIP1,ARPC4,MET,GRB2,SH3BP4,SH3GL1,ITGB5,PPP3CB,PPP3CA,APOE,DAB2,RAC1,FGF9
Germ Cell-Sertoli Cell Junction Signaling	1.98E00	2.73E-01		MAP2K7,CDH2,CDC42,TGFB1,TUBB3,RHOD,ITGA2,TUBB6,MAPK10,TUBG1,ACTA2,PIK3R1,TUBA1C,MTMR2,MAP3K13,PVRL3,TUBA1A,CFL1,ITGB1,MAP3K3,TUBA3C/TUBA3D,FNBP1,CTNNA1,PIK3R3,RRAS2,MAP3K11,TUBB,PAK1,ITGA6,PXN,MAP3K12,CFL2,TUBB4B,NRAS,MAP3K2,GSN,TUBA1B,MAPK1,TUBA4A,PAK4,HRAS,RAC1
Assembly of RNA Polymerase II Complex	1.98E00	3.4E-01		DR1,GTF2H3,TAF9,TAF2,POLR2E,MNAT1,POLR2F,TAF9B,POLR2K,GTF2A2,POLR2H,GTF2H2,POLR2D,TAF10,GTF2H5,TAF1,TAF5L
Rac Signaling	1.96E00	2.91E-01	-4.271	JUN,MAP2K7,CDC42,ACTR2,PARD3,ITGA2,PIK3R1,ARPC5L,IQGAP3,CFL1,PIP4K2B,ITGB1,ARPC4,PIP5K1A,ARPC1A,PIK3R3,RRAS2,MAP3K11,PAK1,CD44,CFL2,PIP4K2A,BAIAP2,ARPC2,NRAS,MAPK1,ITGA4,PAK4,HRAS,RAC1
PI3K/AKT Signaling	1.96E00	2.83E-01	-1.095	GSK3B,YWHAQ,MCL1,ITGA2,PPP2R4,CDC37,PPP2R3A,PIK3R1,YWHAE,YWHAH,PPP2R5C,ITGB1,GRB2,SYNJ2,EIF4EBP1,FOXO1,PPP2CA,RPS6KB2,SFN,PIK3R3,YWHAG,RRAS2,SOS1,NRAS,CCND1,MAPK1,PPP2R5D,ITGA4,EIF4E,RHEB,BCL2L1,HRAS,YWHAZ,FOXO3
RhoGDI Signaling	1.96E00	2.67E-01	2.271	CDH2,CDC42,GNA11,GNB4,ACTR2,RHOD,ITGA2,ARHGEF12,GNA12,GNB1,ACTA2,ARPC5L,GNAI3,ARHGDIB,CFL1,PIP4K2B,ITGB1,ARPC4,ARHGDIA,PIP5K1A,GNA14,ROCK1,DGKZ,WASF2,ARPC1A,FNBP1,ARHGEF10,PPP1R12A,PAK1,EZR,ARHGAP35,MSN,CDH4,CD44,CFL2,RDX,PIP4K2A,ARPC2,GNAS,PRKCA,GNB5,ARHGAP8/PRR5-ARHGAP8,ITGA4,GNG2,PAK4,RAC1
Pyrimidine Deoxyribonucleotides De Novo Biosynthesis I	1.93E00	4.29E-01		RRM2,RRM1,NME3,TYMS,DUT,NME1,NME5,DTYMK,AK1
ERK/MAPK Signaling	1.86E00	2.62E-01	-0.905	VRK2,PPP1CC,YWHAQ,PRKAR2B,ITGA2,PPP2R4,PLA2G6,PPP2R3A,PIK3R1,TLN2,RAP1A,YWHAH,PPP2R5C,ETS2,STAT3,DUSP1,PPP1R14B,STAT1,ITGB1,GRB2,CRK,EIF4EBP1,DUSP4,PPP2CA,PRKAR2A,PIK3R3,TLN1,YWHAG,RRAS2,PPP1R12A,PAK1,PPP1CA,PXN,H3F3A/H3F3B,SOS1,NRAS,PRKCA,JMJD7-PLA2G4B,MAPK1,PPP1CB,PPP2R5D,ITGA4,EIF4E,ETS1,PAK4,HRAS,YWHAZ,RAC1
RhoA Signaling	1.83E00	2.8E-01	-2.475	ACTR2,ARHGEF12,GNA12,ACTA2,ARPC5L,MPRIP,CFL1,PFN1,PIP4K2B,ARPC4,SEPT3,PIP5K1A,ROCK1,ANLN,ARPC1A,SEPT8,CDC42EP4,PPP1R12A,EZR,ARHGAP35,MSN,CDC42EP5,CFL2,RDX,PIP4K2A,BAIAP2,IGF1R,ARPC2,NEDD4,ARHGAP8/PRR5-ARHGAP8,MYLK,CIT,PPP1CB
Telomere Extension by Telomerase	1.82E00	4.67E-01		PINX1,TERF2,XRCC6,XRCC5,HNRNPA2B1,MRE11A,NBN
3-phosphoinositide Degradation	1.79E00	2.72E-01		NUDT1,PPP1CC,DUSP8,PPM1F,PPP4R1,PPP2R4,DOT1L,PPP2R3A,MTMR2,CDC25C,ILKAP,WBP11,PPTC7,DUSP1,PPP1R14B,TNS3,PPP4C,SSH3,PTPRF,SYNJ2,PTPRM,PPP1R12A,PPP1CA,CDC25A,PTPRO,PPP3CA,CILP,ACP1,ACP5,RNGTT,PPP2R5D,HACD2,NUDT15,IGBP1,SET,PGAM5,PPAPDC3
UDP-N-acetyl-D-galactosamine Biosynthesis II	1.77E00	5.56E-01		GALE,UAP1,HK1,GNPNAT1,GPI
Epithelial Adherens Junction Signaling	1.76E00	2.7E-01		CDH2,CDC42,ACTR2,FGF1,SSX2IP,PARD3,TUBB3,TUBB6,TUBG1,ACTA2,TUBA1C,ARPC5L,RAP1A,PVRL3,SNAI1,TUBA1A,ARPC4,MET,CRK,TUBA3C/TUBA3D,ARPC1A,CTNNA1,TCF3,PTPRM,RRAS2,TUBB,LEF1,FARP2,TUBB4B,VAV2,BAIAP2,ARPC2,NRAS,TUBA1B,TUBA4A,HRAS,RAC1,ACVR2B
phagosome maturation	1.76E00	2.78E-01		ATP6V1D,ATP6V0E2,TUBB3,TUBB6,TUBG1,YKT6,TUBA1C,TUBA1A,VTI1A,NOS1,ATP6AP1L,LAMP2,TUBA3C/TUBA3D,DYNLT1,DYNC1I2,DYNC1H1,TUBB,DYNC1LI1,DYNLRB2,TUBB4B,CALR,LAMP1,HLA-A,PRDX5,DYNC1I1,TUBA1B,NAPG,VPS28,TUBA4A,HLA-C,HLA-B,DYNLL1
Renal Cell Carcinoma Signaling	1.74E00	3.04E-01	-3.638	JUN,CDC42,PIK3R3,RRAS2,TGFB1,FH,PAK1,PIK3R1,RAP1A,SOS1,NRAS,TCEB1,MAPK1,GRB2,MET,CRK,ETS1,PAK4,HRAS,RAC1,RBX1
GADD45 Signaling	1.71E00	4.21E-01		CCNE2,BRCA1,CCND1,CDK2,GADD45A,PCNA,CDK1,CCNB1
PTEN Signaling	1.65E00	2.74E-01	1.300	GSK3B,CDC42,BCL2L11,ITGA2,DDR1,CSNK2A2,MCRS1,PIK3R1,CBL,YWHAH,FGFRL1,ITGB1,GRB2,SYNJ2,MAGI3,FOXO1,RPS6KB2,PIK3R3,RRAS2,INSR,SOS1,CSNK2A1,IGF1R,BMPR1A,NRAS,CCND1,MAPK1,ITGA4,BCL2L1,HRAS,FOXO3,RAC1
TCA Cycle II (Eukaryotic)	1.65E00	3.91E-01		IDH3A,SDHB,DLD,FH,IDH3B,CS,SDHD,SUCLG1,SDHC
Granzyme B Signaling	1.65E00	4.38E-01	-1.890	PARP1,LMNB1,ENDOG,DFFA,PRKDC,CYCS,LMNB2
NRF2-mediated Oxidative Stress Response	1.63E00	2.57E-01	2.400	JUN,GSK3B,SQSTM1,MAP2K7,DNAJA1,DNAJB13,HACD3,DNAJC5,DNAJB12,DNAJC4,ACTA2,PIK3R1,STIP1,ENC1,GSTO1,FKBP5,DNAJC9,CCT7,GSTM2,AOX1,PIK3R3,USP14,RRAS2,CBR1,HSPB8,PMF1/PMF1-BGLAP,GSTM3,MAF,GSTK1,MAFF,DNAJB5,SOD2,NRAS,DNAJA3,PRKCA,DNAJC18,MAPK1,DNAJB4,UBE2K,VCP,HRAS,GCLM,FTH1,FOSL1,RBX1
Huntington's Disease Signaling	1.62E00	2.49E-01		HSPA2,HSPA1L,GNA11,HDAC8,DNAJC5,POLR2F,GNB1,PSME3,POLR2K,PSME4,SDHB,CTSD,ATP5B,HDAC1,PIK3R3,POLR2E,CDK5,PSME1,CYCS,IGF1R,CAPN5,POLR2D,GNB5,DNM2,CLTB,BCL2L1,JUN,MAP2K7,GNB4,YKT6,TAF9B,PIK3R1,PSME2,UBE2S,DNM1L,VTI1A,HIP1,GRB2,GNA14,CASP2,CAPN2,PLCB1,CASP10,HDAC2,DYNC1I2,SOS1,CASP6,POLR2H,HSPA4,DLG4,PRKCA,MAPK1,NAPG,GNG2,HRAS,GLS
Fcγ Receptor-mediated Phagocytosis in Macrophages and Monocytes	1.61E00	2.83E-01	-2.746	CDC42,ACTR2,PLD3,PLA2G6,ACTA2,PIK3R1,ARPC5L,TLN2,CBL,ARPC4,PIP5K1A,CRK,ARPC1A,RPS6KB2,PIK3R3,TLN1,PAK1,EZR,PXN,VAV2,ARPC2,MYO5A,PRKCA,MAPK1,ARF6,RAC1
G Beta Gamma Signaling	1.59E00	2.84E-01		CDC42,GNA11,GNB4,PRKAR2B,GNA12,GNB1,GNAI3,KCNJ6,GRB2,GNA14,PRKAR2A,HBEGF,RRAS2,PAK1,SOS1,CAV1,NRAS,GNAS,CAV2,PRKCA,GNB5,DNM2,MAPK1,GNG2,HRAS
Cell Cycle: G1/S Checkpoint Regulation	1.58E00	3.02E-01	2.000	GSK3B,CCNE2,HDAC2,TGFB1,HDAC8,CDKN2C,CDK2,CDC25A,NRG1,SMAD4,MAX,CCND1,PA2G4,RBL1,PAK1IP1,CDK6,TFDP1,HDAC1,FOXO1
Signaling by Rho Family GTPases	1.57E00	2.47E-01	-2.949	CDH2,CDC42,GNA11,PARD3,MAPK10,GNB1,ACTA2,GNAI3,PIP4K2B,SEPT3,PIP5K1A,ARPC1A,SEPT8,PIK3R3,ARHGEF10,EZR,CDH4,CFL2,PIP4K2A,ARPC2,GNB5,MYLK,ITGA4,DIAPH3,STMN1,JUN,MAP2K7,GNB4,ACTR2,RHOD,ITGA2,ARHGEF12,GNA12,PIK3R1,ARPC5L,CFL1,ITGB1,ARPC4,GNA14,ROCK1,FNBP1,CDC42EP4,MAP3K11,PPP1R12A,PAK1,MSN,MAP3K12,CDC42EP5,RDX,BAIAP2,NEDD4,GNAS,CIT,MAPK1,GNG2,PAK4,RAC1
Ephrin Receptor Signaling	1.57E00	2.56E-01		CDC42,GNA11,GNB4,ACTR2,FGF1,PDGFD,ITGA2,GNA12,GNB1,EFNA5,ARPC5L,EPHA2,RAP1A,GRIN1,GNAI3,STAT3,CFL1,ITGB1,ARPC4,GRB2,GNA14,ROCK1,CRK,ANGPT1,VEGFC,ARPC1A,ITSN1,RRAS2,PAK1,PXN,SOS1,CFL2,PDGFC,ARPC2,NRAS,GNAS,ACP1,GNB5,MAPK1,ITGA4,GNG2,PAK4,HRAS,RAC1
Superpathway of Serine and Glycine Biosynthesis I	1.53E00	5.71E-01		PSAT1,PSPH,PHGDH,SHMT2
CDK5 Signaling	1.51E00	2.76E-01	-0.408	PPP1CC,PRKAR2B,ITGA2,PPP2R4,MAPK10,LAMC1,PPP2R3A,PPP2R5C,CABLES1,PPP1R14B,ITGB1,MAPT,PPP2CA,PRKAR2A,RRAS2,PPP1R12A,PPP1CA,ITGA6,EGR1,CDK5,CACNA1A,NRAS,GNAS,MAPK1,PPP1CB,PPP2R5D,HRAS
Superpathway of Inositol Phosphate Compounds	1.49E00	2.51E-01		NUDT1,PPP1CC,DUSP8,PPM1F,PPP4R1,PPP2R4,DOT1L,PLCE1,PPP2R3A,PIK3R1,MTMR2,CDC25C,ILKAP,WBP11,PPTC7,DUSP1,PPP1R14B,TNS3,PIP4K2B,PPP4C,SSH3,PIP5K1A,PTPRF,SYNJ2,PLCB1,PTPRM,PIK3R3,PPP1R12A,PPP1CA,CDC25A,PTPRO,PPP3CA,PIP4K2A,CILP,PI4K2B,PI4KB,ACP1,ACP5,RNGTT,PPP2R5D,HACD2,NUDT15,IGBP1,SET,PGAM5,PPAPDC3
Cyclins and Cell Cycle Regulation	1.49E00	2.86E-01		GSK3B,CCNE2,HDAC2,TGFB1,HDAC8,CDKN2C,PPP2R4,CDK2,CDC25A,PPP2R3A,CCNB2,PPP2R5C,CCND1,PPP2R5D,PA2G4,CCNA2,CDK6,TFDP1,HDAC1,CDK1,CCNB1,PPP2CA
Complement System	1.47E00	3.33E-01	1.000	CD59,ITGAM,C4A/C4B,C3,C1QBP,CD55,ITGB2,CFD,C1S,C1R,SERPING1,CFH
Neuroprotective Role of THOP1 in Alzheimer's Disease	1.47E00	3.25E-01		HLA-E,MME,PRKAR2B,THOP1,APP,HLA-G,YWHAE,HLA-A,ECE1,HLA-C,HLA-B,MAPT,PRKAR2A
Polyamine Regulation in Colon Cancer	1.44E00	3.81E-01		ODC1,PSME1,SAT2,MAX,PSME2,PSME3,AZIN1,PSME4
GM-CSF Signaling	1.43E00	2.95E-01	-1.000	PIK3R3,RRAS2,PPP3CB,CISH,PIK3R1,PPP3CA,SOS1,NRAS,STAT3,STAT1,CCND1,PIM1,MAPK1,GRB2,BCL2L1,ETS1,STAT5B,HRAS
Spliceosomal Cycle	1.43E00	1E00		LOC102724594/U2AF1,U2AF2
Guanine and Guanosine Salvage I	1.43E00	1E00		PNP,HPRT1
Colanic Acid Building Blocks Biosynthesis	1.42E00	4.29E-01		TSTA3,GMPPA,GALE,GMPPB,GPI,UGDH
UVA-Induced MAPK Signaling	1.4E00	2.76E-01	-2.858	JUN,RPS6KB2,PLCB1,PIK3R3,RRAS2,SMPD3,MAPK10,PARP9,PLCE1,PIK3R1,CYCS,RPS6KA6,NRAS,PARP1,PARP11,PRKCA,ZC3HAV1,RPS6KA2,STAT1,MAPK1,BCL2L1,HRAS,SMPD4,PARP2
Insulin Receptor Signaling	1.39E00	2.6E-01		GSK3B,PPP1CC,PRKAR2B,EIF2B3,PIK3R1,CBL,PPP1R14B,GRB2,EIF2B1,PTPRF,SYNJ2,CRK,EIF2B2,EIF4EBP1,FOXO1,PRKAR2A,RPS6KB2,IRS2,PIK3R3,RRAS2,PPP1R12A,PPP1CA,INSR,SOS1,NRAS,MAPK1,PPP1CB,ACLY,EIF4E,EIF2B4,HRAS,EIF2B5,FOXO3
Purine Nucleotides De Novo Biosynthesis II	1.35E00	4.55E-01		ADSL,GART,PAICS,PPAT,PFAS
Androgen Signaling	1.35E00	2.64E-01	-0.632	JUN,GNA11,GNB4,GTF2H3,CALM1 (includes others),PRKAR2B,GNA12,POLR2F,GNB1,POLR2K,GNAI3,GTF2H2,GNA14,PRKAR2A,NCOA1,TAF2,POLR2E,MNAT1,CALR,POLR2H,HSPA4,GNAS,PRKCA,POLR2D,GNB5,CCND1,MAPK1,GNG2,GTF2H5
Apoptosis Signaling	1.35E00	2.73E-01	-1.460	MAP2K7,CASP10,RRAS2,BCL2L11,MCL1,HTRA2,DFFA,CYCS,LMNA,CASP6,NRAS,PARP1,CAPN5,PRKCA,ENDOG,MAPK1,ROCK1,BCL2L1,AIFM1,FAS,HRAS,CASP2,CDK1,CAPN2
Myc Mediated Apoptosis Signaling	1.35E00	2.93E-01		YWHAQ,SFN,PIK3R3,YWHAG,RRAS2,MAPK10,PIK3R1,YWHAE,CYCS,YWHAH,SOS1,IGF1R,NRAS,GRB2,FAS,YWHAZ,HRAS
RAR Activation	1.35E00	2.46E-01		JUN,PML,GTF2H3,DHRS9,TGFB1,PBRM1,PRKAR2B,ZBTB16,MAPK10,CSNK2A2,NSD1,SMARCA4,PIK3R1,SMAD4,TRIM24,SMARCB1,GTF2H2,DPF1,PNRC1,DUSP1,RELB,STAT5A,PRKAR2A,NRIP1,ADH1C,PIK3R3,RDH11,NCOA1,SMARCD1,MED1,MNAT1,HLTF,SMARCE1,SMARCC2,CSNK2A1,PARP1,GNAS,PRKCA,PRMT2,PSMC5,MAPK1,STAT5B,GTF2H5,RDH10,MMP1,RAC1
Amyloid Processing	1.32E00	3E-01	-1.134	CSNK1E,GSK3B,PRKAR2B,CSNK2A2,APP,CDK5,CSNK2A1,CSNK1D,CAPN5,MAPK1,MAPT,BACE1,PRKAR2A,CAPN2,PSEN1
Agrin Interactions at Neuromuscular Junction	1.32E00	2.84E-01	-2.357	JUN,CDC42,RRAS2,ITGA2,PAK1,MAPK10,ITGA6,PXN,LAMC1,NRG1,ITGB2,ACTA2,NRAS,ITGB1,MAPK1,ITGA4,PAK4,HRAS,RAC1
Hypoxia Signaling in the Cardiovascular System	1.3E00	2.86E-01		JUN,UBE2M,UBE2L3,UBE2H,UBE2G2,UBE2V1,UBE2N,SUMO1,CSNK1D,UBE2S,COPS5,UBE2D2,UBE2V2,UBE2J2,EDN1,UBE2C,UBE2A,UBE2R2
Inhibition of Matrix Metalloproteases	1.3E00	3.16E-01		MMP3,RECK,MMP2,THBS2,MMP12,TIMP3,HSPG2,ADAM12,TFPI2,MMP1,SDC1,MMP14
HER-2 Signaling in Breast Cancer	1.3E00	2.76E-01		GSK3B,CCNE2,CDC42,PIK3R3,ITGB5,MMP2,RRAS2,PARD3,ITGB8,NRG1,ITGB2,PIK3R1,SOS1,NRAS,PRKCA,ITGB1,CCND1,GRB2,CDK6,HRAS,FOXO1
Neuregulin Signaling	1.28E00	2.71E-01	-1.698	RPS6KB2,HBEGF,PIK3R3,ERBB2IP,RRAS2,ITGA2,NRG1,PIK3R1,CDK5,SOS1,NRAS,DLG4,PRKCA,ITGB1,STAT5A,MAPK1,GRB2,DCN,ITGA4,CRK,STAT5B,HRAS,PSEN1
Serine Biosynthesis	1.27E00	6E-01		PSAT1,PSPH,PHGDH
dTMP De Novo Biosynthesis	1.27E00	6E-01		DHFR,SHMT2,TYMS
Thrombopoietin Signaling	1.27E00	2.91E-01	-0.500	JUN,PIK3R3,MPL,IRS2,RRAS2,PIK3R1,SOS1,NRAS,STAT3,PRKCA,STAT1,STAT5A,MAPK1,GRB2,STAT5B,HRAS
Macropinocytosis Signaling	1.26E00	2.79E-01	-3.317	CDC42,PIK3R3,PDGFD,ITGB5,RRAS2,CD14,PAK1,ITGB8,ITGB2,PIK3R1,PDGFC,NRAS,USP6NL,PRKCA,ITGB1,MET,HRAS,ARF6,RAC1
Cardiac Hypertrophy Signaling	1.24E00	2.39E-01	-0.289	ADRB2,GNA11,TGFB1,PRKAR2B,MAPK10,NKX2-5,GNB1,PLCE1,GNAI3,PRKAR2A,ADRA1B,PIK3R3,IGF1R,NRAS,GNB5,EIF2B5,GSK3B,JUN,MAP2K7,MAPKAPK3,GNB4,CALM1 (includes others),RHOD,GNA12,EIF2B3,PIK3R1,MAP3K13,GRB2,EIF2B1,GNA14,ROCK1,EIF2B2,MAP3K3,FNBP1,PLCB1,NFATC4,RRAS2,MAP3K11,MAP3K12,PPP3CB,PPP3CA,CACNA1A,SOS1,GNAS,MAP3K2,MAPK1,CACNA1C,GNG2,EIF4E,ADRA2A,HRAS,EIF2B4
Lipid Antigen Presentation by CD1	1.24E00	3.68E-01		CALR,AP2B1,PSAP,CD1C,FCER1G,AP2S1,ARF6
FAK Signaling	1.23E00	2.67E-01		HMMR,PIK3R3,TLN1,RRAS2,ITGA2,PAK1,PXN,GIT2,ACTA2,PIK3R1,TLN2,SOS1,NRAS,CAPN5,ITGB1,MAPK1,GRB2,ITGA4,CRK,PAK4,HRAS,RAC1,CAPN2
Nucleotide Excision Repair Pathway	1.21E00	3.14E-01		POLR2H,GTF2H2,GTF2H3,POLR2D,POLR2E,MNAT1,RPA3,POLR2F,RPA1,GTF2H5,POLR2K
ErbB2-ErbB3 Signaling	1.21E00	2.86E-01		JUN,GSK3B,PIK3R3,RRAS2,NRG1,PIK3R1,SOS1,NRAS,STAT3,STAT5A,CCND1,MAPK1,GRB2,STAT5B,HRAS,FOXO1
Semaphorin Signaling in Neurons	1.19E00	2.88E-01		PAK1,RHOD,ARHGEF12,CDK5,PLXNB1,CFL2,CFL1,ITGB1,SEMA3A,MAPK1,MET,ROCK1,PAK4,RAC1,FNBP1
CNTF Signaling	1.17E00	2.92E-01	-1.604	RPS6KB2,PIK3R3,RRAS2,PIK3R1,LIFR,RPS6KA6,SOS1,NRAS,STAT3,RPS6KA2,STAT1,MAPK1,GRB2,HRAS
Molecular Mechanisms of Cancer	1.17E00	2.26E-01		CDC42,LRP5,GNA11,TGFB1,PRKAR2B,MAPK10,SMAD4,RAP1A,RABIF,GNAI3,NBN,RALB,CFLAR,RBL1,PA2G4,PRKAR2A,CCNE2,PIK3R3,ARHGEF10,CDKN2C,AURKA,LEF1,CDC25A,NLK,CDK5,CYCS,BMPR1A,NRAS,FANCD2,HAT1,CCND1,ITGA4,BCL2L1,FAS,PMAIP1,GSK3B,JUN,BCL2L11,WNT5A,RHOD,ITGA2,ARHGEF12,GNA12,PIK3R1,CBL,MAX,CDC25C,ITGB1,GRB2,GNA14,RAP2B,CRK,CDK6,PRKDC,FOXO1,FNBP1,PSEN1,PLCB1,CTNNA1,BRCA1,CASP10,TCF3,RRAS2,PAK1,WNT5B,CDK2,SOS1,RA…
Acute Myeloid Leukemia Signaling	1.17E00	2.7E-01	-1.414	RPS6KB2,MAP2K7,PML,TCF3,PIK3R3,RRAS2,LEF1,PIK3R1,SOS1,NRAS,STAT3,STAT5A,CCND1,PIM1,MAPK1,GRB2,FLT3LG,STAT5B,HRAS,EIF4EBP1
ERK5 Signaling	1.16E00	2.79E-01	-2.111	RPS6KB2,YWHAQ,SFN,YWHAG,RRAS2,GNA12,YWHAE,YWHAH,RPS6KA6,NRAS,RPS6KA2,MAP3K2,YWHAZ,HRAS,FOXO3,FOSL1,MAP3K3
Glioma Invasiveness Signaling	1.15E00	2.81E-01	-2.000	HMMR,PIK3R3,ITGB5,MMP2,RRAS2,PLAU,RHOD,PLAUR,PIK3R1,CD44,NRAS,F2R,TIMP3,MAPK1,HRAS,FNBP1
Reelin Signaling in Neurons	1.14E00	2.66E-01		GSK3B,PAFAH1B2,MAP2K7,PIK3R3,PAFAH1B1,ARHGEF10,MAP3K11,ITGA2,MAPK10,ARHGEF12,ITGA6,APP,ITGB2,PIK3R1,CDK5,LRP8,ITGB1,ITGA4,APOE,MAPT,PAFAH1B3
PAK Signaling	1.13E00	2.61E-01	-2.400	CDC42,PIK3R3,PDGFD,RRAS2,ITGA2,PAK1,MAPK10,PXN,PIK3R1,SOS1,CFL2,PDGFC,NRAS,CFL1,ITGB1,MYLK,MAPK1,GRB2,ITGA4,PAK4,PAK1IP1,HRAS,RAC1
Estrogen-mediated S-phase Entry	1.12E00	3.33E-01	-1.890	CCNE2,CCND1,CDK2,CDC25A,CCNA2,RBL1,TFDP1,CDK1
Heme Biosynthesis II	1.11E00	4.44E-01		ALAS1,FECH,UROD,HMBS
IL-3 Signaling	1.1E00	2.68E-01	-1.606	JUN,PIK3R3,RRAS2,PAK1,PPP3CB,PIK3R1,PPP3CA,SOS1,NRAS,STAT3,PRKCA,STAT1,STAT5A,MAPK1,GRB2,STAT5B,HRAS,RAC1,FOXO1
FLT3 Signaling in Hematopoietic Progenitor Cells	1.1E00	2.68E-01	-0.471	PIK3R3,RRAS2,STAT2,PIK3R1,CBL,RPS6KA6,SOS1,NRAS,STAT3,RPS6KA2,STAT1,STAT5A,MAPK1,GRB2,FLT3LG,EIF4E,STAT5B,HRAS,EIF4EBP1
Gap Junction Signaling	1.07E00	2.42E-01		BGLAP,TUBB3,PRKAR2B,TUBB6,TUBG1,PLCE1,GUCY1A3,ACTA2,PIK3R1,TUBA1C,GNAI3,CSNK1D,DRD2,TUBA1A,GRB2,CSNK1G1,TUBA3C/TUBA3D,PRKAR2A,CSNK1E,PLCB1,PIK3R3,RRAS2,TUBB,PPP3CB,PPP3CA,SOS1,TUBB4B,CAV1,NRAS,GNAS,PRKCA,MAP3K2,TUBA1B,MAPK1,TUBA4A,HRAS
Acetyl-CoA Biosynthesis I (Pyruvate Dehydrogenase Complex)	1.04E00	5E-01		DLAT,DLD,PDHA1
Glycine Cleavage Complex	1.04E00	5E-01		GCSH,DLD,AMT
UDP-N-acetyl-D-glucosamine Biosynthesis II	1.04E00	5E-01		UAP1,FMO3,GNPNAT1
GDP-mannose Biosynthesis	1.04E00	5E-01		GMPPA,GMPPB,GPI
Role of JAK family kinases in IL-6-type Cytokine Signaling	1.03E00	3.2E-01		STAT3,STAT1,STAT5A,MAPK10,MAPK1,SOCS1,STAT5B,OSMR
GDNF Family Ligand-Receptor Interactions	1.02E00	2.65E-01	-0.728	JUN,CDC42,PIK3R3,IRS2,RRAS2,GFRA1,MAPK10,DOK6,DOK7,PIK3R1,SOS1,GDNF,NRAS,PDLIM7,MAPK1,GRB2,HRAS,RAC1
PDGF Signaling	1.02E00	2.6E-01	-1.342	JUN,PIK3R3,PDGFD,RRAS2,CSNK2A2,PIK3R1,SOS1,CSNK2A1,PDGFC,NRAS,STAT3,CAV1,ACP1,PRKCA,STAT1,MAPK1,GRB2,SYNJ2,CRK,HRAS
Gαi Signaling	1.02E00	2.46E-01	-0.626	GNB4,PRKAR2B,GNB1,RAP1A,GNAI3,RALB,STAT3,DRD2,TBXA2R,GRB2,PRKAR2A,RRAS2,RGS7,RAP1GAP,RGS12,SOS1,RALGDS,NPR3,CAV1,NRAS,GABBR2,GNAS,GNB5,RALA,MAPK1,GNG2,ADRA2A,HRAS,RGS4
Glutathione Biosynthesis	1.01E00	6.67E-01		GCLM,GSS
D-glucuronate Degradation I	1.01E00	6.67E-01		DCXR,CRYL1
Inosine-5'-phosphate Biosynthesis II	1.01E00	6.67E-01		ADSL,PAICS
Spermidine Biosynthesis I	1.01E00	6.67E-01		SRM,SMS
Oxidized GTP and dGTP Detoxification	1.01E00	6.67E-01		RUVBL2,NUDT1
Glutamate Degradation II	1.01E00	6.67E-01		GOT2,GOT1
Aspartate Biosynthesis	1.01E00	6.67E-01		GOT2,GOT1
Ovarian Cancer Signaling	9.91E-01	2.42E-01		GSK3B,MMP2,PRKAR2B,WNT5A,PIK3R1,ARRB1,MSH6,EDN1,PA2G4,VEGFC,PTGS1,PRKAR2A,RPS6KB2,BRCA1,TCF3,PIK3R3,RRAS2,LEF1,WNT5B,MLH1,CD44,PDGFC,NRAS,CCND1,MAPK1,BRCA2,RAD51,HRAS,TFDP1,FGF9,MSH2
Interferon Signaling	9.74E-01	2.94E-01	1.667	IFIT1,IFITM1,IFNGR2,STAT1,MED14,IFIT3,STAT2,IFITM2,SOCS1,IFITM3
Axonal Guidance Signaling	9.68E-01	2.19E-01		CDC42,GNA11,MMP2,TUBB3,SRGAP3,PRKAR2B,TUBG1,SLIT3,GNB1,PLCE1,EFNA5,TUBA1C,RAP1A,PLXNB1,GNAI3,TUBA1A,COPS5,KLC1,ADAM12,VEGFC,SEMA5A,ARPC1A,PRKAR2A,PIK3R3,BRCC3,ADAM15,CDK5,CFL2,TUBB4B,PDGFC,ARPC2,NRAS,SLIT2,GNB5,TUBA1B,ITGA4,TUBA4A,GSK3B,GNB4,ACTR2,PDGFD,WNT5A,PAPPA,SEMA4C,RHOD,ITGA2,TUBB6,ARHGEF12,GNA12,SEMA6D,PIK3R1,EPHA2,NTNG1,ARPC5L,CFL1,PFN1,ADAMTS5,ITGB1,ARPC4,MET,PSMD14,GRB2,GNA14,ROCK1,CRK…
Chronic Myeloid Leukemia Signaling	9.59E-01	2.5E-01		HDAC2,PIK3R3,RRAS2,TGFB1,HDAC8,PIK3R1,SMAD4,SOS1,NRAS,CTBP2,STAT5A,CCND1,MAPK1,GRB2,PA2G4,CRK,RBL1,BCL2L1,CDK6,STAT5B,TFDP1,HRAS,HDAC1
Acyl-CoA Hydrolysis	9.59E-01	4E-01		PPT1,ACOT8,ACOT9,ACOT7
Non-Small Cell Lung Cancer Signaling	9.52E-01	2.62E-01	-2.673	FHIT,PIK3R3,RRAS2,PIK3R1,SOS1,NRAS,PRKCA,RASSF1,CCND1,MAPK1,GRB2,PA2G4,CDK6,TFDP1,HRAS,FOXO3,STK4
NGF Signaling	9.51E-01	2.45E-01	-1.800	CDC42,MAPK10,PIK3R1,RAP1A,MAP3K13,RPS6KA6,TRIO,GRB2,ROCK1,CRK,MAP3K3,TRAF6,RPS6KB2,PIK3R3,RRAS2,MAP3K11,SMPD3,MAP3K12,SOS1,NRAS,RPS6KA2,MAP3K2,MAPK1,HRAS,SMPD4,RAC1
Cytotoxic T Lymphocyte-mediated Apoptosis of Target Cells	9.45E-01	3.08E-01	-0.447	HLA-A,DFFA,HLA-C,HLA-B,FCER1G,FAS,CYCS,CASP6
CCR3 Signaling in Eosinophils	9.37E-01	2.43E-01		GNB4,CALM1 (includes others),GNB1,PLA2G6,PIK3R1,GNAI3,MPRIP,CFL1,ROCK1,PLCB1,PIK3R3,RRAS2,PPP1R12A,PAK1,CFL2,NRAS,GNAS,PRKCA,GNB5,MYLK,JMJD7-PLA2G4B,MAPK1,PPP1CB,GNG2,PAK4,HRAS,RAC1
Endometrial Cancer Signaling	9.34E-01	2.69E-01		CTNNA1,GSK3B,PIK3R3,RRAS2,LEF1,MLH1,PIK3R1,SOS1,NRAS,CCND1,MAPK1,GRB2,HRAS,FOXO3
Phosphatidylglycerol Biosynthesis II (Non-plastidic)	9.29E-01	3.33E-01		AGPAT5,AGPAT3,MBOAT2,GPAT2,PGS1,CDS2
Regulation of eIF4 and p70S6K Signaling	9.04E-01	2.36E-01	-0.500	EIF2S1,ITGA2,PPP2R4,EIF2B3,EIF4A2,PPP2R3A,PIK3R1,EIF3B,PPP2R5C,AGO1,EIF3E,ITGB1,GRB2,EIF2B1,EIF2B2,EIF4A3,EIF4EBP1,EIF4G1,PPP2CA,EIF1AX,PIK3R3,RRAS2,SOS1,RPS14,NRAS,MAPK1,PPP2R5D,ITGA4,EIF4E,EIF2B4,HRAS,EIF2B5,EIF3F
Sertoli Cell-Sertoli Cell Junction Signaling	8.85E-01	2.31E-01		JUN,GSK3B,MAP2K7,CDC42,TUBB3,PRKAR2B,ITGA2,TUBB6,MAPK10,TUBG1,GUCY1A3,ACTA2,MTMR2,TUBA1C,MAP3K13,PVRL3,TUBA1A,NOS1,ITGB1,MPP6,MAP3K3,TUBA3C/TUBA3D,PRKAR2A,CTNNA1,JAM2,RRAS2,MAP3K11,TUBB,TJP2,MAP3K12,TUBB4B,NRAS,MAP3K2,TUBA1B,MAPK1,ITGA4,TUBA4A,HRAS,RAC1
IL-2 Signaling	8.82E-01	2.64E-01	-0.905	JUN,PIK3R3,RRAS2,CSNK2A2,PIK3R1,SOS1,CSNK2A1,NRAS,STAT5A,MAPK1,GRB2,SOCS1,STAT5B,HRAS
Pyrimidine Ribonucleotides De Novo Biosynthesis	8.68E-01	2.96E-01		NME3,CAD,CANT1,NME1,NME5,CTPS1,AK1,ENTPD6
Salvage Pathways of Pyrimidine Ribonucleotides	8.57E-01	2.44E-01		NEK2,NME3,DAPK1,TTK,PAK1,HIPK1,CDK2,CDK5,NME1,DYRK1A,CSNK1D,UCK2,PIM1,MAPK1,CDK6,FAM20B,NME5,UCK1,GRK6,PLK1,CDK1,AK1
Pyridoxal 5'-phosphate Salvage Pathway	8.35E-01	2.54E-01		NEK2,DAPK1,TTK,PAK1,HIPK1,CDK2,CDK5,DYRK1A,CSNK1D,PIM1,MAPK1,CDK6,FAM20B,GRK6,PLK1,CDK1
Bladder Cancer Signaling	8.33E-01	2.44E-01		FGF5,FGF1,MMP2,RRAS2,DAPK1,MMP12,FGF10,THBS1,PDGFC,NRAS,MMP3,RASSF1,CCND1,MAPK1,PA2G4,TFDP1,HRAS,VEGFC,MMP1,FGF9,MMP14
Dopamine Receptor Signaling	8.24E-01	2.47E-01	1.897	PPP1CC,COMT,PRKAR2B,PPP1R12A,PPP2R4,PPP1CA,PPP2R3A,PPP2R5C,QDPR,DRD2,GNAS,PPP1R14B,NCS1,PPP2R5D,PPP1CB,MAOB,PPP2CA,PRKAR2A,MAOA
Mechanisms of Viral Exit from Host Cells	8.09E-01	2.68E-01		VPS4A,SH3GL1,NEDD4,SH3GLB2,LMNB1,PRKCA,CHMP2A,CHMP4B,VPS28,ACTA2,LMNB2
STAT3 Pathway	7.99E-01	2.47E-01		RRAS2,MAP3K11,MAPK10,DDR1,CDC25A,MAP3K12,INSR,CISH,FGFRL1,IGF1R,BMPR1A,NRAS,STAT3,PIM1,MAPK1,SOCS1,HRAS,RAC1
TGF-β Signaling	7.96E-01	2.41E-01	-1.213	JUN,CDC42,HOXC9,RRAS2,TGFB1,PITX2,NKX2-5,SMURF2,SMAD4,INHBC,SOS1,ZFYVE9,BMPR1A,NRAS,MAPK1,GRB2,HRAS,HDAC1,ACVR2B,INHBB,TRAF6
Pancreatic Adenocarcinoma Signaling	7.87E-01	2.36E-01	-1.147	CDC42,TGFB1,PLD3,MAPK10,PIK3R1,SMAD4,STAT3,STAT1,GRB2,PA2G4,VEGFC,HBEGF,PIK3R3,BIRC5,CDK2,RALGDS,PDGFC,CCND1,RALA,MAPK1,BCL2L1,BRCA2,RAD51,TFDP1,RAC1
Pentose Phosphate Pathway (Oxidative Branch)	7.67E-01	5E-01		G6PD,PGLS
Heme Degradation	7.67E-01	5E-01		HMOX2,BLVRB
Heme Biosynthesis from Uroporphyrinogen-III I	7.67E-01	5E-01		FECH,UROD
Melatonin Degradation II	7.67E-01	5E-01		MAOB,MAOA
L-cysteine Degradation I	7.67E-01	5E-01		GOT2,GOT1
Phenylalanine Degradation I (Aerobic)	7.67E-01	5E-01		PCBD2,QDPR
Stearate Biosynthesis I (Animals)	7.59E-01	2.73E-01		SLC27A1,ELOVL1,FAM213B,SRD5A3,PPT1,ACOT8,ACOT9,ACOT7,ELOVL6
fMLP Signaling in Neutrophils	7.55E-01	2.34E-01	-3.545	CDC42,GNB4,ACTR2,CALM1 (includes others),GNB1,PIK3R1,ARPC5L,GNAI3,ARPC4,ARPC1A,PLCB1,NFATC4,PIK3R3,RRAS2,PPP3CB,PPP3CA,ARPC2,NRAS,GNAS,PRKCA,GNB5,MAPK1,GNG2,HRAS,RAC1
Angiopoietin Signaling	7.49E-01	2.46E-01	-1.069	PIK3R3,RRAS2,PAK1,BIRC5,PIK3R1,SOS1,TEK,NRAS,STAT5A,GRB2,ANGPT1,CRK,PAK4,STAT5B,HRAS,FOXO1
p53 Signaling	7.4E-01	2.35E-01	0.471	JUN,GSK3B,BRCA1,SFN,PML,PIK3R3,MED1,BIRC5,CDK2,PIK3R1,THBS1,PCNA,CASP6,CSNK1D,TNFRSF10A,CCND1,BCL2L1,GADD45A,FAS,PRKDC,HDAC1,PMAIP1,CHEK1
CDP-diacylglycerol Biosynthesis I	7.37E-01	3.12E-01		AGPAT5,AGPAT3,MBOAT2,GPAT2,CDS2
Sonic Hedgehog Signaling	7.34E-01	2.76E-01		GSK3B,SUFU,PRKAR2B,GLI3,DYRK1A,CDK1,CCNB1,PRKAR2A
Adipogenesis pathway	7.32E-01	2.3E-01		GTF2H3,FGF1,TGFB1,ATG5,HDAC8,WNT5A,RBBP7,FOXC2,FGFRL1,GTF2H2,SAP30L,RBBP4,HDAC1,FOXO1,NFATC4,HDAC2,TXNIP,MNAT1,SAP18,CDK5,ATG7,BMPR1A,EZH2,KDM1A,CTBP2,KLF5,STAT5B,GTF2H5
GNRH Signaling	7.26E-01	2.28E-01	-2.414	JUN,MAP2K7,CDC42,GNA11,PRKAR2B,MAPK10,MAP3K13,GNAI3,DNM1L,GRB2,GNA14,MAP3K3,PRKAR2A,PLCB1,RRAS2,MAP3K11,PAK1,MAP3K12,EGR1,SOS1,NRAS,GNAS,PRKCA,DNM2,MAP3K2,MAPK1,PAK4,HRAS,RAC1
Cleavage and Polyadenylation of Pre-mRNA	7.24E-01	3.33E-01		CSTF3,PAPOLA,CSTF2,NUDT21
Assembly of RNA Polymerase III Complex	7.24E-01	3.33E-01		GTF3C5,GTF3A,GTF3C4,SF3A1
Histidine Degradation III	7.23E-01	3.75E-01		MTHFD1L,MTHFD1,MTHFD2L
Salvage Pathways of Pyrimidine Deoxyribonucleotides	7.23E-01	3.75E-01		TK1,APOBEC3B,TYMP
Methylthiopropionate Biosynthesis	7.13E-01	1E00		ADI1
S-methyl-5'-thioadenosine Degradation II	7.13E-01	1E00		MTAP
Acetyl-CoA Biosynthesis III (from Citrate)	7.13E-01	1E00		ACLY
Glutamate Removal from Folates	7.13E-01	1E00		GGH
Xanthine and Xanthosine Salvage	7.13E-01	1E00		PNP
Threonine Degradation II	7.13E-01	1E00		GCAT
Sorbitol Degradation I	7.13E-01	1E00		SORD
Adenine and Adenosine Salvage VI	7.13E-01	1E00		ADK
4-hydroxybenzoate Biosynthesis	7.13E-01	1E00		TAT
UDP-N-acetyl-D-galactosamine Biosynthesis I	7.13E-01	1E00		GALE
4-hydroxyphenylpyruvate Biosynthesis	7.13E-01	1E00		TAT
Pyrimidine Ribonucleotides Interconversion	7.08E-01	2.8E-01		NME3,CANT1,NME1,NME5,CTPS1,AK1,ENTPD6
Small Cell Lung Cancer Signaling	6.96E-01	2.39E-01		CCNE2,FHIT,PIK3R3,CDK2,PIK3R1,TRAF3,CYCS,MAX,NOS1,CCND1,PA2G4,BCL2L1,TRAF1,CDK6,CKS1B,TFDP1,TRAF6
Regulation of IL-2 Expression in Activated and Anergic T Lymphocytes	6.86E-01	2.37E-01		JUN,MAP2K7,NFATC4,TOB1,CALM1 (includes others),RRAS2,TGFB1,MAPK10,PPP3CB,SMAD4,PPP3CA,SOS1,VAV2,NRAS,MAPK1,GRB2,HRAS,RAC1
JAK/Stat Signaling	6.6E-01	2.36E-01	-0.728	JUN,PIK3R3,RRAS2,STAT2,CISH,PIK3R1,SOS1,NRAS,STAT3,STAT1,STAT5A,MAPK1,GRB2,SOCS1,BCL2L1,STAT5B,HRAS
Death Receptor Signaling	6.6E-01	2.31E-01	-2.837	MAP2K7,CASP10,HTRA2,TNFRSF21,DFFA,PARP9,ACTA2,CYCS,LMNA,ARHGDIB,CASP6,PARP1,DAXX,CFLAR,TNFRSF10A,PARP11,ZC3HAV1,ROCK1,FAS,CASP2,PARP2
Telomerase Signaling	6.53E-01	2.29E-01	-0.775	HDAC2,TERF2,PIK3R3,RRAS2,HDAC8,PPP2R4,PPP2R3A,PIK3R1,SOS1,PPP2R5C,ETS2,NRAS,DKC1,PTGES3,MAPK1,GRB2,PPP2R5D,ETS1,HRAS,HDAC1,TPP1,PPP2CA
Cell Cycle Regulation by BTG Family Proteins	6.49E-01	2.57E-01		CCNE2,PPP2R4,CCND1,CDK2,PPP2R5D,PPP2R3A,CNOT7,PPP2R5C,PPP2CA
Antiproliferative Role of TOB in T Cell Signaling	6.46E-01	2.69E-01		CCNE2,TGFB1,TOB1,CDK2,MAPK1,CCNA2,SMAD4
D-myo-inositol (1,4,5)-Trisphosphate Biosynthesis	6.46E-01	2.69E-01		PLCB1,PI4K2B,PI4KB,PIP4K2B,PIP5K1A,PLCE1,PIP4K2A
AMPK Signaling	6.34E-01	2.21E-01	1.414	ADRB2,PFKP,PPM1A,PBRM1,PRKAR2B,PPP2R4,CPT1A,SMARCA4,PPP2R3A,PIK3R1,PPP2R5C,AK2,SMARCB1,DPF1,EIF4EBP1,PPP2CA,AK1,PRKAR2A,ADRA1B,IRS2,PIK3R3,SMARCD1,PPAT,INSR,HLTF,SMARCE1,SMARCC2,CPT1B,GNAS,MAPK1,PPP2R5D,ADRA2A
Cholesterol Biosynthesis I	6.32E-01	3.08E-01		EBP,LBR,NSDHL,SC5D
Cholesterol Biosynthesis II (via 24,25-dihydrolanosterol)	6.32E-01	3.08E-01		EBP,LBR,NSDHL,SC5D
Cholesterol Biosynthesis III (via Desmosterol)	6.32E-01	3.08E-01		EBP,LBR,NSDHL,SC5D
Tec Kinase Signaling	6.31E-01	2.2E-01	0.600	GNA11,GNB4,RHOD,ITGA2,MAPK10,GNA12,GNB1,ACTA2,FCER1G,PIK3R1,GNAI3,TLR4,STAT3,STAT1,ITGB1,STAT5A,GNA14,TEC,FNBP1,PIK3R3,PAK1,STAT2,TNFRSF21,VAV2,TNFRSF10A,GNAS,PRKCA,GNB5,ITGA4,GNG2,FAS,STAT5B,PAK4
Amyotrophic Lateral Sclerosis Signaling	6.23E-01	2.27E-01		ALS2,PIK3R3,GRIK5,GRIA1,PAK1,GRID1,PIK3R1,PPP3CA,SSR4,CYCS,CACNA1A,GRIN1,PDGFC,GDNF,GRIA3,CAPN5,NOS1,CACNA1C,BCL2L1,RAC1,VEGFC,CAPN2
G Protein Signaling Mediated by Tubby	6.19E-01	2.58E-01		PLCB1,GNB4,GNAS,GNB5,TUB,GNB1,INSR,GNG2
Superpathway of Methionine Degradation	6.19E-01	2.58E-01		FTSJ1,DLD,PRMT5,MTR,EHMT1,GOT2,SUV39H2,GOT1
Calcium Transport I	6.11E-01	3.33E-01		ATP2B3,ATP2B4,ATP2A2
Tetrapyrrole Biosynthesis II	6.02E-01	4E-01		ALAS1,HMBS
Citrulline-Nitric Oxide Cycle	6.02E-01	4E-01		NOS1,ASS1
Galactose Degradation I (Leloir Pathway)	6.02E-01	4E-01		GALE,GALM
Tyrosine Degradation I	6.02E-01	4E-01		FAH,TAT
mTOR Signaling	5.95E-01	2.15E-01	-1.134	RHOD,PLD3,PPP2R4,FKBP1A,EIF4B,EIF4A2,PPP2R3A,PIK3R1,EIF3B,RPS6KA6,PPP2R5C,MAPKAP1,EIF3E,DGKZ,EIF4A3,PRR5,EIF4EBP1,VEGFC,EIF4G1,PPP2CA,FNBP1,RPS6KB2,AKT1S1,PIK3R3,RRAS2,INSR,RPS14,PDGFC,NRAS,PRKCA,RPS6KA2,ARHGAP8/PRR5-ARHGAP8,MAPK1,PPP2R5D,EIF4E,RHEB,HRAS,RAC1,EIF3F
Role of JAK1 and JAK3 in γc Cytokine Signaling	5.81E-01	2.33E-01		PIK3R3,IRS2,RRAS2,IL15RA,PIK3R1,NRAS,STAT3,STAT1,STAT5A,MAPK1,GRB2,SOCS1,STAT5B,HRAS
B Cell Receptor Signaling	5.8E-01	2.16E-01		JUN,GSK3B,MAP2K7,CDC42,CALM1 (includes others),PIK3R1,RAP1A,MAP3K13,CFL1,GRB2,IGHG1,SYNJ2,RAP2B,FOXO1,MAP3K3,RPS6KB2,NFATC4,TCF3,PIK3R3,RRAS2,MAP3K11,PPP3CB,MAP3K12,EGR1,PPP3CA,SOS1,CFL2,VAV2,BCL6,NRAS,MAP3K2,MAPK1,BCL2L1,ETS1,HRAS,RAC1
p70S6K Signaling	5.8E-01	2.2E-01	-0.894	YWHAQ,PPP2R4,PLCE1,PPP2R3A,PIK3R1,YWHAE,YWHAH,EEF2,PPP2R5C,GNAI3,F2R,GRB2,MAPT,PPP2CA,PLCB1,SFN,PIK3R3,YWHAG,RRAS2,SOS1,NRAS,PRKCA,MAPK1,PPP2R5D,HRAS,YWHAZ
Glioma Signaling	5.71E-01	2.23E-01	-2.183	PIK3R3,PDGFD,CALM1 (includes others),RRAS2,CDKN2C,PIK3R1,SOS1,IGF2,PDGFC,IGF1R,NRAS,PRKCA,CAMK1,CCND1,MAPK1,GRB2,PA2G4,RBL1,CDK6,TFDP1,HRAS
Inhibition of Angiogenesis by TSP1	5.69E-01	2.5E-01	-0.447	JUN,TGFB1,MAPK10,MAPK1,HSPG2,GUCY1A3,THBS1,SDC1
Role of JAK2 in Hormone-like Cytokine Signaling	5.69E-01	2.5E-01		SH2B3,STAT3,IRS2,STAT1,STAT5A,SOCS1,HLTF,STAT5B
Glutathione-mediated Detoxification	5.56E-01	2.61E-01		GSTO1,GSTM2,GSTM3,GGH,ANPEP,GSTK1
Prostate Cancer Signaling	5.56E-01	2.25E-01		GSK3B,CCNE2,SRD5A1,PIK3R3,RRAS2,LEF1,CDK2,KLK3,PIK3R1,SOS1,NRAS,CCND1,MAPK1,GRB2,PA2G4,TFDP1,HRAS,FOXO1
EGF Signaling	5.53E-01	2.32E-01	-1.387	JUN,MAP2K7,PIK3R3,CSNK2A2,PIK3R1,SOS1,CSNK2A1,STAT3,PRKCA,STAT1,MAPK1,GRB2,HRAS
Isoleucine Degradation I	5.53E-01	2.86E-01		BCAT1,HSD17B10,DLD,BCAT2
Superpathway of Citrulline Metabolism	5.53E-01	2.86E-01		NOS1,ASS1,ARG2,GLS
Dermatan Sulfate Degradation (Metazoa)	5.53E-01	2.86E-01		CEMIP,IDUA,CD44,FGFRL1
Phenylalanine Degradation IV (Mammalian, via Side Chain)	5.53E-01	2.86E-01		GOT2,MAOB,GOT1,MAOA
HIF1α Signaling	5.41E-01	2.2E-01		JUN,PIK3R3,MMP2,RRAS2,NCOA1,MAPK10,MMP12,PIK3R1,PDGFC,NRAS,MMP3,P4HTM,NOS1,COPS5,TCEB1,MAPK1,EDN1,HRAS,VEGFC,RBX1,MMP1,MMP14
EIF2 Signaling	5.39E-01	2.13E-01	-2.837	EIF2S1,GSK3B,PPP1CC,EIF2B3,EIF4A2,RPL23,PIK3R1,EIF3B,AGO1,EIF3E,RPL37,GRB2,EIF2B1,EIF2B2,EIF4A3,EIF4G1,EIF1AX,PIK3R3,RRAS2,RPL26L1,PPP1CA,RPL39L,INSR,RPL7L1,SOS1,RPS14,EIF5,NRAS,EIF2AK4,MAPK1,PPP1CB,EIF4E,EIF2B4,HRAS,EIF2B5,EIF3F
PEDF Signaling	5.35E-01	2.25E-01	-1.604	PIK3R3,RRAS2,SERPINF1,PIK3R1,ARHGAP22,GDNF,SOD2,NRAS,CFLAR,MAPK1,ROCK1,BCL2L1,WASF2,FAS,HRAS,RAC1
Autoimmune Thyroid Disease Signaling	5.22E-01	2.42E-01		HLA-E,HLA-A,HLA-G,HLA-C,IGHG1,HLA-B,FCER1G,FAS
NAD Phosphorylation and Dephosphorylation	5.18E-01	3E-01		ACP1,ACP5,NADK
Pentose Phosphate Pathway	5.18E-01	3E-01		G6PD,PGLS,RPE
PXR/RXR Activation	5.13E-01	2.26E-01		ABCB1,ALAS1,NCOA1,PRKAR2B,CPT1A,ABCB9,PAPSS2,INSR,NR3C1,GSTM2,FOXO1,FOXO3,ABCC3,PRKAR2A
iNOS Signaling	5.03E-01	2.33E-01	0.707	TLR4,JUN,HMGA1,CALM1 (includes others),IFNGR2,CD14,STAT1,MAPK1,IRAK3,TRAF6
IL-22 Signaling	5.02E-01	2.5E-01	1.633	STAT3,STAT1,STAT5A,MAPK10,MAPK1,STAT5B
Tumoricidal Function of Hepatic Natural Killer Cells	5.02E-01	2.5E-01	-1.000	ENDOG,DFFA,AIFM1,FAS,CYCS,CASP6
CTLA4 Signaling in Cytotoxic T Lymphocytes	4.99E-01	2.2E-01		AP1G1,AP1S1,PIK3R3,PPP2R4,AP2B1,PPP2R3A,FCER1G,PIK3R1,AP1M1,PPP2R5C,HLA-A,GRB2,PPP2R5D,HLA-C,HLA-B,CLTB,AP2S1,PPP2CA
Ephrin A Signaling	4.96E-01	2.29E-01		CDC42,PIK3R3,CFL1,PAK1,ROCK1,EFNA5,PIK3R1,EPHA2,RAC1,CFL2,VAV2
Arginine Biosynthesis IV	4.83E-01	3.33E-01		GLUD1,ASS1
Urea Cycle	4.83E-01	3.33E-01		ASS1,ARG2
Arginine Degradation VI (Arginase 2 Pathway)	4.83E-01	3.33E-01		ARG2,PYCR2
Adenine and Adenosine Salvage III	4.83E-01	3.33E-01		PNP,HPRT1
Purine Ribonucleosides Degradation to Ribose-1-phosphate	4.83E-01	3.33E-01		PGM2,PNP
Zymosterol Biosynthesis	4.83E-01	3.33E-01		LBR,NSDHL
GDP-glucose Biosynthesis	4.83E-01	3.33E-01		PGM2,HK1
Dopamine-DARPP32 Feedback in cAMP Signaling	4.82E-01	2.1E-01	-0.200	PPP1CC,CALM1 (includes others),PRKAR2B,PPP2R4,PLCE1,GUCY1A3,PPP2R3A,GRIN1,PPP2R5C,GNAI3,KCNJ6,CSNK1D,DRD2,NOS1,PPP1R14B,KCNJ15,CSNK1G1,PPP2CA,PRKAR2A,CSNK1E,PLCB1,PPP1R12A,PPP1CA,PPP3CB,ATP2A2,CDK5,PPP3CA,CACNA1A,GNAS,PRKCA,PPP1CB,PPP2R5D,CACNA1C
Chemokine Signaling	4.79E-01	2.21E-01	-1.291	JUN,PLCB1,CALM1 (includes others),RRAS2,PPP1R12A,GNAI3,MPRIP,NRAS,CFL1,PRKCA,CAMK1,CCL2,MAPK1,PPP1CB,HRAS
IL-9 Signaling	4.79E-01	2.35E-01	1.134	STAT3,PIK3R3,IRS2,STAT1,STAT5A,CISH,PIK3R1,STAT5B
Antigen Presentation Pathway	4.79E-01	2.35E-01		CALR,HLA-E,HLA-A,HLA-G,HLA-C,HLA-B,PSMB5,MR1
Prolactin Signaling	4.76E-01	2.19E-01	-0.775	JUN,PIK3R3,RRAS2,PIK3R1,SOS1,NRAS,STAT3,PRKCA,NR3C1,STAT1,STAT5A,MAPK1,GRB2,SOCS1,STAT5B,HRAS
Thyroid Cancer Signaling	4.72E-01	2.31E-01		GDNF,NRAS,TCF3,RRAS2,LEF1,CCND1,MAPK1,KLK3,HRAS
UDP-D-xylose and UDP-D-glucuronate Biosynthesis	4.56E-01	5E-01		UGDH
Spermine Biosynthesis	4.56E-01	5E-01		SMS
All-trans-decaprenyl Diphosphate Biosynthesis	4.56E-01	5E-01		PDSS1
Choline Degradation I	4.56E-01	5E-01		CHDH
L-DOPA Degradation	4.56E-01	5E-01		COMT
Alanine Degradation III	4.56E-01	5E-01		GPT2
S-methyl-5-thio-α-D-ribose 1-phosphate Degradation	4.56E-01	5E-01		APIP
Alanine Biosynthesis II	4.56E-01	5E-01		GPT2
Palmitate Biosynthesis I (Animals)	4.56E-01	5E-01		OXSM
L-cysteine Degradation III	4.56E-01	5E-01		GOT1
Uridine-5'-phosphate Biosynthesis	4.56E-01	5E-01		CAD
GDP-L-fucose Biosynthesis II (from L-fucose)	4.56E-01	5E-01		FUK
Sulfate Activation for Sulfonation	4.56E-01	5E-01		PAPSS2
L-glutamine Biosynthesis II (tRNA-dependent)	4.56E-01	5E-01		GATB
Fatty Acid Biosynthesis Initiation II	4.56E-01	5E-01		OXSM
Adenine and Adenosine Salvage I	4.56E-01	5E-01		PNP
GDP-L-fucose Biosynthesis I (from GDP-D-mannose)	4.56E-01	5E-01		TSTA3
Cardiolipin Biosynthesis II	4.56E-01	5E-01		PGS1
Putrescine Biosynthesis III	4.56E-01	5E-01		ODC1
Glycine Biosynthesis I	4.56E-01	5E-01		SHMT2
Glutamine Degradation I	4.56E-01	5E-01		GLS
Glutamate Biosynthesis II	4.56E-01	5E-01		GLUD1
Glutamate Degradation X	4.56E-01	5E-01		GLUD1
BMP signaling pathway	4.49E-01	2.16E-01		JUN,HOXC9,RRAS2,PITX2,PRKAR2B,MAPK10,NKX2-5,SMAD4,SOS1,BMPR1A,NRAS,BMP1,MAPK1,GRB2,HRAS,PRKAR2A
Glycogen Degradation III	4.42E-01	2.73E-01		PGM2,TYMP,GAA
Colorectal Cancer Metastasis Signaling	4.37E-01	2.04E-01	-1.761	JUN,GSK3B,LRP5,GNB4,TGFB1,MMP2,PRKAR2B,WNT5A,RHOD,MMP12,MAPK10,GNB1,PIK3R1,SMAD4,ARRB1,TLR4,STAT3,STAT1,MSH6,GRB2,VEGFC,PRKAR2A,FNBP1,TCF3,PIK3R3,RRAS2,LEF1,WNT5B,BIRC5,MLH1,PTGER4,SOS1,RALGDS,PDGFC,MMP3,NRAS,GNAS,GNB5,CCND1,MAPK1,GNG2,BCL2L1,HRAS,MMP1,RAC1,MSH2,MMP14
Methionine Degradation I (to Homocysteine)	4.24E-01	2.5E-01		FTSJ1,PRMT5,EHMT1,SUV39H2
ErbB Signaling	4.23E-01	2.12E-01		JUN,GSK3B,HBEGF,CDC42,PIK3R3,RRAS2,PAK1,MAPK10,NRG1,PIK3R1,SOS1,NRAS,PRKCA,MAPK1,GRB2,PAK4,HRAS,FOXO1
PPAR Signaling	4.23E-01	2.11E-01	-0.229	JUN,AIP,PDGFD,RRAS2,NCOA1,MED1,INSR,SOS1,IL37,PDGFC,NRAS,STAT5A,MAPK1,GRB2,IL1RAP,STAT5B,HRAS,TRAF6,NRIP1
Leukocyte Extravasation Signaling	4.16E-01	2.04E-01	-2.401	ITGAM,CDC42,MMP2,MMP12,ITGA2,MAPK10,ITGB2,ACTA2,PIK3R1,RAP1A,GNAI3,ITGB1,ICAM3,ROCK1,TEC,CRK,CTNNA1,JAM2,PIK3R3,CD99,EZR,ITGA6,ARHGAP35,MSN,PXN,RAP1GAP,CD44,RDX,VAV2,MMP3,PRKCA,ARHGAP8/PRR5-ARHGAP8,TIMP3,MAPK1,ITGA4,CYBA,MMP1,RAC1,MMP14
Synaptic Long Term Potentiation	4.03E-01	2.07E-01		PLCB1,PPP1CC,GNA11,CALM1 (includes others),RRAS2,GRIA1,PRKAR2B,PPP1R12A,PPP1CA,PPP3CB,PLCE1,PPP3CA,RAP1A,GRIN1,NRAS,GRIA3,PRKCA,PPP1R14B,MAPK1,PPP1CB,CACNA1C,GNA14,HRAS,PRKAR2A
OX40 Signaling Pathway	3.99E-01	2.17E-01	-0.447	JUN,HLA-E,HLA-A,MAPK10,HLA-G,HLA-C,BCL2L1,HLA-B,FCER1G,TRAF3
CD27 Signaling in Lymphocytes	3.99E-01	2.16E-01		JUN,MAP2K7,SIVA1,MAP3K11,MAP3K2,MAPK10,MAP3K12,BCL2L1,CYCS,MAP3K13,MAP3K3
Glutamate Receptor Signaling	3.98E-01	2.14E-01	2.449	GRIA3,GRIK5,DLG4,CALM1 (includes others),GRIA1,GRID1,GNB1,SLC1A4,GNG2,SLC1A3,GRIN1,GLS
Estrogen-Dependent Breast Cancer Signaling	3.98E-01	2.13E-01		JUN,HSD17B10,PIK3R3,RRAS2,PIK3R1,IGF1R,NRAS,CYP19A1,STAT5A,CCND1,MAPK1,STAT5B,HRAS
Airway Pathology in Chronic Obstructive Pulmonary Disease	3.92E-01	2.86E-01		MMP2,MMP1
Glucose and Glucose-1-phosphate Degradation	3.92E-01	2.86E-01		PGM2,HK1
Phosphatidylcholine Biosynthesis I	3.92E-01	2.86E-01		PCYT1A,CHKB
Superoxide Radicals Degradation	3.92E-01	2.86E-01		CYGB,SOD2
Sphingomyelin Metabolism	3.92E-01	2.86E-01		SMPD3,SMPD4
Aspartate Degradation II	3.92E-01	2.86E-01		GOT2,GOT1
Cardiac β-adrenergic Signaling	3.87E-01	2.05E-01	2.837	PPP1CC,AKAP13,GNB4,PDE4A,PRKAR2B,PPP2R4,GNB1,PPP2R3A,PDE4B,PPP2R5C,PDE7A,PPP1R14B,PDE6B,PPP2CA,PRKAR2A,PPP1R12A,AKAP8,PPP1CA,ATP2A2,CACNA1A,PDE8A,GNAS,GNB5,PPP1CB,PPP2R5D,CACNA1C,GNG2
Androgen Biosynthesis	3.78E-01	2.5E-01		EBP,SRD5A1,SRD5A3
Ubiquinol-10 Biosynthesis (Eukaryotic)	3.78E-01	2.5E-01		COQ3,COQ2,MICAL2
Erythropoietin Signaling	3.73E-01	2.09E-01		JUN,PIK3R3,RRAS2,PIK3R1,CBL,SOS1,NRAS,PRKCA,STAT5A,MAPK1,GRB2,SOCS1,STAT5B,HRAS
CCR5 Signaling in Macrophages	3.72E-01	2.1E-01		JUN,GNB4,CALM1 (includes others),MAPK10,GNB1,FCER1G,GNAI3,GNAS,PRKCA,GNB5,MAPK1,GNG2,FAS
Glutathione Redox Reactions I	3.72E-01	2.35E-01		GPX3,GPX4,GSTK1,GPX8
Aryl Hydrocarbon Receptor Signaling	3.7E-01	2.03E-01	-2.985	JUN,POLA1,TGFB1,MCM7,SMARCA4,NFIC,GSTO1,DHFR,GSTM2,RBL1,CDK6,CTSD,NRIP1,CCNE2,ALDH1L1,AIP,MED1,GSTM3,CDK2,GSTK1,CCND1,PTGES3,MAPK1,CCNA2,FAS,TFDP1,CHEK1
Glycolysis I	3.7E-01	2.27E-01		PFKP,PGAM1,PKM,ENO1,GPI
UVC-Induced MAPK Signaling	3.69E-01	2.14E-01	-2.333	JUN,NRAS,RRAS2,PRKCA,SMPD3,MAPK10,MAPK1,SMPD4,HRAS
Allograft Rejection Signaling	3.68E-01	2.16E-01		HLA-E,HLA-A,HLA-G,HLA-C,IGHG1,HLA-B,FCER1G,FAS
Noradrenaline and Adrenaline Degradation	3.68E-01	2.19E-01		HSD17B10,DHRS9,ADH1C,COMT,ADH1B,MAOB,MAOA
Role of NFAT in Cardiac Hypertrophy	3.65E-01	2.01E-01	-1.061	GSK3B,MAP2K7,GNB4,TGFB1,CALM1 (includes others),HDAC8,PRKAR2B,MAPK10,RCAN3,NKX2-5,GNB1,PLCE1,PIK3R1,GNAI3,GRB2,HDAC1,PRKAR2A,PLCB1,NFATC4,HDAC2,PIK3R3,RRAS2,RCAN1,PPP3CB,PPP3CA,SOS1,IGF1R,NRAS,GNAS,PRKCA,GNB5,CAMK1,MAPK1,GNG2,HRAS
ILK Signaling	3.38E-01	1.99E-01	0.845	FLNB,JUN,GSK3B,CDC42,RHOD,PPP2R4,MAPK10,PARVA,ITGB2,ACTA2,PPP2R3A,PIK3R1,TESK1,PPP2R5C,ILKAP,SNAI1,CFL1,PPP1R14B,ITGB1,FLNC,VEGFC,PPP2CA,FNBP1,IRS2,ITGB5,PIK3R3,PPP1R12A,LEF1,PXN,ITGB8,PARVB,CFL2,PDGFC,CCND1,MAPK1,PPP2R5D
Graft-versus-Host Disease Signaling	3.37E-01	2.11E-01		HLA-E,HLA-A,HLA-G,HLA-C,HLA-B,FCER1G,FAS,IL37
April Mediated Signaling	3.37E-01	2.11E-01	0.000	JUN,MAP2K7,NFATC4,MAPK10,MAPK1,TRAF1,TRAF3,TRAF6
Triacylglycerol Biosynthesis	3.35E-01	2.12E-01		ELOVL1,PPAPDC1A,AGPAT5,AGPAT3,MBOAT2,GPAT2,ELOVL6
Growth Hormone Signaling	3.27E-01	2.03E-01	0.000	RPS6KB2,PIK3R3,PIK3R1,RPS6KA6,IGF2,IGF1R,STAT3,PRKCA,RPS6KA2,STAT1,STAT5A,MAPK1,SOCS1,STAT5B
Valine Degradation I	3.26E-01	2.22E-01		BCAT1,HIBADH,DLD,BCAT2
Cysteine Biosynthesis III (mammalia)	3.26E-01	2.22E-01		FTSJ1,PRMT5,EHMT1,SUV39H2
Chondroitin Sulfate Degradation (Metazoa)	3.23E-01	2.31E-01		CEMIP,CD44,ARSB
Guanosine Nucleotides Degradation III	3.23E-01	2.31E-01		AOX1,PNP,NT5E
Regulation of the Epithelial-Mesenchymal Transition Pathway	3.23E-01	1.98E-01		GSK3B,FGF5,LOX,MAP2K7,CDH2,FGF1,PDGFD,TGFB1,MMP2,WNT5A,PIK3R1,SMAD4,FOXC2,FGFRL1,SNAI1,STAT3,GRB2,MET,PSEN1,TCF3,PIK3R3,RRAS2,ID2,JAG1,LEF1,FGF10,WNT5B,EGR1,SOS1,NRAS,TWIST2,MAPK1,ETS1,HRAS,FGF9
Diphthamide Biosynthesis	3.23E-01	3.33E-01		EEF2
Trehalose Degradation II (Trehalase)	3.23E-01	3.33E-01		HK1
PRPP Biosynthesis I	3.23E-01	3.33E-01		PRPS1
Methylglyoxal Degradation I	3.23E-01	3.33E-01		GLO1
Coenzyme A Biosynthesis	3.23E-01	3.33E-01		PPCDC
Thyronamine and Iodothyronamine Metabolism	3.23E-01	3.33E-01		DIO2
Ascorbate Recycling (Cytosolic)	3.23E-01	3.33E-01		GSTO1
Glutathione Redox Reactions II	3.23E-01	3.33E-01		TXNDC12
Methionine Salvage II (Mammalian)	3.23E-01	3.33E-01		MTR
Hypusine Biosynthesis	3.23E-01	3.33E-01		EIF5A
Thyroid Hormone Biosynthesis	3.23E-01	3.33E-01		CTSD
Thyroid Hormone Metabolism I (via Deiodination)	3.23E-01	3.33E-01		DIO2
Tyrosine Biosynthesis IV	3.23E-01	3.33E-01		PCBD2
L-serine Degradation	3.23E-01	3.33E-01		SRR
Fatty Acid β-oxidation III (Unsaturated, Odd Number)	3.23E-01	3.33E-01		ECI2
Phosphatidylethanolamine Biosynthesis II	3.21E-01	2.5E-01		EPT1,CHKB
Citrulline Biosynthesis	3.21E-01	2.5E-01		ARG2,GLS
Phospholipase C Signaling	3.12E-01	1.96E-01	-0.707	PEBP1,GNB4,CALM1 (includes others),HDAC8,RHOD,PLD3,ITGA2,ARHGEF12,GNB1,PLCE1,PLA2G6,FCER1G,RAP1A,MPRIP,RALB,ITGB1,GRB2,IGHG1,HDAC1,FNBP1,PLCB1,NFATC4,HDAC2,RRAS2,ARHGEF10,PPP1R12A,PPP3CB,PPP3CA,SOS1,RALGDS,NRAS,GNAS,PRKCA,GNB5,RALA,JMJD7-PLA2G4B,MAPK1,PPP1CB,ITGA4,GNG2,HRAS,RAC1,AHNAK
Docosahexaenoic Acid (DHA) Signaling	3.08E-01	2.05E-01		GSK3B,PIK3R3,SERPINF1,APP,BCL2L1,PIK3R1,CYCS,FOXO1
Antiproliferative Role of Somatostatin Receptor 2	2.99E-01	2E-01	-3.000	NRAS,PIK3R3,GNB4,NOS1,RRAS2,GNB5,GNB1,MAPK1,GUCY1A3,GNG2,PIK3R1,HRAS
IL-1 Signaling	2.99E-01	1.98E-01	-1.604	JUN,MAP2K7,GNA11,GNB4,PRKAR2B,MAPK10,GNA12,GNB1,IRAK3,GNAI3,GNAS,GNB5,MAPK1,IL1RAP,GNA14,GNG2,PRKAR2A,TRAF6
RANK Signaling in Osteoclasts	2.96E-01	1.98E-01		JUN,MAP2K7,PIK3R3,CALM1 (includes others),MAP3K11,MAPK10,MAP3K12,PPP3CB,PIK3R1,PPP3CA,CBL,MAP3K13,GSN,MAP3K2,MAPK1,MAP3K3,TRAF6
Role of JAK1, JAK2 and TYK2 in Interferon Signaling	2.93E-01	2.08E-01		STAT3,IFNGR2,STAT1,STAT2,SOCS1
CREB Signaling in Neurons	2.92E-01	1.95E-01	-1.789	GNA11,GNB4,CALM1 (includes others),PRKAR2B,GRID1,GNA12,POLR2F,GNB1,PLCE1,PIK3R1,GRIN1,POLR2K,GNAI3,GRIA3,GRB2,GNA14,PRKAR2A,PLCB1,GRIK5,PIK3R3,RRAS2,GRIA1,POLR2E,SOS1,POLR2H,NRAS,GNAS,PRKCA,POLR2D,GNB5,MAPK1,GNG2,HRAS
PKCθ Signaling in T Lymphocytes	2.91E-01	1.96E-01	-0.894	POU2F1,JUN,NFATC4,PIK3R3,RRAS2,MAP3K11,MAP3K12,PPP3CB,FCER1G,PIK3R1,PPP3CA,MAP3K13,SOS1,VAV2,NRAS,MAP3K2,MAPK1,GRB2,HRAS,RAC1,MAP3K3
Synaptic Long Term Depression	2.89E-01	1.95E-01	1.000	GNA11,PLA2G16,PPP2R4,GRID1,GNA12,PLCE1,GUCY1A3,PLA2G6,PPP2R3A,PPP2R5C,GNAI3,GRIA3,NOS1,GNA14,PPP2CA,PLCB1,RRAS2,GRIA1,IGF1R,NRAS,GNAS,PRKCA,MAPK1,PPP2R5D,HRAS,PLA2R1
Role of Oct4 in Mammalian Embryonic Stem Cell Pluripotency	2.87E-01	2E-01		BRCA1,FAM208A,PARP1,PHB,AQR,CCNF,CASP6,ETS2,PHC1
Nur77 Signaling in T Lymphocytes	2.87E-01	2E-01		HDAC2,CALM1 (includes others),MAP3K2,PPP3CB,FCER1G,PPP3CA,CYCS,HDAC1,MAP3K3
B Cell Activating Factor Signaling	2.82E-01	2E-01	0.000	JUN,MAP2K7,NFATC4,MAPK10,MAPK1,TRAF1,TRAF3,TRAF6
Glioblastoma Multiforme Signaling	2.8E-01	1.94E-01	-1.347	GSK3B,CDC42,PDGFD,WNT5A,RHOD,PLCE1,PIK3R1,GRB2,CDK6,FOXO1,FNBP1,PLCB1,TCF3,PIK3R3,NF2,RRAS2,LEF1,WNT5B,CDK2,SOS1,IGF2,PDGFC,IGF1R,NRAS,CCND1,MAPK1,HRAS,RAC1
Urate Biosynthesis/Inosine 5'-phosphate Degradation	2.77E-01	2.14E-01		AOX1,PNP,NT5E
PPARα/RXRα Activation	2.77E-01	1.94E-01	0.426	JUN,MAP2K7,GNA11,TGFB1,PRKAR2B,GOT2,PLCE1,SMAD4,NR2C2,IL1RAP,GRB2,GNA14,CKAP5,PRKAR2A,TRAF6,PLCB1,SLC27A1,ITGB5,AIP,RRAS2,MED1,INSR,MED24,CPT1B,SOS1,NRAS,GNAS,PRKCA,MAPK1,STAT5B,HRAS,ACVR2B
IL-17A Signaling in Fibroblasts	2.76E-01	2E-01		JUN,GSK3B,CCL2,MAPK1,CXCL5,MMP1,TRAF6
Renin-Angiotensin Signaling	2.75E-01	1.94E-01	-1.964	JUN,PIK3R3,RRAS2,PRKAR2B,PAK1,MAPK10,PIK3R1,SOS1,SHC3,NRAS,STAT3,GNAS,PRKCA,STAT1,CCL2,MAPK1,GRB2,PAK4,HRAS,RAC1,PRKAR2A
Prostanoid Biosynthesis	2.64E-01	2.22E-01		PTGES3,PTGS1
Glycogen Degradation II	2.64E-01	2.22E-01		PGM2,TYMP
Leucine Degradation I	2.64E-01	2.22E-01		BCAT1,BCAT2
MSP-RON Signaling Pathway	2.63E-01	1.96E-01		TLR4,ITGAM,PIK3R3,RPS6KA2,CCL2,KLK3,ITGB2,ACTA2,PIK3R1
nNOS Signaling in Neurons	2.63E-01	1.96E-01	0.816	DLG4,NOS1,CAPN5,CALM1 (includes others),PRKCA,PPP3CB,PPP3CA,GRIN1,CAPN2
FcγRIIB Signaling in B Lymphocytes	2.57E-01	1.95E-01	-1.414	NRAS,PIK3R3,RRAS2,MAPK10,GRB2,PIK3R1,HRAS,SOS1
autophagy	2.5E-01	1.94E-01		SQSTM1,LAMP1,ATG5,ATG3,LAMP2,MAP1LC3A,ATG7
2-ketoglutarate Dehydrogenase Complex	2.39E-01	2.5E-01		DLD
Branched-chain α-keto acid Dehydrogenase Complex	2.39E-01	2.5E-01		DLD
Spermine and Spermidine Degradation I	2.39E-01	2.5E-01		SAT2
Myo-inositol Biosynthesis	2.39E-01	2.5E-01		IMPAD1
Ceramide Degradation	2.39E-01	2.5E-01		ASAH1
Proline Biosynthesis I	2.39E-01	2.5E-01		PYCR2
Arginine Degradation I (Arginase Pathway)	2.39E-01	2.5E-01		ARG2
Rapoport-Luebering Glycolytic Shunt	2.39E-01	2.5E-01		PGAM1
The Visual Cycle	2.38E-01	2E-01		DHRS9,RDH11,RDH10
Glycine Betaine Degradation	2.18E-01	2E-01		SHMT2,SRR
Ceramide Biosynthesis	1.81E-01	2E-01		SPTLC2
CMP-N-acetylneuraminate Biosynthesis I (Eukaryotes)	1.81E-01	2E-01		NANS
2-oxobutanoate Degradation I	1.81E-01	2E-01		DLD
Acetate Conversion to Acetyl-CoA	1.81E-01	2E-01		ACSS1

## Sheet: #812 Ker BCNS union (WT)
Ingenuity Canonical Pathways	-log(p-value)	zScore	Ratio	Molecules
Activation of IRF by Cytosolic Pattern Recognition Receptors	-0E00	NaN	3.33E-02	JUN,IKBKAP
Adipogenesis pathway	-0E00	NaN	2.46E-02	CDK7,FGFR2,WNT5A
Agranulocyte Adhesion and Diapedesis	-0E00	NaN	3.53E-02	MYL9,CCL13,CXCR2,MMP14,CXCL14,ITGA4
Aldosterone Signaling in Epithelial Cells	-0E00	NaN	3.33E-02	SCNN1A,PIK3CA,PIP5K1A,MAPK1,PRKCA
Allograft Rejection Signaling	-0E00	NaN	2.70E-02	B2M,
Antigen Presentation Pathway	-0E00	NaN	2.94E-02	B2M,
Antioxidant Action of Vitamin C	-0E00	NaN	3.26E-02	PLA2G4A,MAPK1,PLA2G12A
Assembly of RNA Polymerase II Complex	-0E00	NaN	2.00E-02	CDK7,
Atherosclerosis Signaling	-0E00	NaN	3.39E-02	PLA2G4A,COL11A2,PLA2G12A,ITGA4
CDK5 Signaling	-0E00	NaN	1.02E-02	MAPK1,
CREB Signaling in Neurons	-0E00	0.4472135954999579	2.96E-02	AKT2,PIK3CA,MAPK1,AKT3,PRKCA
Cardiac Hypertrophy Signaling	-0E00	2.6457513110645903	3.21E-02	MYL9,PIK3CA,JUN,MAPK1,CHP1,ATF6,PPP3CC
Cardiac β-adrenergic Signaling	-0E00	NaN	2.27E-02	AKAP8,PDE4C,PKIA
Cellular Effects of Sildenafil (Viagra)	-0E00	NaN	1.61E-02	MYL9,PDE4C
Cholecystokinin/Gastrin-mediated Signaling	-0E00	NaN	3.03E-02	JUN,MAPK1,PRKCA
Chondroitin Sulfate Biosynthesis	-0E00	NaN	1.96E-02	CHST11,
Chondroitin Sulfate Biosynthesis (Late Stages)	-0E00	NaN	2.33E-02	CHST11,
Circadian Rhythm Signaling	-0E00	NaN	3.03E-02	GRINA,
Communication between Innate and Adaptive Immune Cells	-0E00	NaN	1.39E-02	B2M,
Complement System	-0E00	NaN	2.78E-02	SERPING1,
Dermatan Sulfate Biosynthesis	-0E00	NaN	1.85E-02	CHST11,
Dermatan Sulfate Biosynthesis (Late Stages)	-0E00	NaN	2.44E-02	CHST11,
Dopamine Receptor Signaling	-0E00	NaN	1.30E-02	TH,
Dopamine-DARPP32 Feedback in cAMP Signaling	-0E00	NaN	2.55E-02	CHP1,PPP3CC,PRKCA,GRINA
ERK/MAPK Signaling	-0E00	-0.8164965809277261	3.28E-02	PLA2G4A,PIK3CA,MAPK1,PLA2G12A,PRKCA,ITGA4
Eicosanoid Signaling	-0E00	NaN	3.39E-02	PLA2G4A,PLA2G12A
Ephrin B Signaling	-0E00	NaN	2.74E-02	EPHB6,MAPK1
Estrogen Receptor Signaling	-0E00	NaN	3.17E-02	MED23,MAPK1,CCNC,CDK7
FXR/RXR Activation	-0E00	NaN	3.23E-02	AKT2,SCARB1,FOXA1,AKT3
Fatty Acid β-oxidation I	-0E00	NaN	3.45E-02	SLC27A4,
G-Protein Coupled Receptor Signaling	-0E00	NaN	3.17E-02	AKT2,PIK3CA,MAPK1,PDE4C,CXCR2,RGS10,AKT3,PRKCA
GABA Receptor Signaling	-0E00	NaN	1.52E-02	ABAT,
GNRH Signaling	-0E00	NaN	2.36E-02	JUN,MAPK1,PRKCA
GPCR-Mediated Nutrient Sensing in Enteroendocrine Cells	-0E00	NaN	2.47E-02	LPAR5,PRKCA
Germ Cell-Sertoli Cell Junction Signaling	-0E00	NaN	2.60E-02	PIK3CA,TUBA1A,MAPK1,TUBA4A
Glioma Invasiveness Signaling	-0E00	NaN	3.51E-02	PIK3CA,MAPK1
Glutamate Receptor Signaling	-0E00	NaN	3.57E-02	HOMER2,GRINA
Gustation Pathway	-0E00	NaN	2.75E-02	SCNN1A,P2RY2,PDE4C
Gαi Signaling	-0E00	NaN	2.54E-02	MAPK1,CXCR2,RGS10
Gαs Signaling	-0E00	NaN	9.43E-03	MAPK1,
HIPPO signaling	-0E00	NaN	3.53E-02	DLG1,PARD3,SKP2
Hematopoiesis from Pluripotent Stem Cells	-0E00	NaN	2.94E-02	IL11,
Heparan Sulfate Biosynthesis	-0E00	NaN	1.85E-02	CHST11,
Heparan Sulfate Biosynthesis (Late Stages)	-0E00	NaN	2.13E-02	CHST11,
Hepatic Cholestasis	-0E00	NaN	2.53E-02	JUN,IL1RL1,PRKCA,IL11
IL-1 Signaling	-0E00	NaN	2.20E-02	JUN,MAPK1
Inhibition of Matrix Metalloproteases	-0E00	NaN	2.63E-02	MMP14,
Interferon Signaling	-0E00	NaN	2.94E-02	BAX,
Intrinsic Prothrombin Activation Pathway	-0E00	NaN	3.57E-02	COL11A2,
LPS/IL-1 Mediated Inhibition of RXR Function	-0E00	NaN	3.43E-02	MGST1,JUN,SCARB1,IL1RL1,CHST11,FABP5,SLC27A4
LXR/RXR Activation	-0E00	NaN	8.33E-03	IL1RL1,
Leukocyte Extravasation Signaling	-0E00	0.4472135954999579	2.62E-02	PIK3CA,MAPK1,MMP14,PRKCA,ITGA4
MSP-RON Signaling Pathway	-0E00	NaN	2.17E-02	PIK3CA,
Melanocyte Development and Pigmentation Signaling	-0E00	NaN	2.38E-02	PIK3CA,MAPK1
Melatonin Signaling	-0E00	NaN	2.94E-02	MAPK1,PRKCA
Mitochondrial Dysfunction	-0E00	NaN	2.55E-02	GSR,ATP5G2,MT-ND2,APP
Notch Signaling	-0E00	NaN	2.70E-02	NOTCH1,
Nucleotide Excision Repair Pathway	-0E00	NaN	2.86E-02	CDK7,
Oncostatin M Signaling	-0E00	NaN	2.94E-02	MAPK1,
Oxidative Phosphorylation	-0E00	NaN	2.08E-02	ATP5G2,MT-ND2
PPAR Signaling	-0E00	NaN	3.33E-02	JUN,MAPK1,IL1RL1
PXR/RXR Activation	-0E00	NaN	3.23E-02	AKT2,AKT3
Primary Immunodeficiency Signaling	-0E00	NaN	2.44E-02	RFX5,
Production of Nitric Oxide and Reactive Oxygen Species in Macrophages	-0E00	0.8164965809277261	3.35E-02	AKT2,PIK3CA,JUN,MAPK1,AKT3,PRKCA
Retinoic acid Mediated Apoptosis Signaling	-0E00	NaN	3.45E-02	PARP6,TNKS
Retinol Biosynthesis	-0E00	NaN	3.33E-02	RDH10,
RhoGDI Signaling	-0E00	-0.4472135954999579	2.91E-02	MYL9,ACTR2,PIP5K1A,PRKCA,ITGA4
Role of Cytokines in Mediating Communication between Immune Cells	-0E00	NaN	1.92E-02	IL32,
Role of PKR in Interferon Induction and Antiviral Response	-0E00	NaN	2.50E-02	EIF2S1,
SAPK/JNK Signaling	-0E00	NaN	2.27E-02	PIK3CA,JUN
Semaphorin Signaling in Neurons	-0E00	NaN	1.92E-02	MAPK1,
Superpathway of Methionine Degradation	-0E00	NaN	3.23E-02	MAT2B,
Synaptic Long Term Depression	-0E00	-1.0	3.01E-02	PLA2G4A,MAPK1,PLA2G12A,PRKCA
Tec Kinase Signaling	-0E00	NaN	2.00E-02	PIK3CA,PRKCA,ITGA4
Tight Junction Signaling	-0E00	NaN	2.44E-02	MYL9,AKT2,JUN,AKT3
Type I Diabetes Mellitus Signaling	-0E00	NaN	2.00E-02	MAPK1,SOCS2
Xenobiotic Metabolism Signaling	-0E00	NaN	2.42E-02	PIK3CA,MGST1,MAPK1,CAMK1D,CHST11,PRKCA
p38 MAPK Signaling	-0E00	NaN	2.68E-02	PLA2G4A,IL1RL1,PLA2G12A
tRNA Splicing	-0E00	NaN	2.86E-02	PDE4C,
α-Adrenergic Signaling	-0E00	NaN	3.53E-02	GYS1,MAPK1,PRKCA
Superpathway of Cholesterol Biosynthesis	2.01E-01	NaN	3.70E-02	DHCR24,
Role of JAK family kinases in IL-6-type Cytokine Signaling	2.21E-01	NaN	4.00E-02	MAPK1,
Wnt/Ca+ pathway	2.25E-01	NaN	3.64E-02	PRKCA,WNT5A
Role of IL-17A in Arthritis	2.32E-01	NaN	3.70E-02	PIK3CA,MAPK1
Differential Regulation of Cytokine Production in Intestinal Epithelial Cells by IL-17A and IL-17F	2.43E-01	NaN	4.35E-02	LCN2,
Glutathione-mediated Detoxification	2.43E-01	NaN	4.35E-02	MGST1,
Androgen Signaling	2.47E-01	NaN	3.64E-02	JUN,MAPK1,CDK7,PRKCA
Phospholipases	2.48E-01	NaN	3.85E-02	PLA2G4A,PLA2G12A
Sperm Motility	2.53E-01	-1.0	3.67E-02	PLA2G4A,PDE4C,PLA2G12A,PRKCA
Glycolysis I	2.55E-01	NaN	4.55E-02	TPI1,
CD27 Signaling in Lymphocytes	2.56E-01	NaN	3.92E-02	JUN,IKBKAP
Reelin Signaling in Neurons	2.61E-01	NaN	3.80E-02	PIK3CA,APP,ITGA4
NAD Salvage Pathway II	2.69E-01	NaN	4.76E-02	PXYLP1,
Pyrimidine Deoxyribonucleotides De Novo Biosynthesis I	2.69E-01	NaN	4.76E-02	DTYMK,
Breast Cancer Regulation by Stathmin1	2.82E-01	NaN	3.72E-02	PIK3CA,TUBA1A,MAPK1,CAMK1D,CDKN1A,TUBA4A,PRKCA
CNTF Signaling	2.82E-01	NaN	4.17E-02	PIK3CA,MAPK1
Ephrin A Signaling	2.82E-01	NaN	4.17E-02	PIK3CA,EPHA1
Granulocyte Adhesion and Diapedesis	2.83E-01	NaN	3.75E-02	CCL13,IL1RL1,CXCR2,MMP14,CXCL14,ITGA4
Thrombin Signaling	2.87E-01	0.3779644730092272	3.74E-02	MYL9,AKT2,PIK3CA,MAPK1,CAMK1D,AKT3,PRKCA
cAMP-mediated signaling	2.95E-01	0.0	3.76E-02	MAPK1,AKAP8,CAMK1D,PDE4C,CXCR2,RGS10,PKIA,PPP3CC
BMP signaling pathway	2.98E-01	NaN	4.05E-02	JUN,MAPK1,XIAP
Toll-like Receptor Signaling	3.14E-01	NaN	4.17E-02	JUN,MAPK1,TRAF4
Actin Cytoskeleton Signaling	3.14E-01	NaN	3.83E-02	MYL9,ACTR2,PIK3CA,PIP5K1A,TIAM2,MAPK1,ITGA4,IQGAP3
Cysteine Biosynthesis III (mammalia)	3.15E-01	NaN	5.56E-02	MAT2B,
Valine Degradation I	3.15E-01	NaN	5.56E-02	ABAT,
phagosome formation	3.16E-01	NaN	4.04E-02	PIK3CA,INPP5D,PRKCA,ITGA4
Role of Wnt/GSK-3β Signaling in the Pathogenesis of Influenza	3.22E-01	NaN	4.23E-02	TCF4,TCF3,WNT5A
Mitochondrial L-carnitine Shuttle Pathway	3.32E-01	NaN	5.88E-02	SLC27A4,
γ-linolenate Biosynthesis II (Animals)	3.32E-01	NaN	5.88E-02	SLC27A4,
TREM1 Signaling	3.4E-01	NaN	4.35E-02	AKT2,MAPK1,AKT3
IL-10 Signaling	3.49E-01	NaN	4.41E-02	JUN,MAPK1,IL1RL1
Methionine Degradation I (to Homocysteine)	3.51E-01	NaN	6.25E-02	MAT2B,
Mismatch Repair in Eukaryotes	3.51E-01	NaN	6.25E-02	MSH6,
Putrescine Degradation III	3.51E-01	NaN	6.25E-02	SAT1,
FcγRIIB Signaling in B Lymphocytes	3.57E-01	NaN	4.88E-02	PIK3CA,INPP5D
Role of IL-17F in Allergic Inflammatory Airway Diseases	3.57E-01	NaN	4.88E-02	MAPK1,IL11
Agrin Interactions at Neuromuscular Junction	3.58E-01	NaN	4.48E-02	JUN,MAPK1,ITGA4
Neurotrophin/TRK Signaling	3.58E-01	NaN	4.48E-02	PIK3CA,JUN,MAPK1
Neuroprotective Role of THOP1 in Alzheimer's Disease	3.7E-01	NaN	5.00E-02	NFYA,APP
Transcriptional Regulatory Network in Embryonic Stem Cells	3.7E-01	NaN	5.00E-02	CDYL,SKIL
Huntington's Disease Signaling	3.7E-01	NaN	4.00E-02	AKT2,PIK3CA,JUN,MAPK1,AKT3,BAX,CASP14,CASP7,PRKCA
Parkinson's Signaling	3.72E-01	NaN	6.67E-02	MAPK1,
Telomere Extension by Telomerase	3.72E-01	NaN	6.67E-02	TNKS,
The Visual Cycle	3.72E-01	NaN	6.67E-02	RDH10,
p70S6K Signaling	3.73E-01	0.4472135954999579	4.24E-02	AKT2,PIK3CA,MAPK1,AKT3,PRKCA
Death Receptor Signaling	3.78E-01	0.0	4.40E-02	PARP6,TNKS,XIAP,CASP7
Synaptic Long Term Potentiation	3.88E-01	NaN	4.31E-02	MAPK1,CHP1,PPP3CC,PRKCA,GRINA
Colanic Acid Building Blocks Biosynthesis	3.95E-01	NaN	7.14E-02	GMDS,
DNA Double-Strand Break Repair by Homologous Recombination	3.95E-01	NaN	7.14E-02	RAD51,
Dermatan Sulfate Degradation (Metazoa)	3.95E-01	NaN	7.14E-02	HYAL1,
Leukotriene Biosynthesis	3.95E-01	NaN	7.14E-02	GGT7,
nNOS Signaling in Skeletal Muscle Cells	3.95E-01	NaN	7.14E-02	DMD,
April Mediated Signaling	3.96E-01	NaN	5.26E-02	JUN,MAPK1
tRNA Charging	3.96E-01	NaN	5.26E-02	FARS2,EARS2
Cell Cycle: G1/S Checkpoint Regulation	3.99E-01	NaN	4.76E-02	CDKN1A,CDC25A,SKP2
Phospholipase C Signaling	4.03E-01	0.3333333333333333	4.11E-02	MYL9,PLA2G4A,MAPK1,AHNAK,CHP1,PPP3CC,PLA2G12A,PRKCA,ITGA4
G Beta Gamma Signaling	4.05E-01	NaN	4.55E-02	AKT2,MAPK1,AKT3,PRKCA
CCR5 Signaling in Macrophages	4.1E-01	NaN	4.84E-02	JUN,MAPK1,PRKCA
NF-κB Signaling	4.18E-01	1.1338934190276817	4.27E-02	CSNK2A2,AKT2,PIK3CA,CSNK2A1,FGFR2,AKT3,MALT1
Cholesterol Biosynthesis I	4.2E-01	NaN	7.69E-02	DHCR24,
Cholesterol Biosynthesis II (via 24,25-dihydrolanosterol)	4.2E-01	NaN	7.69E-02	DHCR24,
Cholesterol Biosynthesis III (via Desmosterol)	4.2E-01	NaN	7.69E-02	DHCR24,
Chondroitin Sulfate Degradation (Metazoa)	4.2E-01	NaN	7.69E-02	HYAL1,
Fatty Acid Activation	4.2E-01	NaN	7.69E-02	SLC27A4,
PCP pathway	4.21E-01	NaN	4.92E-02	JUN,JUND,WNT5A
Bladder Cancer Signaling	4.23E-01	NaN	4.65E-02	MAPK1,THBS1,MMP14,CDKN1A
Regulation of Actin-based Motility by Rho	4.23E-01	1.0	4.65E-02	MYL9,ACTR2,PIP5K1A,ITGA4
CCR3 Signaling in Eosinophils	4.28E-01	NaN	4.50E-02	PLA2G4A,PIK3CA,MAPK1,PLA2G12A,PRKCA
Antiproliferative Role of Somatostatin Receptor 2	4.32E-01	NaN	5.00E-02	PIK3CA,MAPK1,CDKN1A
Role of JAK1 and JAK3 in γc Cytokine Signaling	4.32E-01	NaN	5.00E-02	PIK3CA,MAPK1,IRS2
TR/RXR Activation	4.33E-01	NaN	4.71E-02	AKT2,PIK3CA,SCARB1,AKT3
Induction of Apoptosis by HIV1	4.44E-01	NaN	5.08E-02	IKBKAP,BAX,XIAP
Renin-Angiotensin Signaling	4.54E-01	1.3416407864998738	4.63E-02	PIK3CA,JUN,MAPK1,SHC2,PRKCA
Role of NANOG in Mammalian Embryonic Stem Cell Pluripotency	4.54E-01	NaN	4.63E-02	AKT2,PIK3CA,MAPK1,AKT3,WNT5A
ErbB4 Signaling	4.56E-01	NaN	5.17E-02	PIK3CA,MAPK1,PRKCA
CTLA4 Signaling in Cytotoxic T Lymphocytes	4.63E-01	NaN	4.88E-02	B2M,AKT2,PIK3CA,AKT3
Relaxin Signaling	4.65E-01	1.3416407864998738	4.55E-02	AKT2,PIK3CA,JUN,MAPK1,PDE4C,AKT3
TWEAK Signaling	4.74E-01	NaN	6.06E-02	XIAP,CASP7
Triacylglycerol Biosynthesis	4.74E-01	NaN	6.06E-02	LPIN2,ELOVL6
Corticotropin Releasing Hormone Signaling	4.81E-01	NaN	4.76E-02	JUN,MAPK1,NR4A1,JUND,PRKCA
Actin Nucleation by ARP-WASP Complex	4.82E-01	NaN	5.36E-02	ACTR2,NCK1,ITGA4
ErbB2-ErbB3 Signaling	4.82E-01	NaN	5.36E-02	PIK3CA,JUN,MAPK1
Role of JAK2 in Hormone-like Cytokine Signaling	4.91E-01	NaN	6.25E-02	SOCS2,IRS2
Ceramide Signaling	4.95E-01	0.0	5.06E-02	AKT2,PIK3CA,JUN,AKT3
Regulation of Cellular Mechanics by Calpain Protease	5.09E-01	NaN	5.56E-02	CCNA2,MAPK1,ITGA4
Histidine Degradation VI	5.11E-01	NaN	1.00E-01	HAL,
NAD Phosphorylation and Dephosphorylation	5.11E-01	NaN	1.00E-01	PXYLP1,
CXCR4 Signaling	5.15E-01	1.1338934190276817	4.64E-02	MYL9,AKT2,PIK3CA,JUN,MAPK1,AKT3,PRKCA
Unfolded protein response	5.23E-01	NaN	5.66E-02	P4HB,PPP1R15A,ATF6
Retinoate Biosynthesis I	5.29E-01	NaN	6.67E-02	SDR9C7,RDH10
Neuropathic Pain Signaling In Dorsal Horn Neurons	5.41E-01	0.4472135954999579	5.05E-02	PIK3CA,MAPK1,CAMK1D,PRKCA,GRINA
Role of p14/p19ARF in Tumor Suppression	5.49E-01	NaN	6.90E-02	PIK3CA,UBTF
Folate Transformations I	5.5E-01	NaN	1.11E-01	MTHFD2L,
Heme Biosynthesis II	5.5E-01	NaN	1.11E-01	ALAS2,
Hepatic Fibrosis / Hepatic Stellate Cell Activation	5.62E-01	NaN	4.62E-02	MYL9,COL5A1,IL1RL1,COL9A3,IGFBP3,FGFR2,BAX,COL11A2,COL7A1
LPS-stimulated MAPK Signaling	5.68E-01	1.0	5.48E-02	PIK3CA,JUN,MAPK1,PRKCA
Leptin Signaling in Obesity	5.68E-01	NaN	5.48E-02	AKT2,PIK3CA,MAPK1,AKT3
TNFR2 Signaling	5.71E-01	NaN	7.14E-02	JUN,XIAP
Glioblastoma Multiforme Signaling	5.76E-01	-0.3779644730092272	4.86E-02	AKT2,PIK3CA,MAPK1,CDKN1A,AKT3,TCF3,WNT5A
Nitric Oxide Signaling in the Cardiovascular System	5.85E-01	0.4472135954999579	5.26E-02	AKT2,PIK3CA,MAPK1,AKT3,PRKCA
Sucrose Degradation V (Mammalian)	5.93E-01	NaN	1.25E-01	TPI1,
Cell Cycle Control of Chromosomal Replication	5.93E-01	NaN	7.41E-02	CDK7,ORC1
HMGB1 Signaling	5.94E-01	0.8164965809277261	5.08E-02	AKT2,PIK3CA,JUN,MAPK1,AKT3,IL11
Role of Pattern Recognition Receptors in Recognition of Bacteria and Viruses	5.94E-01	NaN	5.08E-02	PIK3CA,MAPK1,EIF2S1,OAS3,PRKCA,IL11
T Cell Receptor Signaling	5.97E-01	NaN	5.32E-02	PIK3CA,JUN,MAPK1,MALT1,PPP3CC
Cytotoxic T Lymphocyte-mediated Apoptosis of Target Cells	6.17E-01	NaN	7.69E-02	B2M,CASP7
D-myo-inositol (1,4,5)-Trisphosphate Biosynthesis	6.17E-01	NaN	7.69E-02	PIP5K1A,PI4K2A
TNFR1 Signaling	6.18E-01	NaN	6.38E-02	JUN,XIAP,CASP7
Chronic Myeloid Leukemia Signaling	6.21E-01	NaN	5.43E-02	AKT2,PIK3CA,MAPK1,CDKN1A,AKT3
OX40 Signaling Pathway	6.36E-01	NaN	6.52E-02	B2M,JUN,TNFRSF4
Basal Cell Carcinoma Signaling	6.36E-01	NaN	5.88E-02	TCF4,GLIS1,TCF3,WNT5A
Macropinocytosis Signaling	6.36E-01	NaN	5.88E-02	PIK3CA,ITGB6,RAB34,PRKCA
IL-17A Signaling in Gastric Cells	6.42E-01	NaN	8.00E-02	JUN,MAPK1
Salvage Pathways of Pyrimidine Ribonucleotides	6.46E-01	NaN	5.56E-02	AKT2,MAPK1,CDK7,TTK,DYRK1A
Dendritic Cell Maturation	6.52E-01	NaN	5.00E-02	B2M,CD1D,AKT2,PIK3CA,MAPK1,IL32,AKT3,COL11A2
Clathrin-mediated Endocytosis Signaling	6.53E-01	NaN	4.89E-02	ACTR2,CSNK2A2,PIK3CA,CHP1,RAB7A,CSNK2A1,PPP3CC,ITGB6,RAB4B
Nur77 Signaling in T Lymphocytes	6.55E-01	NaN	6.67E-02	CHP1,NR4A1,PPP3CC
Role of Oct4 in Mammalian Embryonic Stem Cell Pluripotency	6.55E-01	NaN	6.67E-02	FOXA1,CCNF,PHC3
Factors Promoting Cardiogenesis in Vertebrates	6.59E-01	NaN	5.62E-02	TCF4,ACVR2B,TCF3,ACVR1B,PRKCA
Virus Entry via Endocytic Pathways	6.59E-01	NaN	5.62E-02	B2M,PIK3CA,ITGB6,PRKCA,ITGA4
IL-8 Signaling	6.62E-01	0.3333333333333333	4.92E-02	MYL9,AKT2,PIK3CA,JUN,MAPK1,CXCR2,AKT3,BAX,PRKCA
Signaling by Rho Family GTPases	6.66E-01	1.8973665961010275	4.76E-02	MYL9,ACTR2,SEPT8,PIK3CA,PIP5K1A,JUN,MAPK1,SEPT3,VIM,PARD3,ITGA4
IL-15 Signaling	6.66E-01	NaN	6.06E-02	AKT2,PIK3CA,MAPK1,AKT3
Tumoricidal Function of Hepatic Natural Killer Cells	6.68E-01	NaN	8.33E-02	BAX,CASP7
PAK Signaling	6.72E-01	1.3416407864998738	5.68E-02	MYL9,PIK3CA,MAPK1,NCK1,ITGA4
ILK Signaling	6.8E-01	1.414213562373095	4.97E-02	MYL9,AKT2,PIK3CA,JUN,MAPK1,VIM,AKT3,IRS2,ITGB6
Aryl Hydrocarbon Receptor Signaling	6.85E-01	0.8164965809277261	5.26E-02	CCNA2,MGST1,JUN,MAPK1,CDKN1A,BAX,CHEK1
TGF-β Signaling	6.85E-01	NaN	5.75E-02	JUN,MAPK1,VDR,ACVR2B,ACVR1B
iNOS Signaling	6.94E-01	NaN	6.98E-02	JUN,MAPK1,HMGA1
CD40 Signaling	6.98E-01	1.0	6.25E-02	PIK3CA,JUN,MAPK1,IKBKAP
IL-17A Signaling in Airway Cells	6.98E-01	NaN	6.25E-02	AKT2,PIK3CA,MAPK1,AKT3
Remodeling of Epithelial Adherens Junctions	6.98E-01	NaN	6.25E-02	ACTR2,TUBA1A,RAB7A,TUBA4A
FAK Signaling	6.99E-01	NaN	5.81E-02	AKT2,PIK3CA,MAPK1,AKT3,ITGA4
Protein Ubiquitination Pathway	7.01E-01	NaN	4.78E-02	B2M,USP31,USP3,PSMD11,CDC20,USP46,USP33,TCEB1,XIAP,UBE2I,SKP2,UBE2J2
Glycogen Biosynthesis II (from UDP-D-Glucose)	7.03E-01	NaN	1.67E-01	GYS1,
IL-12 Signaling and Production in Macrophages	7.07E-01	NaN	5.34E-02	AKT2,PIK3CA,JUN,MAPK1,RAB7A,AKT3,PRKCA
ErbB Signaling	7.13E-01	NaN	5.88E-02	PIK3CA,JUN,MAPK1,NCK1,PRKCA
Neuregulin Signaling	7.13E-01	0.0	5.88E-02	AKT2,MAPK1,AKT3,PRKCA,ITGA4
UVC-Induced MAPK Signaling	7.14E-01	NaN	7.14E-02	JUN,MAPK1,PRKCA
Hypoxia Signaling in the Cardiovascular System	7.15E-01	NaN	6.35E-02	P4HB,JUN,UBE2I,UBE2J2
Mitotic Roles of Polo-Like Kinase	7.15E-01	NaN	6.35E-02	CDC20,CCNB2,CCNB1,CDC25A
Human Embryonic Stem Cell Pluripotency	7.19E-01	NaN	5.38E-02	TCF4,AKT2,PIK3CA,FGFR2,AKT3,TCF3,WNT5A
PKCθ Signaling in T Lymphocytes	7.2E-01	1.6329931618554523	5.61E-02	PIK3CA,JUN,MAPK1,CHP1,MALT1,PPP3CC
Role of Tissue Factor in Cancer	7.2E-01	NaN	5.61E-02	AKT2,P4HB,PIK3CA,MAPK1,AKT3,PRKCA
fMLP Signaling in Neutrophils	7.2E-01	1.6329931618554523	5.61E-02	ACTR2,PIK3CA,MAPK1,CHP1,PPP3CC,PRKCA
Axonal Guidance Signaling	7.22E-01	NaN	4.51E-02	ACTR2,PIK3CA,AKT2,MAPK1,EPHA1,CHP1,TUBA4A,PPP3CC,NCK1,SEMA4C,ADAM8,MYL9,EPHB6,TUBA1A,GLIS1,AKT3,WNT5A,ITGA4,PRKCA
NGF Signaling	7.32E-01	1.3416407864998738	5.66E-02	AKT2,PIK3CA,MAPK1,TRAF4,AKT3,BAX
Sphingosine-1-phosphate Signaling	7.32E-01	1.0	5.66E-02	AKT2,PIK3CA,MAPK1,AKT3,CASP14,CASP7
Mechanisms of Viral Exit from Host Cells	7.35E-01	NaN	7.32E-02	CHMP4B,CHMP4C,PRKCA
B Cell Activating Factor Signaling	7.57E-01	NaN	7.50E-02	JUN,MAPK1,IKBKAP
Polyamine Regulation in Colon Cancer	7.57E-01	NaN	9.52E-02	TCF4,SAT1
Gap Junction Signaling	7.64E-01	NaN	5.37E-02	AKT2,PIK3CA,TUBA1A,MAPK1,TUBA4A,AKT3,PPP3CC,PRKCA
Ephrin Receptor Signaling	7.67E-01	NaN	5.23E-02	EPHB6,ACTR2,AKT2,MAPK1,EPHA1,AKT3,NCK1,ITGA4,GRINA
Role of PI3K/AKT Signaling in the Pathogenesis of Influenza	7.67E-01	NaN	6.67E-02	AKT2,PIK3CA,MAPK1,AKT3
Ceramide Biosynthesis	7.74E-01	NaN	2.00E-01	SPTLC3,
Glutamate Degradation III (via 4-aminobutyrate)	7.74E-01	NaN	2.00E-01	ABAT,
Tetrahydrofolate Salvage from 5,10-methenyltetrahydrofolate	7.74E-01	NaN	2.00E-01	MTHFD2L,
Tetrapyrrole Biosynthesis II	7.74E-01	NaN	2.00E-01	ALAS2,
Netrin Signaling	7.8E-01	NaN	7.69E-02	CHP1,NCK1,PPP3CC
Thyroid Cancer Signaling	7.8E-01	NaN	7.69E-02	TCF4,MAPK1,TCF3
Prostate Cancer Signaling	7.88E-01	NaN	6.25E-02	AKT2,PIK3CA,MAPK1,CDKN1A,AKT3
Sertoli Cell-Sertoli Cell Junction Signaling	7.98E-01	NaN	5.33E-02	SPTBN1,DLG1,AKT2,TUBA1A,JUN,MAPK1,TUBA4A,AKT3,ITGA4
Myc Mediated Apoptosis Signaling	8.04E-01	NaN	6.90E-02	AKT2,PIK3CA,AKT3,BAX
Gαq Signaling	8.1E-01	1.414213562373095	5.52E-02	AKT2,PIK3CA,GYS1,MAPK1,CHP1,AKT3,PPP3CC,PRKCA
Calcium Signaling	8.19E-01	0.3779644730092272	5.39E-02	MYL9,MAPK1,CAMK1D,CHP1,RCAN3,ASPH,PPP3CC,CHRNA5,GRINA
GADD45 Signaling	8.27E-01	NaN	1.05E-01	CDKN1A,CCNB1
Lipid Antigen Presentation by CD1	8.27E-01	NaN	1.05E-01	B2M,CD1D
Acute Phase Response Signaling	8.3E-01	0.7071067811865475	5.42E-02	TCF4,AKT2,PIK3CA,SERPING1,JUN,MAPK1,SOCS2,AKT3,TCF3
Endothelin-1 Signaling	8.41E-01	1.0	5.45E-02	PLA2G4A,PIK3CA,JUN,MAPK1,SHC2,CASP14,CASP7,PLA2G12A,PRKCA
PPARα/RXRα Activation	8.41E-01	-1.414213562373095	5.45E-02	MED23,JUN,MAPK1,PRKAB1,PRKAB2,IL1RL1,ACVR2B,ACVR1B,PRKCA
Paxillin Signaling	8.42E-01	1.0	6.12E-02	ITGAE,PIK3CA,MAPK1,NCK1,ITGB6,ITGA4
Regulation of IL-2 Expression in Activated and Anergic T Lymphocytes	8.53E-01	NaN	6.58E-02	JUN,MAPK1,CHP1,MALT1,PPP3CC
D-myo-inositol (1,4,5,6)-Tetrakisphosphate Biosynthesis	8.54E-01	NaN	5.88E-02	PTPRO,DUSP23,IGBP1,PPM1F,NUDT4,PXYLP1,CDC25A
D-myo-inositol (3,4,5,6)-tetrakisphosphate Biosynthesis	8.54E-01	NaN	5.88E-02	PTPRO,DUSP23,IGBP1,PPM1F,NUDT4,PXYLP1,CDC25A
Amyotrophic Lateral Sclerosis Signaling	8.57E-01	NaN	6.19E-02	PIK3CA,AKT3,BAX,XIAP,CASP7,GRINA
iCOS-iCOSL Signaling in T Helper Cells	8.57E-01	0.8164965809277261	6.19E-02	AKT2,PIK3CA,CHP1,AKT3,PPP3CC,INPP5D
Catecholamine Biosynthesis	8.64E-01	NaN	2.50E-01	TH,
Creatine-phosphate Biosynthesis	8.64E-01	NaN	2.50E-01	CKMT1A/CKMT1B,
Spermine and Spermidine Degradation I	8.64E-01	NaN	2.50E-01	SAT1,
D-myo-inositol (1,4,5)-trisphosphate Degradation	8.65E-01	NaN	1.11E-01	OCRL,INPP5D
P2Y Purigenic Receptor Signaling Pathway	8.68E-01	0.3779644730092272	5.93E-02	P2RY2,AKT2,PIK3CA,JUN,MAPK1,AKT3,PRKCA
Telomerase Signaling	8.73E-01	1.0	6.25E-02	AKT2,PIK3CA,MAPK1,CDKN1A,TPP1,AKT3
IL-17A Signaling in Fibroblasts	8.81E-01	NaN	8.57E-02	JUN,MAPK1,LCN2
Colorectal Cancer Metastasis Signaling	8.85E-01	0.30151134457776363	5.22E-02	TCF4,AKT2,PIK3CA,JUN,MAPK1,MMP14,MSH6,AKT3,BAX,TCF3,BIRC5,WNT5A
Glutathione Redox Reactions I	9.06E-01	NaN	1.18E-01	GSR,MGST1
Prolactin Signaling	9.07E-01	0.4472135954999579	6.85E-02	PIK3CA,JUN,MAPK1,SOCS2,PRKCA
STAT3 Pathway	9.07E-01	NaN	6.85E-02	MAPK1,SOCS2,CDKN1A,FGFR2,CDC25A
IL-9 Signaling	9.09E-01	NaN	8.82E-02	PIK3CA,SOCS2,IRS2
Gα12/13 Signaling	9.1E-01	1.1338934190276817	6.09E-02	MYL9,AKT2,PIK3CA,JUN,MAPK1,LPAR5,AKT3
phagosome maturation	9.1E-01	NaN	6.09E-02	DYNC1H1,B2M,TUBA1A,RAB7B,RAB7A,TUBA4A,VPS11
Role of NFAT in Regulation of the Immune Response	9.23E-01	1.0	5.70E-02	AKT2,PIK3CA,JUN,MAPK1,CHP1,AKT3,RCAN3,IKBKAP,PPP3CC
IL-17 Signaling	9.25E-01	NaN	6.94E-02	AKT2,PIK3CA,JUN,MAPK1,AKT3
Protein Kinase A Signaling	9.28E-01	NaN	4.90E-02	TCF4,MAPK1,PDE4C,AKAP8,PTPN14,CHP1,PTPN3,PPP3CC,TCF3,MYL9,CDKN3,TH,GYS1,PTPRO,DUSP18,MTMR3,CDC25A,PRKCA
Calcium-induced T Lymphocyte Apoptosis	9.28E-01	1.0	7.69E-02	CHP1,NR4A1,PPP3CC,PRKCA
Endometrial Cancer Signaling	9.28E-01	NaN	7.69E-02	AKT2,PIK3CA,MAPK1,AKT3
UVB-Induced MAPK Signaling	9.28E-01	1.0	7.69E-02	PIK3CA,JUN,MAPK1,PRKCA
D-myo-inositol-5-phosphate Metabolism	9.34E-01	NaN	5.93E-02	TMEM55B,PTPRO,DUSP23,IGBP1,PPM1F,NUDT4,PXYLP1,CDC25A
Stearate Biosynthesis I (Animals)	9.38E-01	NaN	9.09E-02	DHCR24,SLC27A4,ELOVL6
FLT3 Signaling in Hematopoietic Progenitor Cells	9.44E-01	0.4472135954999579	7.04E-02	AKT2,PIK3CA,MAPK1,AKT3,INPP5D
Small Cell Lung Cancer Signaling	9.44E-01	NaN	7.04E-02	AKT2,PIK3CA,TRAF4,AKT3,SKP2
RAN Signaling	9.5E-01	NaN	1.25E-01	KPNB1,CSE1L
Systemic Lupus Erythematosus Signaling	9.51E-01	NaN	5.62E-02	LSM14B,AKT2,PIK3CA,JUN,MAPK1,ZMAT5,PRPF40A,AKT3,SNRPG,INPP5D
4-aminobutyrate Degradation I	9.81E-01	NaN	3.33E-01	ABAT,
Coenzyme A Biosynthesis	9.81E-01	NaN	3.33E-01	COASY,
Glutathione Biosynthesis	9.81E-01	NaN	3.33E-01	GCLM,
Glutathione Redox Reactions II	9.81E-01	NaN	3.33E-01	GSR,
S-adenosyl-L-methionine Biosynthesis	9.81E-01	NaN	3.33E-01	MAT2B,
Spermidine Biosynthesis I	9.81E-01	NaN	3.33E-01	AMD1,
Thiosulfate Disproportionation III (Rhodanese)	9.81E-01	NaN	3.33E-01	MPST,
Growth Hormone Signaling	9.84E-01	0.4472135954999579	7.25E-02	PIK3CA,MAPK1,SOCS2,IGFBP3,PRKCA
VEGF Signaling	9.87E-01	1.3416407864998738	6.74E-02	AKT2,PIK3CA,MAPK1,AKT3,EIF2S1,PRKCA
4-1BB Signaling in T Lymphocytes	9.99E-01	NaN	9.68E-02	JUN,MAPK1,IKBKAP
MIF-mediated Glucocorticoid Regulation	9.99E-01	NaN	9.68E-02	PLA2G4A,MAPK1,PLA2G12A
Role of NFAT in Cardiac Hypertrophy	9.99E-01	0.0	5.75E-02	AKT2,PIK3CA,MAPK1,CAMK1D,CHP1,AKT3,RCAN3,PPP3CC,PRKCA,IL11
Chemokine Signaling	1E00	0.4472135954999579	7.35E-02	CCL13,JUN,MAPK1,CAMK1D,PRKCA
Apoptosis Signaling	1.01E00	0.0	6.82E-02	MAPK1,BAX,XIAP,CASP7,BCL2L11,PRKCA
UVA-Induced MAPK Signaling	1.02E00	1.6329931618554523	6.90E-02	PARP6,TNKS,PIK3CA,JUN,MAPK1,PRKCA
Integrin Signaling	1.03E00	0.9045340337332909	5.67E-02	ITGAE,MYL9,ACTR2,AKT2,PIK3CA,MAPK1,ARF3,AKT3,NCK1,ITGB6,ITGA4
Role of Macrophages, Fibroblasts and Endothelial Cells in Rheumatoid Arthritis	1.06E00	NaN	5.32E-02	PIK3CA,AKT2,TCF4,MAPK1,IL1RL1,IL32,CHP1,PRSS2,PPP3CC,TCF3,JUN,TRAF4,AKT3,WNT5A,PRKCA
FGF Signaling	1.06E00	0.8164965809277261	7.06E-02	AKT2,PIK3CA,MAPK1,FGFR2,AKT3,PRKCA
Sonic Hedgehog Signaling	1.07E00	NaN	1.03E-01	GLIS1,DYRK1A,CCNB1
Non-Small Cell Lung Cancer Signaling	1.07E00	0.4472135954999579	7.69E-02	AKT2,PIK3CA,MAPK1,AKT3,PRKCA
nNOS Signaling in Neurons	1.08E00	NaN	8.70E-02	CHP1,PPP3CC,PRKCA,GRINA
B Cell Receptor Signaling	1.09E00	NaN	5.99E-02	AKT2,PIK3CA,JUN,MAPK1,AKT3,MALT1,PPP3CC,TCF3,OCRL,INPP5D
GDP-L-fucose Biosynthesis I (from GDP-D-mannose)	1.15E00	NaN	5.00E-01	GMDS,
L-cysteine Degradation III	1.15E00	NaN	5.00E-01	MPST,
S-methyl-5-thio-α-D-ribose 1-phosphate Degradation	1.15E00	NaN	5.00E-01	MRI1,
Spermine Biosynthesis	1.15E00	NaN	5.00E-01	AMD1,
Taurine Biosynthesis	1.15E00	NaN	5.00E-01	CSAD,
β-alanine Degradation I	1.15E00	NaN	5.00E-01	ABAT,
Estrogen-Dependent Breast Cancer Signaling	1.16E00	NaN	8.20E-02	AKT2,PIK3CA,JUN,MAPK1,AKT3
GM-CSF Signaling	1.16E00	1.0	8.20E-02	AKT2,PIK3CA,MAPK1,AKT3,PPP3CC
Regulation of eIF4 and p70S6K Signaling	1.17E00	0.4472135954999579	6.43E-02	RPS28,EIF3F,AKT2,PIK3CA,MAPK1,EIF3H,AKT3,EIF2S1,ITGA4
Glucocorticoid Receptor Signaling	1.18E00	NaN	5.56E-02	PIK3CA,AKT2,PRKAB2,PRKAB1,MAPK1,CDK7,CHP1,PPP3CC,TSC22D3,JUN,CCL13,CDKN1A,AKT3,FKBP5,UBE2I
Antiproliferative Role of TOB in T Cell Signaling	1.18E00	NaN	1.15E-01	CCNA2,MAPK1,SKP2
mTOR Signaling	1.19E00	-0.3779644730092272	6.08E-02	RPS28,EIF3F,AKT2,PIK3CA,MAPK1,PRKAB1,EIF3H,PRKAB2,AKT3,PRKCA,EIF4B
RhoA Signaling	1.19E00	0.3779644730092272	6.78E-02	MYL9,ACTR2,SEPT8,PIP5K1A,ANLN,SEPT3,EPHA1,LPAR5
Role of BRCA1 in DNA Damage Response	1.2E00	-0.4472135954999579	7.69E-02	RAD51,FANCG,CDKN1A,MSH6,MDC1,CHEK1
IL-6 Signaling	1.23E00	0.7071067811865475	6.90E-02	CSNK2A2,AKT2,PIK3CA,JUN,MAPK1,IL1RL1,CSNK2A1,AKT3
Regulation of the Epithelial-Mesenchymal Transition Pathway	1.25E00	NaN	6.21E-02	TCF4,AKT2,PIK3CA,MAPK1,ESRP2,FGFR2,AKT3,PARD6G,TCF3,NOTCH1,WNT5A
eNOS Signaling	1.27E00	-0.8164965809277261	6.72E-02	CCNA2,AKT2,PIK3CA,PRKAB1,PRKAB2,LPAR5,AKT3,CHRNA5,PRKCA
IL-22 Signaling	1.27E00	NaN	1.25E-01	AKT2,MAPK1,AKT3
Superpathway of D-myo-inositol (1,4,5)-trisphosphate Metabolism	1.27E00	NaN	1.25E-01	ITPKB,OCRL,INPP5D
Glioma Signaling	1.27E00	-0.3779644730092272	7.45E-02	AKT2,PIK3CA,MAPK1,CAMK1D,CDKN1A,AKT3,PRKCA
MIF Regulation of Innate Immunity	1.29E00	0.0	1.03E-01	PLA2G4A,JUN,MAPK1,PLA2G12A
Acute Myeloid Leukemia Signaling	1.29E00	0.8164965809277261	8.11E-02	TCF4,AKT2,PIK3CA,MAPK1,AKT3,TCF3
Mouse Embryonic Stem Cell Pluripotency	1.31E00	1.1338934190276817	7.61E-02	TCF4,AKT2,PIK3CA,MAPK1,AKT3,TCF3,XIAP
Thrombopoietin Signaling	1.32E00	1.3416407864998738	9.09E-02	PIK3CA,JUN,MAPK1,IRS2,PRKCA
Caveolar-mediated Endocytosis Signaling	1.37E00	NaN	8.45E-02	ITGAE,B2M,FLOT1,ITGB6,PRKCA,ITGA4
PEDF Signaling	1.37E00	0.0	8.45E-02	TCF4,AKT2,PIK3CA,MAPK1,AKT3,CASP7
Ovarian Cancer Signaling	1.37E00	NaN	7.03E-02	RAD51,TCF4,AKT2,PIK3CA,MAPK1,MSH6,AKT3,TCF3,WNT5A
IL-4 Signaling	1.39E00	NaN	8.57E-02	AKT2,PIK3CA,AKT3,HMGA1,OCRL,INPP5D
CD28 Signaling in T Helper Cells	1.4E00	NaN	7.48E-02	ACTR2,AKT2,PIK3CA,JUN,CHP1,AKT3,MALT1,PPP3CC
autophagy	1.4E00	NaN	1.11E-01	MAP1LC3B,NBR1,SQSTM1,VPS11
Assembly of RNA Polymerase I Complex	1.4E00	NaN	2.22E-01	POLR1D,UBTF
3-phosphoinositide Biosynthesis	1.41E00	NaN	6.85E-02	PIK3CA,PIP5K1A,PI4K2A,PTPRO,DUSP23,IGBP1,PPM1F,NUDT4,PXYLP1,CDC25A
RAR Activation	1.41E00	NaN	6.42E-02	CSNK2A2,SDR9C7,AKT2,PIK3CA,JUN,MAPK1,RDH10,CDK7,IGFBP3,CSNK2A1,AKT3,PRKCA
Hereditary Breast Cancer Signaling	1.41E00	NaN	7.14E-02	RAD51,AKT2,PIK3CA,FANCG,CDKN1A,MSH6,AKT3,CCNB1,CHEK1
Endoplasmic Reticulum Stress Pathway	1.41E00	NaN	1.43E-01	ATF6,EIF2S1,CASP7
Pancreatic Adenocarcinoma Signaling	1.42E00	1.1338934190276817	7.55E-02	RAD51,AKT2,PIK3CA,MAPK1,CDKN1A,AKT3,BIRC5,NOTCH1
AMPK Signaling	1.42E00	1.6666666666666667	6.90E-02	AKT2,PIK3CA,GYS1,MAPK1,PRKAB1,PRKAB2,AKT3,PPM1A,IRS2,CHRNA5
Wnt/β-catenin Signaling	1.43E00	0.30151134457776363	6.67E-02	CSNK2A2,SOX7,TCF4,AKT2,JUN,CSNK2A1,AKT3,ACVR2B,TCF3,ACVR1B,WNT5A
Molecular Mechanisms of Cancer	1.44E00	NaN	5.59E-02	TCF4,AKT2,PIK3CA,MAPK1,CDK7,BAX,AURKA,TCF3,XIAP,CHEK1,JUN,CDKN1A,AKT3,NOTCH1,BCL2L11,CASP7,CDC25A,WNT5A,ITGA4,PRKCA
GDNF Family Ligand-Receptor Interactions	1.44E00	2.23606797749979	8.82E-02	PIK3CA,JUN,PDLIM7,MAPK1,IRS2,NCK1
HGF Signaling	1.46E00	0.0	7.69E-02	AKT2,PIK3CA,JUN,MAPK1,CDKN1A,AKT3,PRKCA,ITGA4
Erythropoietin Signaling	1.47E00	NaN	8.96E-02	AKT2,PIK3CA,JUN,MAPK1,AKT3,PRKCA
Histidine Degradation III	1.5E00	NaN	2.50E-01	HAL,MTHFD2L
Cdc42 Signaling	1.5E00	1.1338934190276817	7.44E-02	MYL9,B2M,ACTR2,JUN,MAPK1,PARD3,FNBP1L,ITGA4,IQGAP3
PI3K/AKT Signaling	1.52E00	-1.0	7.50E-02	AKT2,PIK3CA,GYS1,MAPK1,CDKN1A,AKT3,OCRL,INPP5D,ITGA4
Angiopoietin Signaling	1.53E00	0.4472135954999579	9.23E-02	AKT2,PIK3CA,AKT3,IKBKAP,NCK1,BIRC5
1D-myo-inositol Hexakisphosphate Biosynthesis II (Mammalian)	1.53E00	NaN	1.58E-01	ITPKB,OCRL,INPP5D
D-myo-inositol (1,3,4)-trisphosphate Biosynthesis	1.53E00	NaN	1.58E-01	ITPKB,OCRL,INPP5D
HIF1α Signaling	1.55E00	NaN	8.00E-02	AKT2,PIK3CA,JUN,MAPK1,MMP14,EGLN3,AKT3,TCEB1
Pyridoxal 5'-phosphate Salvage Pathway	1.59E00	NaN	9.52E-02	AKT2,MAPK1,PNPO,CDK7,TTK,DYRK1A
NRF2-mediated Oxidative Stress Response	1.6E00	1.1338934190276817	6.86E-02	GSR,PIK3CA,MGST1,JUN,MAPK1,SCARB1,JUND,GCLM,SQSTM1,FKBP5,BACH1,PRKCA
Role of Osteoblasts, Osteoclasts and Chondrocytes in Rheumatoid Arthritis	1.64E00	NaN	6.57E-02	PIK3CA,AKT2,TCF4,MAPK1,IL1RL1,MMP14,CHP1,PPP3CC,TCF3,XIAP,JUN,AKT3,IL11,WNT5A
Cyclins and Cell Cycle Regulation	1.68E00	NaN	9.09E-02	CCNA2,CDK7,CDKN1A,CCNB2,CCNB1,CDC25A,SKP2
VDR/RXR Activation	1.68E00	1.0	9.09E-02	CCNC,IL1RL1,CDKN1A,IGFBP3,CSNK2A1,VDR,PRKCA
Fcγ Receptor-mediated Phagocytosis in Macrophages and Monocytes	1.74E00	1.414213562373095	8.70E-02	ACTR2,AKT2,PIP5K1A,MAPK1,AKT3,NCK1,INPP5D,PRKCA
VEGF Family Ligand-Receptor Interactions	1.76E00	-0.3779644730092272	9.46E-02	PLA2G4A,AKT2,PIK3CA,MAPK1,AKT3,PLA2G12A,PRKCA
Melanoma Signaling	1.77E00	NaN	1.19E-01	AKT2,PIK3CA,MAPK1,CDKN1A,AKT3
Insulin Receptor Signaling	1.77E00	NaN	7.87E-02	SCNN1A,AKT2,PIK3CA,GYS1,MAPK1,AKT3,IRS2,NCK1,OCRL,INPP5D
NF-κB Activation by Viruses	1.79E00	NaN	9.59E-02	AKT2,PIK3CA,MAPK1,AKT3,IKBKAP,PRKCA,ITGA4
JAK/Stat Signaling	1.82E00	0.3779644730092272	9.72E-02	AKT2,PIK3CA,JUN,MAPK1,SOCS2,CDKN1A,AKT3
Fc Epsilon RI Signaling	1.84E00	-1.0	8.49E-02	PLA2G4A,AKT2,PIK3CA,MAPK1,AKT3,OCRL,INPP5D,PLA2G12A,PRKCA
Role of CHK Proteins in Cell Cycle Checkpoint Control	1.85E00	0.0	1.09E-01	CDKN1A,ATMIN,MDC1,RAD1,CHEK1,CDC25A
Natural Killer Cell Signaling	1.86E00	NaN	8.57E-02	AKT2,PIK3CA,MAPK1,SH3BP2,AKT3,NCK1,OCRL,INPP5D,PRKCA
Lymphotoxin β Receptor Signaling	1.89E00	0.0	1.11E-01	AKT2,PIK3CA,MAPK1,TRAF4,AKT3,IKBKAP
γ-glutamyl Cycle	1.9E00	NaN	2.14E-01	GGCT,GCLM,GGT7
Docosahexaenoic Acid (DHA) Signaling	1.9E00	NaN	1.28E-01	AKT2,PIK3CA,AKT3,BAX,APP
RANK Signaling in Osteoclasts	1.9E00	NaN	9.30E-02	AKT2,PIK3CA,JUN,MAPK1,CHP1,AKT3,PPP3CC,XIAP
Rac Signaling	1.91E00	1.414213562373095	8.74E-02	ACTR2,MCF2L,PIK3CA,PIP5K1A,JUN,MAPK1,PARD3,ITGA4,IQGAP3
Renal Cell Carcinoma Signaling	1.92E00	1.3416407864998738	1.01E-01	AKT2,PIK3CA,JUN,MAPK1,EGLN3,AKT3,TCEB1
3-phosphoinositide Degradation	1.98E00	NaN	8.09E-02	TMEM55B,PTPRO,DUSP23,IGBP1,PPM1F,NUDT4,OCRL,INPP5D,PXYLP1,CDC25A,MTMR3
Estrogen-mediated S-phase Entry	2E00	NaN	1.67E-01	CCNA2,CDKN1A,CDC25A,SKP2
Amyloid Processing	2.05E00	NaN	1.20E-01	CSNK2A2,AKT2,MAPK1,CSNK2A1,AKT3,APP
EIF2 Signaling	2.07E00	2.1213203435596424	7.69E-02	PIK3CA,AKT2,EIF3H,MAPK1,RPLP2,EIF2S1,RPS28,EIF3F,PPP1R15A,AKT3,RPL37,RPL31,RPL13A
14-3-3-mediated Signaling	2.08E00	NaN	8.77E-02	AKT2,PIK3CA,TUBA1A,JUN,MAPK1,TUBA4A,VIM,AKT3,BAX,PRKCA
Role of MAPK Signaling in the Pathogenesis of Influenza	2.09E00	NaN	1.09E-01	PLA2G4A,AKT2,MAPK1,AKT3,BAX,PLA2G12A,PRKCA
Type II Diabetes Mellitus Signaling	2.13E00	NaN	8.93E-02	AKT2,PIK3CA,MAPK1,PRKAB1,PRKAB2,SOCS2,AKT3,IRS2,SLC27A4,PRKCA
Superpathway of Inositol Phosphate Compounds	2.17E00	NaN	7.65E-02	PIK3CA,TMEM55B,IGBP1,OCRL,PXYLP1,INPP5D,PIP5K1A,PI4K2A,ITPKB,PTPRO,DUSP23,PPM1F,NUDT4,CDC25A
PDGF Signaling	2.18E00	2.1213203435596424	1.04E-01	CSNK2A2,PIK3CA,JUN,MAPK1,CSNK2A1,OCRL,INPP5D,PRKCA
HER-2 Signaling in Breast Cancer	2.22E00	NaN	1.05E-01	AKT2,PIK3CA,CDKN1A,AKT3,PARD6G,ITGB6,PARD3,PRKCA
Inhibition of Angiogenesis by TSP1	2.26E00	0.4472135954999579	1.56E-01	AKT2,JUN,MAPK1,THBS1,AKT3
Epithelial Adherens Junction Signaling	2.29E00	NaN	8.51E-02	MYL9,ACTR2,TCF4,AKT2,TUBA1A,TUBA4A,AKT3,ACVR2B,TCF3,PARD3,NOTCH1,ACVR1B
IL-2 Signaling	2.55E00	1.0	1.32E-01	CSNK2A2,AKT2,PIK3CA,JUN,MAPK1,CSNK2A1,AKT3
IGF-1 Signaling	2.61E00	1.414213562373095	1.04E-01	CSNK2A2,AKT2,PIK3CA,JUN,MAPK1,SOCS2,IGFBP3,CSNK2A1,AKT3,IRS2
Cell Cycle: G2/M DNA Damage Checkpoint Regulation	2.75E00	1.889822365046136	1.43E-01	CDK7,CDKN1A,CCNB2,AURKA,CCNB1,CHEK1,SKP2
PI3K Signaling in B Lymphocytes	2.78E00	1.507556722888818	9.76E-02	AKT2,PIK3CA,ATF3,JUN,MAPK1,CHP1,AKT3,ATF6,IRS2,MALT1,PPP3CC,INPP5D
ATM Signaling	2.92E00	1.1338934190276817	1.36E-01	RAD51,JUN,CDKN1A,CCNB2,MDC1,CCNB1,CHEK1,CDC25A
PTEN Signaling	2.97E00	-0.30151134457776363	1.03E-01	CSNK2A2,AKT2,PIK3CA,MAPK1,CDKN1A,CSNK2A1,FGFR2,AKT3,OCRL,BCL2L11,INPP5D,ITGA4
IL-3 Signaling	3E00	1.0	1.27E-01	AKT2,PIK3CA,JUN,MAPK1,CHP1,AKT3,PPP3CC,INPP5D,PRKCA
EGF Signaling	3.07E00	1.414213562373095	1.43E-01	CSNK2A2,AKT2,PIK3CA,JUN,MAPK1,CSNK2A1,AKT3,PRKCA
DNA damage-induced 14-3-3σ Signaling	3.33E00	NaN	2.63E-01	AKT2,AKT3,CCNB2,RAD1,CCNB1
p53 Signaling	4.96E00	-0.8320502943378437	1.43E-01	TP53AIP1,PIK3CA,AKT2,JMY,PLAGL1,BAX,ST13,BIRC5,CHEK1,JUN,THBS1,ADCK3,CDKN1A,AKT3

## Sheet: #812 Ker (BCNS) union WT
Canonical Pathways for My Projects->Herbert Lab->812 K 15A19A union - 2015-06-20 01:24 PM->BCNS S10S50Rx vs. BCNS CONTROL
Ingenuity Canonical Pathways	-log(p-value)	zScore	Ratio	Molecules
Activation of IRF by Cytosolic Pattern Recognition Receptors	-0E00	NaN	3.33E-02	JUN,IKBKAP
Adipogenesis pathway	-0E00	NaN	2.46E-02	CDK7,FGFR2,WNT5A
Agranulocyte Adhesion and Diapedesis	-0E00	NaN	3.53E-02	MYL9,CCL13,CXCR2,MMP14,CXCL14,ITGA4
Aldosterone Signaling in Epithelial Cells	-0E00	NaN	3.33E-02	SCNN1A,PIK3CA,PIP5K1A,MAPK1,PRKCA
Allograft Rejection Signaling	-0E00	NaN	2.70E-02	B2M,
Antigen Presentation Pathway	-0E00	NaN	2.94E-02	B2M,
Antioxidant Action of Vitamin C	-0E00	NaN	3.26E-02	PLA2G4A,MAPK1,PLA2G12A
Assembly of RNA Polymerase II Complex	-0E00	NaN	2.00E-02	CDK7,
Atherosclerosis Signaling	-0E00	NaN	3.39E-02	PLA2G4A,COL11A2,PLA2G12A,ITGA4
CDK5 Signaling	-0E00	NaN	1.02E-02	MAPK1,
CREB Signaling in Neurons	-0E00	0.4472135954999579	2.96E-02	AKT2,PIK3CA,MAPK1,AKT3,PRKCA
Cardiac Hypertrophy Signaling	-0E00	2.6457513110645903	3.21E-02	MYL9,PIK3CA,JUN,MAPK1,CHP1,ATF6,PPP3CC
Cardiac β-adrenergic Signaling	-0E00	NaN	2.27E-02	AKAP8,PDE4C,PKIA
Cellular Effects of Sildenafil (Viagra)	-0E00	NaN	1.61E-02	MYL9,PDE4C
Cholecystokinin/Gastrin-mediated Signaling	-0E00	NaN	3.03E-02	JUN,MAPK1,PRKCA
Chondroitin Sulfate Biosynthesis	-0E00	NaN	1.96E-02	CHST11,
Chondroitin Sulfate Biosynthesis (Late Stages)	-0E00	NaN	2.33E-02	CHST11,
Circadian Rhythm Signaling	-0E00	NaN	3.03E-02	GRINA,
Communication between Innate and Adaptive Immune Cells	-0E00	NaN	1.39E-02	B2M,
Complement System	-0E00	NaN	2.78E-02	SERPING1,
Dermatan Sulfate Biosynthesis	-0E00	NaN	1.85E-02	CHST11,
Dermatan Sulfate Biosynthesis (Late Stages)	-0E00	NaN	2.44E-02	CHST11,
Dopamine Receptor Signaling	-0E00	NaN	1.30E-02	TH,
Dopamine-DARPP32 Feedback in cAMP Signaling	-0E00	NaN	2.55E-02	CHP1,PPP3CC,PRKCA,GRINA
ERK/MAPK Signaling	-0E00	-0.8164965809277261	3.28E-02	PLA2G4A,PIK3CA,MAPK1,PLA2G12A,PRKCA,ITGA4
Eicosanoid Signaling	-0E00	NaN	3.39E-02	PLA2G4A,PLA2G12A
Ephrin B Signaling	-0E00	NaN	2.74E-02	EPHB6,MAPK1
Estrogen Receptor Signaling	-0E00	NaN	3.17E-02	MED23,MAPK1,CCNC,CDK7
FXR/RXR Activation	-0E00	NaN	3.23E-02	AKT2,SCARB1,FOXA1,AKT3
Fatty Acid β-oxidation I	-0E00	NaN	3.45E-02	SLC27A4,
G-Protein Coupled Receptor Signaling	-0E00	NaN	3.17E-02	AKT2,PIK3CA,MAPK1,PDE4C,CXCR2,RGS10,AKT3,PRKCA
GABA Receptor Signaling	-0E00	NaN	1.52E-02	ABAT,
GNRH Signaling	-0E00	NaN	2.36E-02	JUN,MAPK1,PRKCA
GPCR-Mediated Nutrient Sensing in Enteroendocrine Cells	-0E00	NaN	2.47E-02	LPAR5,PRKCA
Germ Cell-Sertoli Cell Junction Signaling	-0E00	NaN	2.60E-02	PIK3CA,TUBA1A,MAPK1,TUBA4A
Glioma Invasiveness Signaling	-0E00	NaN	3.51E-02	PIK3CA,MAPK1
Glutamate Receptor Signaling	-0E00	NaN	3.57E-02	HOMER2,GRINA
Gustation Pathway	-0E00	NaN	2.75E-02	SCNN1A,P2RY2,PDE4C
Gαi Signaling	-0E00	NaN	2.54E-02	MAPK1,CXCR2,RGS10
Gαs Signaling	-0E00	NaN	9.43E-03	MAPK1,
HIPPO signaling	-0E00	NaN	3.53E-02	DLG1,PARD3,SKP2
Hematopoiesis from Pluripotent Stem Cells	-0E00	NaN	2.94E-02	IL11,
Heparan Sulfate Biosynthesis	-0E00	NaN	1.85E-02	CHST11,
Heparan Sulfate Biosynthesis (Late Stages)	-0E00	NaN	2.13E-02	CHST11,
Hepatic Cholestasis	-0E00	NaN	2.53E-02	JUN,IL1RL1,PRKCA,IL11
IL-1 Signaling	-0E00	NaN	2.20E-02	JUN,MAPK1
Inhibition of Matrix Metalloproteases	-0E00	NaN	2.63E-02	MMP14,
Interferon Signaling	-0E00	NaN	2.94E-02	BAX,
Intrinsic Prothrombin Activation Pathway	-0E00	NaN	3.57E-02	COL11A2,
LPS/IL-1 Mediated Inhibition of RXR Function	-0E00	NaN	3.43E-02	MGST1,JUN,SCARB1,IL1RL1,CHST11,FABP5,SLC27A4
LXR/RXR Activation	-0E00	NaN	8.33E-03	IL1RL1,
Leukocyte Extravasation Signaling	-0E00	0.4472135954999579	2.62E-02	PIK3CA,MAPK1,MMP14,ITGA4,PRKCA
MSP-RON Signaling Pathway	-0E00	NaN	2.17E-02	PIK3CA,
Melanocyte Development and Pigmentation Signaling	-0E00	NaN	2.38E-02	PIK3CA,MAPK1
Melatonin Signaling	-0E00	NaN	2.94E-02	MAPK1,PRKCA
Mitochondrial Dysfunction	-0E00	NaN	2.55E-02	GSR,ATP5G2,MT-ND2,APP
Notch Signaling	-0E00	NaN	2.70E-02	NOTCH1,
Nucleotide Excision Repair Pathway	-0E00	NaN	2.86E-02	CDK7,
Oncostatin M Signaling	-0E00	NaN	2.94E-02	MAPK1,
Oxidative Phosphorylation	-0E00	NaN	2.08E-02	ATP5G2,MT-ND2
PPAR Signaling	-0E00	NaN	3.33E-02	JUN,MAPK1,IL1RL1
PXR/RXR Activation	-0E00	NaN	3.23E-02	AKT2,AKT3
Primary Immunodeficiency Signaling	-0E00	NaN	2.44E-02	RFX5,
Production of Nitric Oxide and Reactive Oxygen Species in Macrophages	-0E00	0.8164965809277261	3.35E-02	AKT2,PIK3CA,JUN,MAPK1,AKT3,PRKCA
Retinoic acid Mediated Apoptosis Signaling	-0E00	NaN	3.45E-02	PARP6,TNKS
Retinol Biosynthesis	-0E00	NaN	3.33E-02	RDH10,
RhoGDI Signaling	-0E00	-0.4472135954999579	2.91E-02	MYL9,ACTR2,PIP5K1A,PRKCA,ITGA4
Role of Cytokines in Mediating Communication between Immune Cells	-0E00	NaN	1.92E-02	IL32,
Role of PKR in Interferon Induction and Antiviral Response	-0E00	NaN	2.50E-02	EIF2S1,
SAPK/JNK Signaling	-0E00	NaN	2.27E-02	PIK3CA,JUN
Semaphorin Signaling in Neurons	-0E00	NaN	1.92E-02	MAPK1,
Superpathway of Methionine Degradation	-0E00	NaN	3.23E-02	MAT2B,
Synaptic Long Term Depression	-0E00	-1.0	3.01E-02	PLA2G4A,MAPK1,PLA2G12A,PRKCA
Tec Kinase Signaling	-0E00	NaN	2.00E-02	PIK3CA,PRKCA,ITGA4
Tight Junction Signaling	-0E00	NaN	2.44E-02	MYL9,AKT2,JUN,AKT3
Type I Diabetes Mellitus Signaling	-0E00	NaN	2.00E-02	MAPK1,SOCS2
Xenobiotic Metabolism Signaling	-0E00	NaN	2.42E-02	PIK3CA,MGST1,MAPK1,CAMK1D,CHST11,PRKCA
p38 MAPK Signaling	-0E00	NaN	2.68E-02	PLA2G4A,IL1RL1,PLA2G12A
tRNA Splicing	-0E00	NaN	2.86E-02	PDE4C,
α-Adrenergic Signaling	-0E00	NaN	3.53E-02	GYS1,MAPK1,PRKCA
Superpathway of Cholesterol Biosynthesis	2.01E-01	NaN	3.70E-02	DHCR24,
Role of JAK family kinases in IL-6-type Cytokine Signaling	2.21E-01	NaN	4.00E-02	MAPK1,
Wnt/Ca+ pathway	2.25E-01	NaN	3.64E-02	PRKCA,WNT5A
Role of IL-17A in Arthritis	2.32E-01	NaN	3.70E-02	PIK3CA,MAPK1
Differential Regulation of Cytokine Production in Intestinal Epithelial Cells by IL-17A and IL-17F	2.43E-01	NaN	4.35E-02	LCN2,
Glutathione-mediated Detoxification	2.43E-01	NaN	4.35E-02	MGST1,
Androgen Signaling	2.47E-01	NaN	3.64E-02	JUN,MAPK1,CDK7,PRKCA
Phospholipases	2.48E-01	NaN	3.85E-02	PLA2G4A,PLA2G12A
Sperm Motility	2.53E-01	-1.0	3.67E-02	PLA2G4A,PDE4C,PLA2G12A,PRKCA
Glycolysis I	2.55E-01	NaN	4.55E-02	TPI1,
CD27 Signaling in Lymphocytes	2.56E-01	NaN	3.92E-02	JUN,IKBKAP
Reelin Signaling in Neurons	2.61E-01	NaN	3.80E-02	PIK3CA,APP,ITGA4
NAD Salvage Pathway II	2.69E-01	NaN	4.76E-02	PXYLP1,
Pyrimidine Deoxyribonucleotides De Novo Biosynthesis I	2.69E-01	NaN	4.76E-02	DTYMK,
Breast Cancer Regulation by Stathmin1	2.82E-01	NaN	3.72E-02	PIK3CA,TUBA1A,MAPK1,CAMK1D,CDKN1A,TUBA4A,PRKCA
CNTF Signaling	2.82E-01	NaN	4.17E-02	PIK3CA,MAPK1
Ephrin A Signaling	2.82E-01	NaN	4.17E-02	PIK3CA,EPHA1
Granulocyte Adhesion and Diapedesis	2.83E-01	NaN	3.75E-02	CCL13,IL1RL1,CXCR2,MMP14,CXCL14,ITGA4
Thrombin Signaling	2.87E-01	0.3779644730092272	3.74E-02	MYL9,AKT2,PIK3CA,MAPK1,CAMK1D,AKT3,PRKCA
cAMP-mediated signaling	2.95E-01	0.0	3.76E-02	MAPK1,AKAP8,CAMK1D,PDE4C,CXCR2,RGS10,PKIA,PPP3CC
BMP signaling pathway	2.98E-01	NaN	4.05E-02	JUN,MAPK1,XIAP
Toll-like Receptor Signaling	3.14E-01	NaN	4.17E-02	JUN,MAPK1,TRAF4
Actin Cytoskeleton Signaling	3.14E-01	NaN	3.83E-02	MYL9,ACTR2,PIK3CA,PIP5K1A,TIAM2,MAPK1,ITGA4,IQGAP3
Cysteine Biosynthesis III (mammalia)	3.15E-01	NaN	5.56E-02	MAT2B,
Valine Degradation I	3.15E-01	NaN	5.56E-02	ABAT,
phagosome formation	3.16E-01	NaN	4.04E-02	PIK3CA,INPP5D,PRKCA,ITGA4
Role of Wnt/GSK-3β Signaling in the Pathogenesis of Influenza	3.22E-01	NaN	4.23E-02	TCF4,TCF3,WNT5A
Mitochondrial L-carnitine Shuttle Pathway	3.32E-01	NaN	5.88E-02	SLC27A4,
γ-linolenate Biosynthesis II (Animals)	3.32E-01	NaN	5.88E-02	SLC27A4,
TREM1 Signaling	3.4E-01	NaN	4.35E-02	AKT2,MAPK1,AKT3
IL-10 Signaling	3.49E-01	NaN	4.41E-02	JUN,MAPK1,IL1RL1
Methionine Degradation I (to Homocysteine)	3.51E-01	NaN	6.25E-02	MAT2B,
Mismatch Repair in Eukaryotes	3.51E-01	NaN	6.25E-02	MSH6,
Putrescine Degradation III	3.51E-01	NaN	6.25E-02	SAT1,
FcγRIIB Signaling in B Lymphocytes	3.57E-01	NaN	4.88E-02	PIK3CA,INPP5D
Role of IL-17F in Allergic Inflammatory Airway Diseases	3.57E-01	NaN	4.88E-02	MAPK1,IL11
Agrin Interactions at Neuromuscular Junction	3.58E-01	NaN	4.48E-02	JUN,MAPK1,ITGA4
Neurotrophin/TRK Signaling	3.58E-01	NaN	4.48E-02	PIK3CA,JUN,MAPK1
Neuroprotective Role of THOP1 in Alzheimer's Disease	3.7E-01	NaN	5.00E-02	NFYA,APP
Transcriptional Regulatory Network in Embryonic Stem Cells	3.7E-01	NaN	5.00E-02	CDYL,SKIL
Huntington's Disease Signaling	3.7E-01	NaN	4.00E-02	AKT2,PIK3CA,JUN,MAPK1,AKT3,BAX,CASP14,CASP7,PRKCA
Parkinson's Signaling	3.72E-01	NaN	6.67E-02	MAPK1,
Telomere Extension by Telomerase	3.72E-01	NaN	6.67E-02	TNKS,
The Visual Cycle	3.72E-01	NaN	6.67E-02	RDH10,
p70S6K Signaling	3.73E-01	0.4472135954999579	4.24E-02	AKT2,PIK3CA,MAPK1,AKT3,PRKCA
Death Receptor Signaling	3.78E-01	0.0	4.40E-02	PARP6,TNKS,XIAP,CASP7
Synaptic Long Term Potentiation	3.88E-01	NaN	4.31E-02	MAPK1,CHP1,PPP3CC,PRKCA,GRINA
Colanic Acid Building Blocks Biosynthesis	3.95E-01	NaN	7.14E-02	GMDS,
DNA Double-Strand Break Repair by Homologous Recombination	3.95E-01	NaN	7.14E-02	RAD51,
Dermatan Sulfate Degradation (Metazoa)	3.95E-01	NaN	7.14E-02	HYAL1,
Leukotriene Biosynthesis	3.95E-01	NaN	7.14E-02	GGT7,
nNOS Signaling in Skeletal Muscle Cells	3.95E-01	NaN	7.14E-02	DMD,
April Mediated Signaling	3.96E-01	NaN	5.26E-02	JUN,MAPK1
tRNA Charging	3.96E-01	NaN	5.26E-02	FARS2,EARS2
Cell Cycle: G1/S Checkpoint Regulation	3.99E-01	NaN	4.76E-02	CDKN1A,CDC25A,SKP2
Phospholipase C Signaling	4.03E-01	0.3333333333333333	4.11E-02	MYL9,PLA2G4A,MAPK1,AHNAK,CHP1,PPP3CC,PLA2G12A,PRKCA,ITGA4
G Beta Gamma Signaling	4.05E-01	NaN	4.55E-02	AKT2,MAPK1,AKT3,PRKCA
CCR5 Signaling in Macrophages	4.1E-01	NaN	4.84E-02	JUN,MAPK1,PRKCA
NF-κB Signaling	4.18E-01	1.1338934190276817	4.27E-02	CSNK2A2,AKT2,PIK3CA,CSNK2A1,FGFR2,AKT3,MALT1
Cholesterol Biosynthesis I	4.2E-01	NaN	7.69E-02	DHCR24,
Cholesterol Biosynthesis II (via 24,25-dihydrolanosterol)	4.2E-01	NaN	7.69E-02	DHCR24,
Cholesterol Biosynthesis III (via Desmosterol)	4.2E-01	NaN	7.69E-02	DHCR24,
Chondroitin Sulfate Degradation (Metazoa)	4.2E-01	NaN	7.69E-02	HYAL1,
Fatty Acid Activation	4.2E-01	NaN	7.69E-02	SLC27A4,
PCP pathway	4.21E-01	NaN	4.92E-02	JUN,JUND,WNT5A
Bladder Cancer Signaling	4.23E-01	NaN	4.65E-02	MAPK1,THBS1,MMP14,CDKN1A
Regulation of Actin-based Motility by Rho	4.23E-01	1.0	4.65E-02	MYL9,ACTR2,PIP5K1A,ITGA4
CCR3 Signaling in Eosinophils	4.28E-01	NaN	4.50E-02	PLA2G4A,PIK3CA,MAPK1,PLA2G12A,PRKCA
Antiproliferative Role of Somatostatin Receptor 2	4.32E-01	NaN	5.00E-02	PIK3CA,MAPK1,CDKN1A
Role of JAK1 and JAK3 in γc Cytokine Signaling	4.32E-01	NaN	5.00E-02	PIK3CA,MAPK1,IRS2
TR/RXR Activation	4.33E-01	NaN	4.71E-02	AKT2,PIK3CA,SCARB1,AKT3
Induction of Apoptosis by HIV1	4.44E-01	NaN	5.08E-02	IKBKAP,BAX,XIAP
Renin-Angiotensin Signaling	4.54E-01	1.3416407864998738	4.63E-02	PIK3CA,JUN,MAPK1,SHC2,PRKCA
Role of NANOG in Mammalian Embryonic Stem Cell Pluripotency	4.54E-01	NaN	4.63E-02	AKT2,PIK3CA,MAPK1,AKT3,WNT5A
ErbB4 Signaling	4.56E-01	NaN	5.17E-02	PIK3CA,MAPK1,PRKCA
CTLA4 Signaling in Cytotoxic T Lymphocytes	4.63E-01	NaN	4.88E-02	B2M,AKT2,PIK3CA,AKT3
Relaxin Signaling	4.65E-01	1.3416407864998738	4.55E-02	AKT2,PIK3CA,JUN,MAPK1,PDE4C,AKT3
TWEAK Signaling	4.74E-01	NaN	6.06E-02	XIAP,CASP7
Triacylglycerol Biosynthesis	4.74E-01	NaN	6.06E-02	LPIN2,ELOVL6
Corticotropin Releasing Hormone Signaling	4.81E-01	NaN	4.76E-02	JUN,MAPK1,NR4A1,JUND,PRKCA
Actin Nucleation by ARP-WASP Complex	4.82E-01	NaN	5.36E-02	ACTR2,NCK1,ITGA4
ErbB2-ErbB3 Signaling	4.82E-01	NaN	5.36E-02	PIK3CA,JUN,MAPK1
Role of JAK2 in Hormone-like Cytokine Signaling	4.91E-01	NaN	6.25E-02	SOCS2,IRS2
Ceramide Signaling	4.95E-01	0.0	5.06E-02	AKT2,PIK3CA,JUN,AKT3
Regulation of Cellular Mechanics by Calpain Protease	5.09E-01	NaN	5.56E-02	CCNA2,MAPK1,ITGA4
Histidine Degradation VI	5.11E-01	NaN	1.00E-01	HAL,
NAD Phosphorylation and Dephosphorylation	5.11E-01	NaN	1.00E-01	PXYLP1,
CXCR4 Signaling	5.15E-01	1.1338934190276817	4.64E-02	MYL9,AKT2,PIK3CA,JUN,MAPK1,AKT3,PRKCA
Unfolded protein response	5.23E-01	NaN	5.66E-02	P4HB,PPP1R15A,ATF6
Retinoate Biosynthesis I	5.29E-01	NaN	6.67E-02	SDR9C7,RDH10
Neuropathic Pain Signaling In Dorsal Horn Neurons	5.41E-01	0.4472135954999579	5.05E-02	PIK3CA,MAPK1,CAMK1D,PRKCA,GRINA
Role of p14/p19ARF in Tumor Suppression	5.49E-01	NaN	6.90E-02	PIK3CA,UBTF
Folate Transformations I	5.5E-01	NaN	1.11E-01	MTHFD2L,
Heme Biosynthesis II	5.5E-01	NaN	1.11E-01	ALAS2,
Hepatic Fibrosis / Hepatic Stellate Cell Activation	5.62E-01	NaN	4.62E-02	MYL9,COL5A1,IL1RL1,IGFBP3,COL9A3,FGFR2,BAX,COL11A2,COL7A1
LPS-stimulated MAPK Signaling	5.68E-01	1.0	5.48E-02	PIK3CA,JUN,MAPK1,PRKCA
Leptin Signaling in Obesity	5.68E-01	NaN	5.48E-02	AKT2,PIK3CA,MAPK1,AKT3
TNFR2 Signaling	5.71E-01	NaN	7.14E-02	JUN,XIAP
Glioblastoma Multiforme Signaling	5.76E-01	-0.3779644730092272	4.86E-02	AKT2,PIK3CA,MAPK1,CDKN1A,AKT3,TCF3,WNT5A
Nitric Oxide Signaling in the Cardiovascular System	5.85E-01	0.4472135954999579	5.26E-02	AKT2,PIK3CA,MAPK1,AKT3,PRKCA
Sucrose Degradation V (Mammalian)	5.93E-01	NaN	1.25E-01	TPI1,
Cell Cycle Control of Chromosomal Replication	5.93E-01	NaN	7.41E-02	CDK7,ORC1
HMGB1 Signaling	5.94E-01	0.8164965809277261	5.08E-02	AKT2,PIK3CA,JUN,MAPK1,AKT3,IL11
Role of Pattern Recognition Receptors in Recognition of Bacteria and Viruses	5.94E-01	NaN	5.08E-02	PIK3CA,MAPK1,EIF2S1,OAS3,PRKCA,IL11
T Cell Receptor Signaling	5.97E-01	NaN	5.32E-02	PIK3CA,JUN,MAPK1,MALT1,PPP3CC
Cytotoxic T Lymphocyte-mediated Apoptosis of Target Cells	6.17E-01	NaN	7.69E-02	B2M,CASP7
D-myo-inositol (1,4,5)-Trisphosphate Biosynthesis	6.17E-01	NaN	7.69E-02	PIP5K1A,PI4K2A
TNFR1 Signaling	6.18E-01	NaN	6.38E-02	JUN,XIAP,CASP7
Chronic Myeloid Leukemia Signaling	6.21E-01	NaN	5.43E-02	AKT2,PIK3CA,MAPK1,CDKN1A,AKT3
OX40 Signaling Pathway	6.36E-01	NaN	6.52E-02	B2M,JUN,TNFRSF4
Basal Cell Carcinoma Signaling	6.36E-01	NaN	5.88E-02	TCF4,GLIS1,TCF3,WNT5A
Macropinocytosis Signaling	6.36E-01	NaN	5.88E-02	PIK3CA,ITGB6,RAB34,PRKCA
IL-17A Signaling in Gastric Cells	6.42E-01	NaN	8.00E-02	JUN,MAPK1
Salvage Pathways of Pyrimidine Ribonucleotides	6.46E-01	NaN	5.56E-02	AKT2,MAPK1,CDK7,TTK,DYRK1A
Dendritic Cell Maturation	6.52E-01	NaN	5.00E-02	B2M,CD1D,AKT2,PIK3CA,MAPK1,IL32,AKT3,COL11A2
Clathrin-mediated Endocytosis Signaling	6.53E-01	NaN	4.89E-02	ACTR2,CSNK2A2,PIK3CA,CHP1,RAB7A,CSNK2A1,PPP3CC,ITGB6,RAB4B
Nur77 Signaling in T Lymphocytes	6.55E-01	NaN	6.67E-02	CHP1,NR4A1,PPP3CC
Role of Oct4 in Mammalian Embryonic Stem Cell Pluripotency	6.55E-01	NaN	6.67E-02	FOXA1,CCNF,PHC3
Factors Promoting Cardiogenesis in Vertebrates	6.59E-01	NaN	5.62E-02	TCF4,ACVR2B,TCF3,ACVR1B,PRKCA
Virus Entry via Endocytic Pathways	6.59E-01	NaN	5.62E-02	B2M,PIK3CA,ITGB6,PRKCA,ITGA4
IL-8 Signaling	6.62E-01	0.3333333333333333	4.92E-02	MYL9,AKT2,PIK3CA,JUN,MAPK1,CXCR2,AKT3,BAX,PRKCA
Signaling by Rho Family GTPases	6.66E-01	1.8973665961010275	4.76E-02	MYL9,ACTR2,SEPT8,PIK3CA,PIP5K1A,JUN,MAPK1,SEPT3,VIM,PARD3,ITGA4
IL-15 Signaling	6.66E-01	NaN	6.06E-02	AKT2,PIK3CA,MAPK1,AKT3
Tumoricidal Function of Hepatic Natural Killer Cells	6.68E-01	NaN	8.33E-02	BAX,CASP7
PAK Signaling	6.72E-01	1.3416407864998738	5.68E-02	MYL9,PIK3CA,MAPK1,NCK1,ITGA4
ILK Signaling	6.8E-01	1.414213562373095	4.97E-02	MYL9,AKT2,PIK3CA,JUN,MAPK1,VIM,AKT3,IRS2,ITGB6
Aryl Hydrocarbon Receptor Signaling	6.85E-01	0.8164965809277261	5.26E-02	CCNA2,MGST1,JUN,MAPK1,CDKN1A,BAX,CHEK1
TGF-β Signaling	6.85E-01	NaN	5.75E-02	JUN,MAPK1,VDR,ACVR2B,ACVR1B
iNOS Signaling	6.94E-01	NaN	6.98E-02	JUN,MAPK1,HMGA1
CD40 Signaling	6.98E-01	1.0	6.25E-02	PIK3CA,JUN,MAPK1,IKBKAP
IL-17A Signaling in Airway Cells	6.98E-01	NaN	6.25E-02	AKT2,PIK3CA,MAPK1,AKT3
Remodeling of Epithelial Adherens Junctions	6.98E-01	NaN	6.25E-02	ACTR2,TUBA1A,RAB7A,TUBA4A
FAK Signaling	6.99E-01	NaN	5.81E-02	AKT2,PIK3CA,MAPK1,AKT3,ITGA4
Protein Ubiquitination Pathway	7.01E-01	NaN	4.78E-02	B2M,USP31,USP3,PSMD11,CDC20,USP46,USP33,TCEB1,XIAP,UBE2I,SKP2,UBE2J2
Glycogen Biosynthesis II (from UDP-D-Glucose)	7.03E-01	NaN	1.67E-01	GYS1,
IL-12 Signaling and Production in Macrophages	7.07E-01	NaN	5.34E-02	AKT2,PIK3CA,JUN,MAPK1,RAB7A,AKT3,PRKCA
ErbB Signaling	7.13E-01	NaN	5.88E-02	PIK3CA,JUN,MAPK1,NCK1,PRKCA
Neuregulin Signaling	7.13E-01	0.0	5.88E-02	AKT2,MAPK1,AKT3,PRKCA,ITGA4
UVC-Induced MAPK Signaling	7.14E-01	NaN	7.14E-02	JUN,MAPK1,PRKCA
Hypoxia Signaling in the Cardiovascular System	7.15E-01	NaN	6.35E-02	P4HB,JUN,UBE2I,UBE2J2
Mitotic Roles of Polo-Like Kinase	7.15E-01	NaN	6.35E-02	CDC20,CCNB2,CCNB1,CDC25A
Human Embryonic Stem Cell Pluripotency	7.19E-01	NaN	5.38E-02	TCF4,AKT2,PIK3CA,FGFR2,AKT3,TCF3,WNT5A
PKCθ Signaling in T Lymphocytes	7.2E-01	1.6329931618554523	5.61E-02	PIK3CA,JUN,MAPK1,CHP1,MALT1,PPP3CC
Role of Tissue Factor in Cancer	7.2E-01	NaN	5.61E-02	AKT2,P4HB,PIK3CA,MAPK1,AKT3,PRKCA
fMLP Signaling in Neutrophils	7.2E-01	1.6329931618554523	5.61E-02	ACTR2,PIK3CA,MAPK1,CHP1,PPP3CC,PRKCA
Axonal Guidance Signaling	7.22E-01	NaN	4.51E-02	ACTR2,PIK3CA,AKT2,MAPK1,EPHA1,CHP1,TUBA4A,PPP3CC,NCK1,SEMA4C,ADAM8,MYL9,EPHB6,TUBA1A,GLIS1,AKT3,WNT5A,ITGA4,PRKCA
NGF Signaling	7.32E-01	1.3416407864998738	5.66E-02	AKT2,PIK3CA,MAPK1,TRAF4,AKT3,BAX
Sphingosine-1-phosphate Signaling	7.32E-01	1.0	5.66E-02	AKT2,PIK3CA,MAPK1,AKT3,CASP14,CASP7
Mechanisms of Viral Exit from Host Cells	7.35E-01	NaN	7.32E-02	CHMP4B,CHMP4C,PRKCA
B Cell Activating Factor Signaling	7.57E-01	NaN	7.50E-02	JUN,MAPK1,IKBKAP
Polyamine Regulation in Colon Cancer	7.57E-01	NaN	9.52E-02	TCF4,SAT1
Gap Junction Signaling	7.64E-01	NaN	5.37E-02	AKT2,PIK3CA,TUBA1A,MAPK1,TUBA4A,AKT3,PPP3CC,PRKCA
Ephrin Receptor Signaling	7.67E-01	NaN	5.23E-02	EPHB6,ACTR2,AKT2,MAPK1,EPHA1,AKT3,NCK1,ITGA4,GRINA
Role of PI3K/AKT Signaling in the Pathogenesis of Influenza	7.67E-01	NaN	6.67E-02	AKT2,PIK3CA,MAPK1,AKT3
Ceramide Biosynthesis	7.74E-01	NaN	2.00E-01	SPTLC3,
Glutamate Degradation III (via 4-aminobutyrate)	7.74E-01	NaN	2.00E-01	ABAT,
Tetrahydrofolate Salvage from 5,10-methenyltetrahydrofolate	7.74E-01	NaN	2.00E-01	MTHFD2L,
Tetrapyrrole Biosynthesis II	7.74E-01	NaN	2.00E-01	ALAS2,
Netrin Signaling	7.8E-01	NaN	7.69E-02	CHP1,NCK1,PPP3CC
Thyroid Cancer Signaling	7.8E-01	NaN	7.69E-02	TCF4,MAPK1,TCF3
Prostate Cancer Signaling	7.88E-01	NaN	6.25E-02	AKT2,PIK3CA,MAPK1,CDKN1A,AKT3
Sertoli Cell-Sertoli Cell Junction Signaling	7.98E-01	NaN	5.33E-02	SPTBN1,DLG1,AKT2,TUBA1A,JUN,MAPK1,TUBA4A,AKT3,ITGA4
Myc Mediated Apoptosis Signaling	8.04E-01	NaN	6.90E-02	AKT2,PIK3CA,AKT3,BAX
Gαq Signaling	8.1E-01	1.414213562373095	5.52E-02	AKT2,PIK3CA,GYS1,MAPK1,CHP1,AKT3,PPP3CC,PRKCA
Calcium Signaling	8.19E-01	0.3779644730092272	5.39E-02	MYL9,MAPK1,CAMK1D,CHP1,RCAN3,ASPH,PPP3CC,CHRNA5,GRINA
GADD45 Signaling	8.27E-01	NaN	1.05E-01	CDKN1A,CCNB1
Lipid Antigen Presentation by CD1	8.27E-01	NaN	1.05E-01	B2M,CD1D
Acute Phase Response Signaling	8.3E-01	0.7071067811865475	5.42E-02	TCF4,AKT2,PIK3CA,SERPING1,JUN,MAPK1,SOCS2,AKT3,TCF3
Endothelin-1 Signaling	8.41E-01	1.0	5.45E-02	PLA2G4A,PIK3CA,JUN,MAPK1,SHC2,CASP14,CASP7,PLA2G12A,PRKCA
PPARα/RXRα Activation	8.41E-01	-1.414213562373095	5.45E-02	MED23,JUN,MAPK1,PRKAB1,PRKAB2,IL1RL1,ACVR2B,ACVR1B,PRKCA
Paxillin Signaling	8.42E-01	1.0	6.12E-02	ITGAE,PIK3CA,MAPK1,NCK1,ITGB6,ITGA4
Regulation of IL-2 Expression in Activated and Anergic T Lymphocytes	8.53E-01	NaN	6.58E-02	JUN,MAPK1,CHP1,MALT1,PPP3CC
D-myo-inositol (1,4,5,6)-Tetrakisphosphate Biosynthesis	8.54E-01	NaN	5.88E-02	PTPRO,DUSP23,IGBP1,PPM1F,NUDT4,PXYLP1,CDC25A
D-myo-inositol (3,4,5,6)-tetrakisphosphate Biosynthesis	8.54E-01	NaN	5.88E-02	PTPRO,DUSP23,IGBP1,PPM1F,NUDT4,PXYLP1,CDC25A
Amyotrophic Lateral Sclerosis Signaling	8.57E-01	NaN	6.19E-02	PIK3CA,AKT3,BAX,XIAP,CASP7,GRINA
iCOS-iCOSL Signaling in T Helper Cells	8.57E-01	0.8164965809277261	6.19E-02	AKT2,PIK3CA,CHP1,AKT3,PPP3CC,INPP5D
Catecholamine Biosynthesis	8.64E-01	NaN	2.50E-01	TH,
Creatine-phosphate Biosynthesis	8.64E-01	NaN	2.50E-01	CKMT1A/CKMT1B,
Spermine and Spermidine Degradation I	8.64E-01	NaN	2.50E-01	SAT1,
D-myo-inositol (1,4,5)-trisphosphate Degradation	8.65E-01	NaN	1.11E-01	OCRL,INPP5D
P2Y Purigenic Receptor Signaling Pathway	8.68E-01	0.3779644730092272	5.93E-02	P2RY2,AKT2,PIK3CA,JUN,MAPK1,AKT3,PRKCA
Telomerase Signaling	8.73E-01	1.0	6.25E-02	AKT2,PIK3CA,MAPK1,CDKN1A,TPP1,AKT3
IL-17A Signaling in Fibroblasts	8.81E-01	NaN	8.57E-02	JUN,MAPK1,LCN2
Colorectal Cancer Metastasis Signaling	8.85E-01	0.30151134457776363	5.22E-02	TCF4,AKT2,PIK3CA,JUN,MAPK1,MMP14,MSH6,AKT3,BAX,TCF3,BIRC5,WNT5A
Glutathione Redox Reactions I	9.06E-01	NaN	1.18E-01	GSR,MGST1
Prolactin Signaling	9.07E-01	0.4472135954999579	6.85E-02	PIK3CA,JUN,MAPK1,SOCS2,PRKCA
STAT3 Pathway	9.07E-01	NaN	6.85E-02	MAPK1,SOCS2,CDKN1A,FGFR2,CDC25A
IL-9 Signaling	9.09E-01	NaN	8.82E-02	PIK3CA,SOCS2,IRS2
Gα12/13 Signaling	9.1E-01	1.1338934190276817	6.09E-02	MYL9,AKT2,PIK3CA,JUN,MAPK1,LPAR5,AKT3
phagosome maturation	9.1E-01	NaN	6.09E-02	DYNC1H1,B2M,TUBA1A,RAB7B,RAB7A,TUBA4A,VPS11
Role of NFAT in Regulation of the Immune Response	9.23E-01	1.0	5.70E-02	AKT2,PIK3CA,JUN,MAPK1,CHP1,AKT3,RCAN3,IKBKAP,PPP3CC
IL-17 Signaling	9.25E-01	NaN	6.94E-02	AKT2,PIK3CA,JUN,MAPK1,AKT3
Protein Kinase A Signaling	9.28E-01	NaN	4.90E-02	TCF4,MAPK1,PDE4C,AKAP8,PTPN14,CHP1,PTPN3,PPP3CC,TCF3,MYL9,CDKN3,TH,GYS1,PTPRO,DUSP18,MTMR3,CDC25A,PRKCA
Calcium-induced T Lymphocyte Apoptosis	9.28E-01	1.0	7.69E-02	CHP1,NR4A1,PPP3CC,PRKCA
Endometrial Cancer Signaling	9.28E-01	NaN	7.69E-02	AKT2,PIK3CA,MAPK1,AKT3
UVB-Induced MAPK Signaling	9.28E-01	1.0	7.69E-02	PIK3CA,JUN,MAPK1,PRKCA
D-myo-inositol-5-phosphate Metabolism	9.34E-01	NaN	5.93E-02	TMEM55B,PTPRO,DUSP23,IGBP1,PPM1F,NUDT4,PXYLP1,CDC25A
Stearate Biosynthesis I (Animals)	9.38E-01	NaN	9.09E-02	DHCR24,SLC27A4,ELOVL6
FLT3 Signaling in Hematopoietic Progenitor Cells	9.44E-01	0.4472135954999579	7.04E-02	AKT2,PIK3CA,MAPK1,AKT3,INPP5D
Small Cell Lung Cancer Signaling	9.44E-01	NaN	7.04E-02	AKT2,PIK3CA,TRAF4,AKT3,SKP2
RAN Signaling	9.5E-01	NaN	1.25E-01	KPNB1,CSE1L
Systemic Lupus Erythematosus Signaling	9.51E-01	NaN	5.62E-02	LSM14B,AKT2,PIK3CA,JUN,MAPK1,ZMAT5,PRPF40A,AKT3,SNRPG,INPP5D
4-aminobutyrate Degradation I	9.81E-01	NaN	3.33E-01	ABAT,
Coenzyme A Biosynthesis	9.81E-01	NaN	3.33E-01	COASY,
Glutathione Biosynthesis	9.81E-01	NaN	3.33E-01	GCLM,
Glutathione Redox Reactions II	9.81E-01	NaN	3.33E-01	GSR,
S-adenosyl-L-methionine Biosynthesis	9.81E-01	NaN	3.33E-01	MAT2B,
Spermidine Biosynthesis I	9.81E-01	NaN	3.33E-01	AMD1,
Thiosulfate Disproportionation III (Rhodanese)	9.81E-01	NaN	3.33E-01	MPST,
Growth Hormone Signaling	9.84E-01	0.4472135954999579	7.25E-02	PIK3CA,MAPK1,SOCS2,IGFBP3,PRKCA
VEGF Signaling	9.87E-01	1.3416407864998738	6.74E-02	AKT2,PIK3CA,MAPK1,AKT3,EIF2S1,PRKCA
4-1BB Signaling in T Lymphocytes	9.99E-01	NaN	9.68E-02	JUN,MAPK1,IKBKAP
MIF-mediated Glucocorticoid Regulation	9.99E-01	NaN	9.68E-02	PLA2G4A,MAPK1,PLA2G12A
Role of NFAT in Cardiac Hypertrophy	9.99E-01	0.0	5.75E-02	AKT2,PIK3CA,MAPK1,CAMK1D,CHP1,AKT3,RCAN3,PPP3CC,PRKCA,IL11
Chemokine Signaling	1E00	0.4472135954999579	7.35E-02	CCL13,JUN,MAPK1,CAMK1D,PRKCA
Apoptosis Signaling	1.01E00	0.0	6.82E-02	MAPK1,BAX,XIAP,CASP7,BCL2L11,PRKCA
UVA-Induced MAPK Signaling	1.02E00	1.6329931618554523	6.90E-02	PARP6,TNKS,PIK3CA,JUN,MAPK1,PRKCA
Integrin Signaling	1.03E00	0.9045340337332909	5.67E-02	ITGAE,MYL9,ACTR2,AKT2,PIK3CA,MAPK1,ARF3,AKT3,NCK1,ITGB6,ITGA4
Role of Macrophages, Fibroblasts and Endothelial Cells in Rheumatoid Arthritis	1.06E00	NaN	5.32E-02	PIK3CA,AKT2,TCF4,MAPK1,IL1RL1,IL32,CHP1,PRSS2,PPP3CC,TCF3,JUN,TRAF4,AKT3,WNT5A,PRKCA
FGF Signaling	1.06E00	0.8164965809277261	7.06E-02	AKT2,PIK3CA,MAPK1,FGFR2,AKT3,PRKCA
Sonic Hedgehog Signaling	1.07E00	NaN	1.03E-01	GLIS1,DYRK1A,CCNB1
Non-Small Cell Lung Cancer Signaling	1.07E00	0.4472135954999579	7.69E-02	AKT2,PIK3CA,MAPK1,AKT3,PRKCA
nNOS Signaling in Neurons	1.08E00	NaN	8.70E-02	CHP1,PPP3CC,PRKCA,GRINA
B Cell Receptor Signaling	1.09E00	NaN	5.99E-02	AKT2,PIK3CA,JUN,MAPK1,AKT3,MALT1,PPP3CC,TCF3,OCRL,INPP5D
GDP-L-fucose Biosynthesis I (from GDP-D-mannose)	1.15E00	NaN	5.00E-01	GMDS,
L-cysteine Degradation III	1.15E00	NaN	5.00E-01	MPST,
S-methyl-5-thio-α-D-ribose 1-phosphate Degradation	1.15E00	NaN	5.00E-01	MRI1,
Spermine Biosynthesis	1.15E00	NaN	5.00E-01	AMD1,
Taurine Biosynthesis	1.15E00	NaN	5.00E-01	CSAD,
β-alanine Degradation I	1.15E00	NaN	5.00E-01	ABAT,
Estrogen-Dependent Breast Cancer Signaling	1.16E00	NaN	8.20E-02	AKT2,PIK3CA,JUN,MAPK1,AKT3
GM-CSF Signaling	1.16E00	1.0	8.20E-02	AKT2,PIK3CA,MAPK1,AKT3,PPP3CC
Regulation of eIF4 and p70S6K Signaling	1.17E00	0.4472135954999579	6.43E-02	RPS28,EIF3F,AKT2,PIK3CA,MAPK1,EIF3H,AKT3,EIF2S1,ITGA4
Glucocorticoid Receptor Signaling	1.18E00	NaN	5.56E-02	PIK3CA,AKT2,PRKAB2,PRKAB1,MAPK1,CDK7,CHP1,PPP3CC,TSC22D3,JUN,CCL13,CDKN1A,AKT3,FKBP5,UBE2I
Antiproliferative Role of TOB in T Cell Signaling	1.18E00	NaN	1.15E-01	CCNA2,MAPK1,SKP2
mTOR Signaling	1.19E00	-0.3779644730092272	6.08E-02	RPS28,EIF3F,AKT2,PIK3CA,MAPK1,PRKAB1,EIF3H,PRKAB2,AKT3,PRKCA,EIF4B
RhoA Signaling	1.19E00	0.3779644730092272	6.78E-02	MYL9,ACTR2,SEPT8,PIP5K1A,ANLN,SEPT3,EPHA1,LPAR5
Role of BRCA1 in DNA Damage Response	1.2E00	-0.4472135954999579	7.69E-02	RAD51,FANCG,CDKN1A,MSH6,MDC1,CHEK1
IL-6 Signaling	1.23E00	0.7071067811865475	6.90E-02	CSNK2A2,AKT2,PIK3CA,JUN,MAPK1,IL1RL1,CSNK2A1,AKT3
Regulation of the Epithelial-Mesenchymal Transition Pathway	1.25E00	NaN	6.21E-02	TCF4,AKT2,PIK3CA,MAPK1,ESRP2,FGFR2,AKT3,PARD6G,TCF3,NOTCH1,WNT5A
eNOS Signaling	1.27E00	-0.8164965809277261	6.72E-02	CCNA2,AKT2,PIK3CA,PRKAB1,PRKAB2,LPAR5,AKT3,CHRNA5,PRKCA
IL-22 Signaling	1.27E00	NaN	1.25E-01	AKT2,MAPK1,AKT3
Superpathway of D-myo-inositol (1,4,5)-trisphosphate Metabolism	1.27E00	NaN	1.25E-01	ITPKB,OCRL,INPP5D
Glioma Signaling	1.27E00	-0.3779644730092272	7.45E-02	AKT2,PIK3CA,MAPK1,CAMK1D,CDKN1A,AKT3,PRKCA
MIF Regulation of Innate Immunity	1.29E00	0.0	1.03E-01	PLA2G4A,JUN,MAPK1,PLA2G12A
Acute Myeloid Leukemia Signaling	1.29E00	0.8164965809277261	8.11E-02	TCF4,AKT2,PIK3CA,MAPK1,AKT3,TCF3
Mouse Embryonic Stem Cell Pluripotency	1.31E00	1.1338934190276817	7.61E-02	TCF4,AKT2,PIK3CA,MAPK1,AKT3,TCF3,XIAP
Thrombopoietin Signaling	1.32E00	1.3416407864998738	9.09E-02	PIK3CA,JUN,MAPK1,IRS2,PRKCA
Caveolar-mediated Endocytosis Signaling	1.37E00	NaN	8.45E-02	ITGAE,B2M,FLOT1,ITGB6,PRKCA,ITGA4
PEDF Signaling	1.37E00	0.0	8.45E-02	TCF4,AKT2,PIK3CA,MAPK1,AKT3,CASP7
Ovarian Cancer Signaling	1.37E00	NaN	7.03E-02	RAD51,TCF4,AKT2,PIK3CA,MAPK1,MSH6,AKT3,TCF3,WNT5A
IL-4 Signaling	1.39E00	NaN	8.57E-02	AKT2,PIK3CA,AKT3,HMGA1,OCRL,INPP5D
CD28 Signaling in T Helper Cells	1.4E00	NaN	7.48E-02	ACTR2,AKT2,PIK3CA,JUN,CHP1,AKT3,MALT1,PPP3CC
autophagy	1.4E00	NaN	1.11E-01	MAP1LC3B,NBR1,SQSTM1,VPS11
Assembly of RNA Polymerase I Complex	1.4E00	NaN	2.22E-01	POLR1D,UBTF
3-phosphoinositide Biosynthesis	1.41E00	NaN	6.85E-02	PIK3CA,PIP5K1A,PI4K2A,PTPRO,DUSP23,IGBP1,PPM1F,NUDT4,PXYLP1,CDC25A
RAR Activation	1.41E00	NaN	6.42E-02	CSNK2A2,SDR9C7,AKT2,PIK3CA,JUN,MAPK1,RDH10,CDK7,IGFBP3,CSNK2A1,AKT3,PRKCA
Hereditary Breast Cancer Signaling	1.41E00	NaN	7.14E-02	RAD51,AKT2,PIK3CA,FANCG,CDKN1A,MSH6,AKT3,CCNB1,CHEK1
Endoplasmic Reticulum Stress Pathway	1.41E00	NaN	1.43E-01	ATF6,EIF2S1,CASP7
Pancreatic Adenocarcinoma Signaling	1.42E00	1.1338934190276817	7.55E-02	RAD51,AKT2,PIK3CA,MAPK1,CDKN1A,AKT3,BIRC5,NOTCH1
AMPK Signaling	1.42E00	1.6666666666666667	6.90E-02	AKT2,PIK3CA,GYS1,MAPK1,PRKAB1,PRKAB2,AKT3,PPM1A,IRS2,CHRNA5
Wnt/β-catenin Signaling	1.43E00	0.30151134457776363	6.67E-02	CSNK2A2,SOX7,TCF4,AKT2,JUN,CSNK2A1,AKT3,ACVR2B,TCF3,ACVR1B,WNT5A
Molecular Mechanisms of Cancer	1.44E00	NaN	5.59E-02	TCF4,AKT2,PIK3CA,MAPK1,CDK7,BAX,AURKA,TCF3,XIAP,CHEK1,JUN,CDKN1A,AKT3,NOTCH1,BCL2L11,CASP7,CDC25A,WNT5A,ITGA4,PRKCA
GDNF Family Ligand-Receptor Interactions	1.44E00	2.23606797749979	8.82E-02	PIK3CA,JUN,PDLIM7,MAPK1,IRS2,NCK1
HGF Signaling	1.46E00	0.0	7.69E-02	AKT2,PIK3CA,JUN,MAPK1,CDKN1A,AKT3,PRKCA,ITGA4
Erythropoietin Signaling	1.47E00	NaN	8.96E-02	AKT2,PIK3CA,JUN,MAPK1,AKT3,PRKCA
Histidine Degradation III	1.5E00	NaN	2.50E-01	HAL,MTHFD2L
Cdc42 Signaling	1.5E00	1.1338934190276817	7.44E-02	MYL9,B2M,ACTR2,JUN,MAPK1,PARD3,FNBP1L,ITGA4,IQGAP3
PI3K/AKT Signaling	1.52E00	-1.0	7.50E-02	AKT2,PIK3CA,GYS1,MAPK1,CDKN1A,AKT3,OCRL,INPP5D,ITGA4
Angiopoietin Signaling	1.53E00	0.4472135954999579	9.23E-02	AKT2,PIK3CA,AKT3,IKBKAP,NCK1,BIRC5
1D-myo-inositol Hexakisphosphate Biosynthesis II (Mammalian)	1.53E00	NaN	1.58E-01	ITPKB,OCRL,INPP5D
D-myo-inositol (1,3,4)-trisphosphate Biosynthesis	1.53E00	NaN	1.58E-01	ITPKB,OCRL,INPP5D
HIF1α Signaling	1.55E00	NaN	8.00E-02	AKT2,PIK3CA,JUN,MAPK1,MMP14,EGLN3,AKT3,TCEB1
Pyridoxal 5'-phosphate Salvage Pathway	1.59E00	NaN	9.52E-02	AKT2,MAPK1,PNPO,CDK7,TTK,DYRK1A
NRF2-mediated Oxidative Stress Response	1.6E00	1.1338934190276817	6.86E-02	GSR,PIK3CA,MGST1,JUN,MAPK1,SCARB1,JUND,GCLM,SQSTM1,FKBP5,BACH1,PRKCA
Role of Osteoblasts, Osteoclasts and Chondrocytes in Rheumatoid Arthritis	1.64E00	NaN	6.57E-02	PIK3CA,AKT2,TCF4,MAPK1,IL1RL1,MMP14,CHP1,PPP3CC,TCF3,XIAP,JUN,AKT3,IL11,WNT5A
Cyclins and Cell Cycle Regulation	1.68E00	NaN	9.09E-02	CCNA2,CDK7,CDKN1A,CCNB2,CCNB1,CDC25A,SKP2
VDR/RXR Activation	1.68E00	1.0	9.09E-02	CCNC,IL1RL1,CDKN1A,IGFBP3,CSNK2A1,VDR,PRKCA
Fcγ Receptor-mediated Phagocytosis in Macrophages and Monocytes	1.74E00	1.414213562373095	8.70E-02	ACTR2,AKT2,PIP5K1A,MAPK1,AKT3,NCK1,INPP5D,PRKCA
VEGF Family Ligand-Receptor Interactions	1.76E00	-0.3779644730092272	9.46E-02	PLA2G4A,AKT2,PIK3CA,MAPK1,AKT3,PLA2G12A,PRKCA
Melanoma Signaling	1.77E00	NaN	1.19E-01	AKT2,PIK3CA,MAPK1,CDKN1A,AKT3
Insulin Receptor Signaling	1.77E00	NaN	7.87E-02	SCNN1A,AKT2,PIK3CA,GYS1,MAPK1,AKT3,IRS2,NCK1,OCRL,INPP5D
NF-κB Activation by Viruses	1.79E00	NaN	9.59E-02	AKT2,PIK3CA,MAPK1,AKT3,IKBKAP,PRKCA,ITGA4
JAK/Stat Signaling	1.82E00	0.3779644730092272	9.72E-02	AKT2,PIK3CA,JUN,MAPK1,SOCS2,CDKN1A,AKT3
Fc Epsilon RI Signaling	1.84E00	-1.0	8.49E-02	PLA2G4A,AKT2,PIK3CA,MAPK1,AKT3,OCRL,INPP5D,PLA2G12A,PRKCA
Role of CHK Proteins in Cell Cycle Checkpoint Control	1.85E00	0.0	1.09E-01	CDKN1A,ATMIN,MDC1,RAD1,CHEK1,CDC25A
Natural Killer Cell Signaling	1.86E00	NaN	8.57E-02	AKT2,PIK3CA,MAPK1,SH3BP2,AKT3,NCK1,OCRL,INPP5D,PRKCA
Lymphotoxin β Receptor Signaling	1.89E00	0.0	1.11E-01	AKT2,PIK3CA,MAPK1,TRAF4,AKT3,IKBKAP
γ-glutamyl Cycle	1.9E00	NaN	2.14E-01	GGCT,GCLM,GGT7
Docosahexaenoic Acid (DHA) Signaling	1.9E00	NaN	1.28E-01	AKT2,PIK3CA,AKT3,BAX,APP
RANK Signaling in Osteoclasts	1.9E00	NaN	9.30E-02	AKT2,PIK3CA,JUN,MAPK1,CHP1,AKT3,PPP3CC,XIAP
Rac Signaling	1.91E00	1.414213562373095	8.74E-02	ACTR2,MCF2L,PIK3CA,PIP5K1A,JUN,MAPK1,PARD3,ITGA4,IQGAP3
Renal Cell Carcinoma Signaling	1.92E00	1.3416407864998738	1.01E-01	AKT2,PIK3CA,JUN,MAPK1,EGLN3,AKT3,TCEB1
3-phosphoinositide Degradation	1.98E00	NaN	8.09E-02	TMEM55B,PTPRO,DUSP23,IGBP1,PPM1F,NUDT4,OCRL,INPP5D,PXYLP1,CDC25A,MTMR3
Estrogen-mediated S-phase Entry	2E00	NaN	1.67E-01	CCNA2,CDKN1A,CDC25A,SKP2
Amyloid Processing	2.05E00	NaN	1.20E-01	CSNK2A2,AKT2,MAPK1,CSNK2A1,AKT3,APP
EIF2 Signaling	2.07E00	2.1213203435596424	7.69E-02	PIK3CA,AKT2,EIF3H,MAPK1,RPLP2,EIF2S1,RPS28,EIF3F,PPP1R15A,AKT3,RPL37,RPL31,RPL13A
14-3-3-mediated Signaling	2.08E00	NaN	8.77E-02	AKT2,PIK3CA,TUBA1A,JUN,MAPK1,TUBA4A,VIM,AKT3,BAX,PRKCA
Role of MAPK Signaling in the Pathogenesis of Influenza	2.09E00	NaN	1.09E-01	PLA2G4A,AKT2,MAPK1,AKT3,BAX,PLA2G12A,PRKCA
Type II Diabetes Mellitus Signaling	2.13E00	NaN	8.93E-02	AKT2,PIK3CA,MAPK1,PRKAB1,PRKAB2,SOCS2,AKT3,IRS2,SLC27A4,PRKCA
Superpathway of Inositol Phosphate Compounds	2.17E00	NaN	7.65E-02	PIK3CA,TMEM55B,IGBP1,OCRL,PXYLP1,INPP5D,PIP5K1A,PI4K2A,ITPKB,PTPRO,DUSP23,PPM1F,NUDT4,CDC25A
PDGF Signaling	2.18E00	2.1213203435596424	1.04E-01	CSNK2A2,PIK3CA,JUN,MAPK1,CSNK2A1,OCRL,INPP5D,PRKCA
HER-2 Signaling in Breast Cancer	2.22E00	NaN	1.05E-01	AKT2,PIK3CA,CDKN1A,AKT3,PARD6G,ITGB6,PARD3,PRKCA
Inhibition of Angiogenesis by TSP1	2.26E00	0.4472135954999579	1.56E-01	AKT2,JUN,MAPK1,THBS1,AKT3
Epithelial Adherens Junction Signaling	2.29E00	NaN	8.51E-02	MYL9,ACTR2,TCF4,AKT2,TUBA1A,TUBA4A,AKT3,ACVR2B,TCF3,PARD3,NOTCH1,ACVR1B
IL-2 Signaling	2.55E00	1.0	1.32E-01	CSNK2A2,AKT2,PIK3CA,JUN,MAPK1,CSNK2A1,AKT3
IGF-1 Signaling	2.61E00	1.414213562373095	1.04E-01	CSNK2A2,AKT2,PIK3CA,JUN,MAPK1,SOCS2,IGFBP3,CSNK2A1,AKT3,IRS2
Cell Cycle: G2/M DNA Damage Checkpoint Regulation	2.75E00	1.889822365046136	1.43E-01	CDK7,CDKN1A,CCNB2,AURKA,CCNB1,CHEK1,SKP2
PI3K Signaling in B Lymphocytes	2.78E00	1.507556722888818	9.76E-02	AKT2,PIK3CA,ATF3,JUN,MAPK1,CHP1,AKT3,ATF6,IRS2,MALT1,PPP3CC,INPP5D
ATM Signaling	2.92E00	1.1338934190276817	1.36E-01	RAD51,JUN,CDKN1A,CCNB2,MDC1,CCNB1,CHEK1,CDC25A
PTEN Signaling	2.97E00	-0.30151134457776363	1.03E-01	CSNK2A2,AKT2,PIK3CA,MAPK1,CDKN1A,CSNK2A1,FGFR2,AKT3,OCRL,BCL2L11,INPP5D,ITGA4
IL-3 Signaling	3E00	1.0	1.27E-01	AKT2,PIK3CA,JUN,MAPK1,CHP1,AKT3,PPP3CC,INPP5D,PRKCA
EGF Signaling	3.07E00	1.414213562373095	1.43E-01	CSNK2A2,AKT2,PIK3CA,JUN,MAPK1,CSNK2A1,AKT3,PRKCA
DNA damage-induced 14-3-3σ Signaling	3.33E00	NaN	2.63E-01	AKT2,AKT3,CCNB2,RAD1,CCNB1
p53 Signaling	4.96E00	-0.8320502943378437	1.43E-01	TP53AIP1,PIK3CA,AKT2,JMY,PLAGL1,BAX,ST13,BIRC5,CHEK1,JUN,THBS1,ADCK3,CDKN1A,AKT3

## Sheet: #599 Ker BCNS only
Ingenuity Canonical Pathways	-log(p-value)	zScore	Ratio	Molecules
14-3-3-mediated Signaling	-0E00	NaN	1.75E-02	PIK3R6,H2BFM
3-phosphoinositide Biosynthesis	-0E00	NaN	1.37E-02	PPP1R1A,PIK3R6
3-phosphoinositide Degradation	-0E00	NaN	2.21E-02	SYNJ2,INPP5F,PPP1R1A
Acute Myeloid Leukemia Signaling	-0E00	NaN	1.35E-02	PIK3R6,
Acute Phase Response Signaling	-0E00	NaN	6.02E-03	FN1,
Adipogenesis pathway	-0E00	NaN	8.20E-03	KMT2B,
Aldosterone Signaling in Epithelial Cells	-0E00	NaN	2.00E-02	DNAJB12,HSPB9,PIK3R6
Amyotrophic Lateral Sclerosis Signaling	-0E00	NaN	2.06E-02	PIK3R6,BIRC3
Antiproliferative Role of Somatostatin Receptor 2	-0E00	NaN	1.67E-02	PIK3R6,
Apoptosis Signaling	-0E00	NaN	1.14E-02	BIRC3,
Aryl Hydrocarbon Receptor Signaling	-0E00	NaN	1.50E-02	TGM2,AHRR
Axonal Guidance Signaling	-0E00	NaN	2.14E-02	FYN,SRGAP3,RGS3,ADAM19,PIK3R6,NCK1,MMP9,SEMA4C,ITGA4
Breast Cancer Regulation by Stathmin1	-0E00	NaN	1.60E-02	PPP2R2A,PPP2CA,PIK3R6
CCR3 Signaling in Eosinophils	-0E00	NaN	1.80E-02	MPRIP,PIK3R6
CD28 Signaling in T Helper Cells	-0E00	NaN	1.87E-02	FYN,PIK3R6
CDK5 Signaling	-0E00	NaN	2.04E-02	PPP2R2A,PPP2CA
CREB Signaling in Neurons	-0E00	NaN	1.18E-02	GRM7,PIK3R6
CXCR4 Signaling	-0E00	NaN	6.62E-03	PIK3R6,
Calcium Signaling	-0E00	NaN	1.80E-02	MYH13,TPM1,TPM4
Cardiac Hypertrophy Signaling	-0E00	NaN	9.17E-03	TGFBR1,PIK3R6
Cell Cycle: G1/S Checkpoint Regulation	-0E00	NaN	1.59E-02	SMAD4,
Chemokine Signaling	-0E00	NaN	1.47E-02	MPRIP,
Cholecystokinin/Gastrin-mediated Signaling	-0E00	NaN	1.01E-02	GAST,
Clathrin-mediated Endocytosis Signaling	-0E00	NaN	1.63E-02	PIK3R6,S100A8,ITGB5
Corticotropin Releasing Hormone Signaling	-0E00	NaN	9.52E-03	KRT1,
Crosstalk between Dendritic Cells and Natural Killer Cells	-0E00	NaN	1.16E-02	TYROBP,
D-myo-inositol (1,4,5,6)-Tetrakisphosphate Biosynthesis	-0E00	NaN	8.40E-03	PPP1R1A,
D-myo-inositol (3,4,5,6)-tetrakisphosphate Biosynthesis	-0E00	NaN	8.40E-03	PPP1R1A,
D-myo-inositol-5-phosphate Metabolism	-0E00	NaN	7.41E-03	PPP1R1A,
Death Receptor Signaling	-0E00	NaN	1.10E-02	BIRC3,
Dendritic Cell Maturation	-0E00	NaN	1.88E-02	IL1RL2,TYROBP,PIK3R6
EGF Signaling	-0E00	NaN	1.79E-02	PIK3R6,
EIF2 Signaling	-0E00	NaN	1.18E-02	RPL22,PIK3R6
ERK5 Signaling	-0E00	NaN	1.64E-02	RPS6KA5,
Endometrial Cancer Signaling	-0E00	NaN	1.92E-02	PIK3R6,
Endothelin-1 Signaling	-0E00	NaN	6.06E-03	PIK3R6,
ErbB4 Signaling	-0E00	NaN	1.72E-02	PIK3R6,
Erythropoietin Signaling	-0E00	NaN	1.49E-02	PIK3R6,
Estrogen-Dependent Breast Cancer Signaling	-0E00	NaN	1.64E-02	PIK3R6,
FXR/RXR Activation	-0E00	NaN	1.61E-02	PKLR,CETP
G Beta Gamma Signaling	-0E00	NaN	1.14E-02	KCNJ5,
GM-CSF Signaling	-0E00	NaN	1.64E-02	PIK3R6,
GPCR-Mediated Nutrient Sensing in Enteroendocrine Cells	-0E00	NaN	1.23E-02	GAST,
Gap Junction Signaling	-0E00	NaN	6.71E-03	PIK3R6,
Germ Cell-Sertoli Cell Junction Signaling	-0E00	NaN	1.30E-02	TGFBR1,PIK3R6
Glioblastoma Multiforme Signaling	-0E00	NaN	6.94E-03	PIK3R6,
Glioma Signaling	-0E00	NaN	1.06E-02	PIK3R6,
Glucocorticoid Receptor Signaling	-0E00	NaN	2.22E-02	SMAD2,TGFBR1,SMARCB1,PIK3R6,SMAD4,FKBP5
Glutamate Receptor Signaling	-0E00	NaN	1.79E-02	GRM7,
Gustation Pathway	-0E00	NaN	1.83E-02	PDE7A,PDE6D
Gα12/13 Signaling	-0E00	NaN	1.74E-02	VAV2,PIK3R6
Gαi Signaling	-0E00	NaN	1.69E-02	GRM7,RGS14
Gαq Signaling	-0E00	NaN	6.90E-03	PIK3R6,
Gαs Signaling	-0E00	NaN	1.89E-02	CNGA4,HTR7
HGF Signaling	-0E00	NaN	1.92E-02	PIK3R6,ITGA4
HIF1α Signaling	-0E00	NaN	2.00E-02	PIK3R6,MMP9
Hepatic Cholestasis	-0E00	NaN	1.90E-02	IL1RL2,CETP,IL17B
Hereditary Breast Cancer Signaling	-0E00	NaN	1.59E-02	SMARCB1,PIK3R6
Huntington's Disease Signaling	-0E00	NaN	1.33E-02	TGM2,RCOR3,PIK3R6
Hypoxia Signaling in the Cardiovascular System	-0E00	NaN	1.59E-02	P4HB,
IL-10 Signaling	-0E00	NaN	1.47E-02	IL1RL2,
IL-12 Signaling and Production in Macrophages	-0E00	NaN	1.53E-02	PIK3R6,S100A8
IL-15 Signaling	-0E00	NaN	1.52E-02	PIK3R6,
IL-17 Signaling	-0E00	NaN	1.39E-02	PIK3R6,
IL-17A Signaling in Airway Cells	-0E00	NaN	1.56E-02	PIK3R6,
IL-2 Signaling	-0E00	NaN	1.89E-02	PIK3R6,
IL-3 Signaling	-0E00	NaN	1.41E-02	PIK3R6,
IL-6 Signaling	-0E00	NaN	1.72E-02	IL1RL2,PIK3R6
IL-8 Signaling	-0E00	NaN	1.64E-02	PIK3R6,MMP9,ITGB5
LPS-stimulated MAPK Signaling	-0E00	NaN	1.37E-02	PIK3R6,
LPS/IL-1 Mediated Inhibition of RXR Function	-0E00	NaN	9.80E-03	IL1RL2,CETP
Leptin Signaling in Obesity	-0E00	NaN	1.37E-02	PIK3R6,
MSP-RON Signaling Pathway	-0E00	NaN	2.17E-02	PIK3R6,
Melatonin Degradation I	-0E00	NaN	2.22E-02	LARGE,
Myc Mediated Apoptosis Signaling	-0E00	NaN	1.72E-02	PIK3R6,
NGF Signaling	-0E00	NaN	1.89E-02	PIK3R6,RPS6KA5
Neuregulin Signaling	-0E00	NaN	1.18E-02	ITGA4,
Neuropathic Pain Signaling In Dorsal Horn Neurons	-0E00	NaN	2.02E-02	GRM7,PIK3R6
Nicotine Degradation II	-0E00	NaN	2.04E-02	LARGE,
Nitric Oxide Signaling in the Cardiovascular System	-0E00	NaN	1.05E-02	PIK3R6,
Non-Small Cell Lung Cancer Signaling	-0E00	NaN	1.54E-02	PIK3R6,
Oxidative Phosphorylation	-0E00	NaN	2.08E-02	COX7C,NDUFV3
P2Y Purigenic Receptor Signaling Pathway	-0E00	NaN	8.47E-03	PIK3R6,
PCP pathway	-0E00	NaN	1.64E-02	SDC3,
PEDF Signaling	-0E00	NaN	1.41E-02	PIK3R6,
PPAR Signaling	-0E00	NaN	1.11E-02	IL1RL2,
Phospholipase C Signaling	-0E00	0.0	2.28E-02	TGM2,FYN,MPRIP,CD79B,ITGA4
Phototransduction Pathway	-0E00	NaN	2.00E-02	PDE6D,
Production of Nitric Oxide and Reactive Oxygen Species in Macrophages	-0E00	-2.0	2.23E-02	PPP2R2A,PPP2CA,PIK3R6,S100A8
Prostate Cancer Signaling	-0E00	NaN	1.25E-02	PIK3R6,
Protein Kinase A Signaling	-0E00	NaN	2.18E-02	CNGA4,TGFBR1,PDE7A,AKAP10,SMAD4,KDELR2,H2BFM,PDE6D
Renin-Angiotensin Signaling	-0E00	NaN	9.26E-03	PIK3R6,
RhoA Signaling	-0E00	NaN	1.69E-02	MPRIP,DLC1
RhoGDI Signaling	-0E00	NaN	1.74E-02	CD44,DLC1,ITGA4
Role of BRCA1 in DNA Damage Response	-0E00	NaN	1.28E-02	SMARCB1,
Role of IL-17A in Arthritis	-0E00	NaN	1.85E-02	PIK3R6,
Role of Macrophages, Fibroblasts and Endothelial Cells in Rheumatoid Arthritis	-0E00	NaN	2.13E-02	IL16,FN1,IL1RL2,PIK3R6,TNFSF13B,TRAF1
Role of NFAT in Cardiac Hypertrophy	-0E00	NaN	1.15E-02	TGFBR1,PIK3R6
Role of Oct4 in Mammalian Embryonic Stem Cell Pluripotency	-0E00	NaN	2.22E-02	POU5F1,
Role of Osteoblasts, Osteoclasts and Chondrocytes in Rheumatoid Arthritis	-0E00	NaN	1.88E-02	IL1RL2,PIK3R6,SMAD4,BIRC3
Role of PI3K/AKT Signaling in the Pathogenesis of Influenza	-0E00	NaN	1.67E-02	PIK3R6,
Role of Pattern Recognition Receptors in Recognition of Bacteria and Viruses	-0E00	NaN	1.69E-02	PIK3R6,IL17B
Role of Wnt/GSK-3β Signaling in the Pathogenesis of Influenza	-0E00	NaN	1.41E-02	SIAH1,
SAPK/JNK Signaling	-0E00	NaN	1.14E-02	PIK3R6,
Semaphorin Signaling in Neurons	-0E00	NaN	1.92E-02	FYN,
Sertoli Cell-Sertoli Cell Junction Signaling	-0E00	NaN	1.78E-02	TGFBR3,H2BFM,ITGA4
Signaling by Rho Family GTPases	-0E00	NaN	1.30E-02	PIK3R6,PARD3,ITGA4
Sperm Motility	-0E00	NaN	9.17E-03	CNGA4,
Sphingosine-1-phosphate Signaling	-0E00	NaN	9.43E-03	PIK3R6,
Superpathway of Inositol Phosphate Compounds	-0E00	NaN	2.19E-02	SYNJ2,INPP5F,PPP1R1A,PIK3R6
Superpathway of Melatonin Degradation	-0E00	NaN	2.00E-02	LARGE,
Synaptic Long Term Depression	-0E00	NaN	2.26E-02	GRM7,PPP2R2A,PPP2CA
Synaptic Long Term Potentiation	-0E00	NaN	1.72E-02	GRM7,PPP1R1A
Systemic Lupus Erythematosus Signaling	-0E00	NaN	1.69E-02	CD79B,PIK3R6,TNFSF13B
T Helper Cell Differentiation	-0E00	NaN	1.64E-02	TGFBR1,
TNFR1 Signaling	-0E00	NaN	2.13E-02	BIRC3,
Thrombin Signaling	-0E00	NaN	1.07E-02	MPRIP,PIK3R6
Thrombopoietin Signaling	-0E00	NaN	1.82E-02	PIK3R6,
Toll-like Receptor Signaling	-0E00	NaN	1.39E-02	TRAF1,
UVA-Induced MAPK Signaling	-0E00	NaN	2.30E-02	PIK3R6,RPS6KA5
Unfolded protein response	-0E00	NaN	1.89E-02	P4HB,
VEGF Family Ligand-Receptor Interactions	-0E00	NaN	1.35E-02	PIK3R6,
VEGF Signaling	-0E00	NaN	1.12E-02	PIK3R6,
Xenobiotic Metabolism Signaling	-0E00	NaN	1.61E-02	AHRR,PPP2R2A,PPP2CA,PIK3R6
eNOS Signaling	-0E00	NaN	1.49E-02	CNGA4,PIK3R6
fMLP Signaling in Neutrophils	-0E00	NaN	9.35E-03	PIK3R6,
iCOS-iCOSL Signaling in T Helper Cells	-0E00	NaN	2.06E-02	PIK3R6,PLEKHA3
mTOR Signaling	-0E00	-1.0	2.21E-02	PPP2R2A,PPP2CA,PIK3R6,RPS6KA5
p53 Signaling	-0E00	NaN	1.02E-02	PIK3R6,
phagosome maturation	-0E00	NaN	8.70E-03	ATP6V1G1,
Nicotine Degradation III	1.97E-01	NaN	2.33E-02	LARGE,
Melanoma Signaling	2.03E-01	NaN	2.38E-02	PIK3R6,
Role of IL-17F in Allergic Inflammatory Airway Diseases	2.1E-01	NaN	2.44E-02	RPS6KA5,
Serotonin Receptor Signaling	2.1E-01	NaN	2.44E-02	HTR7,
Netrin Signaling	2.23E-01	NaN	2.56E-02	NCK1,
Bladder Cancer Signaling	2.26E-01	NaN	2.33E-02	RPS6KA5,MMP9
RANK Signaling in Osteoclasts	2.26E-01	NaN	2.33E-02	PIK3R6,BIRC3
Regulation of Actin-based Motility by Rho	2.26E-01	NaN	2.33E-02	MPRIP,ITGA4
Inhibition of Matrix Metalloproteases	2.3E-01	NaN	2.63E-02	MMP9,
tRNA Charging	2.3E-01	NaN	2.63E-02	NARS2,
ErbB Signaling	2.3E-01	NaN	2.35E-02	PIK3R6,NCK1
Notch Signaling	2.37E-01	NaN	2.70E-02	DTX3,
Ovarian Cancer Signaling	2.43E-01	NaN	2.34E-02	CD44,PIK3R6,MMP9
autophagy	2.44E-01	NaN	2.78E-02	NBR1,
Ephrin Receptor Signaling	2.48E-01	NaN	2.33E-02	FYN,RGS3,NCK1,ITGA4
Cellular Effects of Sildenafil (Viagra)	2.6E-01	NaN	2.42E-02	MPRIP,MYH13,CACNG8
IL-9 Signaling	2.61E-01	NaN	2.94E-02	PIK3R6,
Interferon Signaling	2.61E-01	NaN	2.94E-02	IFITM1,
Cyclins and Cell Cycle Regulation	2.72E-01	NaN	2.60E-02	PPP2R2A,PPP2CA
VDR/RXR Activation	2.72E-01	NaN	2.60E-02	IGFBP3,IGFBP5
Tight Junction Signaling	2.78E-01	NaN	2.44E-02	TGFBR1,MYH13,PPP2R2A,PPP2CA
Noradrenaline and Adrenaline Degradation	2.78E-01	NaN	3.12E-02	AKR1A1,
Role of JAK2 in Hormone-like Cytokine Signaling	2.78E-01	NaN	3.12E-02	SH2B2,
4-1BB Signaling in T Lymphocytes	2.87E-01	NaN	3.23E-02	TRAF1,
Superpathway of Methionine Degradation	2.87E-01	NaN	3.23E-02	MUT,
Atherosclerosis Signaling	2.87E-01	NaN	2.54E-02	S100A8,MMP9,ITGA4
HMGB1 Signaling	2.87E-01	NaN	2.54E-02	KAT6B,PIK3R6,IL17B
BMP signaling pathway	2.9E-01	NaN	2.70E-02	SMAD4,BMPR1B
Ephrin B Signaling	2.96E-01	NaN	2.74E-02	VAV2,RGS3
Prolactin Signaling	2.96E-01	NaN	2.74E-02	FYN,PIK3R6
Ethanol Degradation II	2.97E-01	NaN	3.33E-02	AKR1A1,
Retinoate Biosynthesis I	2.97E-01	NaN	3.33E-02	DHRS7C,
Communication between Innate and Adaptive Immune Cells	3.02E-01	NaN	2.78E-02	TNFSF13,TNFSF13B
JAK/Stat Signaling	3.02E-01	NaN	2.78E-02	GAST,PIK3R6
Role of NFAT in Regulation of the Immune Response	3.03E-01	0.0	2.53E-02	FYN,CD79B,PIK3R6,H2BFM
Dopamine-DARPP32 Feedback in cAMP Signaling	3.07E-01	NaN	2.55E-02	PPP2R2A,PPP2CA,KCNJ5,CALY
Mitochondrial Dysfunction	3.07E-01	NaN	2.55E-02	COX7C,NDUFV3,BACE1,APP
Role of p14/p19ARF in Tumor Suppression	3.07E-01	NaN	3.45E-02	PIK3R6,
FLT3 Signaling in Hematopoietic Progenitor Cells	3.09E-01	NaN	2.82E-02	PIK3R6,RPS6KA5
Small Cell Lung Cancer Signaling	3.09E-01	NaN	2.82E-02	PIK3R6,TRAF1
Type II Diabetes Mellitus Signaling	3.18E-01	NaN	2.68E-02	PKLR,SH2B2,PIK3R6
p38 MAPK Signaling	3.18E-01	NaN	2.68E-02	TGFBR1,IL1RL2,RPS6KA5
Renal Cell Carcinoma Signaling	3.22E-01	NaN	2.90E-02	PIK3R6,FH
TREM1 Signaling	3.22E-01	NaN	2.90E-02	TYROBP,NLRP5
Macropinocytosis Signaling	3.29E-01	NaN	2.94E-02	PIK3R6,ITGB5
Agrin Interactions at Neuromuscular Junction	3.36E-01	NaN	2.99E-02	PKLR,ITGA4
Neurotrophin/TRK Signaling	3.36E-01	NaN	2.99E-02	PIK3R6,FRS2
Tec Kinase Signaling	3.39E-01	-1.0	2.67E-02	VAV2,FYN,PIK3R6,ITGA4
B Cell Development	3.41E-01	NaN	3.85E-02	CD79B,
PKCθ Signaling in T Lymphocytes	3.46E-01	NaN	2.80E-02	VAV2,FYN,PIK3R6
Molecular Mechanisms of Cancer	3.5E-01	NaN	2.51E-02	FYN,SMAD2,TGFBR1,PIK3R6,SMAD4,BMPR1B,BIRC3,H2BFM,ITGA4
Angiopoietin Signaling	3.51E-01	NaN	3.08E-02	PIK3R6,NCK1
Colorectal Cancer Metastasis Signaling	3.56E-01	NaN	2.61E-02	SIAH1,SMAD2,TGFBR1,PIK3R6,SMAD4,MMP9
CD40 Signaling	3.59E-01	NaN	3.12E-02	PIK3R6,TRAF1
RAR Activation	3.61E-01	NaN	2.67E-02	SMAD2,SMARCB1,IGFBP3,SMAD4,DHRS7C
AMPK Signaling	3.64E-01	NaN	2.76E-02	PPP2R2A,PPP2CA,SMARCB1,PIK3R6
Thyroid Hormone Metabolism II (via Conjugation and/or Degradation)	3.67E-01	NaN	4.17E-02	LARGE,
Mitotic Roles of Polo-Like Kinase	3.67E-01	NaN	3.17E-02	PPP2R2A,PPP2CA
Regulation of eIF4 and p70S6K Signaling	3.91E-01	-2.0	2.86E-02	PPP2R2A,PPP2CA,PIK3R6,ITGA4
Role of JAK1 and JAK3 in γc Cytokine Signaling	3.92E-01	NaN	3.33E-02	SH2B2,PIK3R6
Glycolysis I	3.95E-01	NaN	4.55E-02	PKLR,
Induction of Apoptosis by HIV1	4.01E-01	NaN	3.39E-02	BIRC3,TRAF1
IGF-1 Signaling	4.16E-01	NaN	3.12E-02	IGFBP3,PIK3R6,IGFBP5
Telomerase Signaling	4.16E-01	NaN	3.12E-02	PPP2R2A,PPP2CA,PIK3R6
NRF2-mediated Oxidative Stress Response	4.2E-01	NaN	2.86E-02	AKR1A1,DNAJB12,PIK3R6,FKBP5,BACH1
Maturity Onset Diabetes of Young (MODY) Signaling	4.27E-01	NaN	5.00E-02	PKLR,
Actin Nucleation by ARP-WASP Complex	4.29E-01	NaN	3.57E-02	NCK1,ITGA4
ErbB2-ErbB3 Signaling	4.29E-01	NaN	3.57E-02	PIK3R6,H2BFM
T Cell Receptor Signaling	4.31E-01	NaN	3.19E-02	VAV2,FYN,PIK3R6
G-Protein Coupled Receptor Signaling	4.38E-01	NaN	2.78E-02	GRM7,FYN,PDE7A,HTR7,PIK3R6,RGS14,PDE6D
Relaxin Signaling	4.38E-01	NaN	3.03E-02	PDE7A,PIK3R6,MMP9,PDE6D
Role of CHK Proteins in Cell Cycle Checkpoint Control	4.39E-01	NaN	3.64E-02	PPP2R2A,PPP2CA
Chronic Myeloid Leukemia Signaling	4.46E-01	NaN	3.26E-02	TGFBR1,PIK3R6,SMAD4
Mouse Embryonic Stem Cell Pluripotency	4.46E-01	NaN	3.26E-02	PIK3R6,SMAD4,POU5F1
Agranulocyte Adhesion and Diapedesis	4.47E-01	NaN	2.94E-02	FN1,MYH13,CCL21,MMP9,ITGA4
Lymphotoxin β Receptor Signaling	4.49E-01	NaN	3.70E-02	PIK3R6,TRAF1
Regulation of Cellular Mechanics by Calpain Protease	4.49E-01	NaN	3.70E-02	CNGA4,ITGA4
UVB-Induced MAPK Signaling	4.7E-01	NaN	3.85E-02	PIK3R6,RPS6KA5
Estrogen Receptor Signaling	4.78E-01	NaN	3.17E-02	MED23,SPEN,HNRNPD,MED13L
PAK Signaling	4.78E-01	NaN	3.41E-02	PIK3R6,NCK1,ITGA4
NF-κB Signaling	4.82E-01	0.4472135954999579	3.05E-02	TGFBR1,TGFBR3,PIK3R6,BMPR1B,TNFSF13B
Amyloid Processing	4.92E-01	NaN	4.00E-02	BACE1,APP
Serotonin Degradation	4.92E-01	NaN	4.00E-02	LARGE,AKR1A1
FAK Signaling	4.95E-01	NaN	3.49E-02	FYN,PIK3R6,ITGA4
FGF Signaling	5.03E-01	NaN	3.53E-02	PIK3R6,RPS6KA5,FRS2
TR/RXR Activation	5.03E-01	NaN	3.53E-02	AKR1C1/AKR1C2,PIK3R6,SYT12
Tryptophan Degradation X (Mammalian, via Tryptamine)	5.05E-01	NaN	6.25E-02	AKR1A1,
Granulocyte Adhesion and Diapedesis	5.06E-01	NaN	3.12E-02	IL1RL2,CCL21,SDC3,MMP9,ITGA4
Melanocyte Development and Pigmentation Signaling	5.12E-01	NaN	3.57E-02	SH2B2,PIK3R6,RPS6KA5
CNTF Signaling	5.16E-01	NaN	4.17E-02	PIK3R6,RPS6KA5
LXR/RXR Activation	5.21E-01	0.0	3.33E-02	IL1RL2,S100A8,MMP9,CETP
p70S6K Signaling	5.36E-01	-2.0	3.39E-02	CD79B,PPP2R2A,PPP2CA,PIK3R6
Leukocyte Extravasation Signaling	5.51E-01	-0.4472135954999579	3.14E-02	VAV2,CD44,PIK3R6,DLC1,MMP9,ITGA4
Dermatan Sulfate Degradation (Metazoa)	5.54E-01	NaN	7.14E-02	CD44,
Isoleucine Degradation I	5.54E-01	NaN	7.14E-02	BCAT2,
Ceramide Signaling	5.59E-01	NaN	3.80E-02	PPP2R2A,PPP2CA,PIK3R6
Dopamine Receptor Signaling	5.8E-01	NaN	3.90E-02	PPP2R2A,PPP2CA,CALY
PDGF Signaling	5.8E-01	NaN	3.90E-02	SYNJ2,INPP5F,PIK3R6
Bile Acid Biosynthesis, Neutral Pathway	5.81E-01	NaN	7.69E-02	AKR1C1/AKR1C2,
Chondroitin Sulfate Degradation (Metazoa)	5.81E-01	NaN	7.69E-02	CD44,
NAD biosynthesis II (from tryptophan)	5.81E-01	NaN	7.69E-02	NADSYN1,
Role of IL-17A in Psoriasis	5.81E-01	NaN	7.69E-02	S100A8,
ERK/MAPK Signaling	6.03E-01	-0.8164965809277261	3.28E-02	FYN,PPP2R2A,PPP2CA,PIK3R6,RPS6KA5,ITGA4
Cleavage and Polyadenylation of Pre-mRNA	6.11E-01	NaN	8.33E-02	PAPOLA,
FcγRIIB Signaling in B Lymphocytes	6.11E-01	NaN	4.88E-02	CD79B,PIK3R6
Role of NANOG in Mammalian Embryonic Stem Cell Pluripotency	6.2E-01	NaN	3.70E-02	PIK3R6,SMAD4,BMPR1B,POU5F1
NF-κB Activation by Viruses	6.23E-01	NaN	4.11E-02	PIK3R6,ITGB5,ITGA4
STAT3 Pathway	6.23E-01	NaN	4.11E-02	TGFBR1,TGFBR3,BMPR1B
B Cell Activating Factor Signaling	6.27E-01	NaN	5.00E-02	TNFSF13B,TRAF1
Neuroprotective Role of THOP1 in Alzheimer's Disease	6.27E-01	NaN	5.00E-02	MMP9,APP
Transcriptional Regulatory Network in Embryonic Stem Cells	6.27E-01	NaN	5.00E-02	SIX3,POU5F1
Epithelial Adherens Junction Signaling	6.42E-01	NaN	3.55E-02	VAV2,TGFBR1,MYH13,TGFBR3,PARD3
Purine Nucleotides De Novo Biosynthesis II	6.44E-01	NaN	9.09E-02	GART,
Regulation of the Epithelial-Mesenchymal Transition Pathway	6.44E-01	NaN	3.39E-02	SMAD2,TGFBR1,PIK3R6,SMAD4,FRS2,MMP9
cAMP-mediated signaling	6.5E-01	0.0	3.29E-02	GRM7,CNGA4,PDE7A,HTR7,AKAP10,RGS14,PDE6D
IL-4 Signaling	6.58E-01	NaN	4.29E-02	SYNJ2,INPP5F,PIK3R6
April Mediated Signaling	6.59E-01	NaN	5.26E-02	TNFSF13,TRAF1
Rac Signaling	6.67E-01	NaN	3.88E-02	CD44,PIK3R6,PARD3,ITGA4
Growth Hormone Signaling	6.7E-01	NaN	4.35E-02	IGFBP3,PIK3R6,RPS6KA5
Actin Cytoskeleton Signaling	6.76E-01	NaN	3.35E-02	VAV2,TIAM2,FN1,MPRIP,MYH13,PIK3R6,ITGA4
Embryonic Stem Cell Differentiation into Cardiac Lineages	6.81E-01	NaN	1.00E-01	POU5F1,
Pentose Phosphate Pathway	6.81E-01	NaN	1.00E-01	PGLS,
phagosome formation	7.07E-01	NaN	4.04E-02	FCAR,FN1,PIK3R6,ITGA4
Cell Cycle Regulation by BTG Family Proteins	7.13E-01	NaN	5.71E-02	PPP2R2A,PPP2CA
tRNA Splicing	7.13E-01	NaN	5.71E-02	PDE7A,PDE6D
B Cell Receptor Signaling	7.2E-01	NaN	3.59E-02	VAV2,SYNJ2,INPP5F,CD79B,PIK3R6,H2BFM
Leucine Degradation I	7.22E-01	NaN	1.11E-01	BCAT2,
TWEAK Signaling	7.52E-01	NaN	6.06E-02	BIRC3,TRAF1
Fcγ Receptor-mediated Phagocytosis in Macrophages and Monocytes	7.85E-01	0.0	4.35E-02	VAV2,FYN,NCK1,FYB
PI3K Signaling in B Lymphocytes	8.06E-01	NaN	4.07E-02	VAV2,FYN,CD79B,SH2B2,PLEKHA3
Airway Pathology in Chronic Obstructive Pulmonary Disease	8.21E-01	NaN	1.43E-01	MMP9,
Virus Entry via Endocytic Pathways	8.21E-01	NaN	4.49E-02	FYN,PIK3R6,ITGB5,ITGA4
TNFR2 Signaling	8.66E-01	NaN	7.14E-02	BIRC3,TRAF1
NAD Biosynthesis from 2-amino-3-carboxymuconate Semialdehyde	8.83E-01	NaN	1.67E-01	NADSYN1,
Protein Ubiquitination Pathway	8.89E-01	NaN	3.59E-02	PSMD11,USP12,DNAJB12,USP5,USP42,HSPB9,NEDD4L,BIRC3,USP25
CTLA4 Signaling in Cytotoxic T Lymphocytes	9.14E-01	NaN	4.88E-02	FYN,PPP2R2A,PPP2CA,PIK3R6
2-oxobutanoate Degradation I	9.57E-01	NaN	2.00E-01	MUT,
Ceramide Biosynthesis	9.57E-01	NaN	2.00E-01	DEGS2,
Tetrahydrofolate Salvage from 5,10-methenyltetrahydrofolate	9.57E-01	NaN	2.00E-01	GART,
Reelin Signaling in Neurons	9.58E-01	NaN	5.06E-02	FYN,PIK3R6,APP,ITGA4
Superpathway of D-myo-inositol (1,4,5)-trisphosphate Metabolism	9.77E-01	NaN	8.33E-02	SYNJ2,INPP5F
Role of Tissue Factor in Cancer	9.9E-01	NaN	4.67E-02	FYN,P4HB,PIK3R6,RPS6KA5,ITGB5
Fc Epsilon RI Signaling	1E00	-1.3416407864998738	4.72E-02	VAV2,SYNJ2,FYN,INPP5F,PIK3R6
Pancreatic Adenocarcinoma Signaling	1E00	NaN	4.72E-02	SMAD2,TGFBR1,PIK3R6,SMAD4,MMP9
HER-2 Signaling in Breast Cancer	1E00	NaN	5.26E-02	PIK3R6,PARD3,ITGB5,H2BFM
Ephrin A Signaling	1E00	NaN	6.25E-02	VAV2,FYN,PIK3R6
TCA Cycle II (Eukaryotic)	1.01E00	NaN	8.70E-02	IDH3G,FH
Altered T Cell and B Cell Signaling in Rheumatoid Arthritis	1.02E00	NaN	5.33E-02	CD79B,TNFSF13,CCL21,TNFSF13B
Methylmalonyl Pathway	1.05E00	NaN	2.50E-01	MUT,
Pentose Phosphate Pathway (Oxidative Branch)	1.05E00	NaN	2.50E-01	PGLS,
Protein Citrullination	1.05E00	NaN	2.50E-01	PADI1,
PPARα/RXRα Activation	1.05E00	-1.6329931618554523	4.24E-02	SMAD2,TGFBR1,MED23,IL1RL2,TGFBR3,SMAD4,ITGB5
Wnt/β-catenin Signaling	1.05E00	0.0	4.24E-02	TGFBR1,PPP2R2A,PPP2CA,TGFBR3,CD44,H2BFM,POU5F1
Cardiac β-adrenergic Signaling	1.07E00	-1.3416407864998738	4.55E-02	PDE7A,PPP2R2A,PPP1R1A,PPP2CA,AKAP10,PDE6D
Caveolar-mediated Endocytosis Signaling	1.09E00	NaN	5.63E-02	FYN,ITGA7,ITGB5,ITGA4
Human Embryonic Stem Cell Pluripotency	1.09E00	NaN	4.62E-02	SMAD2,TGFBR1,PIK3R6,SMAD4,H2BFM,POU5F1
Paxillin Signaling	1.11E00	NaN	5.10E-02	PIK3R6,NCK1,ITGA7,ITGB5,ITGA4
GDNF Family Ligand-Receptor Interactions	1.14E00	NaN	5.88E-02	ARTN,PIK3R6,NCK1,FRS2
1D-myo-inositol Hexakisphosphate Biosynthesis II (Mammalian)	1.15E00	NaN	1.05E-01	SYNJ2,INPP5F
Cardiomyocyte Differentiation via BMP Receptors	1.15E00	NaN	1.05E-01	SMAD4,BMPR1B
D-myo-inositol (1,3,4)-trisphosphate Biosynthesis	1.15E00	NaN	1.05E-01	SYNJ2,INPP5F
5-aminoimidazole Ribonucleotide Biosynthesis I	1.17E00	NaN	3.33E-01	GART,
D-glucuronate Degradation I	1.17E00	NaN	3.33E-01	AKR1A1,
D-myo-inositol (1,4,5)-trisphosphate Degradation	1.19E00	NaN	1.11E-01	SYNJ2,INPP5F
Valine Degradation I	1.19E00	NaN	1.11E-01	BCAT2,HIBADH
Docosahexaenoic Acid (DHA) Signaling	1.22E00	NaN	7.69E-02	PIK3R6,H2BFM,APP
PI3K/AKT Signaling	1.22E00	-1.6329931618554523	5.00E-02	SYNJ2,INPP5F,PPP2R2A,PPP2CA,H2BFM,ITGA4
Factors Promoting Cardiogenesis in Vertebrates	1.26E00	NaN	5.62E-02	SMAD2,TGFBR1,TGFBR3,SMAD4,BMPR1B
Glioma Invasiveness Signaling	1.37E00	1.0	7.02E-02	CD44,PIK3R6,MMP9,ITGB5
Colanic Acid Building Blocks Biosynthesis	1.39E00	NaN	1.43E-01	GALK2,GALK1
Inhibition of Angiogenesis by TSP1	1.43E00	NaN	9.38E-02	FYN,TGFBR1,MMP9
Regulation of IL-2 Expression in Activated and Anergic T Lymphocytes	1.51E00	NaN	6.58E-02	VAV2,FYN,SMAD2,TGFBR1,SMAD4
Insulin Receptor Signaling	1.55E00	NaN	5.51E-02	SYNJ2,FYN,INPP5F,SH2B2,PIK3R6,NCK1,H2BFM
Cdc42 Signaling	1.65E00	-0.8164965809277261	5.79E-02	VAV2,CDC42BPA,MPRIP,CDC42SE1,TNK2,PARD3,ITGA4
Antiproliferative Role of TOB in T Cell Signaling	1.67E00	NaN	1.15E-01	SMAD2,TGFBR1,SMAD4
Methylglyoxal Degradation III	1.67E00	NaN	2.00E-01	AKR1A1,AKR1C1/AKR1C2
PTEN Signaling	1.72E00	0.3779644730092272	5.98E-02	SYNJ2,TGFBR1,INPP5F,TGFBR3,BMPR1B,H2BFM,ITGA4
TGF-β Signaling	1.81E00	1.0	6.90E-02	SMAD2,TGFBR1,SKI,SMAD4,BMPR1B,TGIF1
Integrin Signaling	1.82E00	0.0	5.15E-02	FYN,MPRIP,TSPAN1,PIK3R6,BCAR3,TNK2,NCK1,ITGA7,ITGB5,ITGA4
ILK Signaling	2.02E00	0.3333333333333333	5.52E-02	FN1,MYH13,PPP2R2A,PPP2CA,SH2B2,PIK3R6,RPS6KA5,MMP9,ITGB5,H2BFM
Galactose Degradation I (Leloir Pathway)	2.29E00	NaN	4.00E-01	GALK2,GALK1
Natural Killer Cell Signaling	2.52E00	NaN	7.62E-02	VAV2,SYNJ2,FYN,INPP5F,TYROBP,PIK3R6,NCK1,LILRB1
HIPPO signaling	3.11E00	-1.3416407864998738	9.41E-02	SMAD2,PPP2R2A,PPP2CA,SCRIB,CD44,SMAD4,PARD3,DLG3
Hepatic Fibrosis / Hepatic Stellate Cell Activation	3.2E00	NaN	6.67E-02	SMAD2,FN1,TGFBR1,MYH13,IGFBP5,COL5A1,IL1RL2,TNFSF13,CCL21,IGFBP3,SMAD4,MMP9,TNFSF13B

## Sheet: #2402 Ker WT only
Ingenuity Canonical Pathways	-log(p-value)	zScore	Ratio	Molecules
4-1BB Signaling in T Lymphocytes	-0E00	NaN	3.23E-02	MAPK8,
Activation of IRF by Cytosolic Pattern Recognition Receptors	-0E00	NaN	1.67E-02	MAPK8,
Acute Myeloid Leukemia Signaling	-0E00	1.1338934190276817	9.46E-02	BRAF,PIK3C2A,GRB2,SOS2,CEBPA,PIK3R4,TCF3
Acute Phase Response Signaling	-0E00	1.8973665961010275	7.23E-02	C4A/C4B,C1R,HPX,C3,IL1RN,GRB2,SOS2,MAPK8,CFB,IL1R1,TCF3,SOCS5
Agranulocyte Adhesion and Diapedesis	-0E00	NaN	8.82E-02	MYH10,CLDN15,MMP14,CKLF,MYH7,IL1R1,CLDN7,SDC4,MYL7,ITGB2,IL1RN,CCL28,EZR,MMP11,CLDN17
Allograft Rejection Signaling	-0E00	NaN	8.11E-02	HLA-G,HLA-B,HLA-F
Altered T Cell and B Cell Signaling in Rheumatoid Arthritis	-0E00	NaN	1.33E-02	IL1RN,
Antigen Presentation Pathway	-0E00	NaN	8.82E-02	HLA-G,HLA-B,HLA-F
Antioxidant Action of Vitamin C	-0E00	-1.0	5.43E-02	PLA2G16,PLA2G6,MAPK8,TXNRD2,PLA2G12A
Apoptosis Signaling	-0E00	-1.1338934190276817	7.95E-02	CASP6,CYCS,MAPK8,LMNA,CDK1,PARP1,MCL1
April Mediated Signaling	-0E00	NaN	2.63E-02	MAPK8,
Assembly of RNA Polymerase III Complex	-0E00	NaN	8.33E-02	GTF3C3,
Atherosclerosis Signaling	-0E00	NaN	5.08E-02	PLA2G16,PLA2G6,ITGB2,IL1RN,PDGFB,PLA2G12A
B Cell Activating Factor Signaling	-0E00	NaN	2.50E-02	MAPK8,
B Cell Development	-0E00	NaN	7.69E-02	IGHM,IGHD
B Cell Receptor Signaling	-0E00	NaN	1.02E-01	RAP2B,RAP2A,PIK3C2A,PTK2B,GRB2,SOS2,MAPK8,PPP3CC,TCF3,PIK3R4,SYNJ2,CALM1 (includes others),CAMK2D,INPP5F,FOXO1,SYK,CREB1
Bile Acid Biosynthesis, Neutral Pathway	-0E00	NaN	7.69E-02	CYP3A4,
Bladder Cancer Signaling	-0E00	NaN	9.30E-02	FGFR3,PA2G4,TFDP1,MMP14,VEGFC,MMP11,SIN3A,EGFR
CD27 Signaling in Lymphocytes	-0E00	NaN	3.92E-02	CYCS,MAPK8
CD28 Signaling in T Helper Cells	-0E00	NaN	9.35E-02	CALM1 (includes others),PAK1,ACTR3,PIK3C2A,ITPR2,GRB2,SYK,MAPK8,PPP3CC,PIK3R4
CD40 Signaling	-0E00	0.0	7.81E-02	PIK3C2A,ATF1,MAPK8,PTGS2,PIK3R4
Calcium-induced T Lymphocyte Apoptosis	-0E00	-0.4472135954999579	9.62E-02	CALM1 (includes others),ITPR2,PPP3CC,PRKD3,PRKCG
Caveolar-mediated Endocytosis Signaling	-0E00	NaN	8.45E-02	COPZ1,ITGB2,RAB5A,HLA-B,FLOT1,EGFR
Chemokine Signaling	-0E00	0.4472135954999579	7.35E-02	CALM1 (includes others),CAMK2D,PTK2B,MAPK8,PPP1CB
Chondroitin Sulfate Biosynthesis	-0E00	NaN	7.84E-02	B4GALT7,CSGALNACT2,CSGALNACT1,CHPF2
Chondroitin Sulfate Biosynthesis (Late Stages)	-0E00	NaN	4.65E-02	CSGALNACT2,CSGALNACT1
Circadian Rhythm Signaling	-0E00	NaN	9.09E-02	PER3,GRIN1,CREB1
Coagulation System	-0E00	NaN	5.71E-02	BDKRB2,F12
Communication between Innate and Adaptive Immune Cells	-0E00	NaN	6.94E-02	HLA-G,IL1RN,HLA-B,CD83,HLA-F
Crosstalk between Dendritic Cells and Natural Killer Cells	-0E00	NaN	5.81E-02	HLA-G,CAMK2D,HLA-B,CD83,HLA-F
Cysteine Biosynthesis III (mammalia)	-0E00	NaN	5.56E-02	SUV39H2,
D-myo-inositol (1,4,5)-Trisphosphate Biosynthesis	-0E00	NaN	7.69E-02	PI4K2A,PI4KB
Dendritic Cell Maturation	-0E00	NaN	4.38E-02	PIK3C2A,IL1RN,HLA-B,CREB1,MAPK8,CD83,PIK3R4
Dermatan Sulfate Biosynthesis	-0E00	NaN	7.41E-02	B4GALT7,CSGALNACT2,CSGALNACT1,CHPF2
Docosahexaenoic Acid (DHA) Signaling	-0E00	NaN	1.03E-01	PIK3C2A,FOXO1,CYCS,PIK3R4
Dolichyl-diphosphooligosaccharide Biosynthesis	-0E00	NaN	1.00E-01	DPM1,
Dopamine Degradation	-0E00	NaN	5.00E-02	IL4I1,
EIF2 Signaling	-0E00	0.3333333333333333	8.88E-02	RPL27A,PIK3C2A,GRB2,RPL27,SOS2,PPP1CB,EIF4A2,EIF4G1,PIK3R4,EIF4E,EIF1,EIF2B1,RPL39L,EIF2AK2,RPL38
Eicosanoid Signaling	-0E00	NaN	1.02E-01	PLA2G16,PLA2G6,PTGS2,HPGDS,PTGER1,PLA2G12A
Endometrial Cancer Signaling	-0E00	NaN	7.69E-02	PIK3C2A,GRB2,SOS2,PIK3R4
Endoplasmic Reticulum Stress Pathway	-0E00	NaN	9.52E-02	MAPK8,ATF6
Ephrin B Signaling	-0E00	NaN	9.59E-02	GNB1,PAK1,GNAS,ACP1,GNA13,GNB1L,GNG12
Erythropoietin Signaling	-0E00	NaN	8.96E-02	PIK3C2A,GRB2,SOS2,PIK3R4,PRKD3,PRKCG
Estrogen Biosynthesis	-0E00	NaN	8.57E-02	CYP1A2,CYP3A4,CYP2A6 (includes others)
Estrogen-Dependent Breast Cancer Signaling	-0E00	NaN	9.84E-02	PIK3C2A,SP1,CREB1,IGF1R,PIK3R4,EGFR
Ethanol Degradation IV	-0E00	NaN	5.56E-02	CAT,
Extrinsic Prothrombin Activation Pathway	-0E00	NaN	6.25E-02	F12,
FAK Signaling	-0E00	NaN	8.14E-02	PAK1,PIK3C2A,GRB2,SOS2,VCL,PIK3R4,EGFR
FLT3 Signaling in Hematopoietic Progenitor Cells	-0E00	-1.1338934190276817	9.86E-02	PIK3C2A,GRB2,CREB1,SOS2,RPS6KA4,PIK3R4,EIF4E
FXR/RXR Activation	-0E00	NaN	8.06E-02	C4A/C4B,PPARG,HPX,SDC1,C3,FOXO1,SCARB1,IL1RN,MAPK8,SLC22A7
Fatty Acid Activation	-0E00	NaN	7.69E-02	ACSL4,
Fatty Acid α-oxidation	-0E00	NaN	6.67E-02	PTGS2,
Fatty Acid β-oxidation I	-0E00	NaN	6.90E-02	ACSL4,ACAA2
G-Protein Coupled Receptor Signaling	-0E00	NaN	9.52E-02	ADRA2B,GRM2,GNAS,PIK3C2A,PTK2B,PDE4C,GRB2,SOS2,PRKAR2A,RAPGEF4,DRD2,PIK3R4,HRH3,PRKCG,BRAF,ADCY9,AVPR2,CAMK2D,LPAR1,RAP1GAP,DUSP1,CNR2,CREB1,PDE6D
GABA Receptor Signaling	-0E00	NaN	9.09E-02	ADCY9,SLC6A11,GABRG2,GNAS,AP1B1,GABARAP
GM-CSF Signaling	-0E00	0.4472135954999579	9.84E-02	CAMK2D,PIK3C2A,GRB2,SOS2,PPP3CC,PIK3R4
GNRH Signaling	-0E00	0.8320502943378437	1.02E-01	GNAS,GRB2,ITPR2,SOS2,MAPK8,PRKAR2A,PRKCG,ADCY9,PAK1,CAMK2D,CREB1,PRKD3,EGFR
GPCR-Mediated Integration of Enteroendocrine Signaling Exemplified by an L Cell	-0E00	NaN	5.71E-02	ADCY9,GNAS,ITPR2,PRKAR2A
GPCR-Mediated Nutrient Sensing in Enteroendocrine Cells	-0E00	NaN	9.88E-02	ADCY9,GNAS,ITPR2,PRKAR2A,RAPGEF4,PRKD3,GNG12,PRKCG
Germ Cell-Sertoli Cell Junction Signaling	-0E00	NaN	9.09E-02	TUBA1B,TUBB3,PIK3C2A,TUBB4B,TUBG1,WASL,MAPK8,PIK3R4,PAK1,RND3,TUBA3C/TUBA3D,TUBA1C,RHOF,RAB8B
Glioma Invasiveness Signaling	-0E00	-0.4472135954999579	8.77E-02	PIK3C2A,RND3,CD44,PIK3R4,RHOF
Gluconeogenesis I	-0E00	NaN	8.70E-02	PGK1,PGAM1
Glutathione Redox Reactions I	-0E00	NaN	5.88E-02	MGST2,
Glycine Betaine Degradation	-0E00	NaN	1.00E-01	SHMT1,
Granulocyte Adhesion and Diapedesis	-0E00	NaN	9.38E-02	SDC1,CLDN15,MMP14,CKLF,IL1R1,SDC3,CLDN7,SDC4,HRH3,ITGB2,IL1RN,EZR,CCL28,MMP11,CLDN17
Gustation Pathway	-0E00	NaN	7.34E-02	GNB1,ADCY9,GNAS,PDE4C,ITPR2,P2RX4,PRKAR2A,PDE6D
Gα12/13 Signaling	-0E00	0.3333333333333333	7.83E-02	PIK3C2A,PTK2B,LPAR1,F2RL1,MAPK8,GNA13,PIK3R4,MYL12A,MYL7
Gαq Signaling	-0E00	0.0	9.66E-02	GNAS,PIK3C2A,PTK2B,ITPR2,PPP3CC,PIK3R4,PRKCG,GNB1,CALM1 (includes others),RND3,GNB1L,RHOF,PRKD3,GNG12
HIF1α Signaling	-0E00	NaN	1.00E-01	PIK3C2A,EDN1,MMP14,NCOA1,MAPK8,VEGFC,MMP11,HIF1A,PIK3R4,P4HTM
HMGB1 Signaling	-0E00	0.0	6.78E-02	PIK3C2A,RND3,SP1,HAT1,MAPK8,IL1R1,PIK3R4,RHOF
Hematopoiesis from Pluripotent Stem Cells	-0E00	NaN	5.88E-02	IGHM,IGHD
Heparan Sulfate Biosynthesis	-0E00	NaN	5.56E-02	B4GALT7,EXT1,GLCE
Heparan Sulfate Biosynthesis (Late Stages)	-0E00	NaN	4.26E-02	EXT1,GLCE
Hepatic Cholestasis	-0E00	NaN	6.33E-02	ADCY9,GNAS,IL1RN,PRKAR2A,MAPK8,IL1R1,SLC22A7,ABCC3,PRKD3,PRKCG
Hepatic Fibrosis / Hepatic Stellate Cell Activation	-0E00	NaN	7.69E-02	SMAD2,MYH10,COL4A1,COL4A6,VEGFC,MYH7,IL1R1,IFNAR2,PDGFB,MYL7,MET,EDN1,IGF1R,EDNRA,EGFR
Histamine Degradation	-0E00	NaN	8.33E-02	HNMT,
IL-1 Signaling	-0E00	0.8164965809277261	9.89E-02	GNB1,ADCY9,GNAS,PRKAR2A,MAPK8,GNA13,IL1R1,GNB1L,GNG12
IL-10 Signaling	-0E00	NaN	7.35E-02	JAK1,SP1,IL1RN,MAPK8,IL1R1
IL-12 Signaling and Production in Macrophages	-0E00	NaN	6.11E-02	PPARG,PIK3C2A,ZNF668,NCOA1,MAPK8,PIK3R4,PRKD3,PRKCG
IL-15 Production	-0E00	NaN	7.41E-02	JAK1,PTK2B
IL-15 Signaling	-0E00	NaN	6.06E-02	JAK1,PIK3C2A,SYK,PIK3R4
IL-17 Signaling	-0E00	NaN	8.33E-02	JAK1,PIK3C2A,MAPK8,IL17RC,PTGS2,PIK3R4
IL-17A Signaling in Airway Cells	-0E00	NaN	7.81E-02	JAK1,PIK3C2A,MAPK8,IL17RC,PIK3R4
IL-17A Signaling in Fibroblasts	-0E00	NaN	2.86E-02	IL17RC,
IL-22 Signaling	-0E00	NaN	8.33E-02	JAK1,MAPK8
IL-6 Signaling	-0E00	0.6324555320336759	8.62E-02	PIK3C2A,TNFAIP6,IL1RN,GRB2,SOS2,CSNK2A1,MAPK8,IL1R1,PIK3R4,MCL1
IL-9 Signaling	-0E00	NaN	8.82E-02	JAK1,PIK3C2A,PIK3R4
Induction of Apoptosis by HIV1	-0E00	NaN	3.39E-02	CYCS,MAPK8
Intrinsic Prothrombin Activation Pathway	-0E00	NaN	3.57E-02	F12,
JAK/Stat Signaling	-0E00	0.8164965809277261	8.33E-02	JAK1,PIK3C2A,GRB2,SOS2,PIK3R4,SOCS5
LPS/IL-1 Mediated Inhibition of RXR Function	-0E00	-0.3333333333333333	8.33E-02	GSTA4,SLC35A2,MAPK8,ABCG1,IL1R1,IL4I1,CYP3A4,SCARB1,MGST2,IL1RN,CAT,NCOA1,ACSL4,CYP2A6 (includes others),ABCC3,HMGCS1,CYP4A11
LXR/RXR Activation	-0E00	1.414213562373095	7.50E-02	C4A/C4B,SCD,HPX,C3,LDLR,IL1RN,ABCG1,PTGS2,IL1R1
Leptin Signaling in Obesity	-0E00	NaN	9.59E-02	ADCY9,GNAS,PIK3C2A,FOXO1,GRB2,PRKAR2A,PIK3R4
Leukocyte Extravasation Signaling	-0E00	0.2581988897471611	9.95E-02	PIK3C2A,PTK2B,CLDN15,MMP14,CRKL,WASL,MAPK8,RAPGEF4,CLDN7,PIK3R4,PRKCG,ITGB2,RAP1GAP,EZR,CD44,MMP11,VCL,CLDN17,PRKD3
Leukotriene Biosynthesis	-0E00	NaN	7.14E-02	MGST2,
Lymphotoxin β Receptor Signaling	-0E00	NaN	5.56E-02	PIK3C2A,CYCS,PIK3R4
MIF Regulation of Innate Immunity	-0E00	0.0	1.03E-01	PLA2G6,MAPK8,PTGS2,PLA2G12A
MIF-mediated Glucocorticoid Regulation	-0E00	NaN	9.68E-02	PLA2G6,PTGS2,PLA2G12A
MSP-RON Signaling Pathway	-0E00	NaN	8.70E-02	F12,ITGB2,PIK3C2A,PIK3R4
Maturity Onset Diabetes of Young (MODY) Signaling	-0E00	NaN	5.00E-02	CACNA1A,
Melanoma Signaling	-0E00	NaN	7.14E-02	BRAF,PIK3C2A,PIK3R4
Melatonin Degradation I	-0E00	NaN	8.89E-02	CYP1A2,CYP3A4,CYP2A6 (includes others),CSGALNACT1
Melatonin Signaling	-0E00	-1.3416407864998738	8.82E-02	BRAF,CALM1 (includes others),CAMK2D,PRKAR2A,PRKD3,PRKCG
Methionine Degradation I (to Homocysteine)	-0E00	NaN	6.25E-02	SUV39H2,
Mitochondrial L-carnitine Shuttle Pathway	-0E00	NaN	5.88E-02	ACSL4,
Mouse Embryonic Stem Cell Pluripotency	-0E00	-0.3333333333333333	9.78E-02	JAK1,PIK3C2A,GRB2,SOS2,BMPR2,FZD5,FZD1,PIK3R4,TCF3
NF-κB Activation by Viruses	-0E00	NaN	8.22E-02	ITGB2,PIK3C2A,EIF2AK2,PIK3R4,PRKD3,PRKCG
NF-κB Signaling	-0E00	0.0	9.76E-02	AZI2,PIK3C2A,UBE2N,MAPK8,BMPR2,IL1R1,GH1,TNFRSF11A,PIK3R4,BRAF,FGFR3,IL1RN,IGF1R,CSNK2A1,EIF2AK2,EGFR
NGF Signaling	-0E00	-0.3779644730092272	6.60E-02	PIK3C2A,GRB2,CREB1,SOS2,MAPK8,RPS6KA4,PIK3R4
Netrin Signaling	-0E00	NaN	1.03E-01	PRKAR2A,ABLIM2,NCK1,PPP3CC
Neuregulin Signaling	-0E00	0.8164965809277261	9.41E-02	NRG1,GRB2,CRKL,SOS2,PRKD3,PSEN1,EGFR,PRKCG
Neuropathic Pain Signaling In Dorsal Horn Neurons	-0E00	-0.6324555320336759	1.01E-01	GRIN1,GRM2,CAMK2D,PIK3C2A,ITPR2,CREB1,PRKAR2A,PIK3R4,PRKD3,PRKCG
Nicotine Degradation II	-0E00	NaN	1.02E-01	CYP1A2,CYP3A4,CYP2A6 (includes others),AOX1,CSGALNACT1
Noradrenaline and Adrenaline Degradation	-0E00	NaN	3.12E-02	IL4I1,
Nucleotide Excision Repair Pathway	-0E00	NaN	8.57E-02	RPA3,POLR2H,GTF2H1
Nur77 Signaling in T Lymphocytes	-0E00	NaN	8.89E-02	CALM1 (includes others),CYCS,PPP3CC,SIN3A
OX40 Signaling Pathway	-0E00	NaN	8.70E-02	HLA-G,HLA-B,MAPK8,HLA-F
P2Y Purigenic Receptor Signaling Pathway	-0E00	-0.3333333333333333	9.32E-02	GNB1,ADCY9,GNAS,PIK3C2A,CREB1,PRKAR2A,PIK3R4,GNB1L,PRKD3,GNG12,PRKCG
PEDF Signaling	-0E00	NaN	4.23E-02	PPARG,PIK3C2A,PIK3R4
PI3K Signaling in B Lymphocytes	-0E00	0.0	8.13E-02	CALM1 (includes others),CAMK2D,C3,ATF7,ATF1,ITPR2,SYK,CREB1,ATF6,PPP3CC
PKCθ Signaling in T Lymphocytes	-0E00	1.1338934190276817	6.54E-02	CAMK2D,PIK3C2A,GRB2,SOS2,MAPK8,PPP3CC,PIK3R4
PPAR Signaling	-0E00	-0.3333333333333333	1.00E-01	PPARG,IL1RN,GRB2,SOS2,NCOA1,PTGS2,IL1R1,CITED2,PDGFB
PPARα/RXRα Activation	-0E00	-2.1105794120443453	1.03E-01	SMAD2,GNAS,PRKAB1,GRB2,SOS2,MAPK8,PRKAR2A,BMPR2,IL1R1,ACVR2B,GH1,ACVR1B,CAND1,ADCY9,GPD2,PRKAA1,ACVR1C
PTEN Signaling	-0E00	-1.8973665961010275	9.40E-02	FGFR3,SYNJ2,INPP5F,FOXO1,GRB2,SOS2,CSNK2A1,IGF1R,BMPR2,TNFRSF11A,EGFR
Pentose Phosphate Pathway	-0E00	NaN	1.00E-01	TKTL1,
Phenylalanine Degradation IV (Mammalian, via Side Chain)	-0E00	NaN	7.14E-02	IL4I1,
Phospholipase C Signaling	-0E00	1.697749375254331	1.00E-01	GNAS,ITPR2,GRB2,SOS2,PPP1CB,PPP3CC,MYL7,PRKCG,GNB1,ADCY9,PLA2G6,CALM1 (includes others),RND3,SYK,CREB1,GNA13,RHOF,GNB1L,PRKD3,GNG12,MYL12A,PLA2G12A
Phospholipases	-0E00	NaN	5.77E-02	PLA2G16,PLA2G6,PLA2G12A
Phototransduction Pathway	-0E00	NaN	1.00E-01	GNB1,PRKAR2A,GUCA1B,GUCY1B3,PDE6D
Primary Immunodeficiency Signaling	-0E00	NaN	9.76E-02	DCLRE1C,IGHM,UNG,IGHD
Production of Nitric Oxide and Reactive Oxygen Species in Macrophages	-0E00	1.6035674514745464	7.82E-02	JAK1,PIK3C2A,PPP2R2A,MAPK8,PPP1CB,PIK3R4,PRKCG,RND3,PPP2R4,PPP2R3A,CAT,PPP2R5E,RHOF,PRKD3
Purine Nucleotides De Novo Biosynthesis II	-0E00	NaN	9.09E-02	PPAT,
RANK Signaling in Osteoclasts	-0E00	NaN	8.14E-02	CALM1 (includes others),PIK3C2A,PTK2B,MAPK8,PPP3CC,PIK3R4,TNFRSF11A
RAR Activation	-0E00	NaN	1.02E-01	SMAD2,GNAS,PRKAR2A,MAPK8,SMARCE1,SNW1,ARID2,SMARCA4,PRKCG,PARP1,ADCY9,BRD7,DUSP1,CSNK2A1,NCOA1,GTF2H1,PRKD3,CITED2,CARM1
Rac Signaling	-0E00	-2.1213203435596424	8.74E-02	PAK1,ACTR3,PIK3C2A,PTK2B,BAIAP2,CD44,MAPK8,PIK3R4,PARD3
Regulation of IL-2 Expression in Activated and Anergic T Lymphocytes	-0E00	NaN	9.21E-02	CALM1 (includes others),SMAD2,GRB2,SOS2,MAPK8,TOB1,PPP3CC
Regulation of eIF4 and p70S6K Signaling	-0E00	0.7071067811865475	1.00E-01	PIK3C2A,GRB2,PPP2R2A,SOS2,EIF4A2,PAIP2,EIF4G1,PIK3R4,EIF4E,EIF1,PPP2R4,PPP2R3A,EIF2B1,PPP2R5E
RhoGDI Signaling	-0E00	-1.507556722888818	8.72E-02	GNAS,WASL,ARHGDIB,MYL7,GNB1,PAK1,ACTR3,RND3,EZR,CD44,GNA13,GNB1L,RHOF,GNG12,MYL12A
Role of Cytokines in Mediating Communication between Immune Cells	-0E00	NaN	1.92E-02	IL1RN,
Role of Hypercytokinemia/hyperchemokinemia in the Pathogenesis of Influenza	-0E00	NaN	2.44E-02	IL1RN,
Role of IL-17A in Arthritis	-0E00	NaN	9.26E-02	PIK3C2A,MAPK8,IL17RC,PTGS2,PIK3R4
Role of IL-17A in Psoriasis	-0E00	NaN	7.69E-02	IL17RC,
Role of IL-17F in Allergic Inflammatory Airway Diseases	-0E00	NaN	7.32E-02	CREB1,IL17RC,RPS6KA4
Role of JAK family kinases in IL-6-type Cytokine Signaling	-0E00	NaN	8.00E-02	JAK1,MAPK8
Role of JAK1 and JAK3 in γc Cytokine Signaling	-0E00	NaN	1.00E-01	JAK1,PIK3C2A,PTK2B,GRB2,SYK,PIK3R4
Role of JAK2 in Hormone-like Cytokine Signaling	-0E00	NaN	9.38E-02	JAK1,GH1,SOCS5
Role of MAPK Signaling in the Pathogenesis of Influenza	-0E00	NaN	7.81E-02	PLA2G16,PLA2G6,MAPK8,PTGS2,PLA2G12A
Role of Macrophages, Fibroblasts and Endothelial Cells in Rheumatoid Arthritis	-0E00	NaN	8.16E-02	LRP5,PIK3C2A,DAAM1,CSNK1A1,VEGFC,IL17RC,WNT6,PPP3CC,FZD1,IL1R1,PIK3R4,TCF3,PDGFB,PRKCG,CALM1 (includes others),CAMK2D,F2RL1,IL1RN,CREB1,CEBPA,FZD5,PRKD3,WNT11
Role of Osteoblasts, Osteoclasts and Chondrocytes in Rheumatoid Arthritis	-0E00	NaN	9.86E-02	LRP5,PIK3C2A,PTK2B,MMP14,CSNK1A1,MAPK8,BMPR2,WNT6,PPP3CC,FZD1,IL1R1,PIK3R4,TNFRSF11A,TCF3,BMP5,CALM1 (includes others),FOXO1,IL1RN,FZD5,WNT11,BMP1
Role of PI3K/AKT Signaling in the Pathogenesis of Influenza	-0E00	NaN	6.67E-02	KPNA3,PIK3C2A,CRKL,PIK3R4
Role of PKR in Interferon Induction and Antiviral Response	-0E00	NaN	5.00E-02	CYCS,EIF2AK2
Role of Pattern Recognition Receptors in Recognition of Bacteria and Viruses	-0E00	-0.7071067811865475	8.47E-02	OAS1,C3,PIK3C2A,SYK,CREB1,MAPK8,EIF2AK2,PIK3R4,PRKD3,PRKCG
Role of Tissue Factor in Cancer	-0E00	NaN	9.35E-02	PAK1,PIK3C2A,PTK2B,F2RL1,VEGFC,RPS6KA4,GNA13,PIK3R4,EIF4E,EGFR
SAPK/JNK Signaling	-0E00	1.0	1.02E-01	GNB1,PIK3C2A,GRB2,CRKL,DUSP10,SOS2,MAPK8,GNA13,PIK3R4
Serotonin Degradation	-0E00	NaN	4.00E-02	CSGALNACT1,IL4I1
Serotonin Receptor Signaling	-0E00	NaN	7.32E-02	ADCY9,GNAS,IL4I1
Sertoli Cell-Sertoli Cell Junction Signaling	-0E00	NaN	8.88E-02	TUBA1B,DLG1,TUBB3,CLDN15,TUBB4B,TUBG1,MAPK8,PRKAR2A,YBX3,CLDN7,TUBA3C/TUBA3D,TUBA1C,CLDN17,RAB8B,GUCY1B3
Stearate Biosynthesis I (Animals)	-0E00	NaN	9.09E-02	SRD5A3,ACSL4,ELOVL6
Superpathway of Melatonin Degradation	-0E00	NaN	1.00E-01	CYP1A2,CYP3A4,CYP2A6 (includes others),CSGALNACT1,IL4I1
Superpathway of Methionine Degradation	-0E00	NaN	6.45E-02	SUV39H2,SUOX
Synaptic Long Term Potentiation	-0E00	NaN	9.48E-02	GRIN1,CALM1 (includes others),GRM2,CAMK2D,ITPR2,CREB1,PRKAR2A,PPP1CB,PPP3CC,PRKD3,PRKCG
T Cell Receptor Signaling	-0E00	NaN	8.51E-02	CALM1 (includes others),SHB,PIK3C2A,GRB2,SOS2,MAPK8,PPP3CC,PIK3R4
TCA Cycle II (Eukaryotic)	-0E00	NaN	8.70E-02	DHTKD1,DLST
TNFR1 Signaling	-0E00	-1.0	8.51E-02	CASP6,PAK1,CYCS,MAPK8
TNFR2 Signaling	-0E00	NaN	3.57E-02	MAPK8,
TREM1 Signaling	-0E00	NaN	4.35E-02	GRB2,LAT2,CD83
TWEAK Signaling	-0E00	NaN	6.06E-02	CASP6,CYCS
Thrombopoietin Signaling	-0E00	-0.4472135954999579	9.09E-02	PIK3C2A,GRB2,PIK3R4,PRKD3,PRKCG
Thyroid Cancer Signaling	-0E00	NaN	7.69E-02	BRAF,PPARG,TCF3
Toll-like Receptor Signaling	-0E00	NaN	4.17E-02	IL1RN,MAPK8,EIF2AK2
Transcriptional Regulatory Network in Embryonic Stem Cells	-0E00	NaN	7.50E-02	RIF1,CDYL,ZFHX3
Triacylglycerol Biosynthesis	-0E00	NaN	6.06E-02	LPIN1,ELOVL6
Tryptophan Degradation X (Mammalian, via Tryptamine)	-0E00	NaN	6.25E-02	IL4I1,
Tumoricidal Function of Hepatic Natural Killer Cells	-0E00	NaN	8.33E-02	CASP6,CYCS
Type I Diabetes Mellitus Signaling	-0E00	0.4472135954999579	8.00E-02	HLA-G,JAK1,CYCS,HLA-B,MAPK8,IL1R1,HLA-F,SOCS5
Type II Diabetes Mellitus Signaling	-0E00	NaN	9.82E-02	PPARG,PIK3C2A,PRKAB1,PKM,MAPK8,PRKAA1,ACSL4,PIK3R4,SOCS5,PRKD3,PRKCG
Valine Degradation I	-0E00	NaN	5.56E-02	ACADSB,
Virus Entry via Endocytic Pathways	-0E00	NaN	7.87E-02	ITGB2,PIK3C2A,HLA-B,AP1B1,PIK3R4,PRKD3,PRKCG
Vitamin-C Transport	-0E00	NaN	7.14E-02	TXNRD2,
Wnt/Ca+ pathway	-0E00	NaN	5.45E-02	CREB1,FZD5,FZD1
Xenobiotic Metabolism Signaling	-0E00	NaN	8.06E-02	PIK3C2A,PPP2R2A,GSTA4,MAPK8,PIK3R4,PRKCG,IL4I1,CAMK2D,CYP1A2,MGST2,CYP3A4,PPP2R3A,PPP2R4,SUMO1,CAT,NCOA1,PPP2R5E,ABCC3,PRKD3,CITED2
cAMP-mediated signaling	-0E00	1.6059101370939322	9.86E-02	ADRA2B,GRM2,GNAS,PDE4C,PRKAR2A,RAPGEF4,PPP3CC,DRD2,HRH3,BRAF,ADCY9,CALM1 (includes others),AVPR2,CAMK2D,LPAR1,RAP1GAP,DUSP1,CNR2,CREB1,PKIA,PDE6D
iCOS-iCOSL Signaling in T Helper Cells	-0E00	0.0	7.22E-02	CALM1 (includes others),CAMK2D,PIK3C2A,ITPR2,GRB2,PPP3CC,PIK3R4
iNOS Signaling	-0E00	NaN	4.65E-02	CALM1 (includes others),JAK1
p38 MAPK Signaling	-0E00	-1.2649110640673518	9.82E-02	PLA2G6,H3F3A/H3F3B,ATF1,IL1RN,DUSP1,MAPT,DUSP10,CREB1,RPS6KA4,IL1R1,PLA2G12A
phagosome formation	-0E00	NaN	7.07E-02	PIK3C2A,RND3,SYK,PIK3R4,RHOF,PRKD3,PRKCG
tRNA Splicing	-0E00	NaN	5.71E-02	PDE4C,PDE6D
Folate Transformations I	2.04E-01	NaN	1.11E-01	SHMT1,
Glycogen Degradation II	2.04E-01	NaN	1.11E-01	PYGM,
Leucine Degradation I	2.04E-01	NaN	1.11E-01	HMGCL,
UDP-N-acetyl-D-galactosamine Biosynthesis II	2.04E-01	NaN	1.11E-01	GNPDA2,
Tryptophan Degradation III (Eukaryotic)	2.24E-01	NaN	1.05E-01	ACAT2,GCDH
Role of p14/p19ARF in Tumor Suppression	2.31E-01	NaN	1.03E-01	PIK3C2A,PIK3R4,UBTF
Glucocorticoid Biosynthesis	2.36E-01	NaN	1.25E-01	EBP,
Phosphatidylethanolamine Biosynthesis II	2.36E-01	NaN	1.25E-01	CEPT1,
Salvage Pathways of Pyrimidine Deoxyribonucleotides	2.36E-01	NaN	1.25E-01	TK1,
Sucrose Degradation V (Mammalian)	2.36E-01	NaN	1.25E-01	TPI1,
Phosphatidylglycerol Biosynthesis II (Non-plastidic)	2.46E-01	NaN	1.11E-01	PTPMT1,PGS1
Graft-versus-Host Disease Signaling	2.51E-01	NaN	1.05E-01	HLA-G,IL1RN,HLA-B,HLA-F
Retinoic acid Mediated Apoptosis Signaling	2.52E-01	-0.8164965809277261	1.03E-01	PARP6,CYCS,PARP12,TNKS2,PARP9,PARP1
CNTF Signaling	2.52E-01	-0.4472135954999579	1.04E-01	JAK1,PIK3C2A,GRB2,RPS6KA4,PIK3R4
Ephrin A Signaling	2.52E-01	NaN	1.04E-01	PAK1,PIK3C2A,EFNA5,EPHA4,PIK3R4
Agrin Interactions at Neuromuscular Junction	2.64E-01	0.4472135954999579	1.04E-01	LAMC1,NRG1,ITGB2,PAK1,UTRN,MAPK8,EGFR
Neurotrophin/TRK Signaling	2.64E-01	0.0	1.04E-01	PIK3C2A,GRB2,CREB1,SOS2,MAPK8,PIK3R4,FRS2
Notch Signaling	2.69E-01	NaN	1.08E-01	DTX4,PSEN2,NOTCH1,PSEN1
Gαs Signaling	2.69E-01	1.0	1.04E-01	BRAF,GNB1,ADCY9,AVPR2,GNAS,ADD3,CREB1,PRKAR2A,RAPGEF4,GNB1L,GNG12
Sphingosine-1-phosphate Signaling	2.69E-01	-0.3333333333333333	1.04E-01	ADCY9,CASP6,GNAS,PIK3C2A,PTK2B,RND3,ACER1,GNA13,PIK3R4,RHOF,PDGFB
γ-linolenate Biosynthesis II (Animals)	2.71E-01	NaN	1.18E-01	ACSL4,FADS1
Regulation of Actin-based Motility by Rho	2.73E-01	1.0	1.05E-01	PAK1,ACTR3,RND3,WASL,BAIAP2,PPP1CB,RHOF,MYL12A,MYL7
Glycoaminoglycan-protein Linkage Region Biosynthesis	2.73E-01	NaN	1.43E-01	B4GALT7,
Inositol Pyrophosphates Biosynthesis	2.73E-01	NaN	1.43E-01	PPIP5K1,
Ketolysis	2.73E-01	NaN	1.43E-01	ACAT2,
Mineralocorticoid Biosynthesis	2.73E-01	NaN	1.43E-01	EBP,
Superoxide Radicals Degradation	2.73E-01	NaN	1.43E-01	CAT,
Superpathway of Serine and Glycine Biosynthesis I	2.73E-01	NaN	1.43E-01	SHMT1,
Corticotropin Releasing Hormone Signaling	2.8E-01	NaN	1.05E-01	BRAF,ADCY9,CALM1 (includes others),GNAS,ITPR2,CREB1,PRKAR2A,PTGS2,PRKD3,GUCY1B3,PRKCG
Natural Killer Cell Signaling	2.8E-01	NaN	1.05E-01	SYNJ2,PAK1,PIK3C2A,INPP5F,GRB2,SYK,SOS2,NCK1,PIK3R4,PRKD3,PRKCG
nNOS Signaling in Neurons	2.83E-01	NaN	1.09E-01	GRIN1,CALM1 (includes others),PPP3CC,PRKD3,PRKCG
HGF Signaling	2.91E-01	0.6324555320336759	1.06E-01	MET,PAK1,PIK3C2A,GRB2,CRKL,SOS2,MAPK8,PTGS2,PIK3R4,PRKD3,PRKCG
Angiopoietin Signaling	2.91E-01	0.4472135954999579	1.08E-01	PAK1,PIK3C2A,FOXO1,GRB2,NCK1,PIK3R4,BIRC5
Cytotoxic T Lymphocyte-mediated Apoptosis of Target Cells	2.92E-01	NaN	1.15E-01	CASP6,CYCS,HLA-B
Melanocyte Development and Pigmentation Signaling	2.98E-01	-0.3333333333333333	1.07E-01	ADCY9,GNAS,PIK3C2A,GRB2,CREB1,SOS2,PRKAR2A,RPS6KA4,PIK3R4
ILK Signaling	2.98E-01	0.22941573387056174	1.05E-01	MYH10,PIK3C2A,PPP2R2A,FERMT2,MAPK8,VEGFC,MYH7,HIF1A,PIK3R4,MYL7,ITGB2,RND3,PPP2R3A,PPP2R4,CREB1,RPS6KA4,PPP2R5E,PTGS2,RHOF
Putrescine Degradation III	2.99E-01	NaN	1.25E-01	SAT1,IL4I1
BMP signaling pathway	3.02E-01	NaN	1.08E-01	GRB2,CREB1,PRKAR2A,MAPK8,BMPR2,HOXC9,BMP5,BMP1
Actin Cytoskeleton Signaling	3.07E-01	NaN	1.05E-01	MYH10,PIK3C2A,GRB2,CRKL,DIAPH3,WASL,SOS2,PPP1CB,MYH7,PIK3R4,SLC9A1,PDGFB,MYL7,PAK1,ACTR3,EZR,BAIAP2,GNA13,VCL,NCKAP1L,GNG12,MYL12A
Acetone Degradation I (to Methylglyoxal)	3.15E-01	NaN	1.20E-01	CYP1A2,CYP3A4,CYP2A6 (includes others)
IL-17A Signaling in Gastric Cells	3.15E-01	NaN	1.20E-01	MAPK8,IL17RC,EGFR
LPS-stimulated MAPK Signaling	3.16E-01	-0.7071067811865475	1.10E-01	PAK1,PIK3C2A,ATF1,CREB1,MAPK8,PIK3R4,PRKD3,PRKCG
STAT3 Pathway	3.16E-01	NaN	1.10E-01	FGFR3,PTPN2,MAPK8,IGF1R,BMPR2,TNFRSF11A,SOCS5,EGFR
Tec Kinase Signaling	3.17E-01	0.0	1.07E-01	JAK1,GNAS,PIK3C2A,PTK2B,GTF2I,MAPK8,PIK3R4,PRKCG,GNB1,PAK1,RND3,GNA13,GNB1L,RHOF,PRKD3,GNG12
Arginine Degradation VI (Arginase 2 Pathway)	3.19E-01	NaN	1.67E-01	PYCR2,
GDP-mannose Biosynthesis	3.19E-01	NaN	1.67E-01	MPI,
Pentose Phosphate Pathway (Non-oxidative Branch)	3.19E-01	NaN	1.67E-01	TKTL1,
Proline Biosynthesis II (from Arginine)	3.19E-01	NaN	1.67E-01	PYCR2,
Thioredoxin Pathway	3.19E-01	NaN	1.67E-01	TXNRD2,
UDP-N-acetyl-D-glucosamine Biosynthesis II	3.19E-01	NaN	1.67E-01	GFPT1,
Zymosterol Biosynthesis	3.19E-01	NaN	1.67E-01	LBR,
Oncostatin M Signaling	3.27E-01	NaN	1.18E-01	MT2A,JAK1,EPAS1,GRB2
Thrombin Signaling	3.31E-01	1.212678125181665	1.07E-01	GNAS,PIK3C2A,GRB2,ITPR2,PPP1CB,PIK3R4,MYL7,PRKCG,GNB1,ADCY9,CAMK2D,RND3,CREB1,GNA13,GNB1L,RHOF,PRKD3,GNG12,MYL12A,EGFR
Death Receptor Signaling	3.32E-01	-1.2649110640673518	1.10E-01	CASP6,PARP6,CYCS,MAPK8,LMNA,PARP12,TNKS2,PARP9,ARHGDIB,PARP1
Role of NFAT in Regulation of the Immune Response	3.33E-01	0.3333333333333333	1.08E-01	GNAS,PIK3C2A,CSNK1G1,GRB2,CSNK1G2,ITPR2,SOS2,CSNK1A1,PPP3CC,PIK3R4,GNB1,RCAN1,CALM1 (includes others),SYK,GNA13,GNB1L,GNG12
Nicotine Degradation III	3.37E-01	NaN	1.16E-01	CYP1A2,CYP3A4,CYP2A6 (includes others),AOX1,CSGALNACT1
Bupropion Degradation	3.41E-01	NaN	1.25E-01	CYP1A2,CYP3A4,CYP2A6 (includes others)
Thyroid Hormone Metabolism II (via Conjugation and/or Degradation)	3.41E-01	NaN	1.25E-01	CSGALNACT1,DIO2,DIO3
Autoimmune Thyroid Disease Signaling	3.5E-01	NaN	1.21E-01	HLA-G,HLA-B,CGA,HLA-F
ERK5 Signaling	3.54E-01	-0.4472135954999579	1.15E-01	YWHAQ,YWHAB,CREB1,FOSL1,RPS6KA4,GNA13,EGFR
UVC-Induced MAPK Signaling	3.58E-01	1.3416407864998738	1.19E-01	BRAF,MAPK8,PRKD3,EGFR,PRKCG
Glucocorticoid Receptor Signaling	3.6E-01	NaN	1.07E-01	JAK1,HSPA14,PRKAB1,SOS2,ARID2,GTF2E2,PIK3R4,SMARCA4,SUMO1,CREB1,CEBPA,PRKAA1,TAF12,SMAD2,PIK3C2A,GRB2,TAF5L,MAPK8,SMARCE1,POLR2H,PPP3CC,MED14,TAF6L,BRD7,DUSP1,IL1RN,NCOA1,GTF2H1,PTGS2
IL-4 Signaling	3.61E-01	NaN	1.14E-01	SYNJ2,JAK1,PIK3C2A,INPP5F,IL13RA1,GRB2,SOS2,PIK3R4
Dermatan Sulfate Degradation (Metazoa)	3.65E-01	NaN	1.43E-01	GM2A,CD44
Isoleucine Degradation I	3.65E-01	NaN	1.43E-01	ACAT2,ACADSB
nNOS Signaling in Skeletal Muscle Cells	3.65E-01	NaN	1.43E-01	SNTB2,CALM1 (includes others)
γ-glutamyl Cycle	3.65E-01	NaN	1.43E-01	GCLM,ANPEP
Signaling by Rho Family GTPases	3.66E-01	0.0	1.08E-01	SEPT9,PTK2B,DIAPH3,WASL,PIK3R4,SLC9A1,GNB1,PAK1,ACTR3,EZR,BAIAP2,GNA13,RHOF,GNB1L,GNG12,MYL12A,SEPT8,GNAS,PIK3C2A,SEPT7,MAPK8,MYL7,RND3,PARD3,SEPT6
Ceramide Signaling	3.68E-01	-0.3333333333333333	1.14E-01	PIK3C2A,PPP2R3A,PPP2R2A,PPP2R4,CYCS,MAPK8,PPP2R5E,CERK,PIK3R4
Reelin Signaling in Neurons	3.68E-01	NaN	1.14E-01	PAFAH1B2,ITGB2,PIK3C2A,CNR2,CRKL,MAPT,MAPK8,LRP8,PIK3R4
IL-8 Signaling	3.7E-01	0.9428090415820635	1.09E-01	GNAS,PIK3C2A,PTK2B,MAPK8,VEGFC,PIK3R4,CSTB,MYL7,PRKCG,BRAF,GNB1,ITGB2,RND3,PTGS2,GNA13,GNB1L,RHOF,PRKD3,GNG12,EGFR
Antiproliferative Role of Somatostatin Receptor 2	3.71E-01	0.0	1.17E-01	BRAF,GNB1,PIK3C2A,PIK3R4,GNB1L,GUCY1B3,GNG12
fMLP Signaling in Neutrophils	3.72E-01	-0.6324555320336759	1.12E-01	GNB1,CALM1 (includes others),GNAS,ACTR3,PIK3C2A,ITPR2,PPP3CC,PIK3R4,GNB1L,PRKD3,GNG12,PRKCG
Inhibition of Angiogenesis by TSP1	3.74E-01	NaN	1.25E-01	CD47,SDC1,MAPK8,GUCY1B3
Ceramide Biosynthesis	3.77E-01	NaN	2.00E-01	SPTLC1,
Folate Polyglutamylation	3.77E-01	NaN	2.00E-01	SHMT1,
Glutamate Degradation III (via 4-aminobutyrate)	3.77E-01	NaN	2.00E-01	SUCLG2,
Glycerol Degradation I	3.77E-01	NaN	2.00E-01	GPD2,
Tetrapyrrole Biosynthesis II	3.77E-01	NaN	2.00E-01	ALAD,
Renal Cell Carcinoma Signaling	3.78E-01	0.0	1.16E-01	MET,PAK1,PIK3C2A,GRB2,SOS2,HIF1A,PIK3R4,PDGFB
FcγRIIB Signaling in B Lymphocytes	3.79E-01	-0.4472135954999579	1.22E-01	PIK3C2A,GRB2,SYK,MAPK8,PIK3R4
Mechanisms of Viral Exit from Host Cells	3.79E-01	NaN	1.22E-01	CHMP4B,SH3GLB1,LMNB1,PRKD3,PRKCG
Assembly of RNA Polymerase II Complex	3.84E-01	NaN	1.20E-01	TAF12,TAF6L,TAF5L,POLR2H,GTF2H1,GTF2E2
Fc Epsilon RI Signaling	3.85E-01	0.5773502691896258	1.13E-01	SYNJ2,PLA2G6,PIK3C2A,INPP5F,GRB2,SYK,SOS2,MAPK8,PIK3R4,PRKD3,PLA2G12A,PRKCG
Ephrin Receptor Signaling	3.86E-01	NaN	1.10E-01	GRIN1,GNAS,GRB2,CRKL,WASL,SOS2,ACP1,VEGFC,EPHA4,NCK1,PDGFB,GNB1,PAK1,ACTR3,EFNA5,CREB1,GNA13,GNB1L,GNG12
TGF-β Signaling	3.89E-01	0.3779644730092272	1.15E-01	SMAD2,GRB2,SOS2,MAPK8,BMPR2,HOXC9,ACVR2B,ACVR1C,ACVR1B,PMEPA1
mTOR Signaling	3.91E-01	0.0	1.10E-01	PIK3C2A,PRKAB1,PPP2R2A,VEGFC,EIF4A2,HIF1A,PIK3R4,PRR5L,EIF4G1,EIF4E,PRKCG,RND3,PPP2R3A,PPP2R4,PRKAA1,RPS6KA4,PPP2R5E,GNB1L,RHOF,PRKD3
Basal Cell Carcinoma Signaling	3.95E-01	NaN	1.18E-01	STK36,WNT6,FZD5,FZD1,TCF3,BMP5,WNT11,BMP1
Cellular Effects of Sildenafil (Viagra)	3.96E-01	NaN	1.13E-01	MYH10,GNAS,PDE4C,ITPR2,SLC4A11,PRKAR2A,PPP1CB,MYH7,CACNA1A,MYL7,CALM1 (includes others),ADCY9,GUCY1B3,MYL12A
Cardiac Hypertrophy Signaling	3.99E-01	1.9639610121239315	1.10E-01	ADRA2B,GNAS,PIK3C2A,GRB2,PRKAR2A,MAPK8,ATF6,PPP3CC,PIK3R4,CACNA1A,EIF4E,MYL7,GNB1,ADCY9,CALM1 (includes others),RND3,CREB1,IGF1R,EIF2B1,GNA13,RHOF,GNB1L,GNG12,MYL12A
Synaptic Long Term Depression	4.01E-01	1.8073922282301278	1.13E-01	PLA2G16,GRM2,GNAS,ITPR2,PPP2R2A,PRKCG,PLA2G6,PPP2R3A,PPP2R4,IGF1R,PPP2R5E,GNA13,PRKD3,GUCY1B3,PLA2G12A
Choline Biosynthesis III	4.05E-01	NaN	1.54E-01	CEPT1,PHKA1
Chondroitin Sulfate Degradation (Metazoa)	4.05E-01	NaN	1.54E-01	GM2A,CD44
CXCR4 Signaling	4.1E-01	0.7745966692414834	1.13E-01	GNAS,PIK3C2A,ITPR2,MAPK8,PIK3R4,MYL7,PRKCG,GNB1,ADCY9,PAK1,RND3,GNA13,GNB1L,RHOF,PRKD3,GNG12,MYL12A
Cardiac β-adrenergic Signaling	4.14E-01	1.7320508075688774	1.14E-01	GNAS,PDE4C,PPP2R2A,PRKAR2A,PPP1CB,CACNA1A,GNB1,ADCY9,PPP2R3A,PPP2R4,PPP2R5E,PKIA,GNB1L,GNG12,PDE6D
Relaxin Signaling	4.14E-01	0.0	1.14E-01	GNAS,PIK3C2A,PDE4C,RLN2,PRKAR2A,PIK3R4,BRAF,GNB1,ADCY9,CREB1,GNA13,GNB1L,GNG12,GUCY1B3,PDE6D
FGF Signaling	4.21E-01	0.0	1.18E-01	MET,FGFR3,PIK3C2A,GRB2,CRKL,CREB1,SOS2,MAPK8,PIK3R4,FRS2
Huntington's Disease Signaling	4.24E-01	NaN	1.11E-01	HSPA14,SOS2,PIK3R4,GNB1,CASP6,DYNC1I2,SP1,CREB1,IGF1R,GNB1L,PRKD3,GNG12,EGFR,PIK3C2A,GRB2,CYCS,IFT57,MAPK8,PSME2,POLR2H,PSME3,SIN3A,PRKCG,PENK,SNCA
Systemic Lupus Erythematosus Signaling	4.24E-01	NaN	1.12E-01	LSM14B,PIK3C2A,GRB2,SNRPF,HLA-B,HNRNPA2B1,SOS2,PIK3R4,BDKRB2,HLA-G,IL1RN,SNRNP25,LSM11,PRPF40A,SNRPD1,IGHM,HLA-F,LSM5,HNRNPC,PRPF38A
Pyrimidine Deoxyribonucleotides De Novo Biosynthesis I	4.32E-01	NaN	1.43E-01	TYMS,RRM2,RRM1
Regulation of the Epithelial-Mesenchymal Transition Pathway	4.35E-01	NaN	1.13E-01	SMAD2,JAK1,PIK3C2A,GRB2,SOS2,WNT6,PSEN2,FZD1,HIF1A,PIK3R4,TCF3,BRAF,FGFR3,MET,FZD5,FRS2,NOTCH1,WNT11,EGFR,PSEN1
Cdc42 Signaling	4.37E-01	0.6324555320336759	1.16E-01	DIAPH3,WASL,HLA-B,MAPK8,PPP1CB,TNK2,MYL7,HLA-G,PAK1,ACTR3,BAIAP2,HLA-F,PARD3,MYL12A
Androgen Biosynthesis	4.49E-01	NaN	1.67E-01	EBP,SRD5A3
ErbB2-ErbB3 Signaling	4.5E-01	NaN	1.25E-01	NRG1,PIK3C2A,FOXO1,SP1,GRB2,SOS2,PIK3R4
Inhibition of Matrix Metalloproteases	4.51E-01	NaN	1.32E-01	SDC1,MMP14,THBS2,MMP11,TFPI2
Arsenate Detoxification I (Glutaredoxin)	4.52E-01	NaN	2.50E-01	AS3MT,
Ceramide Degradation	4.52E-01	NaN	2.50E-01	ACER1,
Melatonin Degradation II	4.52E-01	NaN	2.50E-01	IL4I1,
Molybdenum Cofactor Biosynthesis	4.52E-01	NaN	2.50E-01	MOCS2,
N-acetylglucosamine Degradation II	4.52E-01	NaN	2.50E-01	GNPDA2,
Proline Biosynthesis I	4.52E-01	NaN	2.50E-01	PYCR2,
Rapoport-Luebering Glycolytic Shunt	4.52E-01	NaN	2.50E-01	PGAM1,
α-tocopherol Degradation	4.52E-01	NaN	2.50E-01	CYP4A11,
VEGF Family Ligand-Receptor Interactions	4.52E-01	-0.3333333333333333	1.22E-01	PLA2G6,PIK3C2A,GRB2,SOS2,VEGFC,PIK3R4,PRKD3,PLA2G12A,PRKCG
Sonic Hedgehog Signaling	4.56E-01	NaN	1.38E-01	STK36,PRKAR2A,CDK1,CCNB1
Fcγ Receptor-mediated Phagocytosis in Macrophages and Monocytes	4.57E-01	-0.30151134457776363	1.20E-01	PLA2G6,PAK1,ARF6,ACTR3,PTK2B,SYK,EZR,RAB11A,NCK1,PRKD3,PRKCG
Clathrin-mediated Endocytosis Signaling	4.63E-01	NaN	1.14E-01	RAB4A,PIK3C2A,PICALM,GRB2,WASL,VEGFC,SH3GLB1,PPP3CC,AP1B1,PIK3R4,PDGFB,MET,ITGB2,RAB5A,ARF6,ACTR3,SNX9,LDLR,CSNK2A1,RAB11A,LDLRAP1
Androgen Signaling	4.63E-01	-0.8164965809277261	1.18E-01	GNAS,PRKAR2A,POLR2H,GTF2E2,PRKCG,GNB1,CALM1 (includes others),NCOA1,GTF2H1,GNA13,GNB1L,PRKD3,GNG12
DNA Methylation and Transcriptional Repression Signaling	4.67E-01	NaN	1.50E-01	CHD4,SIN3A,RBBP4
Endothelin-1 Signaling	4.68E-01	0.22941573387056174	1.15E-01	PLA2G16,GNAS,PIK3C2A,GRB2,ITPR2,MAPK8,PIK3R4,PRKCG,BRAF,CASP6,PLA2G6,ADCY9,EDN1,EDNRA,PTGS2,GNA13,PRKD3,GUCY1B3,PLA2G12A
Role of NFAT in Cardiac Hypertrophy	4.71E-01	1.0	1.15E-01	GNAS,PIK3C2A,GRB2,ITPR2,SOS2,CSNK1A1,PRKAR2A,MAPK8,PPP3CC,PIK3R4,PRKCG,GNB1,ADCY9,RCAN1,CALM1 (includes others),CAMK2D,IGF1R,GNB1L,PRKD3,GNG12
Prolactin Signaling	4.71E-01	0.7071067811865475	1.23E-01	PIK3C2A,SP1,GRB2,SOS2,NMI,PIK3R4,SOCS5,PRKD3,PRKCG
CTLA4 Signaling in Cytotoxic T Lymphocytes	4.73E-01	NaN	1.22E-01	PIK3C2A,PPP2R3A,PPP2R2A,PPP2R4,GRB2,SYK,HLA-B,PPP2R5E,AP1B1,PIK3R4
Tight Junction Signaling	4.81E-01	NaN	1.16E-01	MYH10,CSTF1,CLDN15,PPP2R2A,RAB13,PRKAR2A,YBX3,MYH7,CLDN7,MYL7,MPDZ,CPSF6,PPP2R3A,PPP2R4,CEBPA,PPP2R5E,VCL,CSTF3,CLDN17
Insulin Receptor Signaling	4.83E-01	NaN	1.18E-01	JAK1,PIK3C2A,GRB2,CRKL,SOS2,MAPK8,PRKAR2A,PPP1CB,NCK1,PIK3R4,EIF4E,SYNJ2,FOXO1,INPP5F,EIF2B1
Salvage Pathways of Pyrimidine Ribonucleotides	4.92E-01	NaN	1.22E-01	BRAF,PAK1,CSNK1A1,CDK6,MAPK8,PRKAA1,PLK1,GRK5,EIF2AK2,NEK2,CDK1
Regulation of Cellular Mechanics by Calpain Protease	4.94E-01	1.0	1.30E-01	GRB2,EZR,CDK6,CAST,VCL,CDK1,EGFR
Renin-Angiotensin Signaling	4.94E-01	-0.2773500981126146	1.20E-01	GNAS,PTK2B,PIK3C2A,GRB2,ITPR2,SOS2,MAPK8,PRKAR2A,PIK3R4,PRKCG,ADCY9,PAK1,PRKD3
Role of NANOG in Mammalian Embryonic Stem Cell Pluripotency	4.94E-01	NaN	1.20E-01	JAK1,PIK3C2A,GRB2,SOS2,BMPR2,WNT6,FZD1,PIK3R4,BMP5,RIF1,FZD5,WNT11,BMP1
Estrogen Receptor Signaling	4.98E-01	NaN	1.19E-01	TAF12,PELP1,GRB2,TAF5L,SOS2,POLR2H,MED14,SMARCA4,CTBP1,TAF6L,H3F3A/H3F3B,CTBP2,NCOA1,GTF2H1,CARM1
Role of Oct4 in Mammalian Embryonic Stem Cell Pluripotency	4.98E-01	NaN	1.33E-01	KDM5B,CASP6,SH3GLB1,BRCA1,WWP2,PARP1
Glutaryl-CoA Degradation	5E-01	NaN	1.82E-01	ACAT2,GCDH
Glycogen Degradation III	5E-01	NaN	1.82E-01	PYGM,GAA
1D-myo-inositol Hexakisphosphate Biosynthesis II (Mammalian)	5.07E-01	NaN	1.58E-01	SYNJ2,INPP5F,ITPKB
Cardiomyocyte Differentiation via BMP Receptors	5.07E-01	NaN	1.58E-01	BMPR2,MYH7,BMP5
D-myo-inositol (1,3,4)-trisphosphate Biosynthesis	5.07E-01	NaN	1.58E-01	SYNJ2,INPP5F,ITPKB
Lipid Antigen Presentation by CD1	5.07E-01	NaN	1.58E-01	ARF6,PSAP,AP1B1
VEGF Signaling	5.1E-01	-1.414213562373095	1.24E-01	EIF1,PIK3C2A,PTK2B,FOXO1,GRB2,SOS2,EIF2B1,VEGFC,HIF1A,VCL,PIK3R4
CDK5 Signaling	5.1E-01	0.5773502691896258	1.22E-01	LAMC1,ADCY9,GNAS,PPP2R3A,PPP2R2A,PPP2R4,MAPT,PRKAR2A,MAPK8,PPP1CB,PPP2R5E,CACNA1A
Paxillin Signaling	5.1E-01	0.9045340337332909	1.22E-01	ITGB2,PAK1,ARF6,PIK3C2A,PTK2B,ARF1,GRB2,SOS2,MAPK8,NCK1,VCL,PIK3R4
Prostate Cancer Signaling	5.1E-01	NaN	1.25E-01	CCNE2,PIK3C2A,PA2G4,FOXO1,TFDP1,GRB2,CREB1,SOS2,PIK3R4,SIN3A
Role of Wnt/GSK-3β Signaling in the Pathogenesis of Influenza	5.11E-01	0.0	1.27E-01	CSNK1G1,CSNK1G2,CSNK1A1,NCOA1,WNT6,FZD5,FZD1,TCF3,WNT11
PXR/RXR Activation	5.14E-01	NaN	1.29E-01	SCD,CYP1A2,CYP3A4,FOXO1,PRKAR2A,NCOA1,CYP2A6 (includes others),ABCC3
eNOS Signaling	5.15E-01	-1.386750490563073	1.19E-01	GNAS,PIK3C2A,HSPA14,PRKAB1,ITPR2,PRKAR2A,VEGFC,PIK3R4,PRKCG,BDKRB2,ADCY9,CALM1 (includes others),LPAR1,PRKAA1,PRKD3,GUCY1B3
Amyotrophic Lateral Sclerosis Signaling	5.28E-01	NaN	1.24E-01	GRIN1,RAB5A,PAK1,PIK3C2A,HECW1,CYCS,CAT,VEGFC,GLUL,PIK3R4,ALS2,CACNA1A
Aryl Hydrocarbon Receptor Signaling	5.3E-01	-0.2773500981126146	1.20E-01	CCNE2,TFDP1,GSTA4,SLC35A2,MAPK8,CDK6,RBL1,SMARCA4,CHEK1,CYP1A2,MGST2,SP1,NFIB,DHFR,CHEK2,MCM7
CREB Signaling in Neurons	5.36E-01	0.0	1.18E-01	GRIN1,GRM2,GNAS,PIK3C2A,GRB2,ITPR2,SOS2,PRKAR2A,POLR2H,PIK3R4,PRKCG,GNB1,ADCY9,CALM1 (includes others),CAMK2D,CREB1,GNA13,GNB1L,PRKD3,GNG12
UVA-Induced MAPK Signaling	5.48E-01	-0.9045340337332909	1.26E-01	PARP6,PIK3C2A,CYCS,MAPK8,PARP12,RPS6KA4,TNKS2,PIK3R4,PARP9,EGFR,PARP1
D-myo-inositol (1,4,5)-trisphosphate Degradation	5.5E-01	NaN	1.67E-01	SYNJ2,INPP5F,BPNT1
Growth Hormone Signaling	5.54E-01	-0.7071067811865475	1.30E-01	PIK3C2A,CEBPA,IGF1R,RPS6KA4,PIK3R4,GH1,SOCS5,PRKD3,PRKCG
4-aminobutyrate Degradation I	5.55E-01	NaN	3.33E-01	SUCLG2,
5-aminoimidazole Ribonucleotide Biosynthesis I	5.55E-01	NaN	3.33E-01	PPAT,
Glutathione Biosynthesis	5.55E-01	NaN	3.33E-01	GCLM,
N-acetylglucosamine Degradation I	5.55E-01	NaN	3.33E-01	GNPDA2,
Calcium Signaling	5.65E-01	0.30151134457776363	1.20E-01	RAP2B,GRIN1,RAP2A,MYH10,TP63,LETM1,ITPR2,ATP2C1,PRKAR2A,TPM3,MYH7,PPP3CC,MYL7,RCAN1,CALM1 (includes others),CAMK2D,CHRNB2,ATP2B3,CREB1,TPM4
Nitric Oxide Signaling in the Cardiovascular System	5.65E-01	-1.507556722888818	1.26E-01	BDKRB2,CALM1 (includes others),PIK3C2A,ITPR2,PRKAR2A,PRKAA1,VEGFC,PIK3R4,PRKD3,CACNA1A,GUCY1B3,PRKCG
Interferon Signaling	5.69E-01	0.0	1.47E-01	OAS1,JAK1,PTPN2,IFNAR2,MED14
VDR/RXR Activation	5.72E-01	-0.3779644730092272	1.30E-01	LRP5,FOXO1,SP1,MXD1,NCOA1,CSNK2A1,CEBPA,HR,PRKD3,PRKCG
GDNF Family Ligand-Receptor Interactions	5.77E-01	0.3779644730092272	1.32E-01	PIK3C2A,ITPR2,GRB2,CREB1,SOS2,MAPK8,NCK1,PIK3R4,FRS2
Human Embryonic Stem Cell Pluripotency	5.78E-01	NaN	1.23E-01	SMAD2,GNAS,PIK3C2A,--,BMPR2,WNT6,FZD1,PIK3R4,TCF3,BMP5,PDGFB,FGFR3,FOXO1,FZD5,WNT11,BMP1
Amyloid Processing	5.96E-01	NaN	1.40E-01	MAPT,CSNK1A1,PRKAR2A,CSNK2A1,BACE1,PSEN2,PSEN1
Granzyme A Signaling	5.97E-01	NaN	1.76E-01	ANP32A,HIST1H1D,HMGB2
CCR3 Signaling in Eosinophils	5.98E-01	NaN	1.26E-01	GNAS,PIK3C2A,ITPR2,PPP1CB,PIK3R4,PRKCG,GNB1,PLA2G6,CALM1 (includes others),PAK1,GNB1L,PRKD3,GNG12,PLA2G12A
Calcium Transport I	6.27E-01	NaN	2.22E-01	ATP2C1,ATP2B3
Oleate Biosynthesis II (Animals)	6.27E-01	NaN	2.22E-01	SCD,FADS1
Prostanoid Biosynthesis	6.27E-01	NaN	2.22E-01	PTGS2,HPGDS
Gαi Signaling	6.33E-01	1.7320508075688774	1.27E-01	ADRA2B,GRM2,GNAS,GRB2,SOS2,PRKAR2A,DRD2,HRH3,GNB1,ADCY9,LPAR1,RAP1GAP,CNR2,GNB1L,GNG12
Sperm Motility	6.36E-01	0.0	1.28E-01	CACNA1G,PLA2G16,GNAS,PTK2B,PDE4C,ITPR2,SLC12A2,PRKAR2A,PRKCG,PLA2G6,CALM1 (includes others),PRKD3,GUCY1B3,PLA2G12A
Role of JAK1, JAK2 and TYK2 in Interferon Signaling	6.38E-01	0.0	1.67E-01	JAK1,PTPN2,CGA,IFNAR2
Superpathway of D-myo-inositol (1,4,5)-trisphosphate Metabolism	6.38E-01	NaN	1.67E-01	SYNJ2,INPP5F,ITPKB,BPNT1
Granzyme B Signaling	6.5E-01	NaN	1.88E-01	CYCS,LMNB1,PARP1
Superpathway of Geranylgeranyldiphosphate Biosynthesis I (via Mevalonate)	6.5E-01	NaN	1.88E-01	ACAT2,MVK,HMGCS1
Actin Nucleation by ARP-WASP Complex	6.65E-01	0.8164965809277261	1.43E-01	ACTR3,RND3,GRB2,WASL,BAIAP2,SOS2,NCK1,RHOF
Glutamate Receptor Signaling	6.65E-01	NaN	1.43E-01	GNB1,GRIN1,CALM1 (includes others),GRM2,SLC17A7,HOMER1,GLUL,HOMER3
G Protein Signaling Mediated by Tubby	6.77E-01	NaN	1.61E-01	GNB1,GNAS,TUB,GNB1L,GNG12
Glutathione-mediated Detoxification	6.83E-01	NaN	1.74E-01	MGST2,GSTA4,HPGDS,ANPEP
Protein Kinase A Signaling	6.84E-01	NaN	1.17E-01	MYH10,PTK2B,PTPN2,ACP1,PPP1CB,CDC23,DUSP2,BRAF,GNB1,YWHAQ,CAMK2D,PHKB,DUSP10,CREB1,PGP,GNA13,ANAPC11,GNB1L,PRKD3,GNG12,MYL12A,PHKG1,GNAS,PDE4C,ATF1,YWHAB,ITPR2,PRKAR2A,ANAPC7,PPP3CC,TCF3,MYL7,PRKCG,ADCY9,CALM1 (includes others),PYGM,H3F3A/H3F3B,ADD3,DUSP1,CDC14B,HIST1H1D,PTGS2,PDE6D
Parkinson's Signaling	7.08E-01	NaN	2.00E-01	CYCS,MAPK8,SNCA
Dolichol and Dolichyl Phosphate Biosynthesis	7.09E-01	NaN	5.00E-01	DOLK,
GDP-L-fucose Biosynthesis I (from GDP-D-mannose)	7.09E-01	NaN	5.00E-01	TSTA3,
Glycerol-3-phosphate Shuttle	7.09E-01	NaN	5.00E-01	GPD2,
Glycine Biosynthesis I	7.09E-01	NaN	5.00E-01	SHMT1,
UDP-D-xylose and UDP-D-glucuronate Biosynthesis	7.09E-01	NaN	5.00E-01	UGDH,
G Beta Gamma Signaling	7.14E-01	NaN	1.36E-01	GNB1,PAK1,GNAS,GRB2,SOS2,PRKAR2A,GNA13,GNB1L,PRKD3,GNG12,EGFR,PRKCG
PAK Signaling	7.14E-01	1.1547005383792517	1.36E-01	PAK1,PIK3C2A,PTK2B,GRB2,WASL,SOS2,MAPK8,NCK1,PIK3R4,PDGFB,MYL12A,MYL7
IL-3 Signaling	7.15E-01	0.0	1.41E-01	PAK1,JAK1,PIK3C2A,FOXO1,GRB2,CRKL,PPP3CC,PIK3R4,PRKD3,PRKCG
Small Cell Lung Cancer Signaling	7.15E-01	NaN	1.41E-01	CCNE2,PIK3C2A,PA2G4,TFDP1,CYCS,CDK6,PTGS2,PIK3R4,SIN3A,SKP2
tRNA Charging	7.15E-01	NaN	1.58E-01	PARS2,RARS2,HARS,DARS,EARS2,FARSB
NRF2-mediated Oxidative Stress Response	7.18E-01	0.8320502943378437	1.26E-01	USP14,PIK3C2A,GSTA4,SLC35A2,HSPB8,MAPK8,PIK3R4,DNAJA1,DNAJB9,PRKCG,DNAJC21,SCARB1,MGST2,DNAJC4,VCP,CAT,FOSL1,GCLM,SQSTM1,AOX1,PRKD3,HACD3
Telomerase Signaling	7.27E-01	1.0	1.35E-01	PIK3C2A,GRB2,PPP2R2A,SOS2,PIK3R4,TERF2,SP1,PPP2R4,PPP2R3A,TPP1,PPP2R5E,TERF1,EGFR
Glycolysis I	7.31E-01	NaN	1.82E-01	PGK1,TPI1,PGAM1,PKM
CCR5 Signaling in Macrophages	7.33E-01	NaN	1.45E-01	GNB1,CALM1 (includes others),GNAS,PTK2B,MAPK8,GNB1L,PRKD3,GNG12,PRKCG
Wnt/β-catenin Signaling	7.38E-01	-1.0690449676496976	1.27E-01	LRP5,GJA1,CSNK1G1,CSNK1G2,PPP2R2A,CSNK1A1,BMPR2,TLE1,WNT6,FZD1,ACVR2B,TCF3,ACVR1B,PPP2R3A,PPP2R4,CSNK2A1,CD44,FZD5,PPP2R5E,ACVR1C,WNT11
Unfolded protein response	7.56E-01	NaN	1.51E-01	PPARG,HSPA14,VCP,ERO1LB,MAPK8,CEBPA,ATF6,DNAJB9
PI3K/AKT Signaling	7.66E-01	0.8320502943378437	1.33E-01	JAK1,GRB2,PPP2R2A,YWHAB,GDF15,SOS2,EIF4E,SYNJ2,YWHAQ,INPP5F,FOXO1,PPP2R3A,PPP2R4,PPP2R5E,PTGS2,MCL1
Colanic Acid Building Blocks Biosynthesis	7.72E-01	NaN	2.14E-01	TSTA3,UGDH,MPI
DNA Double-Strand Break Repair by Homologous Recombination	7.72E-01	NaN	2.14E-01	LIG1,BRCA2,BRCA1
DNA Double-Strand Break Repair by Non-Homologous End Joining	7.72E-01	NaN	2.14E-01	DCLRE1C,XRCC4,PARP1
Dopamine Receptor Signaling	7.79E-01	1.6329931618554523	1.43E-01	ADCY9,GNAS,PPP2R3A,PPP2R2A,PPP2R4,PRKAR2A,NCS1,PPP1CB,PPP2R5E,DRD2,IL4I1
AMPK Signaling	7.84E-01	0.5345224838248488	1.31E-01	ADRA2B,GNAS,PIK3C2A,PRKAB1,PPP2R2A,SMARCE1,PRKAR2A,ARID2,PIK3R4,SMARCA4,PFKFB2,BRD7,PPP2R3A,PFKFB4,PPP2R4,PRKAA1,PPM1A,PPP2R5E,PPAT
ErbB Signaling	7.88E-01	NaN	1.41E-01	NRG1,PAK1,PIK3C2A,FOXO1,GRB2,SOS2,MAPK8,NCK1,PIK3R4,PRKD3,EGFR,PRKCG
TR/RXR Activation	7.88E-01	NaN	1.41E-01	LDLR,UCP2,PIK3C2A,SCARB1,NCOA1,STRBP,TBL1XR1,HIF1A,PIK3R4,GH1,DIO2,DIO3
Semaphorin Signaling in Neurons	7.89E-01	NaN	1.54E-01	DPYSL2,MET,PAK1,RND1,SEMA4D,RND3,RHOF,SEMA7A
UVB-Induced MAPK Signaling	7.89E-01	-0.3779644730092272	1.54E-01	H3F3A/H3F3B,PIK3C2A,MAPK8,PIK3R4,PRKD3,EIF4E,EGFR,PRKCG
Complement System	7.93E-01	0.4472135954999579	1.67E-01	C4A/C4B,C1R,ITGB2,C3,CFB,CD46
Macropinocytosis Signaling	7.99E-01	-0.3779644730092272	1.47E-01	MET,ITGB2,RAB5A,PAK1,ARF6,PIK3C2A,PIK3R4,PRKD3,PDGFB,PRKCG
Phosphatidylcholine Biosynthesis I	8.03E-01	NaN	2.86E-01	CEPT1,PHKA1
Glioblastoma Multiforme Signaling	8.04E-01	0.7276068751089989	1.32E-01	PIK3C2A,GRB2,ITPR2,SOS2,CDK6,NF2,WNT6,FZD1,PIK3R4,TCF3,PDGFB,RND3,FOXO1,IGF1R,E2F5,FZD5,RHOF,WNT11,EGFR
D-myo-inositol-5-phosphate Metabolism	8.12E-01	NaN	1.33E-01	PTPN2,NUDT3,ACP1,PPIP5K1,PAWR,STYXL1,HACD2,DUSP2,NUDT15,MTMR6,MTMR4,PPP2R3A,PPP2R4,DUSP1,DUSP10,PPP1R13B,PPP2R5E,NUDT1
Chronic Myeloid Leukemia Signaling	8.24E-01	NaN	1.41E-01	TFDP1,PA2G4,PIK3C2A,GRB2,CRKL,SOS2,CDK6,RBL1,PIK3R4,SIN3A,CTBP1,CTBP2,E2F5
Integrin Signaling	8.44E-01	1.876629726513673	1.29E-01	RAP2B,RAP2A,ARF1,SOS2,WASL,PPP1CB,NCK1,PIK3R4,BRAF,ARF6,PAK1,ACTR3,VCL,RHOF,MYL12A,TSPAN5,PIK3C2A,GRB2,CRKL,MAPK8,TNK2,PDGFB,MYL7,ITGB2,RND3
Cholesterol Biosynthesis I	8.44E-01	NaN	2.31E-01	EBP,LSS,LBR
Cholesterol Biosynthesis II (via 24,25-dihydrolanosterol)	8.44E-01	NaN	2.31E-01	EBP,LSS,LBR
Cholesterol Biosynthesis III (via Desmosterol)	8.44E-01	NaN	2.31E-01	EBP,LSS,LBR
Myc Mediated Apoptosis Signaling	8.58E-01	NaN	1.55E-01	YWHAQ,PIK3C2A,YWHAB,GRB2,CYCS,SOS2,MAPK8,IGF1R,PIK3R4
Non-Small Cell Lung Cancer Signaling	8.91E-01	0.0	1.54E-01	PIK3C2A,PA2G4,TFDP1,ITPR2,GRB2,SOS2,CDK6,PIK3R4,SIN3A,EGFR
Antiproliferative Role of TOB in T Cell Signaling	9.1E-01	NaN	1.92E-01	SMAD2,CCNE2,TOB1,TWSG1,SKP2
Arginine Biosynthesis IV	9.19E-01	NaN	3.33E-01	GLUD1,GLUD2
Sphingosine and Sphingosine-1-phosphate Metabolism	9.19E-01	NaN	3.33E-01	ACER1,SGPP1
Mevalonate Pathway I	9.25E-01	NaN	2.50E-01	ACAT2,MVK,HMGCS1
EGF Signaling	9.27E-01	1.0	1.61E-01	JAK1,PIK3C2A,ITPR2,GRB2,SOS2,CSNK2A1,MAPK8,PIK3R4,EGFR
IGF-1 Signaling	9.37E-01	0.9045340337332909	1.46E-01	JAK1,PIK3C2A,GRB2,YWHAB,SOS2,MAPK8,PRKAR2A,PIK3R4,IGFBP2,YWHAQ,FOXO1,IGF1R,CSNK2A1,SOCS5
Neuroprotective Role of THOP1 in Alzheimer's Disease	9.5E-01	NaN	1.75E-01	HLA-G,NFYA,MAPT,HLA-B,CREB1,PRKAR2A,HLA-F
Hypoxia Signaling in the Cardiovascular System	9.59E-01	NaN	1.59E-01	UBE2G2,EDN1,UBE2H,UBE2N,SUMO1,CREB1,HIF1AN,HIF1A,UBE2D3,UBE2C
Adenine and Adenosine Salvage VI	9.87E-01	NaN	1.00E00	ADK,
D-mannose Degradation	9.87E-01	NaN	1.00E00	MPI,
Glutamine Biosynthesis I	9.87E-01	NaN	1.00E00	GLUL,
Lanosterol Biosynthesis	9.87E-01	NaN	1.00E00	LSS,
Sorbitol Degradation I	9.87E-01	NaN	1.00E00	SORD,
Sulfite Oxidation IV	9.87E-01	NaN	1.00E00	SUOX,
RhoA Signaling	1.01E00	-0.5	1.44E-01	SEPT8,PTK2B,SEPT9,SEPT7,PPP1CB,MYL7,ACTR3,ABL2,LPAR1,RND3,EZR,BAIAP2,IGF1R,GNA13,SEPT6,KTN1,MYL12A
p70S6K Signaling	1.01E00	1.2909944487358056	1.44E-01	JAK1,PIK3C2A,GRB2,PPP2R2A,YWHAB,SOS2,PIK3R4,PRKCG,YWHAQ,F2RL1,PPP2R3A,PPP2R4,MAPT,SYK,PPP2R5E,PRKD3,EGFR
α-Adrenergic Signaling	1.02E00	0.6324555320336759	1.53E-01	GNAS,ITPR2,PRKAR2A,PRKCG,GNB1,CALM1 (includes others),ADCY9,PHKB,PYGM,GNB1L,PRKD3,GNG12,PHKG1
Aldosterone Signaling in Epithelial Cells	1.04E00	NaN	1.40E-01	PIK3C2A,HSPA14,ITPR2,SLC12A2,SOS2,HSPB8,PIK3R4,DNAJA1,DNAJB9,SLC9A1,HSPA12A,PRKCG,DNAJC21,DNAJC24,DUSP1,DNAJC4,HSPE1,HSPB11,HSPA13,DNAJC30,PRKD3
IL-2 Signaling	1.04E00	-0.3779644730092272	1.70E-01	JAK1,PIK3C2A,PTK2B,GRB2,SYK,SOS2,CSNK2A1,MAPK8,PIK3R4
Superpathway of Inositol Phosphate Compounds	1.06E00	NaN	1.37E-01	PTPN2,NUDT3,PPIP5K1,ACP1,STYXL1,HACD2,PIK3R4,DUSP2,MTMR6,ITPKB,PPP1R13B,DUSP10,PI4KB,PIK3C2A,PAWR,NUDT15,SYNJ2,MTMR4,PI4K2A,INPP5F,PPP2R4,DUSP1,PPP2R3A,PPP2R5E,NUDT1
Cholecystokinin/Gastrin-mediated Signaling	1.08E00	1.2909944487358056	1.52E-01	PTK2B,GRB2,ITPR2,SOS2,MAPK8,EPHA4,GH1,PRKCG,RND3,IL1RN,PTGS2,GNA13,RHOF,PRKD3,EGFR
phagosome maturation	1.09E00	NaN	1.48E-01	TUBA1B,TUBB3,ATP6V1D,PRDX5,TUBB4B,TCIRG1,TUBG1,HLA-B,DYNLRB1,DYNC1I2,LAMP2,RAB5A,DYNC1LI2,ATP6V0A2,LAMP1,TUBA3C/TUBA3D,TUBA1C
p53 Signaling	1.11E00	0.0	1.53E-01	GADD45B,TP63,PIK3C2A,GADD45G,PLAGL1,MAPK8,HIF1A,ST13,PIK3R4,BIRC5,CHEK1,CASP6,PPP1R13B,BRCA1,CHEK2
Pancreatic Adenocarcinoma Signaling	1.11E00	0.0	1.51E-01	SMAD2,JAK1,PIK3C2A,PA2G4,TFDP1,GRB2,MAPK8,VEGFC,PIK3R4,BIRC5,SIN3A,E2F5,BRCA2,PTGS2,NOTCH1,EGFR
Ketogenesis	1.12E00	NaN	3.00E-01	ACAT2,HMGCL,HMGCS1
NAD Phosphorylation and Dephosphorylation	1.12E00	NaN	3.00E-01	NNT,NADK2,ACP1
Colorectal Cancer Metastasis Signaling	1.14E00	1.8	1.35E-01	JAK1,MMP14,SOS2,WNT6,FZD1,PIK3R4,PTGER1,BRAF,GNB1,MMP11,GNB1L,RHOF,GNG12,EGFR,SMAD2,LRP5,GNAS,PIK3C2A,GRB2,MAPK8,PRKAR2A,VEGFC,TCF3,BIRC5,ADCY9,MSH2,RND3,MSH6,FZD5,PTGS2,WNT11
Axonal Guidance Signaling	1.14E00	NaN	1.26E-01	DPYSL2,TUBA1B,WASL,SOS2,WNT6,NCK1,PIK3R4,GNB1,PAK1,BAIAP2,ABLIM2,TUBA1C,GNA13,PRKD3,GNG12,TUBB3,STK36,CRKL,VEGFC,PPP3CC,ADAMTS9,PDGFB,MYL7,MET,ADAMTS6,FZD5,ERAP2,ADAMTS7,RND1,SLIT1,EPHA4,FZD1,ROBO1,EIF4E,ACTR3,EFNA5,TUBA3C/TUBA3D,MMP11,GNB1L,BMP1,MYL12A,GNAS,PIK3C2A,GRB2,TUBB4B,TUBG1,PRKAR2A,SLIT2,BMP5,PRKCG,SEMA4D,WNT11,SEMA7A
ErbB4 Signaling	1.15E00	-0.3779644730092272	1.72E-01	NRG1,PIK3C2A,YAP1,GRB2,SOS2,PSEN2,PIK3R4,PRKD3,PSEN1,PRKCG
Oxidative Phosphorylation	1.18E00	NaN	1.56E-01	COX7B,COX8C,CYCS,COX5B,SURF1,NDUFB8,NDUFB1,--,ATP5C1,COX11,ATP5G1,NDUFA6,ATPAF2,ATP5G3,COX4I1
D-myo-inositol (1,4,5,6)-Tetrakisphosphate Biosynthesis	1.2E00	NaN	1.51E-01	PTPN2,NUDT3,ACP1,PPIP5K1,PAWR,STYXL1,HACD2,DUSP2,NUDT15,MTMR6,MTMR4,PPP2R3A,PPP2R4,DUSP1,DUSP10,PPP1R13B,PPP2R5E,NUDT1
D-myo-inositol (3,4,5,6)-tetrakisphosphate Biosynthesis	1.2E00	NaN	1.51E-01	PTPN2,NUDT3,ACP1,PPIP5K1,PAWR,STYXL1,HACD2,DUSP2,NUDT15,MTMR6,MTMR4,PPP2R3A,PPP2R4,DUSP1,DUSP10,PPP1R13B,PPP2R5E,NUDT1
Remodeling of Epithelial Adherens Junctions	1.21E00	1.0	1.72E-01	MET,TUBA1B,RAB5A,ARF6,TUBB3,ACTR3,TUBB4B,TUBG1,TUBA3C/TUBA3D,TUBA1C,VCL
NAD Salvage Pathway II	1.24E00	NaN	2.38E-01	NT5C3A,NT5C1A,NT5M,ACP1,NT5C2
Assembly of RNA Polymerase I Complex	1.24E00	NaN	3.33E-01	POLR1D,POLR1B,UBTF
Heme Biosynthesis II	1.24E00	NaN	3.33E-01	FECH,ALAD,CPOX
Cell Cycle: G1/S Checkpoint Regulation	1.25E00	0.3779644730092272	1.75E-01	NRG1,CDKN2D,CCNE2,PA2G4,FOXO1,TFDP1,CDK6,E2F5,RBL1,SIN3A,SKP2
Pyridoxal 5'-phosphate Salvage Pathway	1.25E00	NaN	1.75E-01	BRAF,PAK1,CSNK1A1,CDK6,MAPK8,PRKAA1,PLK1,GRK5,EIF2AK2,NEK2,CDK1
2-ketoglutarate Dehydrogenase Complex	1.26E00	NaN	5.00E-01	DHTKD1,DLST
Heme Biosynthesis from Uroporphyrinogen-III I	1.26E00	NaN	5.00E-01	FECH,CPOX
Spermine and Spermidine Degradation I	1.26E00	NaN	5.00E-01	SAT1,PAOX
Thymine Degradation	1.26E00	NaN	5.00E-01	DPYSL2,UPB1
Uracil Degradation II (Reductive)	1.26E00	NaN	5.00E-01	DPYSL2,UPB1
Superpathway of Cholesterol Biosynthesis	1.27E00	NaN	2.22E-01	EBP,ACAT2,MVK,LSS,HMGCS1,LBR
HER-2 Signaling in Breast Cancer	1.34E00	NaN	1.71E-01	CCNE2,PIK3C2A,GRB2,SOS2,CDK6,PIK3R4,PRKCG,NRG1,ITGB2,FOXO1,PARD3,PRKD3,EGFR
PCP pathway	1.34E00	-0.3779644730092272	1.80E-01	SDC1,VANGL1,DAAM1,MAPK8,WNT6,FZD5,SDC4,SDC3,FZD1,WNT11,LGR4
3-phosphoinositide Biosynthesis	1.35E00	NaN	1.51E-01	PIK3C2A,PTPN2,NUDT3,ACP1,PPIP5K1,PAWR,STYXL1,PIK3R4,HACD2,DUSP2,NUDT15,MTMR6,MTMR4,PI4K2A,PPP2R3A,PPP2R4,DUSP1,DUSP10,PPP1R13B,PPP2R5E,PI4KB,NUDT1
Adipogenesis pathway	1.35E00	NaN	1.56E-01	PPARG,TXNIP,PPIP5K1,BMPR2,SENP2,FZD1,HIF1A,SIN3A,CTBP1,FGFR3,LPIN1,FOXO1,EZH2,CTBP2,CEBPA,GTF2H1,FZD5,TBL1XR1,RBBP4
14-3-3-mediated Signaling	1.36E00	NaN	1.58E-01	TUBA1B,TUBB3,PIK3C2A,YAP1,YWHAB,GRB2,TUBB4B,TUBG1,MAPK8,PIK3R4,PRKCG,YWHAQ,FOXO1,MAPT,TUBA3C/TUBA3D,TUBA1C,PRKD3,SNCA
Protein Ubiquitination Pathway	1.4E00	NaN	1.39E-01	FZR1,USP14,HSPA14,UBE2N,HLA-B,HSPB8,CDC23,DNAJA1,USP48,PSMD10,DNAJC4,HSPE1,UCHL5,BRCA1,DNAJC30,ANAPC11,PSMC2,USP28,USP36,PSME2,USP1,DNAJB9,HSPA12A,SKP2,UBE2G2,DNAJC21,DNAJC24,UBE2H,USP32,PSMA4,HSPB11,HSPA13,PSMD1,UBE2D3,UBE2C
Purine Nucleotides Degradation II (Aerobic)	1.4E00	NaN	2.63E-01	NT5C3A,NT5C1A,NT5M,NT5C2,AOX1
3-phosphoinositide Degradation	1.41E00	NaN	1.54E-01	PTPN2,NUDT3,PTPMT1,ACP1,PPIP5K1,PAWR,STYXL1,HACD2,DUSP2,NUDT15,MTMR6,SYNJ2,MTMR4,INPP5F,PPP2R3A,DUSP1,PPP2R4,DUSP10,PPP1R13B,PPP2R5E,NUDT1
Dopamine-DARPP32 Feedback in cAMP Signaling	1.5E00	0.7276068751089989	1.53E-01	GRIN1,GNAS,CSNK1G1,ATF1,CSNK1G2,ITPR2,PPP2R2A,KCNJ15,CSNK1A1,PRKAR2A,PPP1CB,PAWR,PPP3CC,DRD2,CACNA1A,PRKCG,ADCY9,CALM1 (includes others),PPP2R3A,PPP2R4,CREB1,PPP2R5E,PRKD3,GUCY1B3
Epithelial Adherens Junction Signaling	1.5E00	NaN	1.56E-01	TUBA1B,MYH10,TUBB3,TUBB4B,TUBG1,WASL,BMPR2,MYH7,ACVR2B,TCF3,ACVR1B,MYL7,MET,ACTR3,BAIAP2,TUBA3C/TUBA3D,TUBA1C,VCL,PARD3,ACVR1C,NOTCH1,EGFR
Estrogen-mediated S-phase Entry	1.5E00	0.0	2.50E-01	CCNE2,TFDP1,E2F5,RBL1,CDK1,SKP2
Methylglyoxal Degradation I	1.53E00	NaN	6.67E-01	HAGHL,HAGH
Oxidized GTP and dGTP Detoxification	1.53E00	NaN	6.67E-01	DDX6,NUDT1
Thyroid Hormone Metabolism I (via Deiodination)	1.53E00	NaN	6.67E-01	DIO2,DIO3
Thyronamine and Iodothyronamine Metabolism	1.53E00	NaN	6.67E-01	DIO2,DIO3
Cleavage and Polyadenylation of Pre-mRNA	1.55E00	NaN	3.33E-01	CPSF6,CSTF1,PABPN1,CSTF3
autophagy	1.56E00	NaN	2.22E-01	STX17,LAMP2,LAMP1,MAP1LC3A,MAP1LC3B,NBR1,SQSTM1,PIK3R4
PDGF Signaling	1.61E00	0.5345224838248488	1.82E-01	JAK1,PIK3C2A,GRB2,CRKL,SOS2,MAPK8,ACP1,PIK3R4,PDGFB,SYNJ2,ABL2,INPP5F,CSNK2A1,EIF2AK2
Cell Cycle Regulation by BTG Family Proteins	1.63E00	NaN	2.29E-01	CCNE2,PPP2R3A,PPP2R2A,PPP2R4,BTG2,BTG1,E2F5,PPP2R5E
Adenosine Nucleotides Degradation II	1.72E00	NaN	3.12E-01	NT5C3A,NT5C1A,NT5M,NT5C2,AOX1
RAN Signaling	1.72E00	NaN	3.12E-01	KPNA3,KPNB1,KPNA6,KPNA2,KPNA1
Chondroitin and Dermatan Biosynthesis	1.76E00	NaN	5.00E-01	CSGALNACT2,CSGALNACT1,CHPF2
Polyamine Regulation in Colon Cancer	1.78E00	NaN	2.86E-01	PPARG,MXD1,PSME2,SAT1,PSME3,OAZ3
Molecular Mechanisms of Cancer	1.79E00	NaN	1.40E-01	RAP2B,JAK1,SOS2,WNT6,RBL1,PIK3R4,PAK1,CAMK2D,GNA13,BRCA1,PRKD3,SMAD2,CCNE2,STK36,TFDP1,CYCS,CDK6,TCF3,ADCY9,RND3,FZD5,NOTCH1,RAP2A,PA2G4,BMPR2,PSEN2,HIF1A,FZD1,CHEK1,BRAF,CASP6,FANCD2,E2F5,RHOF,CHEK2,BMP1,LRP5,GNAS,PIK3C2A,GRB2,HAT1,MAPK8,PRKAR2A,BMP5,SIN3A,PRKCG,CDKN2D,FOXO1,WNT11,PSEN1
Telomere Extension by Telomerase	1.84E00	NaN	3.33E-01	TERF2,HNRNPA2B1,PINX1,TNKS2,TERF1
ERK/MAPK Signaling	1.9E00	-0.5773502691896257	1.58E-01	PTK2B,PPP2R2A,SOS2,PPP1CB,RAPGEF4,PIK3R4,EIF4E,DUSP2,BRAF,YWHAQ,PAK1,CREB1,PLA2G12A,PPARG,MYCN,PIK3C2A,ATF1,GRB2,YWHAB,CRKL,PRKAR2A,PRKCG,PLA2G6,H3F3A/H3F3B,PPP2R3A,DUSP1,PPP2R4,RPS6KA4,PPP2R5E
HIPPO signaling	1.9E00	1.1547005383792517	1.88E-01	TEAD4,DLG1,SMAD2,YAP1,PPP2R2A,YWHAB,WWTR1,NF2,PPP1CB,SKP2,YWHAQ,PPP2R3A,PPP2R4,CD44,PPP2R5E,PARD3
Cyclins and Cell Cycle Regulation	1.95E00	NaN	1.95E-01	CCNE2,TFDP1,PA2G4,PPP2R2A,WEE1,CDK6,CDK1,SIN3A,SKP2,CCNB1,CDKN2D,PPP2R3A,PPP2R4,E2F5,PPP2R5E
Cardiolipin Biosynthesis II	1.97E00	NaN	1.00E00	PTPMT1,PGS1
Glutamate Biosynthesis II	1.97E00	NaN	1.00E00	GLUD1,GLUD2
Glutamate Degradation X	1.97E00	NaN	1.00E00	GLUD1,GLUD2
Urate Biosynthesis/Inosine 5'-phosphate Degradation	1.98E00	NaN	3.57E-01	NT5C3A,NT5C1A,NT5M,NT5C2,AOX1
Mitochondrial Dysfunction	1.99E00	NaN	1.66E-01	COX7B,PRDX5,COX5B,PSEN2,NDUFB8,--,ATP5G1,GPD2,ATP5G3,COX4I1,UCP2,COX8C,CYCS,SURF1,MAPK8,BACE1,NDUFB1,VDAC3,ATP5C1,COX11,NDUFA6,CAT,ATPAF2,SNCA,TXNRD2,PSEN1
DNA damage-induced 14-3-3σ Signaling	2E00	NaN	3.16E-01	CCNE2,RAD9A,BRCA1,CDK1,RAD1,CCNB1
GADD45 Signaling	2E00	NaN	3.16E-01	CCNE2,GADD45B,GADD45G,BRCA1,CDK1,CCNB1
dTMP De Novo Biosynthesis	2.03E00	NaN	6.00E-01	TYMS,SHMT1,DHFR
Guanosine Nucleotides Degradation III	2.13E00	NaN	3.85E-01	NT5C3A,NT5C1A,NT5M,NT5C2,AOX1
Glioma Signaling	2.16E00	1.386750490563073	1.91E-01	PIK3C2A,PA2G4,TFDP1,GRB2,SOS2,CDK6,PIK3R4,RBL1,SIN3A,PDGFB,PRKCG,CALM1 (includes others),CDKN2D,CAMK2D,IGF1R,E2F5,PRKD3,EGFR
Breast Cancer Regulation by Stathmin1	2.24E00	NaN	1.65E-01	TUBA1B,PPP2R2A,SOS2,PPP1CB,PIK3R4,GNB1,PAK1,CAMK2D,E2F5,TUBA3C/TUBA3D,TUBA1C,GNA13,GNB1L,PRKD3,GNG12,CCNE2,TUBB3,GNAS,PIK3C2A,TUBB4B,GRB2,ITPR2,TUBG1,PRKAR2A,CDK1,PRKCG,CALM1 (includes others),ADCY9,PPP2R3A,PPP2R4,PPP2R5E
Gap Junction Signaling	2.29E00	NaN	1.74E-01	TUBA1B,CSNK1G1,SOS2,CSNK1A1,PIK3R4,SP3,SP1,TUBA3C/TUBA3D,TUBA1C,PRKD3,GUCY1B3,EGFR,TUBB3,GNAS,PIK3C2A,TUBB4B,CSNK1G2,GRB2,ITPR2,TUBG1,PRKAR2A,PPP3CC,DRD2,PRKCG,ADCY9,LPAR1
BER pathway	2.31E00	NaN	4.17E-01	LIG1,PNKP,FEN1,OGG1,PARP1
Factors Promoting Cardiogenesis in Vertebrates	2.41E00	NaN	2.02E-01	SMAD2,LRP5,CCNE2,CDC6,--,BMPR2,MYH7,FZD1,ACVR2B,TCF3,BMP5,ACVR1B,PRKCG,FZD5,PRKD3,ACVR1C,WNT11,BMP1
Ovarian Cancer Signaling	2.56E00	NaN	1.88E-01	GJA1,PIK3C2A,PA2G4,TFDP1,PRKAR2A,VEGFC,WNT6,CGA,FZD1,PIK3R4,TCF3,SIN3A,BRAF,EDN1,MSH2,MSH6,CD44,EDNRA,BRCA2,FZD5,PTGS2,BRCA1,WNT11,EGFR
Cell Cycle: G2/M DNA Damage Checkpoint Regulation	2.97E00	0.0	2.65E-01	YWHAB,WEE1,PTPMT1,PLK1,CDK1,SKP2,CHEK1,CCNB1,YWHAQ,TOP2A,PKMYT1,BRCA1,CHEK2
ATM Signaling	3.13E00	-1.1547005383792517	2.54E-01	SMC3,GADD45B,GADD45G,MAPK8,TDP1,CBX5,CDK1,CHEK1,CCNB1,SMC2,FANCD2,RAD9A,CREB1,BRCA1,CHEK2
Hereditary Breast Cancer Signaling	3.76E00	NaN	2.14E-01	FANCM,GADD45B,GADD45G,ARID2,PIK3R4,SMARCA4,CHEK1,FANCD2,RFC2,SLC19A1,BRCA1,CHEK2,PIK3C2A,WEE1,TUBG1,SMARCE1,CDK6,POLR2H,RFC5,CDK1,CCNB1,BRD7,MSH2,RFC4,MSH6,BRCA2,RFC3
Cell Cycle Control of Chromosomal Replication	4.43E00	NaN	4.07E-01	MCM3,MCM5,CDC45,MCM6,RPA3,CDC6,ORC6,CDK6,MCM4,CHEK2,MCM7
Role of BRCA1 in DNA Damage Response	4.55E00	-2.7136021011998728	2.69E-01	FANCM,ATF1,SMARCE1,ARID2,PLK1,RBL1,RFC5,SMARCA4,CHEK1,BRD7,RFC4,FANCD2,MSH2,RFC2,E2F5,MSH6,SLC19A1,BRCA2,BRCA1,CHEK2,RFC3
Role of CHK Proteins in Cell Cycle Checkpoint Control	4.64E00	-1.7320508075688774	3.09E-01	PPP2R2A,PLK1,RFC5,CDK1,RAD1,CHEK1,RFC4,PPP2R3A,PPP2R4,RAD9A,E2F5,RFC2,SLC19A1,PPP2R5E,BRCA1,CHEK2,RFC3
Mismatch Repair in Eukaryotes	5.12E00	NaN	5.62E-01	RFC4,MSH2,RFC2,MSH6,SLC19A1,FEN1,RFC5,EXO1,RFC3
Mitotic Roles of Polo-Like Kinase	5.55E00	NaN	3.17E-01	KIF23,FZR1,SMC3,PPP2R2A,WEE1,PRC1,PLK1,CDC23,ANAPC7,CDK1,CCNB1,PLK4,PPP2R3A,PPP2R4,FBXO5,PKMYT1,PPP2R5E,ANAPC11,CHEK2,KIF11

## Sheet: #3496 Fib BCNS union (WT)
Ingenuity Canonical Pathways	-log(p-value)	zScore	Ratio	Molecules
1D-myo-inositol Hexakisphosphate Biosynthesis II (Mammalian)	-0E00	NaN	5.26E-02	SYNJ2,
4-1BB Signaling in T Lymphocytes	-0E00	NaN	6.45E-02	JUN,TRAF1
Acetone Degradation I (to Methylglyoxal)	-0E00	NaN	8.00E-02	FAM213B,CYP19A1
Activation of IRF by Cytosolic Pattern Recognition Receptors	-0E00	1.0	6.67E-02	TRAF6,JUN,STAT2,STAT1
Agranulocyte Adhesion and Diapedesis	-0E00	NaN	9.41E-02	MMP3,ITGA2,CKLF,ITGA6,RDX,MMP2,IL37,CXCL5,GNAI3,CCL2,EZR,PODXL,MMP12,MMP1,MSN,ITGA4
Altered T Cell and B Cell Signaling in Rheumatoid Arthritis	-0E00	NaN	4.00E-02	TLR4,IL37,FAS
Androgen Biosynthesis	-0E00	NaN	8.33E-02	EBP,
Antioxidant Action of Vitamin C	-0E00	-0.8164965809277261	7.61E-02	PLA2G16,STAT5A,PLCE1,PLD3,PLA2R1,PLCB1,GSTO1
Antiproliferative Role of Somatostatin Receptor 2	-0E00	-2.23606797749979	1.33E-01	GNB1,PIK3R3,GNB4,GUCY1A3,PIK3R1,GNG2,GNB5,HRAS
April Mediated Signaling	-0E00	1.0	1.05E-01	TRAF6,JUN,NFATC4,TRAF1
Atherosclerosis Signaling	-0E00	NaN	1.10E-01	PLA2G16,APOE,MMP3,PLA2R1,IL37,SAA4,PDGFC,COL5A3,CCL2,PDGFD,COL18A1,MMP1,ITGA4
B Cell Activating Factor Signaling	-0E00	1.0	1.00E-01	TRAF6,JUN,NFATC4,TRAF1
Basal Cell Carcinoma Signaling	-0E00	NaN	8.82E-02	GLI3,GSK3B,TCF3,WNT5B,BMP1,WNT5A
Bupropion Degradation	-0E00	NaN	4.17E-02	CYP19A1,
CD27 Signaling in Lymphocytes	-0E00	NaN	1.37E-01	BCL2L1,MAP3K12,SIVA1,JUN,--,MAP3K13,MAP3K3
CD28 Signaling in T Helper Cells	-0E00	NaN	1.12E-01	PIK3R3,ACTR2,CALM1 (includes others),PAK1,ARPC1A,JUN,CDC42,GRB2,ARPC5L,PIK3R1,ARPC2,NFATC4
CD40 Signaling	-0E00	0.0	1.09E-01	PIK3R3,TRAF6,JUN,PIK3R1,PTGS1,STAT3,TRAF1
CDP-diacylglycerol Biosynthesis I	-0E00	NaN	1.25E-01	AGPAT5,AGPAT3
CXCR4 Signaling	-0E00	-3.0	1.32E-01	PXN,GNAS,PIK3R1,EGR1,GNA11,GNG2,GNB5,HRAS,CRK,GNA14,GNB1,PIK3R3,ROCK1,GNB4,GNAI3,PAK1,JUN,RHOD,PLCB1,PRKCA
Calcium Signaling	-0E00	-0.2773500981126146	1.14E-01	RAP2B,GRIN1,CALR,CAMK1,HDAC8,HDAC2,GRIA1,PRKAR2A,TPM3,NFATC4,RAP1A,ATP2A2,RCAN1,CALM1 (includes others),PRKAR2B,RCAN3,ASPH,ATP2B4,GRIA3
Calcium-induced T Lymphocyte Apoptosis	-0E00	-1.0	9.62E-02	CALM1 (includes others),HDAC2,CAPN2,ATP2A2,PRKCA
Cellular Effects of Sildenafil (Viagra)	-0E00	NaN	1.05E-01	MPRIP,GNAS,GUCY1A3,PDE4A,PRKAR2A,CACNA1C,PDE4B,CACNA1A,CALM1 (includes others),PLCE1,PRKAR2B,PPP1R12A,PLCB1
Ceramide Signaling	-0E00	-1.507556722888818	1.39E-01	PIK3R3,CTSD,JUN,SMPD4,PPP2R3A,PPP2CA,--,PIK3R1,PPP2R5D,HRAS,PPP2R5C
Cholecystokinin/Gastrin-mediated Signaling	-0E00	-1.2649110640673518	1.01E-01	ROCK1,PXN,JUN,RHOD,GRB2,SOS1,HRAS,PLCB1,IL37,PRKCA
Chondroitin Sulfate Biosynthesis	-0E00	NaN	3.92E-02	NDST2,HS3ST3A1
Chondroitin Sulfate Biosynthesis (Late Stages)	-0E00	NaN	4.65E-02	NDST2,HS3ST3A1
Circadian Rhythm Signaling	-0E00	NaN	3.03E-02	GRIN1,
Coagulation System	-0E00	-2.0	1.14E-01	F2R,PLAUR,PLAU,PLAT
Communication between Innate and Adaptive Immune Cells	-0E00	NaN	9.72E-02	HLA-G,TLR4,HLA-C,HLA-A,HLA-B,IL37,HLA-E
Corticotropin Releasing Hormone Signaling	-0E00	NaN	9.52E-02	GNAI3,CALM1 (includes others),PRKAR2B,JUN,GNAS,GUCY1A3,GLI3,PRKAR2A,RAP1A,PRKCA
Crosstalk between Dendritic Cells and Natural Killer Cells	-0E00	NaN	1.28E-01	HLA-G,TLR4,IL15RA,TLN2,HLA-C,HLA-A,FSCN1,HLA-B,TLN1,HLA-E,FAS
D-myo-inositol (1,3,4)-trisphosphate Biosynthesis	-0E00	NaN	5.26E-02	SYNJ2,
D-myo-inositol (1,4,5)-trisphosphate Degradation	-0E00	NaN	1.11E-01	SYNJ2,IMPAD1
Dendritic Cell Maturation	-0E00	NaN	1.19E-01	LEPR,HLA-A,PIK3R1,HLA-B,CD58,IL37,DDR1,PIK3R3,TRAF6,TLR4,COL5A3,PLCE1,HLA-C,FSCN1,PLCB1,STAT2,CD1C,STAT1,COL18A1
Dermatan Sulfate Biosynthesis	-0E00	NaN	3.70E-02	NDST2,HS3ST3A1
Dermatan Sulfate Biosynthesis (Late Stages)	-0E00	NaN	4.88E-02	NDST2,HS3ST3A1
Differential Regulation of Cytokine Production in Intestinal Epithelial Cells by IL-17A and IL-17F	-0E00	NaN	4.35E-02	CCL2,
Differential Regulation of Cytokine Production in Macrophages and T Helper Cells by IL-17A and IL-17F	-0E00	NaN	5.56E-02	CCL2,
Dopamine Degradation	-0E00	NaN	1.00E-01	COMT,MAOA
Eicosanoid Signaling	-0E00	NaN	8.47E-02	PLA2G16,PTGS1,TBXA2R,PLA2R1,GGT1
Embryonic Stem Cell Differentiation into Cardiac Lineages	-0E00	NaN	1.00E-01	NKX2-5,
Endoplasmic Reticulum Stress Pathway	-0E00	NaN	9.52E-02	CALR,EIF2S1
Endothelin-1 Signaling	-0E00	-0.6546536707079772	1.27E-01	PLA2G16,GNAS,PLD3,GUCY1A3,GRB2,PIK3R1,GNA11,PLA2R1,PTGS1,SHC3,HRAS,GNA14,PIK3R3,GNAI3,JUN,PLCE1,EDN1,CASP2,SOS1,PLCB1,PRKCA
ErbB4 Signaling	-0E00	-1.889822365046136	1.38E-01	PIK3R3,NRG1,GRB2,PIK3R1,SOS1,HRAS,PSEN1,PRKCA
Erythropoietin Signaling	-0E00	NaN	1.34E-01	PIK3R3,STAT5A,CBL,JUN,GRB2,PIK3R1,SOS1,HRAS,PRKCA
Estrogen Biosynthesis	-0E00	NaN	5.71E-02	HSD17B10,CYP19A1
Ethanol Degradation IV	-0E00	NaN	1.11E-01	ACSS1,CYGB
FXR/RXR Activation	-0E00	NaN	8.06E-02	C4A/C4B,APOE,SDC1,C3,CYP19A1,SERPINF1,IL37,SAA2,SAA4,PON3
Factors Promoting Cardiogenesis in Vertebrates	-0E00	NaN	1.24E-01	NKX2-5,LRP5,CCNE2,BMPR1A,CDC6,SMAD4,GSK3B,TCF3,CDK2,BMP1,PRKCA
Fatty Acid Activation	-0E00	NaN	7.69E-02	SLC27A1,
Fatty Acid β-oxidation I	-0E00	NaN	1.03E-01	HSD17B10,ECI2,SLC27A1
Fc Epsilon RI Signaling	-0E00	-1.414213562373095	7.55E-02	VAV2,PIK3R3,SYNJ2,GRB2,PIK3R1,SOS1,HRAS,PRKCA
FcγRIIB Signaling in B Lymphocytes	-0E00	-1.3416407864998738	1.22E-01	PIK3R3,GRB2,PIK3R1,SOS1,HRAS
G-Protein Coupled Receptor Signaling	-0E00	NaN	1.19E-01	PIK3R1,GNA11,TBXA2R,PDE4A,HRAS,GNA14,SOS1,PLCB1,ADRB2,PRKCA,GNAS,GRB2,RGS7,PRKAR2A,RGS4,PDE4B,STAT3,DRD2,RAP1A,PDE8A,PIK3R3,GNAI3,GABBR2,PRKAR2B,ADRA2A,VIPR1,RAP1GAP,DUSP1,PTH1R,DUSP4
GABA Receptor Signaling	-0E00	NaN	7.58E-02	GABBR2,GABRB3,GNAS,AP2B1,GABARAP
GPCR-Mediated Nutrient Sensing in Enteroendocrine Cells	-0E00	NaN	1.23E-01	GNAI3,PRKAR2B,PLCE1,GNAS,GNA11,GNG2,PRKAR2A,PLCB1,GNA14,PRKCA
Glioblastoma Multiforme Signaling	-0E00	-0.6882472016116852	1.39E-01	GRB2,PIK3R1,CDK6,NF2,HRAS,TCF3,PDGFC,CCND1,PIK3R3,PLCE1,CDC42,RHOD,SOS1,IGF1R,PLCB1,GSK3B,PDGFD,CDK2,WNT5B,WNT5A
Glucocorticoid Biosynthesis	-0E00	NaN	1.25E-01	EBP,
Gluconeogenesis I	-0E00	NaN	1.30E-01	ENO1,GPI,PGAM1
Glutaryl-CoA Degradation	-0E00	NaN	9.09E-02	HSD17B10,
Glycine Betaine Degradation	-0E00	NaN	1.00E-01	SHMT2,
Granulocyte Adhesion and Diapedesis	-0E00	NaN	1.12E-01	SDC1,MMP3,ITGA2,CKLF,ITGA6,RDX,MMP2,IL37,CXCL5,GNAI3,ITGAM,CCL2,EZR,MMP12,IL1RAP,MMP1,MSN,ITGA4
Granzyme A Signaling	-0E00	NaN	1.18E-01	NME1,--
Gustation Pathway	-0E00	NaN	7.34E-02	GNB1,PDE8A,PRKAR2B,GNAS,GNG2,PRKAR2A,PDE4A,PDE4B
Gα12/13 Signaling	-0E00	-2.3094010767585034	1.04E-01	VAV2,PIK3R3,ROCK1,CDH2,PXN,CDH4,JUN,F2R,CDC42,PIK3R1,TBXA2R,HRAS
Gαq Signaling	-0E00	-0.9428090415820635	1.38E-01	GNAS,PLD3,PIK3R1,GNA11,GNG2,RGS7,GNB5,RGS4,NFATC4,GNA14,GNB1,PIK3R3,ROCK1,GNB4,CALM1 (includes others),RHOD,PLCB1,GSK3B,ARHGEF25,PRKCA
Gαs Signaling	-0E00	-1.0	1.04E-01	GNB1,GNB4,PRKAR2B,GNAS,VIPR1,GNG2,PTH1R,PRKAR2A,GNB5,RAP1A,ADRB2
HIF1α Signaling	-0E00	NaN	1.30E-01	MMP3,PIK3R1,VEGFC,HRAS,MMP2,TCEB1,PDGFC,P4HTM,PIK3R3,JUN,EDN1,MMP12,MMP1
HMGB1 Signaling	-0E00	-1.7320508075688774	1.10E-01	HAT1,PIK3R1,RBBP7,IFNGR2,HRAS,PIK3R3,HMGB1,TLR4,JUN,CCL2,RHOD,CDC42,PLAT
Heparan Sulfate Biosynthesis	-0E00	NaN	3.70E-02	NDST2,HS3ST3A1
Heparan Sulfate Biosynthesis (Late Stages)	-0E00	NaN	4.26E-02	NDST2,HS3ST3A1
Hepatic Cholestasis	-0E00	NaN	8.86E-02	GNAS,PRKAR2A,IL37,IRAK3,TRAF6,TLR4,JUN,PRKAR2B,SLCO3A1,CD14,INSR,ABCC3,IL1RAP,PRKCA
Hepatic Fibrosis / Hepatic Stellate Cell Activation	-0E00	NaN	1.28E-01	IGFBP4,LEPR,KLF6,PDGFC,FAS,CCL2,EDN1,IGF1R,SMAD4,COL22A1,COL18A1,STAT1,IL1RAP,MMP1,COL6A2,COL12A1,IFNGR2,VEGFC,MMP2,FGF1,MET,TLR4,COL5A3,CD14,PDGFD
Histidine Degradation VI	-0E00	NaN	1.00E-01	MICAL2,
Human Embryonic Stem Cell Pluripotency	-0E00	NaN	1.08E-01	GNAS,KLK3,PIK3R1,TCF3,PDGFC,PIK3R3,BMPR1A,SMAD4,FGFRL1,GSK3B,PDGFD,WNT5B,WNT5A,BMP1
IL-10 Signaling	-0E00	NaN	1.18E-01	TRAF6,JUN,BLVRB,CD14,ARG2,IL37,STAT3,IL1RAP
IL-12 Signaling and Production in Macrophages	-0E00	NaN	7.63E-02	PIK3R3,TRAF6,APOE,TLR4,JUN,PIK3R1,MAF,SAA4,STAT1,PRKCA
IL-15 Production	-0E00	NaN	3.70E-02	STAT1,
IL-15 Signaling	-0E00	NaN	1.06E-01	PIK3R3,STAT5A,BCL2L1,IL15RA,PIK3R1,HRAS,STAT3
IL-17 Signaling	-0E00	NaN	1.25E-01	PIK3R3,TRAF6,JUN,MMP3,CCL2,PIK3R1,HRAS,GSK3B,CXCL5
IL-17A Signaling in Airway Cells	-0E00	NaN	1.09E-01	PIK3R3,TRAF6,PIK3R1,MUC5AC,GSK3B,CXCL5,STAT3
IL-17A Signaling in Gastric Cells	-0E00	NaN	4.00E-02	JUN,
IL-22 Signaling	-0E00	NaN	1.25E-01	STAT5A,STAT3,STAT1
IL-6 Signaling	-0E00	-0.2773500981126146	1.21E-01	GRB2,PIK3R1,HRAS,IL37,STAT3,TRAF6,PIK3R3,CSNK2A2,JUN,CYP19A1,SOS1,CSNK2A1,CD14,IL1RAP
ILK Signaling	-0E00	0.4082482904638631	1.38E-01	FLNB,PPP2CA,PIK3R1,ITGB8,CCND1,PPP1R14B,PDGFC,PARVB,JUN,CFL2,PPP1R12A,RHOD,PPP2R5C,IRS2,GSK3B,ITGB5,PARVA,PXN,CFL1,PPP2R5D,VEGFC,PIK3R3,FLNC,PPP2R3A,CDC42
Intrinsic Prothrombin Activation Pathway	-0E00	NaN	1.07E-01	COL5A3,KLK3,COL18A1
LPS-stimulated MAPK Signaling	-0E00	-1.6666666666666667	1.23E-01	PIK3R3,TLR4,PAK1,JUN,CDC42,PIK3R1,HRAS,CD14,PRKCA
LPS/IL-1 Mediated Inhibition of RXR Function	-0E00	-0.3333333333333333	1.18E-01	APOE,FMO3,FMO2,CPT1B,GSTM3,IL37,ALAS1,GSTO1,HS3ST3A1,ABCB9,TRAF6,TLR4,ALDH1L1,GSTM2,JUN,CD14,FABP5,SLC27A1,NDST2,ABCC3,IL1RAP,FMO4,GSTK1,MAOA
LXR/RXR Activation	-0E00	0.2773500981126146	1.17E-01	APOE,C3,SERPINF1,ARG2,IL37,SAA2,SAA4,C4A/C4B,TLR4,CCL2,MYLIP,CD14,IL1RAP,PON3
Leptin Signaling in Obesity	-0E00	NaN	1.37E-01	PIK3R3,PRKAR2B,PLCE1,GNAS,LEPR,GRB2,PIK3R1,PRKAR2A,PLCB1,STAT3
Leucine Degradation I	-0E00	NaN	1.11E-01	BCAT1,
Lymphotoxin β Receptor Signaling	-0E00	-0.4472135954999579	1.11E-01	PIK3R3,TRAF6,BCL2L1,--,PIK3R1,TRAF1
MIF Regulation of Innate Immunity	-0E00	NaN	7.69E-02	TLR4,JUN,CD14
MIF-mediated Glucocorticoid Regulation	-0E00	NaN	9.68E-02	TLR4,CD14,NR3C1
Melanoma Signaling	-0E00	NaN	9.52E-02	PIK3R3,PIK3R1,HRAS,CCND1
Melatonin Degradation I	-0E00	NaN	2.22E-02	CYP19A1,
Melatonin Signaling	-0E00	-2.6457513110645903	1.03E-01	GNAI3,CALM1 (includes others),PRKAR2B,PLCE1,PRKAR2A,PLCB1,PRKCA
Methylglyoxal Degradation III	-0E00	NaN	1.00E-01	FAM213B,
Mitochondrial L-carnitine Shuttle Pathway	-0E00	NaN	1.18E-01	CPT1B,SLC27A1
Mouse Embryonic Stem Cell Pluripotency	-0E00	-1.507556722888818	1.20E-01	LIFR,PIK3R3,GRB2,BMPR1A,PIK3R1,SOS1,HRAS,SMAD4,GSK3B,STAT3,TCF3
NAD Salvage Pathway II	-0E00	NaN	9.52E-02	NT5E,ACP1
NF-κB Activation by Viruses	-0E00	NaN	1.10E-01	PIK3R3,PIK3R1,ITGA2,ITGA6,HRAS,ITGB5,PRKCA,ITGA4
NF-κB Signaling	-0E00	0.22941573387056174	1.16E-01	HDAC2,UBE2N,PIK3R1,HRAS,IL37,IRAK3,DDR1,TRAF6,PIK3R3,TLR4,CSNK2A2,BMPR1A,UBE2V1,IGF1R,CSNK2A1,GSK3B,FGFRL1,INSR,MAP3K3
Natural Killer Cell Signaling	-0E00	NaN	8.57E-02	VAV2,PIK3R3,SYNJ2,PAK1,GRB2,PIK3R1,SOS1,HRAS,PRKCA
Netrin Signaling	-0E00	NaN	7.69E-02	PRKAR2B,PRKAR2A,NFATC4
Neuropathic Pain Signaling In Dorsal Horn Neurons	-0E00	-1.507556722888818	1.11E-01	PIK3R3,GRIN1,CAMK1,PRKAR2B,PLCE1,PIK3R1,GRIA1,PRKAR2A,PLCB1,PRKCA,GRIA3
Neurotrophin/TRK Signaling	-0E00	-1.414213562373095	1.19E-01	PIK3R3,JUN,KLK3,CDC42,GRB2,PIK3R1,SOS1,HRAS
Nicotine Degradation II	-0E00	NaN	1.02E-01	FMO3,FMO2,CYP19A1,AOX1,FMO4
Nicotine Degradation III	-0E00	NaN	4.65E-02	CYP19A1,AOX1
Notch Signaling	-0E00	NaN	8.11E-02	JAG1,RFNG,PSEN1
Nur77 Signaling in T Lymphocytes	-0E00	NaN	8.89E-02	CALM1 (includes others),HDAC2,--,MAP3K3
Oleate Biosynthesis II (Animals)	-0E00	NaN	1.11E-01	CYB5A,
Oxidative Ethanol Degradation III	-0E00	NaN	6.67E-02	ACSS1,
P2Y Purigenic Receptor Signaling Pathway	-0E00	-2.4961508830135313	1.27E-01	GNAS,PIK3R1,GNG2,GNB5,PRKAR2A,HRAS,PIK3R3,GNB1,GNB4,GNAI3,JUN,PLCE1,PRKAR2B,PLCB1,PRKCA
PI3K Signaling in B Lymphocytes	-0E00	-1.386750490563073	1.30E-01	VAV2,CD81,C3,ATF7,PIK3R1,HRAS,NFATC4,TLR4,CALM1 (includes others),CBL,JUN,PLCE1,FOXO3,PLCB1,IRS2,PLEKHA2
PKCθ Signaling in T Lymphocytes	-0E00	-0.9045340337332909	1.03E-01	VAV2,PIK3R3,MAP3K12,JUN,GRB2,MAP3K13,PIK3R1,SOS1,HRAS,NFATC4,MAP3K3
Parkinson's Signaling	-0E00	NaN	6.67E-02	--,
Phosphatidylglycerol Biosynthesis II (Non-plastidic)	-0E00	NaN	1.11E-01	AGPAT5,AGPAT3
Phospholipase C Signaling	-0E00	-1.212678125181665	1.14E-01	MPRIP,RALA,GNB5,HRAS,GNB1,GNB4,PLCE1,AHNAK,PPP1R12A,RHOD,SOS1,PLCB1,PRKCA,ITGA4,PLD3,GNAS,HDAC2,HDAC8,GRB2,RALB,ITGA2,GNG2,NFATC4,RAP1A,CALM1 (includes others)
Phospholipases	-0E00	NaN	9.62E-02	PLA2G16,PLCE1,PLD3,PLA2R1,PLCB1
Phototransduction Pathway	-0E00	NaN	1.20E-01	GNB1,PRKAR2B,GUCY1A3,PRKAR2A,GNB5,OPN3
Primary Immunodeficiency Signaling	-0E00	NaN	4.88E-02	RFX5,DCLRE1C
Production of Nitric Oxide and Reactive Oxygen Species in Macrophages	-0E00	2.5584085962673253	1.28E-01	APOE,PPP2CA,MAP3K13,PPP2R5D,PIK3R1,IFNGR2,ARG2,SAA4,RAP1A,PPP1R14B,PIK3R3,MAP3K12,TLR4,PPP1CC,JUN,PPP1R12A,PPP2R3A,RHOD,CYBA,PPP2R5C,STAT1,MAP3K3,PRKCA
Putrescine Degradation III	-0E00	NaN	1.25E-01	SAT2,MAOA
RANK Signaling in Osteoclasts	-0E00	NaN	1.16E-01	PIK3R3,TRAF6,CALM1 (includes others),MAP3K12,CBL,JUN,MAP3K13,PIK3R1,GSN,MAP3K3
Regulation of IL-2 Expression in Activated and Anergic T Lymphocytes	-0E00	NaN	1.18E-01	VAV2,CALM1 (includes others),JUN,GRB2,SOS1,HRAS,SMAD4,TOB1,NFATC4
Relaxin Signaling	-0E00	-1.8973665961010275	1.36E-01	GNAS,GUCY1A3,PIK3R1,GNA11,GNG2,GNB5,PDE4A,PRKAR2A,GNA14,PDE4B,RAP1A,GNB1,PDE8A,PIK3R3,GNB4,GNAI3,JUN,PRKAR2B
Renin-Angiotensin Signaling	-0E00	-1.2909944487358056	1.39E-01	GNAS,GRB2,PIK3R1,PRKAR2A,SHC3,HRAS,STAT3,PIK3R3,PAK1,JUN,PRKAR2B,CCL2,SOS1,STAT1,PRKCA
Retinoate Biosynthesis I	-0E00	NaN	6.67E-02	DHRS9,ADH1C
Retinoic acid Mediated Apoptosis Signaling	-0E00	-2.4494897427831783	1.03E-01	--,PARP2,ZC3HAV1,CFLAR,PARP9,PARP1
Retinol Biosynthesis	-0E00	NaN	6.67E-02	CES1,DHRS9
Role of Cytokines in Mediating Communication between Immune Cells	-0E00	NaN	1.92E-02	IL37,
Role of Hypercytokinemia/hyperchemokinemia in the Pathogenesis of Influenza	-0E00	NaN	4.88E-02	CCL2,IL37
Role of IL-17A in Arthritis	-0E00	NaN	9.26E-02	PIK3R3,CCL2,PIK3R1,CXCL5,MMP1
Role of IL-17A in Psoriasis	-0E00	NaN	7.69E-02	CXCL5,
Role of IL-17F in Allergic Inflammatory Airway Diseases	-0E00	NaN	1.22E-01	TRAF6,RPS6KA6,CCL2,RPS6KA2,CXCL5
Role of MAPK Signaling in the Pathogenesis of Influenza	-0E00	NaN	7.81E-02	PLA2G16,CCL2,PLA2R1,HRAS,PRKCA
Role of Macrophages, Fibroblasts and Endothelial Cells in Rheumatoid Arthritis	-0E00	NaN	1.10E-01	MMP3,PIK3R1,HRAS,PDGFC,CCND1,PLCE1,JUN,CCL2,PLCB1,GSK3B,IL1RAP,WNT5B,MMP1,TRAF1,PRKCA,SFRP4,LRP5,VEGFC,IL37,NFATC4,STAT3,IRAK3,TCF3,ROCK1,TRAF6,PIK3R3,TLR4,CALM1 (includes others),SFRP1,PDGFD,WNT5A
Role of NANOG in Mammalian Embryonic Stem Cell Pluripotency	-0E00	-0.4472135954999579	1.20E-01	GRB2,PIK3R1,HRAS,STAT3,PIK3R3,LIFR,BMPR1A,SOS1,SMAD4,GSK3B,WNT5B,WNT5A,BMP1
Role of NFAT in Regulation of the Immune Response	-0E00	-0.2581988897471611	1.33E-01	GNAS,CSNK1G1,GRB2,PIK3R1,GNA11,GNG2,GNB5,HRAS,NFATC4,GNA14,GNB1,PIK3R3,GNB4,RCAN1,CALM1 (includes others),GNAI3,JUN,SOS1,RCAN3,PLCB1,GSK3B
Role of Osteoblasts, Osteoclasts and Chondrocytes in Rheumatoid Arthritis	-0E00	NaN	1.17E-01	BGLAP,MMP3,PIK3R1,JUN,BMPR1A,SMAD4,GSK3B,IL1RAP,ADAMTS5,WNT5B,MMP1,BMP1,SFRP4,LRP5,ITGA2,NFATC4,IL37,TCF3,GSN,TRAF6,PIK3R3,CALM1 (includes others),CBL,SFRP1,WNT5A
Role of PI3K/AKT Signaling in the Pathogenesis of Influenza	-0E00	NaN	1.00E-01	KPNA3,PIK3R3,GNAI3,PIK3R1,CRK,GSK3B
Role of PKR in Interferon Induction and Antiviral Response	-0E00	NaN	1.00E-01	TRAF6,--,EIF2S1,STAT1
Role of Pattern Recognition Receptors in Recognition of Bacteria and Viruses	-0E00	0.0	7.63E-02	PIK3R3,TRAF6,PTX3,TLR4,C3,PIK3R1,EIF2S1,OAS3,PRKCA
Role of RIG1-like Receptors in Antiviral Innate Immunity	-0E00	NaN	2.44E-02	TRAF6,
Role of Wnt/GSK-3β Signaling in the Pathogenesis of Influenza	-0E00	NaN	7.04E-02	CSNK1G1,GSK3B,TCF3,WNT5B,WNT5A
Role of p14/p19ARF in Tumor Suppression	-0E00	NaN	1.03E-01	PIK3R3,NPM1,PIK3R1
Serotonin Degradation	-0E00	NaN	1.00E-01	HSD17B10,DHRS9,ADH1C,ADH1B,MAOA
Serotonin Receptor Signaling	-0E00	NaN	4.88E-02	GNAS,MAOA
Sperm Motility	-0E00	0.0	1.28E-01	PLA2G16,CACNA1G,GNAS,GUCY1A3,SLC12A2,PLA2R1,PDE4A,PRKAR2A,PDE4B,CALM1 (includes others),PLCE1,PRKAR2B,PLCB1,PRKCA
Sphingosine-1-phosphate Signaling	-0E00	-1.8973665961010275	1.04E-01	PIK3R3,GNAI3,PLCE1,GNAS,SMPD4,RHOD,CASP2,PIK3R1,PLCB1,PDGFD,PDGFC
Superpathway of Cholesterol Biosynthesis	-0E00	NaN	7.41E-02	EBP,LBR
Superpathway of D-myo-inositol (1,4,5)-trisphosphate Metabolism	-0E00	NaN	8.33E-02	SYNJ2,IMPAD1
Superpathway of Melatonin Degradation	-0E00	NaN	4.00E-02	CYP19A1,MAOA
T Cell Receptor Signaling	-0E00	NaN	1.06E-01	VAV2,PIK3R3,CALM1 (includes others),CBL,JUN,GRB2,PIK3R1,SOS1,HRAS,NFATC4
T Helper Cell Differentiation	-0E00	NaN	8.20E-02	IFNGR2,STAT3,BCL6,STAT1,ICOSLG/LOC102723996
TNFR1 Signaling	-0E00	-2.23606797749979	1.06E-01	PAK1,JUN,CDC42,--,CASP2
TNFR2 Signaling	-0E00	NaN	7.14E-02	JUN,TRAF1
TR/RXR Activation	-0E00	NaN	1.06E-01	PIK3R3,ENO1,RAB3B,MED1,PIK3R1,SLC16A2,THRA,PFKP,DIO2
TREM1 Signaling	-0E00	1.3416407864998738	7.25E-02	STAT5A,TLR4,CCL2,GRB2,STAT3
TWEAK Signaling	-0E00	NaN	6.06E-02	--,TRAF1
The Visual Cycle	-0E00	NaN	6.67E-02	DHRS9,
Thrombin Signaling	-0E00	-1.697749375254331	1.23E-01	CAMK1,MPRIP,GNAS,F2R,GRB2,PIK3R1,GNA11,GNG2,GNB5,HRAS,GNA14,GATA2,GNB1,PIK3R3,ROCK1,GNB4,GNAI3,PLCE1,PPP1R12A,RHOD,SOS1,PLCB1,PRKCA
Thyroid Cancer Signaling	-0E00	NaN	1.03E-01	KLK3,HRAS,TCF3,CCND1
Thyroid Hormone Metabolism II (via Conjugation and/or Degradation)	-0E00	NaN	4.17E-02	DIO2,
Tight Junction Signaling	-0E00	NaN	1.04E-01	YKT6,VTI1A,PPP2CA,RAB13,PPP2R5D,PVRL3,JAM2,CTNNA1,PRKAR2A,NAPG,JUN,PRKAR2B,CDC42,PPP2R3A,CSTF2,PPP2R5C,CSTF3
Toll-like Receptor Signaling	-0E00	0.3779644730092272	1.11E-01	TRAF6,TLR4,JUN,TICAM2,CD14,IL37,IRAK3,TRAF1
Transcriptional Regulatory Network in Embryonic Stem Cells	-0E00	NaN	1.25E-01	TRIM24,SKIL,STAT3,FOXC1,--
Triacylglycerol Biosynthesis	-0E00	NaN	1.21E-01	AGPAT5,ELOVL1,AGPAT3,ELOVL6
Triacylglycerol Degradation	-0E00	NaN	1.25E-01	ABHD12,CES1,NDST2
Tryptophan Degradation III (Eukaryotic)	-0E00	NaN	5.26E-02	HSD17B10,
Tryptophan Degradation X (Mammalian, via Tryptamine)	-0E00	NaN	6.25E-02	MAOA,
Type I Diabetes Mellitus Signaling	-0E00	0.0	1.30E-01	--,HLA-A,HLA-B,IFNGR2,HSPD1,FAS,HLA-G,TRAF6,HLA-C,STAT1,IL1RAP,CPE,HLA-E
Type II Diabetes Mellitus Signaling	-0E00	NaN	7.14E-02	PIK3R3,SMPD4,PIK3R1,PKM,SLC27A1,IRS2,INSR,PRKCA
UVB-Induced MAPK Signaling	-0E00	-2.4494897427831783	1.35E-01	PIK3R3,H3F3A/H3F3B,JUN,PIK3R1,EIF4E,PRKCA,EIF4EBP1
UVC-Induced MAPK Signaling	-0E00	-2.0	9.52E-02	JUN,SMPD4,HRAS,PRKCA
Unfolded protein response	-0E00	NaN	7.55E-02	CALR,HSPA4,VCP,HSPA2
VDR/RXR Activation	-0E00	0.4472135954999579	1.17E-01	LRP5,YY1,BGLAP,GADD45A,MED1,CSNK2A1,CD14,PSMC5,PRKCA
VEGF Family Ligand-Receptor Interactions	-0E00	-1.889822365046136	9.46E-02	PIK3R3,GRB2,PIK3R1,SOS1,HRAS,VEGFC,PRKCA
Valine Degradation I	-0E00	NaN	1.11E-01	BCAT1,HIBADH
Vitamin-C Transport	-0E00	NaN	7.14E-02	GSTO1,
Wnt/Ca+ pathway	-0E00	-0.8164965809277261	1.27E-01	PLCE1,PLCB1,GSK3B,NFATC4,WNT5B,PRKCA,WNT5A
Wnt/β-catenin Signaling	-0E00	-1.1547005383792517	1.21E-01	SFRP4,LRP5,CSNK1G1,PPP2CA,PPP2R5D,TLE1,TCF3,CCND1,CSNK2A2,CDH2,JUN,PPP2R3A,CSNK2A1,CD44,RUVBL2,PPP2R5C,GSK3B,SFRP1,WNT5B,WNT5A
Xenobiotic Metabolism Signaling	-0E00	NaN	1.21E-01	CAMK1,PPP2CA,PIK3R1,MAF,HRAS,HS3ST3A1,PTGES3,ALDH1L1,CES1,GSTM2,PPP2R5C,FMO4,PRKCA,GSTK1,FMO3,FMO2,MED1,PPP2R5D,GSTM3,MAP3K13,GSTO1,AIP,PIK3R3,MAP3K12,PPP2R3A,NDST2,NRIP1,ABCC3,MAP3K3,MAOA
autophagy	-0E00	NaN	1.39E-01	LAMP2,ATG3,LAMP1,MAP1LC3A,SQSTM1
cAMP-mediated signaling	-0E00	0.42640143271122083	1.17E-01	CAMK1,AKAP8,TBXA2R,PDE4A,ADRB2,GNAS,RGS7,PRKAR2A,RGS4,PDE4B,STAT3,DRD2,RAP1A,PDE8A,GNAI3,CALM1 (includes others),GABBR2,AKAP13,PRKAR2B,ADRA2A,VIPR1,DUSP1,RAP1GAP,PTH1R,DUSP4
eNOS Signaling	-0E00	-1.0690449676496976	1.19E-01	GNAS,GUCY1A3,PIK3R1,PRKAR2A,SLC7A1,VEGFC,PDGFC,HSPA2,PIK3R3,CCNA2,CALM1 (includes others),HSPA4,PRKAR2B,CAV1,DNM2,PRKCA
iCOS-iCOSL Signaling in T Helper Cells	-0E00	-1.3416407864998738	7.22E-02	PIK3R3,CALM1 (includes others),GRB2,PIK3R1,PLEKHA2,NFATC4,ICOSLG/LOC102723996
nNOS Signaling in Neurons	-0E00	NaN	1.30E-01	CAPN5,GRIN1,CALM1 (includes others),DLG4,CAPN2,PRKCA
nNOS Signaling in Skeletal Muscle Cells	-0E00	NaN	7.14E-02	CALM1 (includes others),
p38 MAPK Signaling	-0E00	-0.9045340337332909	1.25E-01	HMGN1,IL37,IRAK3,FAS,TRAF6,DAXX,RPS6KA6,MAX,H3F3A/H3F3B,DUSP1,RPS6KB2,RPS6KA2,STAT1,IL1RAP
phagosome formation	-0E00	NaN	1.21E-01	PIK3R3,TLR4,PLCE1,SCARA3,MRC2,RHOD,PIK3R1,ITGA2,PLA2R1,PLCB1,PRKCA,ITGA4
tRNA Splicing	-0E00	NaN	1.14E-01	PDE8A,TSEN15,PDE4A,PDE4B
γ-linolenate Biosynthesis II (Animals)	-0E00	NaN	1.18E-01	SLC27A1,CYB5A
Ketolysis	1.84E-01	NaN	1.43E-01	OXCT1,
Mineralocorticoid Biosynthesis	1.84E-01	NaN	1.43E-01	EBP,
Pregnenolone Biosynthesis	1.84E-01	NaN	1.43E-01	MICAL2,
Sphingomyelin Metabolism	1.84E-01	NaN	1.43E-01	SMPD4,
Isoleucine Degradation I	2.17E-01	NaN	1.43E-01	HSD17B10,BCAT1
Leukotriene Biosynthesis	2.17E-01	NaN	1.43E-01	GGT1,GGT7
Arginine Biosynthesis IV	2.24E-01	NaN	1.67E-01	ASS1,
Arginine Degradation VI (Arginase 2 Pathway)	2.24E-01	NaN	1.67E-01	ARG2,
Glycine Cleavage Complex	2.24E-01	NaN	1.67E-01	AMT,
Pentose Phosphate Pathway (Non-oxidative Branch)	2.24E-01	NaN	1.67E-01	RPE,
Selenocysteine Biosynthesis II (Archaea and Eukaryotes)	2.24E-01	NaN	1.67E-01	SEPHS1,
Zymosterol Biosynthesis	2.24E-01	NaN	1.67E-01	LBR,
Cholesterol Biosynthesis I	2.48E-01	NaN	1.54E-01	EBP,LBR
Cholesterol Biosynthesis II (via 24,25-dihydrolanosterol)	2.48E-01	NaN	1.54E-01	EBP,LBR
Cholesterol Biosynthesis III (via Desmosterol)	2.48E-01	NaN	1.54E-01	EBP,LBR
Choline Biosynthesis III	2.48E-01	NaN	1.54E-01	PLD3,PCYT1A
Chondroitin Sulfate Degradation (Metazoa)	2.48E-01	NaN	1.54E-01	CD44,CEMIP
Maturity Onset Diabetes of Young (MODY) Signaling	2.61E-01	NaN	1.50E-01	CACNA1C,INSR,CACNA1A
ErbB Signaling	2.65E-01	NaN	1.41E-01	PIK3R3,NRG1,PAK1,JUN,CDC42,GRB2,PIK3R1,SOS1,HRAS,HBEGF,GSK3B,PRKCA
α-Adrenergic Signaling	2.65E-01	0.0	1.41E-01	GNB1,GNB4,GNAI3,CALM1 (includes others),PRKAR2B,GNAS,ADRA2A,GNG2,PRKAR2A,GNB5,HRAS,PRKCA
GPCR-Mediated Integration of Enteroendocrine Signaling Exemplified by an L Cell	2.74E-01	NaN	1.43E-01	GNAI3,PRKAR2B,PLCE1,GNAS,VIPR1,GNA11,PRKAR2A,PLCB1,GNA14,ADRB2
IL-4 Signaling	2.74E-01	NaN	1.43E-01	PIK3R3,SYNJ2,GRB2,PIK3R1,SOS1,RPS6KB2,HRAS,NFATC4,HMGA1,NR3C1
Acetate Conversion to Acetyl-CoA	2.74E-01	NaN	2.00E-01	ACSS1,
CMP-N-acetylneuraminate Biosynthesis I (Eukaryotes)	2.74E-01	NaN	2.00E-01	NANS,
Ceramide Biosynthesis	2.74E-01	NaN	2.00E-01	SPTLC2,
Citrulline-Nitric Oxide Cycle	2.74E-01	NaN	2.00E-01	ASS1,
Galactose Degradation I (Leloir Pathway)	2.74E-01	NaN	2.00E-01	GALE,
Serine Biosynthesis	2.74E-01	NaN	2.00E-01	PSAT1,
Regulation of the Epithelial-Mesenchymal Transition Pathway	2.79E-01	NaN	1.41E-01	LOX,PIK3R1,HRAS,FOXC2,FGF10,SOS1,SMAD4,GSK3B,WNT5B,TWIST2,GRB2,EGR1,MMP2,STAT3,TCF3,FGF1,MET,PIK3R3,CDH2,FGFRL1,PDGFD,JAG1,PSEN1,WNT5A,FGF5
Melanocyte Development and Pigmentation Signaling	2.79E-01	-1.7320508075688774	1.43E-01	PIK3R3,RPS6KA6,PRKAR2B,GNAS,GRB2,PIK3R1,SOS1,PRKAR2A,RPS6KB2,HRAS,CRK,RPS6KA2
Cleavage and Polyadenylation of Pre-mRNA	2.84E-01	NaN	1.67E-01	CSTF2,CSTF3
PXR/RXR Activation	2.88E-01	NaN	1.45E-01	PRKAR2B,GSTM2,FOXO3,PRKAR2A,ALAS1,INSR,ABCC3,NR3C1,ABCB9
EIF2 Signaling	2.88E-01	-1.6035674514745464	1.42E-01	EIF2AK4,GRB2,PIK3R1,HRAS,RPL7L1,EIF2B3,EIF4A2,EIF3E,EIF4G1,EIF2S1,EIF4E,PIK3R3,PPP1CC,EIF3F,EIF3B,RPL26L1,EIF5,SOS1,EIF2B1,RPL39L,RPL37,GSK3B,INSR,EIF1AX
Cardiomyocyte Differentiation via BMP Receptors	2.9E-01	NaN	1.58E-01	NKX2-5,BMPR1A,SMAD4
Purine Nucleotides Degradation II (Aerobic)	2.9E-01	NaN	1.58E-01	NT5E,PNP,AOX1
Growth Hormone Signaling	2.9E-01	-0.3333333333333333	1.45E-01	PIK3R3,STAT5A,RPS6KA6,PIK3R1,RPS6KB2,IGF1R,RPS6KA2,STAT3,STAT1,PRKCA
Synaptic Long Term Depression	2.92E-01	1.6059101370939322	1.43E-01	PLA2G16,GNAS,GUCY1A3,PPP2CA,GRID1,PPP2R5D,GRIA1,GNA11,PLA2R1,HRAS,GNA14,GNAI3,PLCE1,PPP2R3A,IGF1R,PLCB1,PPP2R5C,GRIA3,PRKCA
Estrogen-Dependent Breast Cancer Signaling	3.06E-01	NaN	1.48E-01	PIK3R3,HSD17B10,STAT5A,JUN,CYP19A1,PIK3R1,IGF1R,HRAS,CCND1
PCP pathway	3.06E-01	-1.889822365046136	1.48E-01	ROCK1,SDC1,PFN1,JUN,VANGL1,PRICKLE1,WNT5B,LGR4,WNT5A
GDNF Family Ligand-Receptor Interactions	3.07E-01	-1.0	1.47E-01	PIK3R3,JUN,PDLIM7,CDC42,GRB2,PIK3R1,SOS1,DOK7,HRAS,IRS2
B Cell Receptor Signaling	3.1E-01	NaN	1.44E-01	VAV2,RAP2B,CFL1,GRB2,MAP3K13,EGR1,PIK3R1,HRAS,NFATC4,BCL6,TCF3,RAP1A,PIK3R3,SYNJ2,MAP3K12,BCL2L1,CALM1 (includes others),JUN,CFL2,CDC42,SOS1,RPS6KB2,GSK3B,MAP3K3
Inhibition of Angiogenesis by TSP1	3.23E-01	NaN	1.56E-01	HSPG2,SDC1,JUN,GUCY1A3,THBS1
Role of JAK family kinases in IL-6-type Cytokine Signaling	3.23E-01	NaN	1.60E-01	STAT5A,OSMR,STAT3,STAT1
MSP-RON Signaling Pathway	3.23E-01	NaN	1.52E-01	PIK3R3,TLR4,ITGAM,CCL2,KLK3,PIK3R1,RPS6KA2
OX40 Signaling Pathway	3.23E-01	NaN	1.52E-01	HLA-G,BCL2L1,JUN,HLA-C,HLA-A,HLA-B,HLA-E
Cysteine Biosynthesis III (mammalia)	3.23E-01	NaN	1.67E-01	SUV39H2,PRMT5,FTSJ1
Role of JAK1 and JAK3 in γc Cytokine Signaling	3.24E-01	NaN	1.50E-01	PIK3R3,STAT5A,IL15RA,GRB2,PIK3R1,HRAS,IRS2,STAT3,STAT1
Agrin Interactions at Neuromuscular Junction	3.25E-01	-3.0	1.49E-01	LAMC1,NRG1,PAK1,PXN,JUN,CDC42,ITGA2,ITGA6,HRAS,ITGA4
BMP signaling pathway	3.25E-01	NaN	1.49E-01	NKX2-5,PRKAR2B,JUN,GRB2,BMPR1A,SOS1,PRKAR2A,HRAS,SMAD4,PITX2,BMP1
Synaptic Long Term Potentiation	3.29E-01	NaN	1.47E-01	GRIN1,GRIA1,GNA11,PRKAR2A,HRAS,CACNA1C,GNA14,PPP1R14B,RAP1A,CALM1 (includes others),PPP1CC,PLCE1,PRKAR2B,PPP1R12A,PLCB1,GRIA3,PRKCA
PPARα/RXRα Activation	3.33E-01	-0.2581988897471611	1.45E-01	GNAS,GRB2,MED1,CPT1B,GNA11,PRKAR2A,CKAP5,NR2C2,HRAS,GNA14,AIP,TRAF6,PRKAR2B,JUN,PLCE1,SOS1,PLCB1,SMAD4,SLC27A1,INSR,GOT2,IL1RAP,ITGB5,PRKCA
Arginine Degradation I (Arginase Pathway)	3.42E-01	NaN	2.50E-01	ARG2,
Melatonin Degradation II	3.42E-01	NaN	2.50E-01	MAOA,
Myo-inositol Biosynthesis	3.42E-01	NaN	2.50E-01	IMPAD1,
Phenylalanine Degradation I (Aerobic)	3.42E-01	NaN	2.50E-01	PCBD2,
Rapoport-Luebering Glycolytic Shunt	3.42E-01	NaN	2.50E-01	PGAM1,
Spermine and Spermidine Degradation I	3.42E-01	NaN	2.50E-01	SAT2,
Prostate Cancer Signaling	3.43E-01	NaN	1.50E-01	PIK3R3,CCNE2,PA2G4,KLK3,TFDP1,GRB2,PIK3R1,SOS1,HRAS,GSK3B,CCND1,CDK2
Prolactin Signaling	3.43E-01	-0.6324555320336759	1.51E-01	PIK3R3,STAT5A,JUN,GRB2,PIK3R1,SOS1,HRAS,STAT3,STAT1,NR3C1,PRKCA
STAT3 Pathway	3.43E-01	NaN	1.51E-01	MAP3K12,PIM1,BMPR1A,CISH,IGF1R,HRAS,INSR,STAT3,FGFRL1,DDR1,CDC25A
Adipogenesis pathway	3.43E-01	NaN	1.48E-01	HDAC8,HDAC2,SAP30L,RBBP7,GTF2H2,NFATC4,MNAT1,FGF1,FOXC2,KDM1A,BMPR1A,EZH2,CTBP2,GTF2H5,FGFRL1,GTF2H3,RBBP4,WNT5A
Induction of Apoptosis by HIV1	3.44E-01	-1.0	1.53E-01	DAXX,BCL2L1,--,HTRA2,SLC25A10,--,DFFA,FAS,TRAF1
Semaphorin Signaling in Neurons	3.45E-01	NaN	1.54E-01	MET,ROCK1,SEMA3A,PAK1,CFL1,CFL2,RHOD,PLXNB1
Role of Oct4 in Mammalian Embryonic Stem Cell Pluripotency	3.46E-01	NaN	1.56E-01	FAM208A,PHB,ETS2,CCNF,PHC1,BRCA1,PARP1
Role of JAK1, JAK2 and TYK2 in Interferon Signaling	3.54E-01	NaN	1.67E-01	IFNGR2,STAT2,STAT3,STAT1
Tumoricidal Function of Hepatic Natural Killer Cells	3.54E-01	NaN	1.67E-01	ENDOG,--,DFFA,FAS
Glutathione Redox Reactions I	3.6E-01	NaN	1.76E-01	GPX8,GPX4,GSTK1
Reelin Signaling in Neurons	3.61E-01	NaN	1.52E-01	PIK3R3,PAFAH1B2,APOE,PIK3R1,ITGA2,ITGA6,LRP8,GSK3B,PAFAH1B1,PAFAH1B3,APP,ITGA4
IL-8 Signaling	3.69E-01	-1.8	1.48E-01	PIK3R1,GNB5,HRAS,PDGFC,CCND1,EIF4EBP1,GNB1,GNB4,JUN,RHOD,ITGB5,TEK,PRKCA,PLD3,GNAS,ANGPT1,GNG2,VEGFC,HBEGF,MMP2,IRAK3,ROCK1,TRAF6,PIK3R3,GNAI3,BCL2L1,ITGAM
CREB Signaling in Neurons	3.7E-01	-1.5	1.48E-01	POLR2D,PIK3R1,GRIA1,GRID1,GNA11,GNB5,HRAS,GNA14,GNB1,GNB4,PLCE1,SOS1,PLCB1,PRKCA,GRIN1,GNAS,GRB2,GNG2,PRKAR2A,PIK3R3,GNAI3,CALM1 (includes others),PRKAR2B,POLR2E,GRIA3
Allograft Rejection Signaling	3.74E-01	NaN	1.62E-01	HLA-G,HLA-C,HLA-A,HLA-B,HLA-E,FAS
NAD Phosphorylation and Dephosphorylation	3.75E-01	NaN	2.00E-01	ACP1,NADK
FGF Signaling	3.78E-01	-1.386750490563073	1.53E-01	GRB2,PIK3R1,HRAS,CRK,STAT3,FGF1,MET,PIK3R3,FGF10,SOS1,FGFRL1,PRKCA,FGF5
Ethanol Degradation II	3.79E-01	NaN	1.67E-01	HSD17B10,DHRS9,ACSS1,ADH1C,ADH1B
IL-3 Signaling	3.81E-01	-0.9045340337332909	1.55E-01	PIK3R3,STAT5A,PAK1,JUN,GRB2,PIK3R1,SOS1,HRAS,STAT3,STAT1,PRKCA
PEDF Signaling	3.81E-01	-0.6324555320336759	1.55E-01	PIK3R3,ROCK1,ARHGAP22,BCL2L1,SOD2,WASF2,PIK3R1,SERPINF1,HRAS,CFLAR,FAS
TCA Cycle II (Eukaryotic)	3.88E-01	NaN	1.74E-01	CS,SDHD,IDH3A,IDH3B
Colorectal Cancer Metastasis Signaling	3.91E-01	-1.889822365046136	1.48E-01	MMP3,PIK3R1,GNB5,HRAS,PDGFC,CCND1,GNB1,GNB4,JUN,RHOD,SOS1,SMAD4,GSK3B,MMP12,STAT1,MMP1,WNT5B,LRP5,GNAS,GRB2,GNG2,PRKAR2A,VEGFC,MMP2,STAT3,TCF3,BIRC5,PIK3R3,BCL2L1,TLR4,PRKAR2B,MSH2,MSH6,WNT5A
IL-1 Signaling	3.94E-01	-1.2649110640673518	1.54E-01	GNAS,GNG2,GNA11,GNB5,PRKAR2A,GNA14,IRAK3,TRAF6,GNB1,GNB4,GNAI3,JUN,PRKAR2B,IL1RAP
Role of NFAT in Cardiac Hypertrophy	3.95E-01	-0.6255432421712244	1.49E-01	CAMK1,PIK3R1,GNB5,HRAS,GNB1,GNB4,PLCE1,SOS1,IGF1R,PLCB1,GSK3B,PRKCA,GNAS,HDAC8,HDAC2,GRB2,GNG2,PRKAR2A,NFATC4,PIK3R3,GNAI3,CALM1 (includes others),RCAN1,NKX2-5,PRKAR2B,RCAN3
Adenosine Nucleotides Degradation II	4.02E-01	NaN	1.88E-01	NT5E,PNP,AOX1
Methionine Degradation I (to Homocysteine)	4.02E-01	NaN	1.88E-01	SUV39H2,PRMT5,FTSJ1
Acute Phase Response Signaling	4.09E-01	1.0	1.51E-01	SERPING1,PIK3R1,HRAS,NR3C1,HNRNPK,C1R,C4A/C4B,JUN,SOD2,SOS1,OSMR,NOLC1,IL1RAP,C3,GRB2,C1S,SERPINF1,STAT3,SAA2,IL37,TCF3,SAA4,HMOX2,TRAF6,PIK3R3
PPAR Signaling	4.12E-01	-1.0690449676496976	1.56E-01	STAT5A,GRB2,MED1,HRAS,IL37,PDGFC,AIP,TRAF6,JUN,SOS1,INSR,NRIP1,PDGFD,IL1RAP
AMPK Signaling	4.13E-01	1.9414506867883021	1.52E-01	PBRM1,GNAS,PPP2CA,CPT1B,PPP2R5D,PIK3R1,PRKAR2A,PFKP,SMARCA4,EIF4EBP1,PIK3R3,PRKAR2B,ADRA2A,PPP2R3A,SMARCC2,IRS2,PPP2R5C,INSR,AK2,HLTF,PPAT,ADRB2
Oxidative Phosphorylation	4.28E-01	NaN	1.56E-01	NDUFA9,--,COX7C,SURF1,COX7A1,ATP5C1,NDUFS1,COX11,ATP5B,NDUFV2,COX5A,SDHD,NDUFA3,CYB5A,UQCRC1
Telomerase Signaling	4.28E-01	0.0	1.56E-01	HDAC8,HDAC2,GRB2,PPP2CA,PPP2R5D,PIK3R1,DKC1,HRAS,PTGES3,PIK3R3,PPP2R3A,ETS2,SOS1,TPP1,PPP2R5C
CCR5 Signaling in Macrophages	4.28E-01	NaN	1.61E-01	GNB1,GNB4,GNAI3,CALM1 (includes others),JUN,GNAS,GNG2,GNB5,FAS,PRKCA
IL-17A Signaling in Fibroblasts	4.32E-01	NaN	1.71E-01	TRAF6,JUN,CCL2,GSK3B,CXCL5,MMP1
Calcium Transport I	4.34E-01	NaN	2.22E-01	ATP2A2,ATP2B4
Glycogen Degradation II	4.34E-01	NaN	2.22E-01	TYMP,PGM2
Heme Biosynthesis II	4.34E-01	NaN	2.22E-01	ALAS1,HMBS
Prostanoid Biosynthesis	4.34E-01	NaN	2.22E-01	PTGS1,PTGES3
Ascorbate Recycling (Cytosolic)	4.37E-01	NaN	3.33E-01	GSTO1,
D-glucuronate Degradation I	4.37E-01	NaN	3.33E-01	CRYL1,
Diphthamide Biosynthesis	4.37E-01	NaN	3.33E-01	EEF2,
Fatty Acid β-oxidation III (Unsaturated, Odd Number)	4.37E-01	NaN	3.33E-01	ECI2,
Hypusine Biosynthesis	4.37E-01	NaN	3.33E-01	EIF5A,
Inosine-5'-phosphate Biosynthesis II	4.37E-01	NaN	3.33E-01	PAICS,
Methionine Salvage II (Mammalian)	4.37E-01	NaN	3.33E-01	MTR,
Methylglyoxal Degradation I	4.37E-01	NaN	3.33E-01	GLO1,
PRPP Biosynthesis I	4.37E-01	NaN	3.33E-01	PRPS1,
Thyroid Hormone Biosynthesis	4.37E-01	NaN	3.33E-01	CTSD,
Thyroid Hormone Metabolism I (via Deiodination)	4.37E-01	NaN	3.33E-01	DIO2,
Thyronamine and Iodothyronamine Metabolism	4.37E-01	NaN	3.33E-01	DIO2,
Trehalose Degradation II (Trehalase)	4.37E-01	NaN	3.33E-01	HK1,
Tyrosine Biosynthesis IV	4.37E-01	NaN	3.33E-01	PCBD2,
Dopamine-DARPP32 Feedback in cAMP Signaling	4.39E-01	-0.24253562503633297	1.53E-01	GRIN1,GNAS,GUCY1A3,CSNK1G1,PPP2CA,PPP2R5D,KCNJ15,PRKAR2A,CACNA1C,DRD2,ATP2A2,PPP1R14B,CACNA1A,CALM1 (includes others),GNAI3,PPP1CC,PRKAR2B,PLCE1,PPP1R12A,PPP2R3A,PLCB1,PPP2R5C,KCNJ6,PRKCA
Aldosterone Signaling in Epithelial Cells	4.41E-01	NaN	1.53E-01	ICMT,NEDD4,DNAJC9,DNAJB4,PIK3R1,SLC12A2,PIP4K2B,HSPD1,DNAJA1,HSPA2,DNAJB13,PIK3R3,HSPA4,PIP5K1A,DNAJC5,PLCE1,DNAJC4,DUSP1,SOS1,DNAJC18,HSPB11,PLCB1,PRKCA
Tec Kinase Signaling	4.41E-01	0.0	1.53E-01	VAV2,TNFRSF21,STAT5A,GNAS,PIK3R1,GNA11,GNG2,ITGA2,GNB5,STAT3,GNA14,FAS,GNB1,PIK3R3,GNB4,TLR4,GNAI3,PAK1,RHOD,STAT2,STAT1,ITGA4,PRKCA
Leukocyte Extravasation Signaling	4.44E-01	-3.4	1.52E-01	MMP3,PIK3R1,CTNNA1,JAM2,CRK,CYBA,EZR,MMP12,MMP1,PRKCA,ITGA4,VAV2,TIMP3,PXN,ITGA2,ITGA6,RDX,MMP2,RAP1A,ROCK1,PIK3R3,GNAI3,ITGAM,CDC42,RAP1GAP,CD44,ARHGAP35,MSN,ARHGAP8/PRR5-ARHGAP8
Chemokine Signaling	4.45E-01	-0.9045340337332909	1.62E-01	GNAI3,CALM1 (includes others),CAMK1,JUN,MPRIP,PPP1R12A,CFL1,CCL2,HRAS,PLCB1,PRKCA
Nitric Oxide Signaling in the Cardiovascular System	4.47E-01	-1.386750490563073	1.58E-01	GUCY1A3,PIK3R1,PRKAR2A,CACNA1C,VEGFC,SLC7A1,ARG2,PDGFC,ATP2A2,CACNA1A,PIK3R3,CALM1 (includes others),PRKAR2B,CAV1,PRKCA
PAK Signaling	4.51E-01	-2.3094010767585034	1.59E-01	PXN,CFL1,GRB2,PIK3R1,ITGA2,HRAS,PDGFC,PIK3R3,PAK1,CFL2,CDC42,SOS1,PDGFD,ITGA4
TGF-β Signaling	4.72E-01	-0.30151134457776363	1.61E-01	ZFYVE9,GRB2,HRAS,PITX2,INHBC,INHBB,TRAF6,NKX2-5,JUN,CDC42,BMPR1A,SOS1,SMAD4,SMURF2
GNRH Signaling	4.82E-01	-2.23606797749979	1.57E-01	GNAS,GRB2,MAP3K13,EGR1,GNA11,PRKAR2A,HRAS,GNA14,MAP3K12,GNAI3,PAK1,JUN,PRKAR2B,CDC42,SOS1,PLCB1,DNM1L,MAP3K3,DNM2,PRKCA
IL-2 Signaling	4.87E-01	-0.8164965809277261	1.70E-01	PIK3R3,STAT5A,CSNK2A2,JUN,GRB2,PIK3R1,SOS1,CSNK2A1,HRAS
Regulation of eIF4 and p70S6K Signaling	4.92E-01	-0.30151134457776363	1.57E-01	GRB2,PPP2CA,PIK3R1,PPP2R5D,ITGA2,HRAS,EIF2B3,EIF4A2,EIF3E,EIF4G1,EIF2S1,EIF4E,EIF4EBP1,PIK3R3,EIF3F,EIF3B,PPP2R3A,SOS1,EIF2B1,PPP2R5C,EIF1AX,ITGA4
Autoimmune Thyroid Disease Signaling	4.99E-01	NaN	1.82E-01	HLA-G,HLA-C,HLA-A,HLA-B,HLA-E,FAS
Colanic Acid Building Blocks Biosynthesis	5.03E-01	NaN	2.14E-01	GMPPB,GPI,GALE
Phenylalanine Degradation IV (Mammalian, via Side Chain)	5.03E-01	NaN	2.14E-01	GOT1,GOT2,MAOA
Superpathway of Citrulline Metabolism	5.03E-01	NaN	2.14E-01	ASS1,GLS,ARG2
Urate Biosynthesis/Inosine 5'-phosphate Degradation	5.03E-01	NaN	2.14E-01	NT5E,PNP,AOX1
Citrulline Biosynthesis	5.04E-01	NaN	2.50E-01	GLS,ARG2
Phosphatidylethanolamine Biosynthesis II	5.04E-01	NaN	2.50E-01	EPT1,CHKB
JAK/Stat Signaling	5.08E-01	-0.5773502691896258	1.67E-01	PIK3R3,STAT5A,BCL2L1,JUN,GRB2,PIK3R1,CISH,SOS1,HRAS,STAT2,STAT3,STAT1
Endometrial Cancer Signaling	5.15E-01	NaN	1.73E-01	PIK3R3,GRB2,PIK3R1,FOXO3,SOS1,CTNNA1,HRAS,GSK3B,CCND1
Docosahexaenoic Acid (DHA) Signaling	5.15E-01	NaN	1.79E-01	PIK3R3,BCL2L1,--,PIK3R1,SERPINF1,GSK3B,APP
Angiopoietin Signaling	5.18E-01	-1.0	1.69E-01	PIK3R3,STAT5A,PAK1,ANGPT1,GRB2,PIK3R1,SOS1,HRAS,CRK,BIRC5,TEK
p70S6K Signaling	5.24E-01	-0.7745966692414834	1.61E-01	YWHAG,YWHAH,F2R,EEF2,GRB2,PPP2CA,PPP2R5D,PIK3R1,YWHAZ,HRAS,PIK3R3,YWHAQ,GNAI3,PLCE1,PPP2R3A,SOS1,PLCB1,PPP2R5C,PRKCA
Antiproliferative Role of TOB in T Cell Signaling	5.24E-01	NaN	1.92E-01	CCNA2,CCNE2,SMAD4,TOB1,CDK2
CCR3 Signaling in Eosinophils	5.3E-01	NaN	1.62E-01	MPRIP,GNAS,CFL1,PIK3R1,GNG2,GNB5,HRAS,ROCK1,PIK3R3,GNB1,GNB4,CALM1 (includes others),GNAI3,PAK1,PPP1R12A,CFL2,PLCB1,PRKCA
Death Receptor Signaling	5.3E-01	-2.840187787218772	1.65E-01	TNFRSF21,--,PARP2,ZC3HAV1,LMNA,PARP9,DFFA,FAS,ARHGDIB,PARP1,ROCK1,DAXX,CASP2,HTRA2,CFLAR
Noradrenaline and Adrenaline Degradation	5.37E-01	NaN	1.88E-01	HSD17B10,DHRS9,COMT,ADH1C,ADH1B,MAOA
Role of JAK2 in Hormone-like Cytokine Signaling	5.37E-01	NaN	1.88E-01	STAT5A,SH2B3,IRS2,STAT3,STAT1,HLTF
Amyotrophic Lateral Sclerosis Signaling	5.44E-01	NaN	1.65E-01	CAPN5,GRIN1,--,GRID1,GRIA1,PIK3R1,CACNA1C,VEGFC,PDGFC,CACNA1A,PIK3R3,BCL2L1,PAK1,CAPN2,GRIA3,SSR4
Graft-versus-Host Disease Signaling	5.5E-01	NaN	1.84E-01	HLA-G,HLA-C,HLA-A,HLA-B,IL37,HLA-E,FAS
Guanosine Nucleotides Degradation III	5.64E-01	NaN	2.31E-01	NT5E,PNP,AOX1
Pyrimidine Ribonucleotides Interconversion	5.68E-01	NaN	2.00E-01	NME3,NME1,NME5,ENTPD6,CTPS1
Sertoli Cell-Sertoli Cell Junction Signaling	5.72E-01	NaN	1.60E-01	TUBA1B,PVRL3,CTNNA1,JAM2,HRAS,TUBB,MPP6,JUN,TUBA3C/TUBA3D,MTMR2,TUBA1C,GSK3B,ITGA4,TUBB3,GUCY1A3,TUBB4B,MAP3K13,TUBG1,ITGA2,TUBA4A,PRKAR2A,MAP3K12,PRKAR2B,TUBA1A,TUBB6,CDC42,MAP3K3
Amyloid Processing	5.76E-01	-1.0	1.80E-01	CAPN5,CSNK2A2,PRKAR2B,PRKAR2A,CSNK2A1,CAPN2,GSK3B,PSEN1,APP
Superpathway of Methionine Degradation	5.77E-01	NaN	1.94E-01	SUV39H2,PRMT5,FTSJ1,GOT1,MTR,GOT2
Adenine and Adenosine Salvage I	5.82E-01	NaN	5.00E-01	PNP,
Alanine Biosynthesis II	5.82E-01	NaN	5.00E-01	GPT2,
Alanine Degradation III	5.82E-01	NaN	5.00E-01	GPT2,
GDP-L-fucose Biosynthesis II (from L-fucose)	5.82E-01	NaN	5.00E-01	FUK,
Glutamine Degradation I	5.82E-01	NaN	5.00E-01	GLS,
Glycine Biosynthesis I	5.82E-01	NaN	5.00E-01	SHMT2,
L-DOPA Degradation	5.82E-01	NaN	5.00E-01	COMT,
L-cysteine Degradation III	5.82E-01	NaN	5.00E-01	GOT1,
L-glutamine Biosynthesis II (tRNA-dependent)	5.82E-01	NaN	5.00E-01	GATB,
Putrescine Biosynthesis III	5.82E-01	NaN	5.00E-01	ODC1,
Spermine Biosynthesis	5.82E-01	NaN	5.00E-01	SMS,
Spliceosomal Cycle	5.82E-01	NaN	5.00E-01	U2AF2,
Uridine-5'-phosphate Biosynthesis	5.82E-01	NaN	5.00E-01	CAD,
Renal Cell Carcinoma Signaling	5.86E-01	-2.7136021011998728	1.74E-01	PIK3R3,MET,PAK1,JUN,CDC42,GRB2,PIK3R1,SOS1,HRAS,CRK,RAP1A,TCEB1
CTLA4 Signaling in Cytotoxic T Lymphocytes	5.87E-01	NaN	1.71E-01	GRB2,PPP2CA,HLA-A,AP2B1,PPP2R5D,AP1M1,PIK3R1,CLTB,HLA-B,PIK3R3,HLA-C,PPP2R3A,PPP2R5C,AP1G1
Airway Pathology in Chronic Obstructive Pulmonary Disease	5.89E-01	NaN	2.86E-01	MMP2,MMP1
Aspartate Degradation II	5.89E-01	NaN	2.86E-01	GOT1,GOT2
Glucose and Glucose-1-phosphate Degradation	5.89E-01	NaN	2.86E-01	HK1,PGM2
Phosphatidylcholine Biosynthesis I	5.89E-01	NaN	2.86E-01	CHKB,PCYT1A
Superoxide Radicals Degradation	5.89E-01	NaN	2.86E-01	SOD2,CYGB
Superpathway of Serine and Glycine Biosynthesis I	5.89E-01	NaN	2.86E-01	PSAT1,SHMT2
RAR Activation	6.09E-01	NaN	1.60E-01	PBRM1,PIK3R1,ADH1C,GTF2H2,MNAT1,SMARCA4,PSMC5,TRIM24,JUN,PNRC1,CSNK2A1,GTF2H5,SMAD4,SMARCC2,MMP1,PRKCA,GTF2H3,STAT5A,GNAS,MED1,PRKAR2A,PARP1,PIK3R3,CSNK2A2,PRKAR2B,DHRS9,DUSP1,NRIP1,PML,HLTF
fMLP Signaling in Neutrophils	6.15E-01	-3.0	1.68E-01	ACTR2,GNAS,ARPC5L,PIK3R1,GNG2,GNB5,HRAS,NFATC4,PIK3R3,GNB1,GNB4,CALM1 (includes others),GNAI3,ARPC1A,CDC42,ARPC2,PLCB1,PRKCA
ERK5 Signaling	6.32E-01	-1.889822365046136	1.80E-01	YWHAQ,RPS6KA6,YWHAG,YWHAH,FOXO3,RPS6KB2,YWHAZ,HRAS,FOSL1,RPS6KA2,MAP3K3
GM-CSF Signaling	6.32E-01	-0.9045340337332909	1.80E-01	PIK3R3,BCL2L1,PIM1,GRB2,PIK3R1,CISH,SOS1,HRAS,STAT3,STAT1,CCND1
Assembly of RNA Polymerase III Complex	6.33E-01	NaN	2.50E-01	GTF3C4,GTF3C5,GTF3A
Ubiquinol-10 Biosynthesis (Eukaryotic)	6.33E-01	NaN	2.50E-01	MICAL2,COQ3,COQ2
NGF Signaling	6.39E-01	-1.697749375254331	1.70E-01	GRB2,MAP3K13,PIK3R1,HRAS,TRIO,CRK,RAP1A,ROCK1,TRAF6,PIK3R3,MAP3K12,RPS6KA6,SMPD4,CDC42,SOS1,RPS6KB2,RPS6KA2,MAP3K3
Protein Kinase A Signaling	6.41E-01	NaN	1.55E-01	DUSP8,YWHAH,GNB5,TIMM50,ACP1,PPP1R14B,YWHAQ,GNB1,GNB4,PLCE1,DUSP3,PTPRO,PLCB1,PGP,GSK3B,CDC25A,YWHAG,GNG2,YWHAZ,PTPN18,PDE4B,TCF3,PTPRM,RAP1A,PDE8A,AKAP13,H3F3A/H3F3B,DUSP1,EYA3,ANAPC5,DUSP4,KDELR2,FLNB,AKAP8,PDE4A,ANAPC1,PTPRF,CDKN3,PPP1CC,PTPN4,DUSP5,PPP1R12A,GLI3,SMAD4,PRKCA,PXN,CDC25C,GNAS,PRKAR2A,NFATC4,ROCK1,CALM1 (includes others),GNAI3,PRKAR2B,PTPRU,FLNC,CDC27
Cardiac β-adrenergic Signaling	6.44E-01	2.5	1.67E-01	GNAS,AKAP8,PPP2CA,PPP2R5D,GNG2,PRKAR2A,GNB5,PDE4A,CACNA1C,PDE4B,PPP1R14B,ATP2A2,CACNA1A,GNB1,PDE8A,GNB4,AKAP13,PPP1CC,PRKAR2B,PPP1R12A,PPP2R3A,PPP2R5C
Cardiac Hypertrophy Signaling	6.5E-01	-0.35355339059327373	1.61E-01	PIK3R1,GNA11,GNB5,HRAS,GNA14,EIF4E,GNB1,GNB4,PLCE1,JUN,RHOD,SOS1,IGF1R,PLCB1,GSK3B,ADRB2,GNAS,GRB2,MAP3K13,GNG2,PRKAR2A,CACNA1C,EIF2B3,NFATC4,CACNA1A,ROCK1,PIK3R3,MAP3K12,CALM1 (includes others),GNAI3,NKX2-5,PRKAR2B,ADRA2A,EIF2B1,MAP3K3
Mechanisms of Viral Exit from Host Cells	6.74E-01	NaN	1.95E-01	NEDD4,VPS28,CHMP2A,CHMP4B,LMNB2,SH3GLB2,LMNB1,PRKCA
CDK5 Signaling	6.75E-01	-0.2581988897471611	1.73E-01	GNAS,PPP2CA,PPP2R5D,CABLES1,EGR1,ITGA2,ITGA6,PRKAR2A,HRAS,PPP1R14B,CACNA1A,LAMC1,PPP1CC,PRKAR2B,PPP1R12A,PPP2R3A,PPP2R5C
Acetyl-CoA Biosynthesis I (Pyruvate Dehydrogenase Complex)	6.95E-01	NaN	3.33E-01	PDHA1,DLAT
Adenine and Adenosine Salvage III	6.95E-01	NaN	3.33E-01	PNP,HPRT1
GDP-glucose Biosynthesis	6.95E-01	NaN	3.33E-01	HK1,PGM2
GDP-mannose Biosynthesis	6.95E-01	NaN	3.33E-01	GMPPB,GPI
Purine Ribonucleosides Degradation to Ribose-1-phosphate	6.95E-01	NaN	3.33E-01	PNP,PGM2
Urea Cycle	6.95E-01	NaN	3.33E-01	ASS1,ARG2
Glycogen Degradation III	7.13E-01	NaN	2.73E-01	GAA,TYMP,PGM2
Purine Nucleotides De Novo Biosynthesis II	7.13E-01	NaN	2.73E-01	PAICS,PFAS,PPAT
Antigen Presentation Pathway	7.14E-01	NaN	2.06E-01	HLA-G,CALR,HLA-C,HLA-A,HLA-B,HLA-E,MR1
IL-9 Signaling	7.14E-01	0.8164965809277261	2.06E-01	PIK3R3,STAT5A,PIK3R1,CISH,IRS2,STAT3,STAT1
Interferon Signaling	7.14E-01	2.4494897427831783	2.06E-01	IFITM3,IFNGR2,STAT2,STAT1,IFITM2,IFITM1,MED14
mTOR Signaling	7.18E-01	-0.42640143271122083	1.66E-01	PPP2CA,PIK3R1,HRAS,FKBP1A,EIF4A2,EIF4G1,PDGFC,EIF4E,EIF4EBP1,EIF3B,RHOD,RPS6KB2,PPP2R5C,RPS6KA2,PRKCA,EIF4B,RHEB,MAPKAP1,PLD3,PPP2R5D,VEGFC,EIF3E,PIK3R3,DGKZ,RPS6KA6,EIF3F,PPP2R3A,PRR5,INSR,ARHGAP8/PRR5-ARHGAP8
Glycolysis I	7.25E-01	NaN	2.27E-01	ENO1,GPI,PGAM1,PKM,PFKP
Dopamine Receptor Signaling	7.26E-01	1.414213562373095	1.82E-01	GNAS,PPP2CA,PPP2R5D,PRKAR2A,DRD2,PPP1R14B,PPP1CC,PRKAR2B,PPP1R12A,PPP2R3A,COMT,NCS1,PPP2R5C,MAOA
Pyrimidine Ribonucleotides De Novo Biosynthesis	7.69E-01	NaN	2.22E-01	NME3,NME1,NME5,ENTPD6,CAD,CTPS1
Apoptosis Signaling	7.75E-01	-1.2909944487358056	1.82E-01	ENDOG,CAPN5,--,HRAS,LMNA,DFFA,CDK1,FAS,PARP1,ROCK1,BCL2L1,CASP2,CAPN2,HTRA2,BCL2L11,PRKCA
Glioma Signaling	7.84E-01	-1.9414506867883021	1.81E-01	CAMK1,PA2G4,TFDP1,GRB2,PIK3R1,CDK6,HRAS,CDKN2C,RBL1,PDGFC,CCND1,PIK3R3,CALM1 (includes others),SOS1,IGF1R,PDGFD,PRKCA
Pentose Phosphate Pathway	8.06E-01	NaN	3.00E-01	RPE,PGLS,G6PD
EGF Signaling	8.06E-01	-0.9045340337332909	1.96E-01	PIK3R3,CSNK2A2,JUN,GRB2,PIK3R1,SOS1,CSNK2A1,HRAS,STAT3,STAT1,PRKCA
ErbB2-ErbB3 Signaling	8.06E-01	NaN	1.96E-01	PIK3R3,NRG1,STAT5A,JUN,GRB2,PIK3R1,SOS1,HRAS,GSK3B,STAT3,CCND1
Glutamate Receptor Signaling	8.06E-01	2.23606797749979	1.96E-01	GNB1,GRIN1,CALM1 (includes others),SLC1A4,GRID1,GRIA1,GLS,GNG2,SLC1A3,DLG4,GRIA3
Macropinocytosis Signaling	8.16E-01	-2.82842712474619	1.91E-01	PIK3R1,HRAS,ITGB8,PDGFC,MET,PIK3R3,ARF6,PAK1,CDC42,CD14,PDGFD,ITGB5,PRKCA
Acute Myeloid Leukemia Signaling	8.22E-01	-1.1547005383792517	1.89E-01	STAT5A,GRB2,PIK3R1,--,HRAS,STAT3,TCF3,CCND1,EIF4EBP1,PIK3R3,PIM1,SOS1,RPS6KB2,PML
Cytotoxic T Lymphocyte-mediated Apoptosis of Target Cells	8.27E-01	NaN	2.31E-01	HLA-C,HLA-A,--,HLA-B,DFFA,FAS
D-myo-inositol (1,4,5)-Trisphosphate Biosynthesis	8.27E-01	NaN	2.31E-01	PIP5K1A,PLCE1,PLCB1,PIP4K2B,PI4K2B,PI4KB
Tetrapyrrole Biosynthesis II	8.3E-01	NaN	4.00E-01	ALAS1,HMBS
Bladder Cancer Signaling	8.36E-01	NaN	1.86E-01	DAPK1,PA2G4,TFDP1,MMP3,HRAS,VEGFC,MMP2,PDGFC,CCND1,FGF1,FGF10,THBS1,MMP12,MMP1,RASSF1,FGF5
FAK Signaling	8.36E-01	NaN	1.86E-01	CAPN5,PXN,GRB2,HMMR,PIK3R1,ITGA2,HRAS,CRK,TLN1,GIT2,PIK3R3,PAK1,TLN2,SOS1,CAPN2,ITGA4
Chronic Myeloid Leukemia Signaling	8.44E-01	NaN	1.85E-01	STAT5A,HDAC8,PA2G4,TFDP1,HDAC2,GRB2,PIK3R1,CDK6,HRAS,CRK,RBL1,CCND1,PIK3R3,BCL2L1,CTBP2,SOS1,SMAD4
iNOS Signaling	8.48E-01	1.1338934190276817	2.09E-01	TRAF6,CALM1 (includes others),TLR4,JUN,IFNGR2,CD14,IRAK3,HMGA1,STAT1
p53 Signaling	8.51E-01	0.7745966692414834	1.84E-01	PRKDC,PMAIP1,MED1,PIK3R1,BIRC5,CCND1,FAS,CHEK1,PIK3R3,BCL2L1,PCNA,JUN,GADD45A,THBS1,GSK3B,BRCA1,PML,CDK2
Acetyl-CoA Biosynthesis III (from Citrate)	8.52E-01	NaN	1.00E00	ACLY,
Adenine and Adenosine Salvage VI	8.52E-01	NaN	1.00E00	ADK,
Glutamate Removal from Folates	8.52E-01	NaN	1.00E00	GGH,
S-methyl-5'-thioadenosine Degradation II	8.52E-01	NaN	1.00E00	MTAP,
Sorbitol Degradation I	8.52E-01	NaN	1.00E00	SORD,
UDP-N-acetyl-D-galactosamine Biosynthesis I	8.52E-01	NaN	1.00E00	GALE,
Xanthine and Xanthosine Salvage	8.52E-01	NaN	1.00E00	PNP,
DNA Methylation and Transcriptional Repression Signaling	8.55E-01	NaN	2.50E-01	DNMT3B,HDAC2,RBBP7,DNMT1,RBBP4
Rac Signaling	8.89E-01	-3.771236166328254	1.84E-01	ACTR2,CFL1,ARPC5L,PIK3R1,ITGA2,HRAS,PIP4K2B,PIK3R3,PAK1,PIP5K1A,ARPC1A,JUN,CFL2,CDC42,ARPC2,CD44,PARD3,IQGAP3,ITGA4
Ephrin A Signaling	8.9E-01	NaN	2.08E-01	VAV2,PIK3R3,ROCK1,PAK1,CFL1,CFL2,CDC42,PIK3R1,EFNA5,EPHA2
Complement System	9.07E-01	1.1338934190276817	2.22E-01	C4A/C4B,C1R,CFD,SERPING1,C3,ITGAM,C1S,CFH
Salvage Pathways of Pyrimidine Ribonucleotides	9.07E-01	NaN	1.89E-01	NME1,DAPK1,FAM20B,NME5,CDK6,PLK1,TTK,CDK1,NME3,PAK1,PIM1,GRK6,UCK2,NEK2,HIPK1,CDK2,DYRK1A
Dermatan Sulfate Degradation (Metazoa)	9.11E-01	NaN	2.86E-01	IDUA,CD44,FGFRL1,CEMIP
Lipid Antigen Presentation by CD1	9.29E-01	NaN	2.63E-01	CALR,ARF6,AP2B1,PSAP,CD1C
Aryl Hydrocarbon Receptor Signaling	9.3E-01	-2.523573072576179	1.80E-01	CCNE2,TFDP1,MED1,GSTM3,POLA1,CDK6,RBL1,CCND1,SMARCA4,GSTO1,FAS,PTGES3,AIP,CHEK1,CTSD,CCNA2,ALDH1L1,GSTM2,JUN,NRIP1,DHFR,CDK2,MCM7,GSTK1
VEGF Signaling	9.4E-01	-2.1105794120443453	1.91E-01	PXN,GRB2,PIK3R1,HRAS,EIF2B3,VEGFC,EIF2S1,PDGFC,ELAVL1,ROCK1,PIK3R3,BCL2L1,FOXO3,SOS1,EIF2B1,EIF1AX,PRKCA
Cell Cycle Regulation by BTG Family Proteins	9.62E-01	NaN	2.29E-01	CCNE2,CNOT7,PPP2R3A,PPP2CA,PPP2R5D,PPP2R5C,CCND1,CDK2
Nucleotide Excision Repair Pathway	9.62E-01	NaN	2.29E-01	RPA3,POLR2D,POLR2E,GTF2H2,GTF2H5,RPA1,MNAT1,GTF2H3
Myc Mediated Apoptosis Signaling	9.71E-01	NaN	2.07E-01	PIK3R3,YWHAQ,YWHAG,YWHAH,GRB2,--,PIK3R1,SOS1,YWHAZ,IGF1R,HRAS,FAS
Sonic Hedgehog Signaling	9.87E-01	NaN	2.41E-01	PRKAR2B,GLI3,PRKAR2A,GSK3B,CDK1,DYRK1A,CCNB1
Pancreatic Adenocarcinoma Signaling	9.89E-01	-1.2909944487358056	1.89E-01	RALA,PLD3,PA2G4,TFDP1,GRB2,PIK3R1,VEGFC,HBEGF,STAT3,PDGFC,BIRC5,CCND1,PIK3R3,RAD51,BCL2L1,CDC42,SMAD4,BRCA2,STAT1,CDK2
Gap Junction Signaling	1.01E00	NaN	1.81E-01	TUBA1B,BGLAP,CSNK1G1,PIK3R1,HRAS,TUBB,PLCE1,SOS1,CAV1,TUBA3C/TUBA3D,PLCB1,TUBA1C,PRKCA,TUBB3,GNAS,GUCY1A3,TUBB4B,GRB2,TUBG1,TUBA4A,PRKAR2A,DRD2,PIK3R3,GNAI3,PRKAR2B,TUBA1A,TUBB6
Heme Degradation	1.01E00	NaN	5.00E-01	BLVRB,HMOX2
L-cysteine Degradation I	1.01E00	NaN	5.00E-01	GOT1,GOT2
Pentose Phosphate Pathway (Oxidative Branch)	1.01E00	NaN	5.00E-01	PGLS,G6PD
Hypoxia Signaling in the Cardiovascular System	1.01E00	NaN	2.06E-01	UBE2M,UBE2N,UBE2R2,UBE2V2,UBE2S,UBE2G2,UBE2L3,JUN,UBE2H,EDN1,UBE2V1,UBE2J2,UBE2C
Pyridoxal 5'-phosphate Salvage Pathway	1.01E00	NaN	2.06E-01	DAPK1,FAM20B,CDK6,PLK1,TTK,CDK1,PAK1,PIM1,GRK6,HIPK1,NEK2,CDK2,DYRK1A
Glioma Invasiveness Signaling	1.02E00	-1.1547005383792517	2.11E-01	PIK3R3,TIMP3,F2R,RHOD,PIK3R1,HMMR,CD44,HRAS,PLAUR,MMP2,PLAU,ITGB5
Glutathione-mediated Detoxification	1.03E00	NaN	2.61E-01	GSTM2,GSTM3,GGH,ANPEP,GSTO1,GSTK1
Histidine Degradation III	1.04E00	NaN	3.75E-01	MTHFD1L,MTHFD1,MTHFD2L
Salvage Pathways of Pyrimidine Deoxyribonucleotides	1.04E00	NaN	3.75E-01	APOBEC3B,TYMP,TK1
Assembly of RNA Polymerase II Complex	1.07E00	NaN	2.20E-01	GTF2A2,TAF9,POLR2D,POLR2E,TAF5L,GTF2H2,GTF2H5,TAF10,MNAT1,GTF2H3,TAF9B
Ovarian Cancer Signaling	1.07E00	NaN	1.88E-01	PA2G4,TFDP1,PIK3R1,PTGS1,PRKAR2A,HRAS,VEGFC,MMP2,TCF3,PDGFC,CCND1,PIK3R3,RAD51,PRKAR2B,EDN1,MSH2,MSH6,CD44,RPS6KB2,BRCA2,GSK3B,BRCA1,WNT5B,WNT5A
Molecular Mechanisms of Cancer	1.08E00	NaN	1.68E-01	RAP2B,PIK3R1,HRAS,CDKN2C,RBL1,CCND1,PAK1,PLCB1,GSK3B,BRCA1,WNT5B,ITGA4,CDC25A,CCNE2,TFDP1,--,RALB,CDK6,AURKA,TCF3,RAP1A,PIK3R3,DAXX,BCL2L1,MAX,CBL,CDC42,CFLAR,CDK2,RALA,PA2G4,GNA11,CTNNA1,CRK,GNA14,FAS,CHEK1,JUN,FANCD2,BMPR1A,RHOD,SOS1,SMAD4,PRKCA,BMP1,PRKDC,LRP5,PMAIP1,CDC25C,GNAS,GRB2,HAT1,ITGA2,PRKAR2A,NBN,GNAI3,PRKAR2B,BCL2L11,WNT5A,PSEN1
Stearate Biosynthesis I (Animals)	1.08E00	NaN	2.42E-01	FAM213B,PPT1,SLC27A1,ELOVL1,ACOT9,ACOT7,ELOVL6,ACOT8
Neuregulin Signaling	1.08E00	-1.1547005383792517	2.00E-01	STAT5A,ERBB2IP,GRB2,DCN,PIK3R1,ITGA2,HRAS,HBEGF,CRK,NRG1,PIK3R3,SOS1,RPS6KB2,DLG4,ITGA4,PRKCA,PSEN1
Insulin Receptor Signaling	1.1E00	NaN	1.89E-01	GRB2,PIK3R1,PRKAR2A,HRAS,EIF2B3,CRK,ACLY,PPP1R14B,EIF4E,PTPRF,EIF4EBP1,PIK3R3,SYNJ2,PPP1CC,CBL,PRKAR2B,PPP1R12A,FOXO3,SOS1,RPS6KB2,EIF2B1,IRS2,GSK3B,INSR
Thrombopoietin Signaling	1.11E00	0.0	2.18E-01	PIK3R3,STAT5A,MPL,JUN,GRB2,PIK3R1,SOS1,HRAS,IRS2,STAT3,STAT1,PRKCA
tRNA Charging	1.11E00	NaN	2.37E-01	WARS,KARS,GARS,TARS,DARS2,VARS,IARS,FARSA,FARSB
BER pathway	1.12E00	NaN	3.33E-01	LIG1,PCNA,FEN1,PARP1
Mitochondrial Dysfunction	1.13E00	NaN	1.85E-01	HSD17B10,NDUFA9,PRDX5,CPT1B,PDHA1,NDUFS1,SOD2,HTRA2,GPX4,--,GLRX2,COX7C,SURF1,VDAC3,COX7A1,APP,ATP5C1,PRDX3,COX11,NDUFV2,ATP5B,COX5A,SDHD,NDUFA3,CYB5A,UQCRC1,VDAC1,MAOA,PSEN1
Estrogen Receptor Signaling	1.14E00	NaN	1.90E-01	TAF9,PRKDC,POLR2D,GRB2,GTF2F2,MED1,TAF5L,HRAS,GTF2H2,RBFOX2,HNRNPD,TAF10,MNAT1,NR3C1,SMARCA4,MED14,TAF9B,H3F3A/H3F3B,POLR2E,SOS1,CTBP2,GTF2H5,NRIP1,GTF2H3
Signaling by Rho Family GTPases	1.17E00	-2.694079530401624	1.77E-01	SEPT3,CDC42EP5,DIAPH3,PIK3R1,GNA11,GNB5,PIP4K2B,GNA14,GNB1,GNB4,PAK1,STMN1,JUN,PPP1R12A,CFL2,RHOD,EZR,CIT,ITGA4,ACTR2,SEPT8,NEDD4,GNAS,CDH4,CFL1,ARPC5L,GNG2,ITGA2,RDX,CDC42EP4,PIK3R3,ROCK1,MAP3K12,GNAI3,CDH2,PIP5K1A,ARPC1A,CDC42,ARPC2,PARD3,MSN
FLT3 Signaling in Hematopoietic Progenitor Cells	1.17E00	0.0	2.11E-01	STAT5A,GRB2,PIK3R1,--,HRAS,STAT3,EIF4E,EIF4EBP1,PIK3R3,RPS6KA6,CBL,SOS1,STAT2,RPS6KA2,STAT1
Small Cell Lung Cancer Signaling	1.17E00	NaN	2.11E-01	CCNE2,FHIT,PA2G4,TFDP1,--,PIK3R1,CDK6,CCND1,TRAF6,PIK3R3,BCL2L1,MAX,CKS1B,CDK2,TRAF1
CNTF Signaling	1.18E00	-0.9045340337332909	2.29E-01	LIFR,PIK3R3,RPS6KA6,GRB2,PIK3R1,SOS1,RPS6KB2,HRAS,RPS6KA2,STAT3,STAT1
Non-Small Cell Lung Cancer Signaling	1.18E00	-2.1105794120443453	2.15E-01	FHIT,PA2G4,TFDP1,GRB2,PIK3R1,CDK6,HRAS,CCND1,PIK3R3,STK4,SOS1,FOXO3,RASSF1,PRKCA
Gαi Signaling	1.2E00	0.0	1.95E-01	RALA,GNAS,GRB2,GNG2,RALB,TBXA2R,RGS7,PRKAR2A,GNB5,HRAS,RGS4,STAT3,DRD2,RAP1A,GNB1,GNB4,GNAI3,GABBR2,PRKAR2B,ADRA2A,RAP1GAP,SOS1,CAV1
SAPK/JNK Signaling	1.2E00	-2.3570226039551585	2.05E-01	DUSP8,GRB2,MAP3K13,PIK3R1,GNG2,HRAS,CRK,HNRNPK,PIK3R3,GNB1,DAXX,MAP3K12,JUN,GADD45A,CDC42,SOS1,DUSP4,MAP3K3
HER-2 Signaling in Breast Cancer	1.21E00	NaN	2.11E-01	CCNE2,GRB2,PIK3R1,CDK6,HRAS,MMP2,ITGB8,CCND1,NRG1,PIK3R3,CDC42,SOS1,GSK3B,PARD3,ITGB5,PRKCA
G Protein Signaling Mediated by Tubby	1.22E00	NaN	2.58E-01	GNB1,GNB4,GNAS,GNG2,GNB5,TUB,PLCB1,INSR
Germ Cell-Sertoli Cell Junction Signaling	1.22E00	NaN	1.88E-01	TUBA1B,PIK3R1,PVRL3,CTNNA1,HRAS,TUBB,PAK1,CFL2,RHOD,TUBA3C/TUBA3D,MTMR2,TUBA1C,PXN,TUBB3,CFL1,TUBB4B,MAP3K13,TUBG1,ITGA2,ITGA6,TUBA4A,GSN,PIK3R3,MAP3K12,CDH2,TUBA1A,TUBB6,CDC42,MAP3K3
UVA-Induced MAPK Signaling	1.24E00	-2.8284271247461903	2.07E-01	--,PIK3R1,PARP2,ZC3HAV1,HRAS,PARP9,PARP1,PIK3R3,BCL2L1,RPS6KA6,JUN,PLCE1,SMPD4,RPS6KB2,PLCB1,RPS6KA2,STAT1,PRKCA
5-aminoimidazole Ribonucleotide Biosynthesis I	1.27E00	NaN	6.67E-01	PFAS,PPAT
Aspartate Biosynthesis	1.27E00	NaN	6.67E-01	GOT1,GOT2
Glutamate Degradation II	1.27E00	NaN	6.67E-01	GOT1,GOT2
Glutathione Biosynthesis	1.27E00	NaN	6.67E-01	GCLM,GSS
Oxidized GTP and dGTP Detoxification	1.27E00	NaN	6.67E-01	RUVBL2,NUDT1
Spermidine Biosynthesis I	1.27E00	NaN	6.67E-01	SRM,SMS
Androgen Signaling	1.27E00	-0.7071067811865475	2.00E-01	CALR,GNAS,POLR2D,GNA11,GNG2,PRKAR2A,GNB5,GTF2H2,GNA14,MNAT1,CCND1,GNB1,GNB4,CALM1 (includes others),GNAI3,HSPA4,PRKAR2B,JUN,POLR2E,GTF2H5,GTF2H3,PRKCA
HGF Signaling	1.27E00	-2.6832815729997477	2.02E-01	PXN,GRB2,MAP3K13,PIK3R1,ITGA2,HRAS,STAT3,RAP1A,CCND1,PIK3R3,MET,MAP3K12,PAK1,JUN,CDC42,ETS2,SOS1,MAP3K3,CDK2,ITGA4,PRKCA
Regulation of Actin-based Motility by Rho	1.28E00	-2.0	2.09E-01	ACTR2,MPRIP,PFN1,CFL1,ARPC5L,ITGA2,PIP4K2B,GSN,ROCK1,PAK1,PIP5K1A,ARPC1A,PPP1R12A,CDC42,RHOD,ARPC2,ARHGDIA,ITGA4
Glucocorticoid Receptor Signaling	1.3E00	NaN	1.78E-01	PBRM1,BGLAP,POLR2D,YWHAH,GTF2F2,PIK3R1,HRAS,GTF2H2,TAF10,MNAT1,NR3C1,SMARCA4,PTGES3,HMGB1,GTF2A2,HSPA4,JUN,CCL2,FOXO3,SOS1,GTF2H5,SMAD4,SMARCC2,FKBP5,STAT1,MMP1,ADRB2,GTF2H3,STAT5A,TAF9,CDKN1C,GRB2,MED1,TAF5L,NFATC4,STAT3,HSPA2,MED14,TAF9B,PIK3R3,TRAF6,BCL2L1,VIPR1,POLR2E,DUSP1,NRIP1,PLAU,HLTF
Telomere Extension by Telomerase	1.31E00	NaN	3.33E-01	XRCC6,HNRNPA2B1,MRE11A,XRCC5,NBN
Neuroprotective Role of THOP1 in Alzheimer's Disease	1.33E00	NaN	2.50E-01	MME,HLA-G,PRKAR2B,HLA-C,HLA-A,HLA-B,PRKAR2A,THOP1,HLA-E,APP
Actin Nucleation by ARP-WASP Complex	1.35E00	-1.7320508075688774	2.32E-01	ACTR2,ARPC5L,GRB2,ITGA2,HRAS,ROCK1,ARPC1A,PPP1R12A,RHOD,CDC42,ARPC2,SOS1,ITGA4
Acyl-CoA Hydrolysis	1.39E00	NaN	4.00E-01	PPT1,ACOT9,ACOT7,ACOT8
UDP-N-acetyl-D-glucosamine Biosynthesis II	1.4E00	NaN	5.00E-01	FMO3,GNPNAT1,UAP1
PDGF Signaling	1.43E00	-0.7276068751089989	2.21E-01	GRB2,PIK3R1,ACP1,HRAS,CRK,STAT3,PDGFC,PIK3R3,SYNJ2,CSNK2A2,JUN,SOS1,CSNK2A1,CAV1,PDGFD,STAT1,PRKCA
Inhibition of Matrix Metalloproteases	1.47E00	NaN	2.63E-01	HSPG2,TIMP3,SDC1,MMP3,RECK,THBS2,MMP2,MMP12,TFPI2,MMP1
Paxillin Signaling	1.52E00	-3.0	2.14E-01	PXN,PARVA,GRB2,PIK3R1,ITGA2,ITGA6,HRAS,CRK,TLN1,ITGB8,GIT2,PIK3R3,PAK1,ARF6,TLN2,ITGAM,CDC42,ITGA11,SOS1,ITGB5,ITGA4
NRF2-mediated Oxidative Stress Response	1.52E00	1.8073922282301278	1.94E-01	USP14,DNAJB4,PIK3R1,MAF,HRAS,DNAJA1,DNAJB13,SOD2,GSTM2,JUN,DNAJC4,VCP,PMF1/PMF1-BGLAP,UBE2K,DNAJA3,FOSL1,GCLM,GSK3B,FKBP5,GSTK1,PRKCA,DNAJC9,GSTM3,GSTO1,PIK3R3,DNAJC5,STIP1,DNAJC18,CCT7,AOX1,SQSTM1,ENC1,HACD3,FTH1
PI3K/AKT Signaling	1.57E00	-1.0425720702853738	2.08E-01	YWHAH,PPP2CA,PIK3R1,HRAS,CCND1,EIF4E,EIF4EBP1,YWHAQ,SOS1,FOXO3,RPS6KB2,PPP2R5C,GSK3B,ITGA4,RHEB,CDC37,YWHAG,GRB2,PPP2R5D,ITGA2,YWHAZ,SYNJ2,PIK3R3,BCL2L1,PPP2R3A
Cell Cycle: G1/S Checkpoint Regulation	1.58E00	1.9414506867883021	2.38E-01	CCNE2,HDAC8,PA2G4,TFDP1,HDAC2,CDK6,CDKN2C,RBL1,CCND1,NRG1,MAX,SMAD4,GSK3B,CDK2,CDC25A
Axonal Guidance Signaling	1.62E00	NaN	1.76E-01	SLIT3,TUBA1B,KLC1,PFN1,PIK3R1,GNB5,HRAS,TUBB,BRCC3,GNB1,GNB4,PAK1,SEMA6D,PLCE1,CFL2,PLCB1,TUBA1C,GSK3B,ADAMTS5,WNT5B,FARP2,ITGA4,ACTR2,PAPPA,TUBB3,CFL1,GNG2,VEGFC,MMP2,RAP1A,PIK3R3,MET,SRGAP3,ARPC1A,CDC42,ARPC2,PDGFD,EPHA2,GNA11,CRK,GNA14,PLXNA2,PDGFC,EIF4E,SEMA4C,NTNG1,GLI3,RHOD,EFNA5,SOS1,TUBA3C/TUBA3D,PLXNB1,PSMD14,PRKCA,BMP1,PXN,GNAS,ADAM15,ARPC5L,GRB2,TUBB4B,TUBG1,ITGA2,PRKAR2A,TUBA4A,NFATC4…
Clathrin-mediated Endocytosis Signaling	1.62E00	NaN	1.96E-01	APOE,F2R,AP2B1,PIK3R1,CLTB,ITGB8,PDGFC,ARF6,FGF10,CSNK2A1,AAK1,DAB2,SH3GLB2,SH3KBP1,HGS,DNM2,ITGB5,RAB4B,ACTR2,GRB2,ARPC5L,VEGFC,HIP1,SAA4,FGF1,MET,PIK3R3,CSNK2A2,CBL,ARPC1A,CDC42,ARPC2,TFRC,PDGFD,DNM1L,FGF5
3-phosphoinositide Degradation	1.63E00	NaN	2.06E-01	DUSP8,ACP1,IGBP1,HACD2,PPP1R14B,--,PTPRF,PPP1CC,PPP1R12A,PTPRO,PGAM5,MTMR2,RNGTT,CDC25A,WBP11,CDC25C,PPAPDC3,PPP2R5D,PPTC7,PTPRM,NUDT15,SYNJ2,TNS3,DUSP1,PPP2R3A,SSH3,CILP,NUDT1
Tetrahydrofolate Salvage from 5,10-methenyltetrahydrofolate	1.65E00	NaN	6.00E-01	MTHFD1L,MTHFD1,MTHFD2L
dTMP De Novo Biosynthesis	1.65E00	NaN	6.00E-01	TYMS,DHFR,SHMT2
RhoA Signaling	1.65E00	-2.2	2.12E-01	MPRIP,PFN1,SEPT3,CDC42EP5,PIP4K2B,CFL2,PPP1R12A,EZR,CIT,IGF1R,SEPT8,ACTR2,NEDD4,CFL1,ARPC5L,ANLN,RDX,CDC42EP4,ROCK1,PIP5K1A,ARPC1A,ARPC2,ARHGAP35,MSN,ARHGAP8/PRR5-ARHGAP8
ERK/MAPK Signaling	1.66E00	-1.0606601717798212	1.97E-01	YWHAH,PPP2CA,PIK3R1,HRAS,CRK,TLN1,PPP1R14B,EIF4E,EIF4EBP1,YWHAQ,PPP1CC,PAK1,PPP1R12A,ETS2,SOS1,PPP2R5C,STAT1,ITGA4,PRKCA,PXN,YWHAG,GRB2,PPP2R5D,VRK2,ITGA2,PRKAR2A,YWHAZ,STAT3,RAP1A,PIK3R3,TLN2,H3F3A/H3F3B,PRKAR2B,PPP2R3A,DUSP1,DUSP4
Superpathway of Inositol Phosphate Compounds	1.66E00	NaN	1.97E-01	DUSP8,PIK3R1,ACP1,PIP4K2B,IGBP1,HACD2,PPP1R14B,--,PTPRF,PPP1CC,PLCE1,PPP1R12A,PTPRO,PGAM5,PLCB1,MTMR2,PI4K2B,RNGTT,PI4KB,CDC25A,WBP11,PPAPDC3,CDC25C,PPP2R5D,PPTC7,PTPRM,NUDT15,PIK3R3,SYNJ2,PIP5K1A,TNS3,PPP2R3A,DUSP1,SSH3,CILP,NUDT1
Epithelial Adherens Junction Signaling	1.67E00	NaN	2.06E-01	TUBA1B,PVRL3,CTNNA1,HRAS,CRK,TUBB,TUBA3C/TUBA3D,TUBA1C,FARP2,VAV2,ACTR2,TUBB3,TUBB4B,ARPC5L,TUBG1,TUBA4A,TCF3,PTPRM,RAP1A,FGF1,MET,CDH2,ARPC1A,TUBA1A,TUBB6,CDC42,ARPC2,SSX2IP,PARD3
Virus Entry via Endocytic Pathways	1.68E00	NaN	2.25E-01	FLNB,HLA-A,AP2B1,PIK3R1,HLA-B,CLTB,ITGA2,ITGA6,HRAS,ITGB8,PIK3R3,CDC42,HLA-C,FLNC,CAV1,TFRC,DNM2,ITGB5,ITGA4,PRKCA
PTEN Signaling	1.7E00	0.6255432421712244	2.14E-01	YWHAH,PIK3R1,HRAS,CCND1,BMPR1A,SOS1,FOXO3,RPS6KB2,CSNK2A1,IGF1R,GSK3B,ITGA4,GRB2,ITGA2,DDR1,SYNJ2,PIK3R3,BCL2L1,CSNK2A2,CBL,CDC42,FGFRL1,INSR,BCL2L11,MAGI3
Guanine and Guanosine Salvage I	1.7E00	NaN	1.00E00	PNP,HPRT1
Caveolar-mediated Endocytosis Signaling	1.75E00	NaN	2.39E-01	FLNB,HLA-A,HLA-B,ITGA2,ITGA6,ITGB8,ITGAM,ITGA11,HLA-C,FLNC,CAV1,INSR,PTRF,DNM2,ITGB5,ITGA4,PRKCA
phagosome maturation	1.79E00	NaN	2.17E-01	TUBA1B,VTI1A,VPS28,HLA-A,PRDX5,HLA-B,NAPG,TUBB,DYNLRB2,DYNC1LI1,LAMP1,TUBA3C/TUBA3D,TUBA1C,CALR,ATP6V0E2,TUBB3,YKT6,TUBB4B,TUBG1,TUBA4A,DYNC1H1,LAMP2,TUBA1A,TUBB6,HLA-C
Fcγ Receptor-mediated Phagocytosis in Macrophages and Monocytes	1.81E00	-2.836832573067901	2.28E-01	VAV2,ACTR2,PXN,PLD3,ARPC5L,PIK3R1,CRK,TLN1,PIK3R3,MYO5A,PAK1,ARF6,PIP5K1A,CBL,ARPC1A,TLN2,CDC42,ARPC2,EZR,RPS6KB2,PRKCA
14-3-3-mediated Signaling	1.83E00	NaN	2.19E-01	TUBA1B,YWHAH,PIK3R1,HRAS,TUBB,YWHAQ,PLCE1,JUN,TUBA3C/TUBA3D,PLCB1,TUBA1C,GSK3B,PRKCA,TUBB3,YWHAG,TUBB4B,GRB2,EDC3,TUBG1,TUBA4A,YWHAZ,PIK3R3,TUBA1A,CBL,TUBB6
Ephrin Receptor Signaling	1.83E00	NaN	2.03E-01	GNA11,GNB5,ACP1,HRAS,CRK,GNA14,PDGFC,GNB1,GNB4,PAK1,CFL2,EFNA5,SOS1,ITGA4,ACTR2,GRIN1,PXN,GNAS,CFL1,ANGPT1,GRB2,ARPC5L,ITGA2,GNG2,VEGFC,STAT3,RAP1A,FGF1,ROCK1,GNAI3,ARPC1A,CDC42,ARPC2,PDGFD,EPHA2
Huntington's Disease Signaling	1.86E00	NaN	1.96E-01	POLR2D,VTI1A,PIK3R1,GNA11,CLTB,NAPG,GNB5,HRAS,GNA14,GNB1,GNB4,CTSD,HSPA4,JUN,SOS1,IGF1R,PLCB1,DLG4,DNM2,PRKCA,CAPN5,YKT6,HDAC8,HDAC2,GRB2,--,GLS,GNG2,PSME2,HIP1,UBE2S,PSME3,HSPA2,TAF9B,PIK3R3,BCL2L1,PSME1,DNAJC5,ATP5B,POLR2E,CASP2,PSME4,CAPN2,DNM1L
Estrogen-mediated S-phase Entry	1.86E00	-1.889822365046136	3.33E-01	CCNA2,CCNE2,TFDP1,RBL1,CCND1,CDK2,CDK1,CDC25A
Role of Tissue Factor in Cancer	1.9E00	NaN	2.24E-01	STAT5A,CFL1,PIK3R1,EGR1,GNA11,ITGA6,HRAS,HBEGF,PLAUR,VEGFC,GNA14,EIF4E,PIK3R3,BCL2L1,PAK1,RPS6KA6,CFL2,CDC42,PLCB1,RPS6KA2,MMP1,ITGB5,FGF5,PRKCA
D-myo-inositol-5-phosphate Metabolism	1.92E00	NaN	2.15E-01	DUSP8,ACP1,IGBP1,HACD2,PPP1R14B,--,PTPRF,PPP1CC,PLCE1,PPP1R12A,PTPRO,PGAM5,PLCB1,MTMR2,RNGTT,CDC25A,WBP11,CDC25C,PPAPDC3,PPP2R5D,PPTC7,PTPRM,NUDT15,TNS3,DUSP1,PPP2R3A,SSH3,CILP,NUDT1
Arsenate Detoxification I (Glutaredoxin)	2E00	NaN	7.50E-01	GLRX2,PNP,GSTO1
G Beta Gamma Signaling	2.03E00	NaN	2.39E-01	GNAS,CAV2,GRB2,GNA11,GNG2,GNB5,PRKAR2A,HRAS,HBEGF,GNA14,GNB1,GNB4,GNAI3,PAK1,PRKAR2B,CDC42,SOS1,CAV1,KCNJ6,DNM2,PRKCA
Cdc42 Signaling	2.04E00	-3.1304951684997055	2.23E-01	MPRIP,RALA,HLA-A,DIAPH3,CDC42EP5,HLA-B,HLA-G,DIAPH1,PAK1,JUN,PPP1R12A,CFL2,GSK3B,ITGA4,IQGAP3,VAV2,ACTR2,CFL1,ARPC5L,ITGA2,CDC42BPA,ARPC1A,CDC42,HLA-C,ARPC2,PARD3,HLA-E
Cyclins and Cell Cycle Regulation	2.04E00	NaN	2.47E-01	CCNE2,HDAC8,PA2G4,TFDP1,HDAC2,PPP2CA,PPP2R5D,CDK6,CCNB2,CDKN2C,CCND1,CDK1,CCNB1,CCNA2,PPP2R3A,PPP2R5C,GSK3B,CDK2,CDC25A
RhoGDI Signaling	2.06E00	2.0426487199475707	2.09E-01	GNA11,GNB5,PIP4K2B,GNA14,GNB1,GNB4,PAK1,PPP1R12A,CFL2,RHOD,EZR,ITGA4,PRKCA,ACTR2,GNAS,CDH4,WASF2,CFL1,ARPC5L,GNG2,ITGA2,RDX,ARHGDIB,ROCK1,GNAI3,DGKZ,CDH2,PIP5K1A,ARPC1A,CDC42,ARPC2,CD44,ARHGAP35,ARHGDIA,MSN,ARHGAP8/PRR5-ARHGAP8
γ-glutamyl Cycle	2.08E00	NaN	4.29E-01	GGCT,GCLM,GGT1,ANPEP,GSS,GGT7
D-myo-inositol (1,4,5,6)-Tetrakisphosphate Biosynthesis	2.14E00	NaN	2.27E-01	DUSP8,ACP1,IGBP1,HACD2,PPP1R14B,--,PTPRF,PPP1CC,PPP1R12A,PTPRO,PGAM5,MTMR2,RNGTT,CDC25A,WBP11,CDC25C,PPAPDC3,PPP2R5D,PPTC7,PTPRM,NUDT15,TNS3,DUSP1,PPP2R3A,SSH3,CILP,NUDT1
D-myo-inositol (3,4,5,6)-tetrakisphosphate Biosynthesis	2.14E00	NaN	2.27E-01	DUSP8,ACP1,IGBP1,HACD2,PPP1R14B,--,PTPRF,PPP1CC,PPP1R12A,PTPRO,PGAM5,MTMR2,RNGTT,CDC25A,WBP11,CDC25C,PPAPDC3,PPP2R5D,PPTC7,PTPRM,NUDT15,TNS3,DUSP1,PPP2R3A,SSH3,CILP,NUDT1
Regulation of Cellular Mechanics by Calpain Protease	2.2E00	-1.2649110640673518	2.78E-01	CAPN5,PXN,GRB2,ITGA2,CDK6,HRAS,TLN1,CCND1,CDK1,CCNA2,TLN2,EZR,CAPN2,CDK2,ITGA4
HIPPO signaling	2.21E00	1.5	2.47E-01	SAV1,YWHAG,YWHAH,PPP2CA,WWTR1,PPP2R5D,NF2,YWHAZ,PPP1R14B,YWHAQ,ITCH,STK4,PPP1CC,PPP1R12A,PPP2R3A,CD44,SMAD4,DLG4,PPP2R5C,PARD3,RASSF1
Polyamine Regulation in Colon Cancer	2.25E00	NaN	3.81E-01	PSME1,MAX,AZIN1,PSME2,PSME4,SAT2,PSME3,ODC1
Pyrimidine Deoxyribonucleotides De Novo Biosynthesis I	2.25E00	NaN	3.81E-01	TYMS,NME3,NME1,DUT,NME5,RRM2,DTYMK,RRM1
Integrin Signaling	2.35E00	-2.6666666666666665	2.11E-01	RAP2B,RALA,MPRIP,PIK3R1,HRAS,CRK,TLN1,ITGB8,PARVB,PAK1,ARF6,PPP1R12A,ITGA11,RHOD,SOS1,CAV1,GSK3B,ITGB5,ITGA4,CAPN5,ACTR2,PXN,PARVA,TSPAN5,GRB2,ARPC5L,RALB,ITGA2,ITGA6,BCAR3,RAP1A,PIK3R3,ROCK1,ARF5,ARPC1A,TLN2,ITGAM,CDC42,ARPC2,CAPN2,NEDD9
Folate Transformations I	2.37E00	NaN	5.56E-01	MTHFD1L,MTR,MTHFD1,MTHFD2L,SHMT2
UDP-N-acetyl-D-galactosamine Biosynthesis II	2.37E00	NaN	5.56E-01	HK1,GPI,GNPNAT1,GALE,UAP1
Granzyme B Signaling	2.41E00	-1.889822365046136	4.38E-01	ENDOG,PRKDC,--,LMNB2,LMNB1,DFFA,PARP1
Actin Cytoskeleton Signaling	2.44E00	NaN	2.11E-01	PFN1,MPRIP,F2R,PIK3R1,DIAPH3,HRAS,TRIO,PIP4K2B,CRK,TLN1,PDGFC,PAK1,DIAPH1,FGF10,PPP1R12A,CFL2,EZR,SOS1,IQGAP3,ITGA4,VAV2,ACTR2,PXN,WASF2,CFL1,GRB2,ARPC5L,ITGA2,RDX,GSN,FGF1,PIK3R3,ROCK1,PIP5K1A,ARPC1A,TLN2,CDC42,ARPC2,SSH3,ARHGAP35,CD14,PDGFD,FGF5,MSN
3-phosphoinositide Biosynthesis	2.46E00	NaN	2.26E-01	DUSP8,PIK3R1,ACP1,PIP4K2B,IGBP1,HACD2,PPP1R14B,--,PTPRF,PPP1CC,PPP1R12A,PTPRO,PGAM5,MTMR2,PI4K2B,RNGTT,PI4KB,CDC25A,WBP11,PPAPDC3,CDC25C,PPP2R5D,PPTC7,PTPRM,NUDT15,PIK3R3,PIP5K1A,TNS3,PPP2R3A,DUSP1,SSH3,CILP,NUDT1
IGF-1 Signaling	2.51E00	-1.5	2.50E-01	IGFBP4,NEDD4,PXN,YWHAG,YWHAH,GRB2,PIK3R1,PRKAR2A,YWHAZ,HRAS,IGFBP7,STAT3,IGFBP2,PIK3R3,YWHAQ,CSNK2A2,PRKAR2B,JUN,FOXO3,SOS1,IGF1R,CSNK2A1,RPS6KB2,IRS2
DNA damage-induced 14-3-3σ Signaling	2.57E00	NaN	4.21E-01	CCNE2,RAD9A,HUS1,CCNB2,BRCA1,CDK2,CDK1,CCNB1
GADD45 Signaling	2.57E00	NaN	4.21E-01	CCNE2,PCNA,GADD45A,BRCA1,CCND1,CDK2,CDK1,CCNB1
Ephrin B Signaling	2.68E00	-0.5773502691896258	2.74E-01	VAV2,PXN,GNAS,CFL1,GNA11,GNG2,GNB5,ACP1,HRAS,GNA14,HNRNPK,ROCK1,GNB1,GNB4,GNAI3,PAK1,CBL,CFL2,CDC42,CAP1
Folate Polyglutamylation	2.76E00	NaN	8.00E-01	MTHFD1L,FPGS,MTHFD1,SHMT2
Oncostatin M Signaling	2.8E00	-0.5773502691896258	3.53E-01	MT2A,STAT5A,TIMP3,MMP3,GRB2,SOS1,HRAS,OSMR,PLAU,STAT3,STAT1,MMP1
Breast Cancer Regulation by Stathmin1	2.86E00	NaN	2.23E-01	TUBA1B,CAMK1,PPP2CA,PIK3R1,GNB5,HRAS,TUBB,PPP1R14B,GNB1,GNB4,PPP1CC,PAK1,STMN1,PPP1R12A,SOS1,TUBA3C/TUBA3D,PLCB1,TUBA1C,PPP2R5C,PRKCA,CCNE2,TUBB3,GNAS,GRB2,TUBB4B,PPP2R5D,TUBG1,GNG2,TUBA4A,PRKAR2A,CDK1,PIK3R3,ROCK1,CALM1 (includes others),GNAI3,TUBA1A,PRKAR2B,TUBB6,CDC42,PPP2R3A,UHMK1,CDK2
Systemic Lupus Erythematosus Signaling	3.08E00	NaN	2.30E-01	PPIH,HLA-A,PRPF3,PRPF8,PIK3R1,HLA-B,HNRNPA2B1,HRAS,PRPF4,SNRPG,LSM2,HLA-G,SNRPN,JUN,EFTUD2,SOS1,PRPF40A,LSM3,SNRPD3,HNRNPC,PRPF31,LSM4,SNRPA1,SNRNP40,LSM14B,SNRPB,GRB2,SNRNP27,SNRPF,IL37,NFATC4,PIK3R3,CBL,LSM8,SNRPC,LSM12,HLA-C,SNRNP25,SNRNP200,LSM5,HLA-E
DNA Double-Strand Break Repair by Non-Homologous End Joining	3.69E00	NaN	5.71E-01	PRKDC,DCLRE1C,XRCC6,MRE11A,XRCC5,XRCC4,NBN,PARP1
ATM Signaling	4.02E00	-2.3570226039551585	3.39E-01	CDC25C,CCNB2,MRE11A,TDP1,CBX5,CDK1,NBN,SMC1A,CHEK1,CCNB1,RAD51,JUN,GADD45A,FANCD2,SMC2,RAD9A,H2AFX,BRCA1,CDK2,CDC25A
DNA Double-Strand Break Repair by Homologous Recombination	4.66E00	NaN	6.43E-01	LIG1,RAD51,GEN1,POLA1,BRCA2,RPA1,MRE11A,BRCA1,NBN
Cell Cycle: G2/M DNA Damage Checkpoint Regulation	4.78E00	1.0690449676496976	3.88E-01	PRKDC,CDC25C,YWHAG,YWHAH,CKS2,YWHAZ,CCNB2,PLK1,AURKA,CDK1,CHEK1,CCNB1,YWHAQ,GADD45A,TOP2A,CKS1B,PKMYT1,BORA,BRCA1
RAN Signaling	4.97E00	NaN	6.25E-01	KPNA3,KPNB1,KPNA6,CSE1L,--,RANGAP1,RAN,RANBP1,KPNA1,IPO5
Remodeling of Epithelial Adherens Junctions	5E00	-3.0	3.59E-01	TUBA1B,ACTR2,NME1,TUBB3,RALA,ARPC5L,TUBB4B,MAPRE1,TUBG1,TUBA4A,CTNNA1,TUBB,MET,ARF6,TUBA1A,ARPC1A,TUBB6,ARPC2,TUBA3C/TUBA3D,TUBA1C,DNM1L,HGS,DNM2
Mismatch Repair in Eukaryotes	6.03E00	NaN	6.88E-01	PCNA,RFC4,MSH2,RFC2,MSH6,SLC19A1,RPA1,FEN1,RFC5,EXO1,RFC3
Protein Ubiquitination Pathway	6.33E00	NaN	2.59E-01	FZR1,PSMA7,DNAJB4,USP5,HLA-B,UBE2V2,TCEB1,PSMC5,HSPA4,USP10,UCHL5,SUGT1,BRCA1,PSMA6,DNAJC9,PSME2,PSMD6,THOP1,UBE2S,UCHL3,UBE2G2,TRAF6,PSMD11,UBE2L3,CBL,DNAJC5,UBE2H,PSMB2,PSMD12,UBR1,ANAPC5,DNAJC18,HSPB11,PSMD1,SMURF2,UBE2C,UBE2J2,USP14,CDC20,HLA-A,USP53,UBE2N,PSMD9,DNAJA1,ANAPC1,DNAJB13,USP13,DNAJC4,UBE2V1,USP47,PSMD14,NEDD4,UBE2M,PSMD13,UBE2R2,USP1,PSMA1,HSPD1,HSPA2,PSME1,PSMC1,HLA-C,PSMD2,USP4…
Role of CHK Proteins in Cell Cycle Checkpoint Control	6.34E00	-2.5	4.18E-01	CDC25C,PPP2CA,PPP2R5D,RPA1,MRE11A,PLK1,RFC5,CDK1,NBN,CHEK1,PCNA,RFC4,PPP2R3A,RAD9A,HUS1,RFC2,SLC19A1,CLSPN,PPP2R5C,BRCA1,CDK2,CDC25A,RFC3
Hereditary Breast Cancer Signaling	6.52E00	NaN	3.17E-01	FANCM,PBRM1,NPM1,POLR2D,PIK3R1,BARD1,HRAS,MRE11A,CCND1,SMARCA4,CHEK1,RAD51,FANCB,GADD45A,FANCD2,RFC2,SLC19A1,SMARCC2,BRCA1,CDC25C,HDAC8,HDAC2,FANCG,TUBG1,CDK6,RPA1,RFC5,CDK1,NBN,CCNB1,PIK3R3,MSH2,RFC4,POLR2E,H2AFX,MSH6,BRCA2,HLTF,FANCA,RFC3
Mitotic Roles of Polo-Like Kinase	7.61E00	NaN	4.29E-01	KIF23,FZR1,CDC20,PPP2CA,PTTG1,CDC7,CCNB2,ANAPC1,SMC1A,PLK4,PLK2,PPP2R5C,RAD21,CDC25A,CDC25C,ESPL1,PPP2R5D,PRC1,PLK1,CDK1,CCNB1,PPP2R3A,ANAPC5,PKMYT1,FBXO5,KIF11,CDC27
Role of BRCA1 in DNA Damage Response	8.98E00	-4.242640687119286	4.23E-01	PBRM1,FANCM,BARD1,RBBP8,ATRIP,MRE11A,RBL1,BRCC3,SMARCA4,CHEK1,RAD51,FANCB,FANCD2,GADD45A,RFC2,SLC19A1,SMARCC2,BRCA1,STAT1,BRIP1,FANCG,RPA1,PLK1,RFC5,NBN,MSH2,RFC4,MSH6,BRCA2,HLTF,BRE,FANCA,RFC3
Cell Cycle Control of Chromosomal Replication	9.24E00	NaN	6.67E-01	MCM5,MCM6,CDC45,CDT1,CDC6,CDC7,CDK6,ORC6,RPA1,MCM4,MCM3,RPA3,MCM2,ORC3,CDK2,DBF4,MCM7,ORC1

## Sheet: #3496 Fib (BCNS) union WT
Ingenuity Canonical Pathways	-log(p-value)	zScore	Ratio	Molecules
1D-myo-inositol Hexakisphosphate Biosynthesis II (Mammalian)	-0E00	NaN	5.26E-02	SYNJ2,
4-1BB Signaling in T Lymphocytes	-0E00	NaN	6.45E-02	JUN,TRAF1
Acetone Degradation I (to Methylglyoxal)	-0E00	NaN	8.00E-02	FAM213B,CYP19A1
Activation of IRF by Cytosolic Pattern Recognition Receptors	-0E00	1.0	6.67E-02	TRAF6,JUN,STAT2,STAT1
Agranulocyte Adhesion and Diapedesis	-0E00	NaN	9.41E-02	MMP3,ITGA2,CKLF,ITGA6,RDX,MMP2,IL37,CXCL5,GNAI3,CCL2,EZR,PODXL,MMP12,MMP1,MSN,ITGA4
Altered T Cell and B Cell Signaling in Rheumatoid Arthritis	-0E00	NaN	4.00E-02	TLR4,IL37,FAS
Androgen Biosynthesis	-0E00	NaN	8.33E-02	EBP,
Antioxidant Action of Vitamin C	-0E00	-0.8164965809277261	7.61E-02	PLA2G16,STAT5A,PLCE1,PLD3,PLA2R1,PLCB1,GSTO1
Antiproliferative Role of Somatostatin Receptor 2	-0E00	-2.23606797749979	1.33E-01	GNB1,PIK3R3,GNB4,GUCY1A3,PIK3R1,GNG2,GNB5,HRAS
April Mediated Signaling	-0E00	1.0	1.05E-01	TRAF6,JUN,NFATC4,TRAF1
Atherosclerosis Signaling	-0E00	NaN	1.10E-01	PLA2G16,APOE,MMP3,PLA2R1,IL37,SAA4,PDGFC,COL5A3,CCL2,PDGFD,COL18A1,MMP1,ITGA4
B Cell Activating Factor Signaling	-0E00	1.0	1.00E-01	TRAF6,JUN,NFATC4,TRAF1
Basal Cell Carcinoma Signaling	-0E00	NaN	8.82E-02	GLI3,GSK3B,TCF3,WNT5B,BMP1,WNT5A
Bupropion Degradation	-0E00	NaN	4.17E-02	CYP19A1,
CD27 Signaling in Lymphocytes	-0E00	NaN	1.37E-01	BCL2L1,MAP3K12,SIVA1,JUN,--,MAP3K13,MAP3K3
CD28 Signaling in T Helper Cells	-0E00	NaN	1.12E-01	PIK3R3,ACTR2,CALM1 (includes others),PAK1,ARPC1A,JUN,CDC42,GRB2,ARPC5L,PIK3R1,ARPC2,NFATC4
CD40 Signaling	-0E00	0.0	1.09E-01	PIK3R3,TRAF6,JUN,PIK3R1,PTGS1,STAT3,TRAF1
CDP-diacylglycerol Biosynthesis I	-0E00	NaN	1.25E-01	AGPAT5,AGPAT3
CXCR4 Signaling	-0E00	-3.0	1.32E-01	PXN,GNAS,PIK3R1,EGR1,GNA11,GNG2,GNB5,HRAS,CRK,GNA14,GNB1,PIK3R3,ROCK1,GNB4,GNAI3,PAK1,JUN,RHOD,PLCB1,PRKCA
Calcium Signaling	-0E00	-0.2773500981126146	1.14E-01	RAP2B,GRIN1,CALR,CAMK1,HDAC8,HDAC2,GRIA1,PRKAR2A,TPM3,NFATC4,RAP1A,ATP2A2,RCAN1,CALM1 (includes others),PRKAR2B,RCAN3,ASPH,ATP2B4,GRIA3
Calcium-induced T Lymphocyte Apoptosis	-0E00	-1.0	9.62E-02	CALM1 (includes others),HDAC2,CAPN2,ATP2A2,PRKCA
Cellular Effects of Sildenafil (Viagra)	-0E00	NaN	1.05E-01	MPRIP,GNAS,GUCY1A3,PDE4A,PRKAR2A,CACNA1C,PDE4B,CACNA1A,CALM1 (includes others),PLCE1,PRKAR2B,PPP1R12A,PLCB1
Ceramide Signaling	-0E00	-1.507556722888818	1.39E-01	PIK3R3,CTSD,JUN,SMPD4,PPP2R3A,PPP2CA,--,PIK3R1,PPP2R5D,HRAS,PPP2R5C
Cholecystokinin/Gastrin-mediated Signaling	-0E00	-1.2649110640673518	1.01E-01	ROCK1,PXN,JUN,RHOD,GRB2,SOS1,HRAS,PLCB1,IL37,PRKCA
Chondroitin Sulfate Biosynthesis	-0E00	NaN	3.92E-02	NDST2,HS3ST3A1
Chondroitin Sulfate Biosynthesis (Late Stages)	-0E00	NaN	4.65E-02	NDST2,HS3ST3A1
Circadian Rhythm Signaling	-0E00	NaN	3.03E-02	GRIN1,
Coagulation System	-0E00	-2.0	1.14E-01	F2R,PLAUR,PLAU,PLAT
Communication between Innate and Adaptive Immune Cells	-0E00	NaN	9.72E-02	HLA-G,TLR4,HLA-C,HLA-A,HLA-B,IL37,HLA-E
Corticotropin Releasing Hormone Signaling	-0E00	NaN	9.52E-02	GNAI3,CALM1 (includes others),PRKAR2B,JUN,GNAS,GUCY1A3,GLI3,PRKAR2A,RAP1A,PRKCA
Crosstalk between Dendritic Cells and Natural Killer Cells	-0E00	NaN	1.28E-01	HLA-G,TLR4,IL15RA,TLN2,HLA-C,HLA-A,FSCN1,HLA-B,TLN1,HLA-E,FAS
D-myo-inositol (1,3,4)-trisphosphate Biosynthesis	-0E00	NaN	5.26E-02	SYNJ2,
D-myo-inositol (1,4,5)-trisphosphate Degradation	-0E00	NaN	1.11E-01	SYNJ2,IMPAD1
Dendritic Cell Maturation	-0E00	NaN	1.19E-01	LEPR,HLA-A,PIK3R1,HLA-B,CD58,IL37,DDR1,PIK3R3,TRAF6,TLR4,COL5A3,PLCE1,HLA-C,FSCN1,PLCB1,STAT2,CD1C,STAT1,COL18A1
Dermatan Sulfate Biosynthesis	-0E00	NaN	3.70E-02	NDST2,HS3ST3A1
Dermatan Sulfate Biosynthesis (Late Stages)	-0E00	NaN	4.88E-02	NDST2,HS3ST3A1
Differential Regulation of Cytokine Production in Intestinal Epithelial Cells by IL-17A and IL-17F	-0E00	NaN	4.35E-02	CCL2,
Differential Regulation of Cytokine Production in Macrophages and T Helper Cells by IL-17A and IL-17F	-0E00	NaN	5.56E-02	CCL2,
Dopamine Degradation	-0E00	NaN	1.00E-01	COMT,MAOA
Eicosanoid Signaling	-0E00	NaN	8.47E-02	PLA2G16,PTGS1,TBXA2R,PLA2R1,GGT1
Embryonic Stem Cell Differentiation into Cardiac Lineages	-0E00	NaN	1.00E-01	NKX2-5,
Endoplasmic Reticulum Stress Pathway	-0E00	NaN	9.52E-02	CALR,EIF2S1
Endothelin-1 Signaling	-0E00	-0.6546536707079772	1.27E-01	PLA2G16,GNAS,PLD3,GUCY1A3,GRB2,PIK3R1,GNA11,PLA2R1,PTGS1,SHC3,HRAS,GNA14,PIK3R3,GNAI3,JUN,PLCE1,EDN1,CASP2,SOS1,PLCB1,PRKCA
ErbB4 Signaling	-0E00	-1.889822365046136	1.38E-01	PIK3R3,NRG1,GRB2,PIK3R1,SOS1,HRAS,PSEN1,PRKCA
Erythropoietin Signaling	-0E00	NaN	1.34E-01	PIK3R3,STAT5A,CBL,JUN,GRB2,PIK3R1,SOS1,HRAS,PRKCA
Estrogen Biosynthesis	-0E00	NaN	5.71E-02	HSD17B10,CYP19A1
Ethanol Degradation IV	-0E00	NaN	1.11E-01	ACSS1,CYGB
FXR/RXR Activation	-0E00	NaN	8.06E-02	C4A/C4B,APOE,SDC1,C3,CYP19A1,SERPINF1,IL37,SAA2,SAA4,PON3
Factors Promoting Cardiogenesis in Vertebrates	-0E00	NaN	1.24E-01	NKX2-5,LRP5,CCNE2,BMPR1A,CDC6,SMAD4,GSK3B,TCF3,CDK2,BMP1,PRKCA
Fatty Acid Activation	-0E00	NaN	7.69E-02	SLC27A1,
Fatty Acid β-oxidation I	-0E00	NaN	1.03E-01	HSD17B10,ECI2,SLC27A1
Fc Epsilon RI Signaling	-0E00	-1.414213562373095	7.55E-02	VAV2,PIK3R3,SYNJ2,GRB2,PIK3R1,SOS1,HRAS,PRKCA
FcγRIIB Signaling in B Lymphocytes	-0E00	-1.3416407864998738	1.22E-01	PIK3R3,GRB2,PIK3R1,SOS1,HRAS
G-Protein Coupled Receptor Signaling	-0E00	NaN	1.19E-01	PIK3R1,GNA11,TBXA2R,PDE4A,HRAS,GNA14,SOS1,PLCB1,ADRB2,PRKCA,GNAS,GRB2,RGS7,PRKAR2A,RGS4,PDE4B,STAT3,DRD2,RAP1A,PDE8A,PIK3R3,GNAI3,GABBR2,PRKAR2B,ADRA2A,VIPR1,RAP1GAP,DUSP1,PTH1R,DUSP4
GABA Receptor Signaling	-0E00	NaN	7.58E-02	GABBR2,GABRB3,GNAS,AP2B1,GABARAP
GPCR-Mediated Nutrient Sensing in Enteroendocrine Cells	-0E00	NaN	1.23E-01	GNAI3,PRKAR2B,PLCE1,GNAS,GNA11,GNG2,PRKAR2A,PLCB1,GNA14,PRKCA
Glioblastoma Multiforme Signaling	-0E00	-0.6882472016116852	1.39E-01	GRB2,PIK3R1,CDK6,NF2,HRAS,TCF3,PDGFC,CCND1,PIK3R3,PLCE1,CDC42,RHOD,SOS1,IGF1R,PLCB1,GSK3B,PDGFD,CDK2,WNT5B,WNT5A
Glucocorticoid Biosynthesis	-0E00	NaN	1.25E-01	EBP,
Gluconeogenesis I	-0E00	NaN	1.30E-01	ENO1,GPI,PGAM1
Glutaryl-CoA Degradation	-0E00	NaN	9.09E-02	HSD17B10,
Glycine Betaine Degradation	-0E00	NaN	1.00E-01	SHMT2,
Granulocyte Adhesion and Diapedesis	-0E00	NaN	1.12E-01	SDC1,MMP3,ITGA2,CKLF,ITGA6,RDX,MMP2,IL37,CXCL5,GNAI3,ITGAM,CCL2,EZR,MMP12,IL1RAP,MMP1,MSN,ITGA4
Granzyme A Signaling	-0E00	NaN	1.18E-01	NME1,--
Gustation Pathway	-0E00	NaN	7.34E-02	GNB1,PDE8A,PRKAR2B,GNAS,GNG2,PRKAR2A,PDE4A,PDE4B
Gα12/13 Signaling	-0E00	-2.3094010767585034	1.04E-01	VAV2,PIK3R3,ROCK1,CDH2,PXN,CDH4,JUN,F2R,CDC42,PIK3R1,TBXA2R,HRAS
Gαq Signaling	-0E00	-0.9428090415820635	1.38E-01	GNAS,PLD3,PIK3R1,GNA11,GNG2,RGS7,GNB5,RGS4,NFATC4,GNA14,GNB1,PIK3R3,ROCK1,GNB4,CALM1 (includes others),RHOD,PLCB1,GSK3B,ARHGEF25,PRKCA
Gαs Signaling	-0E00	-1.0	1.04E-01	GNB1,GNB4,PRKAR2B,GNAS,VIPR1,GNG2,PTH1R,PRKAR2A,GNB5,RAP1A,ADRB2
HIF1α Signaling	-0E00	NaN	1.30E-01	MMP3,PIK3R1,VEGFC,HRAS,MMP2,TCEB1,PDGFC,P4HTM,PIK3R3,JUN,EDN1,MMP12,MMP1
HMGB1 Signaling	-0E00	-1.7320508075688774	1.10E-01	HAT1,PIK3R1,RBBP7,IFNGR2,HRAS,PIK3R3,HMGB1,TLR4,JUN,CCL2,RHOD,CDC42,PLAT
Heparan Sulfate Biosynthesis	-0E00	NaN	3.70E-02	NDST2,HS3ST3A1
Heparan Sulfate Biosynthesis (Late Stages)	-0E00	NaN	4.26E-02	NDST2,HS3ST3A1
Hepatic Cholestasis	-0E00	NaN	8.86E-02	GNAS,PRKAR2A,IL37,IRAK3,TRAF6,TLR4,JUN,PRKAR2B,SLCO3A1,CD14,INSR,ABCC3,IL1RAP,PRKCA
[truncated: 462 more rows]

[truncated: 4 more sheets: #1463 Fib BCNS only, #1301 Fib WT only, Ker BCNS vs WT Baseline no FDR, Fib BCNS vs WT Baseline no FDR]
